# Supplementary material for: ­Complete plastid genome sequences of two species of the Neotropical genus Brunellia (Brunelliaceae)
Source: PeerJ. 2020 Jan 28;8:e8392. doi: 10.7717/peerj.8392 (PMC6993752; doi:10.7717/peerj.8392)
Supplement: Supplemental Information 2 [file peerj-08-8392-s002.zip]

Archive with 76 entries (75 files):
- Alignments/
- Alignments/ATPE.fasta
- Alignments/ATPF.fasta
- Alignments/ATPH.fasta
- Alignments/ATPI.fasta
- Alignments/CCSA.fasta
- Alignments/CEMA.fasta
- Alignments/CLPP.fasta
- Alignments/INFA.fasta
- Alignments/MATK.fasta
- Alignments/NDHA.fasta
- Alignments/NDHB.fasta
- Alignments/NDHC.fasta
- Alignments/NDHD.fasta
- Alignments/NDHE.fasta
- Alignments/NDHF.fasta
- Alignments/NDHG.fasta
- Alignments/NDHH.fasta
- Alignments/NDHI.fasta
- Alignments/NDHJ.fasta
- Alignments/NDHK.fasta
- Alignments/PETA.fasta
- Alignments/PETB.fasta
- Alignments/PETD.fasta
- Alignments/PETG.fasta
- Alignments/PETL.fasta
- Alignments/PETN.fasta
- Alignments/PSAA.fasta
- Alignments/PSAB.fasta
- Alignments/PSAC.fasta
- Alignments/PSAI.fasta
- Alignments/PSAJ.fasta
- Alignments/PSBA.fasta
- Alignments/PSBB.fasta
- Alignments/PSBC.fasta
- Alignments/PSBD.fasta
- Alignments/PSBE.fasta
- Alignments/PSBF.fasta
- Alignments/PSBH.fasta
- Alignments/PSBI.fasta
- Alignments/PSBJ.fasta
- Alignments/PSBK.fasta
- Alignments/PSBL.fasta
- Alignments/PSBM.fasta
- Alignments/PSBN.fasta
- Alignments/PSBT.fasta
- Alignments/PSBZ.fasta
- Alignments/RBCL.fasta
- Alignments/RPL14.fasta
- Alignments/RPL16.fasta
- Alignments/RPL2.fasta
- Alignments/RPL20.fasta
- Alignments/RPL22.fasta
- Alignments/RPL23.fasta
- Alignments/RPL32.fasta
- Alignments/RPL33.fasta
- Alignments/RPL36.fasta
- Alignments/RPOA.fasta
- Alignments/RPOB.fasta
- Alignments/RPOC1.fasta
- Alignments/RPOC2.fasta
- Alignments/RPS11.fasta
- Alignments/RPS12.fasta
- Alignments/RPS14.fasta
- Alignments/RPS15.fasta
- Alignments/RPS16.fasta
- Alignments/RPS18.fasta
- Alignments/RPS19.fasta
- Alignments/RPS2.fasta
- Alignments/RPS3.fasta
- Alignments/RPS4.fasta
- Alignments/RPS7.fasta
- Alignments/RPS8.fasta
- Alignments/YCF2.fasta
- Alignments/YCF3.fasta
- Alignments/YCF4.fasta
