# Supplementary material for: ­Complete plastid genome sequences of two species of the Neotropical genus Brunellia (Brunelliaceae)
Source: PeerJ. 2020 Jan 28;8:e8392. doi: 10.7717/peerj.8392 (PMC6993752; doi:10.7717/peerj.8392)
Supplement: Supplemental Information 2 [file peerj-08-8392-s002.zip › Alignments/ATPE.fasta]

>Aquilaria_yunnanensis
ATGACCTTAAATCTTTGTGTACTCACCCCTAATCGAATTGTTTGGGATTCAGAAGTGAAAGAAATCATTTTATCTACTAATAGTGGGCAAATTGGGGTATTACCAAATCACGCGCCTATTGCCACAGCTGTAGATATAGGTATTTTGAGAATACACCTTAACGATCAATGGTTAACGATGGCTATGATGGGTGGTTTTGCTAGAATAGGAAATAATGAGATCACTATTTTAGTAAATGATGCGGAGAAGGGTAGTGACATTGATCCACAAGAAGCTCAGCAAACTCTTAAAATAGCGGAAGCTAACCTGAAGAAAGCTGAAGGCAGGCGCCAAAGAATTGAGGCAAATCTAGCTCTCAGACGAGCTAGGACACGCGTAGAGGCTATC
>Arabidopsis_thaliana
ATGACCTTAAATCTTTGTGTACTGACTCCGAATCGAATTGTTTGGGATTCAGAAGTAAAAGAAATCATTTTATCTACTAATAGTGGACAAATTGGTGTATTAGCAAACCACGCGCCGATTGCCACAGCTGTTGATATAGGTATTTTGAAAATACGCCTTGCTAACCAATGGTTAACGATGGCTCTGATGGGCGGTTTTGCTAGAATAGGCAATAATGAAATCACTATTTTAGTAAATGATGCAGAGAAGAATAGTGACATTGATCCACAAGAAGCTCAGCAAACTCTTGAAATAGCAGAAGCTAACTTGAGAAAAGCTGAAGGTAAGAGACAGACAATTGAGGCTAATCTAGCTCTCAGACGAGCTCGGACACGAGTCGAGGCTCTC
>Arabis_alpina
ATGACCTTAAATCTTTGTGTACTGACTCCGAATCGAACTGTTTGGGATTCAGAAGTAAAAGAAATCATTTTATCTACTAATAGTGGACAAATTGGCGTATTACCAAATCACGCGCCGATTGCCACAGCCGTTGATATAGGTATTTTGAAAATACGCCTTAATAACCAATGGTTAACAATGGCTCTGATGGGCGGTTTTGCTAGAATAGGCAATAATGAAATCACTATTTTAGTAAATGATGCCGAGAAGAATAGTGACATTGAGCCACAAGAAGCTCAGCAAACTCTTGAAATAGCAGAAGCTAACTTGAGAAAAGCTGAAGGCAAGAGACAAACCATTGAGGCAAATCTAGCTTTCAGACGAGCTCGGACACGAGTTGAGGCTCTC
>Arachis_hypogaea
ATGACTTTAAATCTTTGTGTACTGACCCCCAATCGAATTGTTTGGGATTCAGAAGTGAAGGAAATTATTTTGTCCACTAATAGTGGACAAATTGGAGTATTACCAAATCATGCACCTATTGCTACAGCTGTAGATATAGGTATCTTGAGAATACGCCTTAATGACCAATGGGTAACAATGGCTCTGATGGGTGGTTTTGCTAGAATAGGCAATAATAAGATCACCATTTTAGTAAATGATGCCGAGAAGAGTAGTGACATTGATCCAGAAGAAGCTAAACAAACTCTTGAAATAGCAGAAGCTAACTTGAGTAAAGCTGAAGGCAAGAGACAACTAATCGAGGCAAATCTATCTCTCCGACGAGCTAGGACACGAGTAGAGGCTATC
>Averrhoa_carambola
ATGACCTTAAATCTTTGTGTACTGACCCCAAATCGAATTGTTTGGGATTCCGAAGTGAAAGAAATCATTTTATCGACCAACAGTGGACAAATTGGCATATTACCAAATCACGCGCCTATTGCCACAGCTGTAGATATAGGTATTTTGAGAATACGCCTTAATGACCAATGGTTAACGATGGCTCTGATGGGTGGTTTTGCTAGAATAGGCAATAATGAGATTACTATTTTAGTAAATGATGCGGAGAGGGGTAGTGACATTGATCCACAAGAAGCTCAGAAAACTCTTGAAATAGCGGAAGCTAACTTGAGAAAAGCTGAAGGCAAGAGACAAACAATCGAGGCAAATCTAGCTCTCAGACGAGCTAGGACACGAGTAGAGGCTATC
>Brunellia_antioquensis
ATGACCTTAAATCTTTGTGTACTGACCCCGAATCGAATTGTTTGGGATTCAGAAGTGAAAGAAATCATTTTATCAACTAATAGTGGACAAATTGGCGTATTACCAAATCACGCGCCTATTGCCACAGCTGTAGATATAGGTATTTTGAGAATACGCCTTAACGACCAATGGTTAACGATGGCTCTGATGGGTGGTTTTGCTAGAATAGGCAATAATGAGATCACTATTTTAGTAAATGATGCGGAGAAGGGTAGTGACATTAATCCACAAGAAGCTCAGCAAACTCTTGAAATAGCGGAAGCTAGCTTGAGGAAAGCTGAAGGCAAGAGACAAACAATCGAGGCAAATCTAGCTCTCAGACGAGCTAGGACACGAGTAGAGGCTATC
>Brunellia_trianae
ATGACCTTAAATCTTTGTGTACTGACCCCGAATCGAATTGTTTGGGATTCAGAAGTGAAAGAAATCATTTTATCAACTAATAGTGGACAAATTGGCGTATTACCAAATCACGCGCCTATTGCCACAGCTGTAGATATAGGTATTTTGAGAATACGCCTTAACGACCAATGGTTAACGATGGCTCTGATGGGTGGTTTTGCTAGAATAGGCAATAATGAGATCACTATTTTAGTAAATGATGCGGAGAAGGGTAGTGACATTAATCCACAAGAAGCTCAGCAAACTCTTGAAATAGCGGAAGCTAGCTTGAGGAAAGCTGAAGGCAAGAGACAAACAATCGAGGCAAATCTAGCTCTCAGACGAGCTAGGACACGAGTAGAGGCTATC
>Bulnesia_arborea
ATGACCTTCAATCTTTGTGTACTAACTCGAAATCGAATTGTTTGGGATTCAGAAGTGAAAGAAATCATTTTATCTACTAATAGTGGACAAATTGGCATATTACCAAACCATGCACCTATTGCCACAGCCGTAGATATAAGTATTTTGAAAATACGTCTTAATGAACAATGGATAACAATGTTTCTGATGGATGGTTTTGCTAGAATAAGAAATAATGAGGTCACTATTTTAGTAAAGGATGCAGAGAAGGGTAGTGATATTGATCCACAAGAGGCGAAACAAACTCTTGAAATGGCAGAAGCTGACTTGAAAAAAGCTGAAGGAAAAAGACAAACAATTGAAGCAACTCTAGCTCTCAAACGAGCTAAGACAAGAGTAGAGGCTATC
>Carica_papaya
ATGACCTTAAATCTTTGTGTACTGACTCCTAATCGAATTGTTTGGGATTCAGAAGTAAAAGAAATCATTTTATCTACTAATAGTGGGCAAATTGGCGTATTACCAAATCACGCGCCTATTGCCACCGCTGTAGATATAGGTATTTTGAGAATACGCCTTAATGACCAATGGTTAACGATGGCTCTAATGGGTGGTTTTGCTAGAATAGGCAATAATGAAATCACTATTTTAGTAAATGATGCCGAGAAGAGCAGTGACATCGATCCACAAGAAGCTCAGCAAACTCTTGAAATAGCGGAAGCTAACCTGAGGAAAGCTGAAGGCAAGAGACAAACAATTGAGGCAAATCTAGCTCTCAGACGAGCTCGGACACGAGTCGAGGCTATC
>Castanea_mollissima
ATGACCTTAAATCTTTGTGTATTGACCCCGAATCGAATTGTTTGGGATTCAGAAGTTAAAGAAATCATTTTATCTACTAATAGTGGACAAATTGGCATATTACCCAATCACGCGCCTATTGCCACGGCTGTAGATATAGGTATTTTGAGAATACGCCTTACTGACCAATGGCTAACGATGGCTCTGATGGGCGGTTTCGCTCGAATAGGTAATAATGAGATCACTGTTTTAGTAAATGATGCGGAAAAGGGTAGTGACATTGATCCACAAGAAGCTCAGCAAACTCTTGAAGTAGCGGAAGCTAACTTGAGTAAAGCTGAAGGCAAGAGACAAACAATTGAGGCAAATCTAGCTCTCAGACGAGCTAGGACACGAGTGGAGGCTCTT
>Catha_edulis
ATGACCTTAAATCTTTGTGTACTGACCCCGAATCGAATTATTTGGGATTCAGAAGTGAAAGAAATCATTTTATCTACTAATAGTGGACAAATTGGCGTATTACCAAATCATGCGCCTATTGCCACAGCCATAGATATAGGTATTTTGAGAATACGCCTTAATGACCAATGGTTAACGATGGCCTTGATGGGTGGTTTTGCTAGAATAGGAAATAATGAGATCACTGTTTTAGTGAATGATGCGGAAAAGAGTATTGACATTGATCCACAAGAAGCTCGTAAAACTCTTGAAATGGCGGAAGATAACTTGAAGAAAGCCGAAGGAAAGAGGCAAACAATTGAGGCAAATTTCGCTCTCAGACGAGCTAGGACACGGGTGGAGGCTATC
>Ceratopetalum_apetalum
ATGACCTTAAATCTTTGTGTACTGACCCCGAATCGCATTGTTTGGGATTCAGAAGTGAAAGAAATCATTTTATCGACTAATAGTGGACAAATTGGCGTATTACCAAATCACGCGCCTATTGCCACAGCTGTAGATATAGGTATTTTGAGAATACGCCTTAACGACCAATGGTTAACGATGGCTCTGATGGGTGGTTTTGCTAGAATAGGCAATAATGAGATCACTATTTTAGTAAATGATGCGGAGAAGGGTAGTGACATTGATCCACAAGAAGCTCAGCAAACTCTTGAAATAGCGGAAGCTGGCTTGAGGAAAGCTGAAGGCAAGAGACAAACAATCGAGGCAAATTTAGCTCTCAGACGAGCTAGGACACGAGTAGAGGCTATC
>Citrus_sinensis
ATGACCTTAAATCTTTGTGTACTGACCCCTAATCGAATTGTTTGGGATTCAGAAGTGAAAGAAATCATTTTATCTACTAATAGTGGACAAATCGGCGTATTACCAAATCACGCGCCTATTGCCACAGCTGTAGATATAGGTATTTTAAGAATCCGCTTTAACGACCAATGGTTAACGATGGCTCTGATGGGTGGTTTTGCTAGAATAGGGAATAATGAGATCACTATTTTAGTAAATGATGCGGAGAAGAGTAGTGACATTGATCCCCAAGAAGCCCAGCAAACTCTTGAAATAGCAGAAGCTAATTTGAGGAAAGCTGAAAGCAAGAGACAAACAATTGAGGCAAATCTAGCTCTCAGACGAGCTAGGACACGAGTAGAGGTTATC
>Cucumis_melo
ATGACCTTAAATCTTAGTGTCCTGACTCCGAATCGAATTATTTGGGATTCAGAAGTGAAAGAAATCATTTTAGTTACGAATAGTGGCCAAATTGGTGTATTACCAGATCACGCACCTATTGCCACAGCTGTAGATATAGGTATTTTGAAAATACGCCTTAATGATGGATGGTTAACGATGGCTCTGATGGGTGGTTTTGCTAGAATAGGCAATAATGAGGTCACTATTTTAGTAAATGATGCGGAGAAGGCTAGTGACATTGATCCACAAGAAGCTCAGCAAACTCTCGAAATAGCGGAAGCCAACTTGAGGAAAGCTCAGGGCAAGAGACAAACAATCGAGGCAAATTTAGCTCTCAGACGAGCTAGGACACGAGTAGAGGCTATC
>Eucalyptus_grandis
ATGACCTTAAATCTTTGTGTACTAACCCCTAATCGAATTGTTTGGGATTCAGAAGTGAAAGAAATCATTTTATCTACTAATACTGGACAAATTGGCGTATTACCAAATCACGCGCCTATTGCCACAGCTGTAGATATAGGTATTTTGAGAATACGCCTTAACGACCAATGGTTAACAATGGCTCTGATGGGTGGTTTTGCTAGAATAGGCAATAATGAGATCACTATTTTAGTAAATGACGCGGAAAAGGGTAGTGATATTGATCCACAAGAAGCTCAGGAAACTCTTGAACTAGCGGAAGCTAACTTAAGAAAAGCTGAAGGTAAGAGACAAACAATTGAGGCAAATCTAGCTCTCAGACGAGCTAGGACACGAGTCGAGGCTATC
>Euonymus_japonicus
ATGACCTTAAATCTTTGTGTACTGACCCCGAATCGAATTATTTGGGATTCAGAAGTGAAAGAAATCGTTTTATCTACTAATAGTGGACAAATTGGCGTATTACCAAATCATGCGCCTATTGCCACAGCCATAGATATAGGTATTTTGAGAATACGCCTTAATGACCAATGGTTAACGATGGCCTTGATGGGCGGTTTTGCTAGAATAGGAAATAATGAGATCACTGTTTTAGTGAATGATGCGGAAAAGAGTATTGACATTGATCCACAAGAAGCTCGTAAAACTCTTGAAATGGCGGAAGATAACTTGAAGAAAGCCGAAGGCAAGAGGCAAACAATTGAGGCAAATCTCGCTCTCAGACGAGCTAGGACACGGGTGGAGGCTATC
>Ficus_racemosa
ATGACCTTAAATCTTTGTGTACTGACCCCGAATCGAATTGTTTGGGATTCGGAAGTGAAAGAAATAATTTTATCTACTAATAGTGGACAAATTGGCATATTACCAAATCACGCGCCTATTGCCACAGCCGTAGATATCGGTATCTTGAGAATACGCCTTAATGACCAATGGTTAACGATGGCTCTGATGGGCGGTTTTGCTAGAATAGGGAATAATGAGATCACTGTTTTAGTAAATGATGCGGAGAAGGGTAGTGACATTGATCCACAAGAAGCTCAGCAAACTCTTGAAATGGCGGAAGCTAACTTGAGTAAAGCTGAAGGCAAGAGACAAACAATTGAGGCAAATCTAGCTCTCAGACGAGCTAGGACACGAGTAGAGGCTATC
>Glycine_max
ATGACTTTAAATCTTTGTGTACTGACCCCCAATCGAATTGTTTGGGATTCGGAAGTGAAGGAAATCATTTTATCTACTAATAGCGGACAAATTGGAGTATTACCAAATCATGCGCCTATTGCCACAGCCGTAGATATAGGTATTTTGAGAATACGTCTTAAAGACCAATGGTTAACGATGGCTCTGATGGGCGGTTTTGCTAGAATAAACAATAATGAGATCACTGTTTTAGTAAATGATGCGGAAAAGGGTAGTGACATTGATCCACAAGAAGCACAGCAAACTCTTGAAATAGCAGAAGCTAATTTGAATAAGGCGGAAGGCAAGAGACAAACAATTGAGGCAAATCTAGCTCTTAGACGAGCTAGGACACGAGTAGAGGCTATC
>Gossypium_arboreum
ATGACCTTAAATCTTTGCGTACTTACCCCTAATCGAATTGTTTGGGATTCAGAAGTGAAAGAAATCATTTTATCTACTAATAGCGGACAAATTGGCGTATTACCAAATCACGCGCCTATTGCCACAGCTGTAGATATAGGTATTTTGAGAATACGCCTTAACGACCAATGGTTAACGATGGCTCTGATGGGTGGTTTTGCTAGAATAGGCAACAATGAAATCACTATTTTAGTAAATGATGCGGAGAAGGGTAGTGACATTGATCCACAAGAAGCTCAGCAAGCTCTTGAAATAGCGGAAGCTAACTTGAGGAAAGCTGAAGGCAAGAGGCAAACAATTGAGGCAAATCTAGCTCTCAGACGGGCTAGGACACGAGTCGAGGCTATC
>Heritiera_angustata
ATGACCTTAAATCTTTGCGTACTCACCCCTAATCGAATTGTTTGGGATTCAGAAGTGAAAGAAATCATTTTATCTACTAATAGCGGACAAATTGGCGTATTACCAAATCACGCGCCTATTGCCACAGCTGTAGATATAGGTATTTTGAGAATACGCCTTAACGACCAATGGTTAACGATGGCTCTGATGGGTGGTTTTGCTAGAATAGGCAACAATGAAATCACTATTTTAGTAAATGATGCGGAGAAGGGTAGTGACGTTGATCCACAAGAAGCTCAGCAAGCTCTTGAACTAGCGGAAGCTAACTTGAGGAAAGCTGAAGGCAAGAGGCAAACAATTGAGGCAAATCTAGCTCTCAGACGGGCTAGGACACGAGTAGAGGCTATC
>Heuchera_sanguinea
ATGACCTTAAATCTTTGTGTACTGACCCCTAATCGAATTGTTTGGGATTCAGAAGTGAAAGAAATCATTTTATCTACCAATAGTGGACAAATTGGCGTATTACCAAATCATGCCCCTATTGCCACAGCTGTAGATATAGGTATTTTGAGAATACGCCTTAACGACCAATGGTTAACGATGGCTCTGATGGGTGGTTTTGCTAGAATAGGTAATAATGAGATCACTATTTTAGTAAATGATGCGGAGAAGGGTAGTGACATTGATCCCCAAGAAGCTCAACAAACTCTTGAAATAGCGGAAACTAACTTGAAGAAAGCTGAAGGCAAGAGACAAACAATTGAGGCAAATCTAGCTCTCAGACGAGCTAGGACACGAGTAGAGGCTATC
>Jatropha_curcas
ATGACCTTAAATCTTTGTGTACTGACCCCAAATCGAATTGTTTGGGATTCAGAAGTGAAAGAAATCATTTTATCTACTAATAGTGGGCAAATTGGCGTATTACCAAATCATGCGCCTATTGCCACAGCTGTCGATATCGGTATTTTGAGAATACGCCTTAATGCCAAATGGTTAACGATGGCTCTGATGGGTGGTTTTGCTAGAATAGGCAATAATGAGATTACTGTTTTAGTAAATGATGCAGAGAAGGGTAGTGACATTGATCCACAAGAAGCTCAGCAAACTCTTGAAATAGCAGAAGCTAACTTGAGAAAAGCGGAAGGAAAGAGACAAATAATTGAGGCAAATCTAGCTCTCAGACGAGCTAGGGCACGAGTAGAGGCTATC
>Larrea_tridentata
ATGACCTTCAATCTTTGTGTACTAACTCGAAATCGAATTGTTTGGGATTCAGAAGTGAAAGAAATTATTTTATCTACTAATAGTGGACAAATTGGCATATTACCAAATCATGCACCTATTGCCACAGCTGTAGATATAGGTATTTTGAGAATACGTCTTACTGAAAAATGGATAACAATGGTTCTGATGGATGGTTTTGCTAGAATAAGAAATAATGAGGTCACTATTTTAGTAAAGGATGCAGAGAAGGGTAGTGACATCGATCCACAAGAAGCGAAACAAACTCTTGAAATGGCGGAAGCTGACTTGAAAAAAGCTGAAGGAAAAAGACAAACAATTGAAGCAACTCTAGCTCTCAAACGAGCTAGGACACGAGTAGAGGCTATA
>Liquidambar_styraciflua
ATGACCTTAAATCTTTGTGTACTGACCCCAAATCGAATTGTTTGGGATTCAGAAGTGAAAGAAATCATTTTATCTACTAATAGTGGACAAATTGGCGTATTGCCAAATCACGCCCCTATTGCCACAGCTGTAGATATAGGTATTTTGAGAATACGCCTTAACGACCAATGGTTAACGATGGCTCTGATGGGTGGTTTTGCTAGAATAGGCAATAATGAGATCACTGTTTTAGTAAATGATGCGGAGAAGGGTAGTGACATTGATCCCCAAGAAGCTCAGCAAACTCTTGAAATAGCGGAAGCTAACTTGCAGAAAGCTGAAGGCAAGAGACAAACAATTGAGGCAAATCTAGCTCTCAGACGAGCTAGGACACGAGTAGAGGCTATC
>Manihot_esculenta
ATGACCTTAAATCTTTGTGTACTGACCCCGAATCGAATTGTTTGGGATTCAGAAGTGAAAGAAATCATTTTATCTACTAATAGTGGACAAATTGGCGTATTACCAAACCATGCACCTATTGCCACAGCTGTCGATATCGGTATTTTGAGAATACGCCTTAATGACCAATGGTTAACGATGGCTCTGATGGGTGGTTTTGCTAGAATAGGCAATAATGAGATTACTGTTTTAGTAAATGATGCAGAGAAGGGTAGTGACATTGATCCACAAGAAGCTCAGCAAACTCTTGAAATAGCAGAAGCTAACTTGAGGAAAGCGGAAGGCAGGAGACAAATAATTGAGGCAAATCTAGCTCTCAGACGAGCTAGGGCACGAGTAGAGGCTCTC
>Morus_indica
ATGACCTTAAATCTTTGTGTACTGACCCCGAATCGAATTGTTTGGGATTCGGAAGTGAAAGAAATAATTTTATCTACTAATAGTGGACAAATTGGCATATTACCAAATCACGCGCCTATTGCCACAGCCGTAGATATCGGTATTTTGAGAATACGCCTTAACGACCAATGGTTAACGATGGCTCTGATGGGCGGTTTTGCTAGAATAGGTAATAATGAGATCACTGTTTTAGTAAATGATGCGGAGAAGGGTAGTGACATTGATCCACAAGAAGCTCAGCAAACTCTTGAAATGGCGGAAGCTAACTTGAGTAAAGCTGAAGGCAAGAGACAAACAATTGAGGCAAATCTAGCTCTCAGACGAGCTAGGACACGAGTAGAGGCTATC
>Oenothera_parviflora
ATGACCTTAAATCTTTGTGTATTAACCCCTAATCGAATTGTTTGGGATTCAGAAGTGAAAGAAATCATTTTATCTACTAATAGTGGACAAATTGGCGTATTACCAAATCACGCACCTATTGCCACAGCTGTAGATATAGGTATTTTAAGAATACGCCAAAACGGACAGTGGTTAACGATGGCTCTGATGGGGGGTTTTGCTAGAATCGGCAATAATGAGATCACTATTTTAGTAAATGACGCGGAAAAGGGTAGTGACATTGATCCACAAGAAGCCCAGGAAACTCTTGGACTAGCGGAAGCTAACTTTAGGAAAGCGGAAGGCAAGAGACAAACAATTGAAGCAAATCTGGCTCTCAGACGAGCTAGGACACGCGTTGAGGCTATC
>Oxalis_latifolia
ATGACCTTAAATCTTTGTGTACTGACCCCGAATCTAATTGTTTGGAATTCCGAAGTGAAAGAAATAATTTTATCGACCAATAGTGGACAAATTGGCATATTACCAAATCACGCGCCTATTGTCACAGCTGTAGATATAGGTATTTTGAGAATACGCTTTAATGACCAATGGTTAACGATGGCCCTGATGGGTGGTTTTGCTAGAATAGGCAATAATGAGATTACTCTTTTAGTAAATGATGCGGAAAGGGGTAGTGACATTGATCCACAAGAAGCTCAGCAAACTCTTGAAATAGCAGAAGCTAACTTGAAAAAAGCTGAAGGCAAGAGAAAAACAATCGAGGCAAATCTAGCTCTCAGACGAGCTAGGACACGCGTAGAGGCTATC
>Parnassia_brevistyla
ATGACCTTAAATCTTTGTGTACTAACTCCCAATCGAATTGTTTGGGATTCAGAAGTGAAAGAAATCGTTTTATCTACCAATAGTGGACAGATTGGCATATTACCAAATCACGCGCCTATTGCCGCAGCAATAGATATAGGTCTATTGAGAATACGCTTAAATGACCAATGGTTAACGATGGCTTTGATGGGTGGTTTTGCTAGAATAGGAAATAATGCGATCACTGTTTTAGTAAATGATGCGGAAAAAAGTAGTGATATTGATCCACAAGAAGCTCGGAAAACCCTTGAAATAGCAGAAGCTAACTTGCGGAAAGCTGAAGGAAAGAGGCAAACAATTGAGGCAAATCTTGCTCTCAGACGAGCTAGGACACGGGTAGAGGCTATC
>Passiflora_biflora
ATGATCTTAAATCTTTGTGTACTGACCCCAAATCGAATTGTTTGGGATTCAGAAGTAAAAGAAATCATTTTATCCACAAATAGTGGGCAAATTGGCATATTACCAAATCACGCGCCTATTGCCACAATTGTCGATATCGGTATTTTGAGAATACGCCTTAACGACCAATGGCTCAAGATAGCTCTGATGGGGGGTTGCGCTAGAATAGGCAATAATGAGATCACTGTTTTAGTAAATGATGCAGAGAAGGGTAGTGACATTGATCCACAAGAAGCTCAGGAAACTCTTGAAATAGCAAAAGCTAGCTTGAGAAAAGCTGAGGGCAAGAGACAAATAATTGAGGCAAATCTAGCTCTCAGACGAGCTAGGGCACGAGTAGAGGCCATC
>Pelargonium_quercifolium
ATGACCTTCAATCTTTGTGTACTGACCCCTAATCGAATTCTTTGGGATTCAGAAGTGAAAGAAATCATTTTACCTACTAATAGTGGACAAATTGGCGTATTACCAAACCACGCGTCTATTGCCACAACTCTAGATATAGGTATTTTGAGAATACGCCTTAACGACCAATGGTTCACGATAGCTCTGATGGGCGGTTTTGCTAGAATCGGCAATAATGAGATCACTGTTTTAGCAACTGCTGCGGAAAAAGGTAGTGACATTGATCCACAAGAAGCTCAGCAAACTCTTGAAATAGCGGAAGATAGCTTGATGAAAGCTGAGGACAAAAGGCAAAGAATCGAGGCGAATCTAGCTCTCAAACGAGCTAGGACACGAGTAAAGGCTATC
>Pentactina_rupicola
ATGACCTTAAATCTTTGTGTACTGACCCCGAATCGAATTGTTTGGGATTCGGAAGTGAAAGAAATTATTTTATCTACTAATAGTGGACAAATTGGCGTATTACCAAATCACGCGCCTATTGCCACAGCCGTAGATATCGGTATTTTGAGAATACGCCTTAACGACCAATGGTTAACCATGGCTCTGATGGGTGGTTTTGCTAGAATAGGCAATAATGAGATCACGGTTTTAGTAAATGATGCAGAGAAGGGTAGTGATATTGATCCACAAGAAGCTCAACAAACTCTTGAAATAGCGGAAGCTAACTTGAGGAAAGCTGAAGGCAAGAGACAAACAATTGAGGCAAATTTAGCTCTCAGACGAGCTAGGACACGAGTAGAGGCTATC
>Populus_alba
ATGATCTTAAGTCTTTGTGTATTGACCCCGAATCGAATTGTTTGGGATTCAGAAGTGAAAGAAATCATTTTATCTACTAATAGTGGGCAAATTGGTATATTACCTAATCACGCGCCTATTGCCACAGCCGTTGATATCGGTATTTTGAGAATACGCCTTAATGACCAATGGTTAACGATGGCTCTGATGGGCGGTTTTGCTAGAATAGGCAATAATGAGGTTACTGTTTTAGTAAATGATGCGGAGAAGGGGAGTGACATTGATCCACAAGAAGCTCAGCAAACTCTTGAAATAGCAGAAGCTAACTTGAGGAAAGCGGAAGGCAAGAGACAAATAATCGAGGCAAATCTAGCTCTCAGACGAGCTAGAGCACGAGTAGAGGCTATC
>Prunus_persica
ATGACCTTAAATCTTTGTGTACTGACCCCGAATCGAATTGTTTGGGATTCGGAAGTGAAAGAAATTATTTTATCTACTAATAGTGGACAAATTGGCGTATTACCAAATCACGCGCCTGTTGCCACAGCTGTAGATATCGGTATTTTGAGAATACGCCTTAACGACCAATGGTTAACGATGGCTCTGATGGGTGGTTTTGCTAGAATAGGAAATAATGAGATCACGGTTTTAGTAAATGATGCAGAGAAGGGTAGTGACATTGACCCACAAGAAGCGCAACAAACTCTTGAAATAGCGGAAGCTAACTTGAGGGAAGCTGAAGGCAAGAGACAAACAATTGAGGCAAATTTAGCTCTCAGACGAGCTAGGACACGAGTAGAGGCTATC
>Quercus_nigra
ATGACCTTAAATCTTTGTGTATTGACCCCGAATCGAATTGTTTGGGATTCAGAAGTTAAAGAAATCATTTTATCTACTAATAGTGGACAAATTGGCATATTACCCAATCACGCGCCTATTGCCACGGCTGTAGATATAGGTATTTTGAGAATACGCCTTACTGACCAATGGCTAACGATGGCTCTGATGGGCGGTTTCGCTCGAATAGGTAATAATGAGATCACTGTTTTAGTAAATGATGCGGAAAAGGGTAGTGACATTGATCCACAAGAAGCTCAGCAAACTCTTGAAGTAGCGGAAGCTAACTTGAGTAAAGCTGAAGGCAAGAGACAAACAATTGAGGCAAATCTAGCTCTCAGACGAGCTAGGACACGAGTGGAGGCTCTT
>Ricinus_communis
ATGACCTTAAATCTTTGTGTACTGACCCCAAATCGAATTGTTTGGGATTCAGAAGTGAAAGAAATCATTTTATCTACTAATAGTGGACAAATTGGCGTATTATCAAATCATGCGCCTATTGCCACAGCAGTCGATATCGGTATTTTGAGAATACGCCTTAATGACCAATGGTTAACGATGGCTCTGATGGGCGGTTTTGCTAGAATAGGCAATAATGAGATTACTATTTTAGTAAACGATGCAGAGAAGGGTAGTAACATTGATCCACAAGAAGCTCAGAAAAATCTTGAAATAGCAGAAGCTAACTTGAGAAAGGCGGAAGGCAGGAGACAAATAATTGAGGCAAATCTAGCTCTCAGACGAGCTAGGGCACGCGTAGAGGCTATC
>Salix_babylonica
ATGATCTTAAGTCTTTGTGTATTGACCCCGAATCGAATTGTTTGGGATTCAGAAGTGAAAGAAATCATTTTATCTACTAATAGTGGGCAAATTGGTGTATTACCTAATCACGCGCCTATTGCCACAGCCGTTGATATCGGTATTTTGAGAATACGCCTTAATGATCAATGGTTAACGATGGCTCTGATGGGCGGTTTTGCTAGAATAGGCAATAATGAGGTTACTGTTTTAGTAAATGATGCGGAGAAGGGGAGTGACATTGATCCACAAGAAGCTCAGCAAACTCTTGAAATAGCAGAAGCTAACTTGAGGAAAGCGGAAGGCAAGAGACAAATAATCGAGGCAAATCTAGCTCTCAGACGAGCTAGAGCACGAGTAGAGGCTATC
>Sloanea_australis
ATGACCTTAAATCTTTGTGTACTGACCCCGAATCGAATTGTTTGGGATTCAGAAGTGAAAGAAATCATTTTATCGACTAATAGTGGACAAATTGGCGTATTACCAAATCACGCGCCTATTGCCACAGCTGTAGATATAGGTATTTTGAGAATACGCCTTAACGACCAATGGTTAACGATGACTCTGATGGGTGGTTTTGCTAGAATAGGCAATAATGAGATCACTATTTTAGTAAATGATGCGGAGAAGGGTAGTGACATTGATCCACAAGAAGCTCAGAAAACTCTTGAAATAGCGGAAGCTAGCTTGAGGAAAGCTGAAGGCAAGAGACAAACAATCGAGGCAAATCTAGCTCTCAGACGAGCTAGGACACGAGTAGAGGCTATT
>Spondias_tuberosa
ATGACCTTAAATCTTTGTGTACTGACCCCTAATCGAATTGTTTGGGATTCAGAAGTGAAAGAAATCATTTTATCTACTAATAGTGGACAAATTGGCGTATTACCAAATCACGCGCCTATTGCCACAGCTGTAGATATAGGTATTTTGAGAATACGCTTTAACGACCAATGGTTAACGATGGCCCTGATGGGTGGTTTTGCTAGAATAGGTAATAATGAGATCACTATTTTAGTAAATGATGCGGAGAAGAGTAGTGACATTGATCCCCAAGAAGCTCAGCAAACTCTTGAAATAGCGGAAGCTAACTTGAGGAAAGCGGAAAGCAAGAGACAAACAATTGAGGCAAATCTAGCTCTCAGACGAGCTAGGACCCGAGTAGAGGTTATC
>Staphylea_colchica
ATGACCTTAAATCTATGTGTACTTACCCCTAATCGAATTGTTTGGGATTCAGAAGTGAAAGAAATCATTTTATCTACTAATAGTGGACAAATTGGCGTATTACCAAATCACGCGCCTATTGCCACAGCTGTAGATATAGGTATTTTGAGAATACGCCTTAATGACCAATGGTTAACTATGGCTCTGATGGGCGGTTTTGCTAGAATAGGCAATAATGAGATCACTATTTTAGTAAATGATGCGGAGAAGGGTAGTGACATTGATCTACAAGAAGCTCAGCAAACGCTTGAAATAGCGGAAGCTAACTTGAGAAAAGCGGAAGGCAAGAGACAAACAATTGAGGCAAATCTAGCTCTCAGACGAGCTAGGACACGAGTAGAGGCTATC
>Tetraena_mongolica
ATGACCTTAAATCTTTGTGTACTAACCCCAAATCAAATTGTTTGGAACTCAGAAGTGAAAGAAGTAATTTTATCTACTAATAGTGGACAAATTGGCATATTACCAAATCATGCACCTATTGCCACAGCTGTAGATATAGGTATTTTGAGAATACGTCTTAATGATAAATGGATACCAATGGCTCTTATGGGCGGTTTTGCCAGAATAGGAAATAATCAGATCACTATTTTAGCACATGATGCAGAGAAGTGTAATGATATTGATCCACAGGAAGCTCAAAAAACTCTTGAAATGGCGGAAGCCAACTTGAAGAAAGCTGAAGGCAAAAGACAAATAATTGAGGCAAATCTAGCTCGTATGAGAGCTAGGACACGAGTAGAAGCTATC
>Vitis_acerifolia
ATGACCTTAAATCTTTGTGTACTGACCCCTAATCGAATTGTTTGGGATTCAAAAGTAAAAGAAATCATTTTATCTACTAATAGTGGACAAATTGGCATATTACCAAATCACGCCCCTATTGCCACAGCTGTAGATATAGGTATTTTGAGAATACGCCTTAACGACCAATGGTTAACGATGGCTCTGATGGGCGGTTTTGCTAGAATAGGCAATAATGAGATCACTGTTTTAGTAAATGATGCGGAGAAGGGTAGTGACATTGAGCCACAAGAAGCTCAGCAAACTCTTGAAATAGCGGAAGCTAACTTGAGGAAAGCTGAAGGCAAGAGACAAATAATTGAGGCAAATCTAGCTCTTAGACGAGCTAGGACACGAGTAGAGGCTATC
>Viviania_marifolia
ATGACCTTAAATCTTTGTGTACTGACCCCCAATCGAATTGTTTGGAATTCAGAAGTGAAAGAAATCGTTTTAGCTACCAATAGTGGACAAATTGGCATATTACCAAATCACGCGCCTATTGCCACATCGGTAGATATAGGTATTTTGAGACTACGCGTTAATGACCAATGGTTAACCATGGCTCTGATGTCCGGTTTTGCTAGAATAGGAAATAATGAGATCACTATTTTAGTATATGATGCGGAAAAGGGTAGTGACATTGATCCAAAAGAAGCGCAGCAAACTCTTGAAATAGCGAAAACAAACTTGAGGAAAGCTGAAGGCAAGAGACAAACAATTGAGGCAAAGCTAGTTCTCAAACGAGCTAGGACGCGAGTACAGGCTATC
