# Supplementary material for: ­Complete plastid genome sequences of two species of the Neotropical genus Brunellia (Brunelliaceae)
Source: PeerJ. 2020 Jan 28;8:e8392. doi: 10.7717/peerj.8392 (PMC6993752; doi:10.7717/peerj.8392)
Supplement: Supplemental Information 2 [file peerj-08-8392-s002.zip › Alignments/ATPF.fasta]

>Aquilaria_yunnanensis
ATGAAAAAAAATGTAACCGATTCTTTCGTTTCCTTAGGTCACTGGCCATCCGCCGGGAGTTTCGGGTTAAATACCGATATTTTAGCAACAAATCCAATAAATCTAAGCGTAGTGCTTGGTGTATTGATCTTTTTTGGAAAGGGAGTGTTAAGTGATTTATTAGATAATCGAAAACAGAAGATCTTGAATACTATTCGAAATTCAGAAGAATTGCGAAGGGGGGCTGTTGAACAGCTGGAAAAAGCCCACACCCGCTTACGGAAAGTGGAAATGGAGGCAGATCAGTATCGAGTAAATGGATACTCTGAGATAGAACGAGACAAATTGAATTGGATTAATTCAACTTATAGATTTTTGGAAAAATTAGAAAGTTCCAAAAACGAAACCATTCTTTTTGAACAAGAAAGAGTGATTAATCAAGTCCGGCAACGGGTTTTCCAACAAGCTTTACAAGGAGCTCTAGGAACTCTGAATAGTTGTTTGAATAATGAATTACATTTACGTACAATTAGTGCTAATATTGCTATGTTTGGGGTGATGAAAGAA
>Arabidopsis_thaliana
ATG---AAAAATTTAACCGATTCTTTCGTTTACTTGGGTCACTGGCCATCCGCCGGGAGTTTCGGATTTAATACCGATATTTTAGCAACAAATCCAATAAATCTAAGTGTAGTTTTCGGTGTATTGATCTTTTTTGGAAAGGGAGTGTTAAATGATTTATTAGATAACCGAAAGCAGAGGATATTAAATACTATTCGAAATTCAGAAGAACTGCGTGAAGGAGCTATTCAACAATTAGAAAATGCCCGGGCGCGCTTGCGTAACGTAGAAACGGAAGCGGATAAGTTTCGCGTGAATGGATACTCTGAAATCGAACGAGAAAAATTGAATTTGATTAATTCAACTTATAAAACTTTGAAACAATTAGAAAATTACAAAAATGAAACCATTCTTTTTGAGCAACAAAGAACAATTAATCAAGTCCGCGAACGGGTTTTCCAACAAGCTTTACAAGGAGCTATAGGAACCCTAAATAGTTGTTTGAGTAATGAGTTACATTTACGTACTATTAATGCAAATATTGGGATGTTTGGTACGATGAAAGAA
>Arabis_alpina
ATG---AAAAATTTAACCGATTCTTTCGTTTACTTGGGTCACTGGCCATCCGCCGGGAGTTTCGGATTTAATACCGATATTTTAGCAACAAATCCAATAAATCTCAGTGTAGTCTTCGGCGTATTGATCTTTTTTGGAAAGGGAGTGTTAAATGATTTATTAGATAACCGAAAGCAGAGGATATTAAATACTATTCGAAATTCAGAAGAACTACGTGAAGGAGCTATTCACCAATTAGAAAACGCCCGAGCTCGCTTGCGTAAAGTAGAAACGGAGGCGGAGCAGTTTCGCGTGAATGGATACTCTGAAATCGAACGAGAAAAATTAAATTTGATTAATTCAACTTATAGGACTTTGAAACAATTAGAAAATTACAAAAATGAAACCATTCTTTTTGAGCAACAAAGAACAATTAATAAAGTCCGCGAACGGGTTTTCCAACAAGCTTTACAAGGCGCTATAGGAACCCTAAATAGTTGTTTGAGTAACGAGTTACATTTACGTACTATTAATGCAAATATTGGTATGTTTGGTACGATGAAAGAA
>Arachis_hypogaea
ATG---AAAAATGTAACCGATTCTTTCCTTTGTTTGAGTTACTGGCCATCCGCCGGAAGTTTCGGGTTTAATACCGATATTTTAGCAACAAATCCAATAAATCTAAGTGTAGTGCTCGGTGTATTGGTTTTTTTTGGAAAGGGAGTGTTAAGTGATTTATTAGATAATCGAAAACAGAGAATCTTGAAGACTATTCGAAATTCAGAAGAACTGCGGGAAGGAGCTCTTGAACAGCTAGAAAAAGCCCGGGCCCGTTTAAGGAAAGTTGAAACGGAAGCAGATCAGTTTCGAGTGAATGGTTATTCTGAAATAGAACGAGAAAAATTGAATTTAATTAAGTCAATTTATACGACTTTGGAACAATTAGAAAATTACAAAAATGAAACTATTCGTTTTGAACAACAAAGAACGATTAATCAAGTCCGACAACGGGTTTTCCAACAAGCCTTACAAGGAGCTCTGGGAACGCTGAATAGTTGCTTGAACAACGAGTTACATTTACGTACCATCAGTGCTAATATTGGCATGTTTGGGGAAATGAAAGAT
>Averrhoa_carambola
ATG---AAAAATGTAACCGATTCTTTCGTTTTCTTGGGTCACTGGCCATCCGCCGGGAGTTTCGGGTTTAATACCGATATTTTAGCAACAAATCCAATAAATCTAAGTGTAGTATTTGGTGTATTGATTTTTTTTGGAAAGGGAGTGTTAAGTGATTTATTAGATAATCGAAAACAGAGGATTTTGAATACTATTCGAAATTCAGAAGAACTACGTGAGGGAGCTATTGAACAGTTGGAAAAAGCCCGGGCCCGCTTACGGAAAGTGGAAATGGAAGCGGATCAGTTTCGAGTGAATGGATACTCTGAGATAGAACGAGAAAAATTGAATTTGATTAATTCAACTTATAAGACTTTGGAACAATTAGAAAATTACAAAAATGAAACCATTCGTTTTGAACAACAAAGAGCGATTAATCAAGTTCGACAACGGGTTTTCCAACAAGCCTTACAAGAAGCTCTAGGAACTCTGAATAGTTGTTTGACCAACGAGTTACATTTACGTACCATCAGTGCTAATATCAGCATGTTTGGGGCGATGAAAGAA
>Brunellia_antioquensis
ATG---AAAAATGTAACCGATTCTTTCGTTTCCTTCGGTCACTGGCCATCCGCCGGGAGTTTCGGATTTAATACCGATATTTTAGCAACAAATCCAATAAATCTAAGTGTAGTGCTTGGTGTATTGATTTTTTTTGGAAAGGGAGTGTTAAGTGATTTATTAGATAATCGAAAACGGAGGATCTTGAATACTATTCGAAATTCAGAAGAACTGCGCGAGGGAGCTATTGAACAGCTGGAAAAAGCTCGGGCCCGCGTACGGAAAGTGGAAATGGAAGCGGATCGGTTTCGAGTGAATGGATACTCTGAGATAGAACGAGAAAAATTGAATTTGATTACTTCAACTTATAAAACTTTGGAACAATTAGAAAATTACAAAAACGAAACCATTCATTTTGAACAACAAAGAGCGATTAATCAAGTCCGACAACGGGTTTTCCAACAAGCCTTACAAGGAGCTCTAGGAACTCTGAATAGTTGTTTGACCAACGAGTTACATTTACGTACCATCAGTGCTAATATTGGCATCTTTGGGGCGATGAAAGAA
>Brunellia_trianae
ATG---AAAAATGTAACCGATTCTTTCGTTTCCTTCGGTCACTGGCCATCCGCCGGGAGTTTCGGATTTAATACCGATATTTTAGCAACAAATCCAATAAATCTAAGTGTAGTGCTTGGTGTATTGATTTTTTTTGGAAAGGGAGTGTTAAGTGATTTATTAGATAATCGAAAACGGAGGATCTTGAATACTATTCGAAATTCAGAAGAACTGCGCGAGGGAGCTATTGAACAGCTGGAAAAAGCTCGGGCCCGCGTACGGAAAGTGGAAATGGAAGCGGATCGGTTTCGAGTGAATGGATACTCTGAGATAGAACGAGAAAAATTGAATTTGATTACTTCAACTTATAAAACTTTGGAACAATTAGAAAATTACAAAAACGAAACCATTCATTTTGAACAACAAAGAGCGATTAATCAAGTCCGACAACGGGTTTTCCAACAAGCCTTACAAGGAGCTCTAGGAACTCTGAATAGTTGTTTGACCAACGAGTTACATTTACGTACCATCAGTGCTAATATTGGCATCTTTGGGGCGATGAAAGAA
>Bulnesia_arborea
ATG---AATAATTTAACCGATTCTTTCATTTCTTTAGGTCATTGGCCGTCCGCCGAGAGTTTCGGGTTTAATACCGATATTTTAGCAACGAATCCAATAAATCTAGGTATAGTGATTGGTGTATTGATCTTTTTTGGAAAGGGAGTGTTAAGTGATTTATTAGATAATCGAAAACAGAGAATCTTGAATACTCTTCGAAACTCAGAAGAACTGAGTGAAGGGGCCATTGAACAGTTGGAAAAAGCTCGAACCCGTTTACAGAAAGTTGAAATGGAAGCAGATCAGTTTCGAGTGAATGGATATTCTGAGATAGAAAAGCAAAAATTGAATTTGATTAATTCAACTTACAAGACTTTGGAACAATTAGAAAATTACAAAAATGAAACGATTCGTTTTGAAGAACAAAGAGCAATTAATCAAGTCCGACAACGGGTTTTTCAACAAGCCTTACAAGGAGCTTTAGTCACTTTGAATAGTTGTTTGAACAACGAGTTACATTTTCGTACTATAAATGCGAATATTGATCTGTTTGGGAAGATGAAAGAA
>Carica_papaya
ATG---AAAAATGTAACCGATTCTTTCGTTTTCTTGGGTCACTGGCCATCCGCCGGGAGTTTCGGGTTTAATACCGATATTTTAGCAACAAATCCAATAAATCTAAGTGTAGTCCTTGGTGTCTTGATCTTTTTTGGAAAGGGAGTGTTAAGTGATTTATTAGATAATCGAAAACAGAGGATCTTGAATACTATTCGAAATTCAGAAGAACTACGGGATGGGGCCATTGAACAGTTAGAAAAAGCCCGGGCTCGCTTACGCAAAGTGGAAATGGAGGCGGAACAGTTTCGAGTGAATGGATACTCTGAGATAGAACGAGAAAAATGGAATTTGATTAATTCAACTTCTAAGACTTTGGAACAATTAGAAAATTACAAAAATGAAACCATTCAGTTTGAACAACAAAGAGCGATTAATCAAGTCCGACAACGGGTTTTCCAACAAGCTTTACAAGGAGCTATAGGAACTCTGAATAGTTGTTTGAGTAACGAGTTACATTTACGCACCATTAATGCTAATATTGGTATGTTTGGGGCGATGAAAGAA
>Castanea_mollissima
ATG---AAAAATCTAACCGATTCTTTCCTTTCCTTGGGTTTATGGTCATCCGCCGGGAGTTTCGGGTTTAATACCGATATTTTAGCAACAAATCCAATAAATCTAAGTGTAGTGCTCGGCCTATTGATTTTTTTTGGAAAGGGAGTGTTAAGTGATTTATTAGATAATCGAAAACAGAGGATCTTGAAGACTATTCTAAATTCAGAAGAACTACGCAGGGGAGCCATTGAACAGCTGGAAAAAGCCCGGGCACGTTTAAGGAAAGTGGAAATGGAAGCGGATCAGTTTCGGGTGAATGGATACTCTGATATAGAACGAGAAAAGTCGAACTTGATTAATTCAACTTATCAAACTTTGGAACAATTCGAAATTTACAAAAATGAAACCATTCGTTTTGAACAACAAAGAGCGAGTAATCAAGTCCGACAACGGGTTTTCCAACAAGCCTTAAAAGGAGCTCTAGGAACTCTGACTAGTTCTTTGAACAACGAGTTACATTTACGTACCATCAATGCTAATATTGGCATGTTTGGGACGCTGACAGAA
>Catha_edulis
ATG---AAAAATGTAACCGATTCTTTCCTTTTCTTGGGTCACTGGCCATACGCCGGGAGTTTCGGGTTTAATACCGATATTTTAGCAACAAATCCAATAAATCTAAGCGTAGTCCTCGGTGTATTGATTTTTTTTGGAAAGGGGGTGTTAAGTGATTTATTAGATAATCGAAAACAGAGGATCTTGGATACGATTCGAAATTCAGAAGAACTCCGCGAGAGAGCTATTGAACAGCTGGAAAAAGCCTGGGACCTTTTACGGAAAGCTGAACTGGAAGCAGATCAGTTTCGAGCGAATGGATATTCCGAGATAGAACGAGAAAAATTAAATTTGATTAATTCAACTTCAAAGATTTTAGAACAATTAGAAAATTACAAAAACGAAACCATTCATTTTGAACAAGAAAGAGCGATTAATCAAGTTCGACAACGGGTTTTCCAACAAGCCCTACAAGAAGCTCTAGGAACTCTGAATAGTTCTTTGACCAACGAGTTGCATTTACGTACTATCAGTGCTAATATTGGCATCTTTGGGACGATGAAAGAA
>Ceratopetalum_apetalum
ATG---AAAAATGTAACCGATTCTTTCGTTTCCTTCGGTCACTGGCCATCCGCCGGGAGTTTCGGGTTTAATACCGATATTTTAGCAACAAATCCAATAAATCTAAGTGTAGTGCTTGGTATATTGATTTTTTTTGGAAAGGGAGTGTTAAGTGATTTATTAGATAATCGAAAACAGAGGATTTTGAATACTATTCGAAATTCAGAAGAACTACGCGAGGGAGCTATTGAACAGCTGGAAAAAGCCCGGGCCCGCTTACGGAAAGTGGAAATGGAAGCGGATCGGTTTCGAGTGAATGGATACTCTGAGATAGAACGAGAAAAATTGAATTTGATTAATTCAACTTATAAGATTTTGGAACAATTAGAAAATTACAAAAACGAAACCATTCGTTTTGAACAACAAAGAGCGATTAATCAAGTCCGACAACGGGTTTTCCAACAAGCCTTACAAGGAGCTCTAGGAACTCTGAATAGTTGTTTGACCAACGAGTTACATTTACGTACCATCAGTGCTAATATTGGCATGTTTGGGGCGATGAAAGAA
>Citrus_sinensis
ATG---AAAAATGTAACCGATTCTTTCGTTTCTTTGGTTAACTGGCCATTCGCCGGGAGTTTCGGGCTTAATACCGATATTTTAGCAACAAATCCAATAAATCTAAGTGTAGTGCTTGGTGTATTGATCTTTTTTGGAAAGGGAGTGTTAAGTGATTTATTAGATAATCGCAAACTGAGGATTTTGAATAGTATTCGAAATTCAGAAGAACTGCAGAGAGGGGCCATTGAACGGCTGGAAAAAGCCCGGGCCCGGTTACGAAAAATAGAAATAGAAGCAGATCAGTTTCGAGTGAATGGATACTCTGAGATAGAACGAGAAAAATTCAATTTGATTAATTCAACTTATAAGACTTTGGATCAATTAGAAAATTACAAAAATGAAACCATTCATTTTGAACAACAAAGAGCAATTAATCAAGTCCGACAACGGGTTTTCCAACAAGCTTTACAAGGAGCGCTCGGAACTCTGAATAGTTGTTTGAACAAGGAGTTACATTTACGTACCATTAGTGCCAATATTGGCATGTTTGGAGCGATGAAAGAA
>Cucumis_melo
ATG---AAAAATGTAACCGATTCTTTCATTTCTTTGGGTTACTGGCCATCCGCCGAGAGTTTCGGATTTAATACCGATATTTTAGCAACAAATCCAATAAATCTAAGCGTAGTGCTTGGTGTATTGATTTTTTTTGGAAAGGGAGTGTTAAGTGATTTATTAGATAATCGAAAACAGAGGATCTTGAAAACAATTCAAAATTCAGAAGAACTACGTGAGGGGGCCATTGAACAGCTGGAAAAAGCCCGGGCTCGCTTACGAAAAGTTGAAATGGAAGCCGATCAGTTTCGAGTGAATGGATATTCTGAGATAGAACGAGAAAAATTGAATTTGATTAATTCAACTTCTAAAAGTTTGGAACAATTAGAAAATTATAAAAATGAAACTATTCGTTTTGAACAACAAAAAGCGATTAATCAAGTACGACAACAGGTTTTCCAACAAGCCTTACAAGGAGCTCTAGGAACTCTGAATAGTTGTTTGGACAACGAGTTACATTTACGTACCATCAGTGCTAATATTGGCATGTTTGGGACGATGAAAGAA
>Eucalyptus_grandis
ATG---AAAAATGTAACCGATTCTTTCGTTTCCTTGGGTCACTGGCCATCGGCCGGGAGTTTCGGATTTAATACCGATATTTTAGCAACAAATCCAATAAATCTAAGTGTAGTCCTTGGTGTATTGATCTTTTTTGGAAAGGGAGTGTTAAGCGATTTATTAGATAATCGAAAACAGAGGATCTTGAATACTATTCGAAATTCAGAAGAATTACGCGGCGGGGCCATTGAACAGCTGGAAAAAGCCCGGGCCCGTTTACGGAAAGTGGAAATGGAAGCGGAGCAGTTTCGAGTGAATGGATATTCTGAGATAGAACAAGAAAAGTTGAATCTGATTAATTCAACTTATAAGACCTTGGAACAATTAGAAAATTACAAAAACGAAACTATTCATTTTGAACAGCAAAGAGCGATTAATCAAGTCCGACAACGGGTTTTCCAACAAGCCTTACAAGGAGCTCTAGGAACTCTGAATAGTTGTTTGAACAACGAGTTACATTTACGTACTATCAGTGCTAATATTGGCATGTTTGGGGCGATGAAAGAA
>Euonymus_japonicus
ATG---AAAAATGTAACCGATTCTTTCCTTTTCGTGGGTCACTGGCCATACGCCGGGAGTTTCGGGTTTAATACCGATATTTTAGCAACAAATCCAATAAATCTAAGCGTAGTCCTTGGTGTATTGATTTTTTTTGGAAAGGGGGTGTTAAGTGATTTATTAGATAATCGAAAACAGAGGATCTTGAATACTATTCGAAATTCAGAAGAACTCCGCGAGGGAGCTATTGAACAGCTGGAAAAAGCCTGGGACCGTTTAAGGAAAGCTGAACTGGAAGCAGATCAGTTTCGAGCGGATGGATATTCTGAGATAGAACGAGAAAAATTCAATTTGATTAATTCAACTTCAAAGATTTTAGAACAATTAGAAAATTACAAAAATGAAACCATTCATTTTGAACAAGAAAGAGCGATTAATCAAGTTCGACAACGGGTTTTCCAACAAGCCCTACAAGAAGCTCTAGGAACTCTGAATAGTTCTTTGACCAACGAGTTACATTTACGTACTATCAATGCGAATATTGGCATCTTTGGGACGATGAAAGAA
>Ficus_racemosa
ATG---AAAAATGTAACCGATCCTTTCCTTTCCTTGGGTTATTGGCCATCCGCCGGAAGTTTCGGGTTTAATACCGATATTTTAGCAACAAATCCAATAAATCTAAGTGTAGTACTTGGTGTATTGATTTTTTTTGGAAAGGGAGTGTTAAGTGATTTATTAGATAATCGAAAACAGAGGATCTTGAAGACTATTCAAAATTCAGAAGAACTACGCGGGGGGGCCCTAGAACAGCTGGAAAACGCCCGGGCCCGCTTACGAAAAGTAGAAAAGGAAGCGGATCAGTTTCGAGTGAATGGATATTCTGAGATAGAACGAGAAAAATTGAATTTGATTAATTCAACTTCTAAGACTTTGGAACAATTAGAAAATTACAAAAATGAAACCATTCATTTTGAACAACAAAGAGCGATTAACGAAGTTCGACAACGGGTTTTCCAACAAGCCTTGCAAGGAGCTCTAGGAACTCTGAATAGTTGTTTGAACAACGAGTTACATTTACGTACCATCAATACTAATATTGGCATGTTTGGAACCATGAAAGAA
>Glycine_max
ATG---AAAAATATAACCGATTCTTTCCTTTGTTTGGGCTACTGGCCATCCGCCGGAAGTTTCGGGTTTAATACCGATATTTTAGCAACAAATCCAATAAATCTTAGTGTAGTGTTAGGTGTATTGGTTTTTTTTGGAAAGGGAGTGTTAAGTGATTTATTAGATAATCGAAAACAGAAAATCTTGAGAACTATTCGAAACTCAGAAGAATTACGGGAAGGGGCCATTGAACAGCTGGAAAAAGCCCAAGCCCGCTTAAGGAAAGTCGAAACGGAAGCAGATCGTTTTCGGGTGAATGGCTATTCTGAGATCGAACGAGAAAAATTGAATTTAATTAATTCAATTTATACGACTTTGGAACAATTAGAAAATTACAAAAACGAAGCCATTCATTTTGAACAACAAAGAGTGATTAATCAAGTCCGACAACGGGTTTTACAACAAGCCTTACAGGGAGCTCTAGGAACTCTAAAGAGTTGCTTGAACAACGAGTTACATTTACGTACTGTCAGTGCTAATATTGGCATGTTTGGGACGATGAAAGAA
>Gossypium_arboreum
ATG---AAAAATGTAACCGATTCTTTCGTTTCCTTGGGTCACTGGCCATCCGCCGGGAGTTTCGGGGTTAATACCGATATTTTAGCAACAAATCCAATAAATCTAAGTGTAGTCCTTGGTGTATTGATCTTTTTTGGAAAGGGAGTGTTAAGTGATTTATTAGATAATCGAAAAGAGAGGATCTTGAATACTATTCGAAATTCAGAAGAACTACGCGGGGGGGCTATTGAACGGCTGGAAAAGGCCCGGGCCCGCTTACGGAAAGTAGAAATGGAGGCGGATCAGTTTCGAGTGAATGGATACTCTGAGATAGAACGAGAAAAATTGAATTTGATTAATTCAACTTATAAGATTTTGGAACAATTAGAAAATTACAAAAATGAAACCATTTATTTTGAACAACAAAGAGCGATTAATCAAGTCCGACAACGGGTTTTCCAACAAGCTTTACAAGGAGCTCTAGGAACTCTGAATAGTTCTTTAAACAACGAGTTACATTTACGCACCATTAGCGCTAATATTGGCTTGTTTGGGGTGATGAAAGAA
>Heritiera_angustata
ATG---AAAAATGTAACCGATTCTTTCGTTTCCTTGGGTTACTGGCCATCCGCCGGGAGTTTCGGGTTTAATACCGATGTTTTAGCAACAAATCCAATAAATCTAAGTGTAGTCCTTGGTGTATTGATCTTTTTTGGAAAGGGAGTGTTAAGTGATTTATTAGATAATCGAAGAGAGAGGATCTTGAATACTATTCGAAATTCAGAAGAACTACGCGGGGGGGCTATTGAACAGCTGGAAAAAGCCCGGGCCCGCTTACGGAAAGTGGAAATGGAGGCAGATCAGTTTCGAGTGAATGGATACTCTGAGATAGAACGAGAAAAATGGAATTTGATTAATTCAACTTATAAGATTTTGGAACAATTAGAAAATTACAAAAACGAAACCATTCATTTTGAACAACAAAGAGCGATTAATCAAGTCCGACAACGGGTTTTCCAACAAGCTTTACAAGGAGCTCTAGGAACTCTGAATAGTTCTTTAAACAACGAGTTACATTTACGTACCATTAGCGCTAATATTGGCTTGTTTGGGGTGATGAAAGAA
>Heuchera_sanguinea
ATG---AAAAATGTAACCGATTCTTTCGTTTCCTTGGGTCACTGGCCATCCGCCGGGAGTTTCGGGTTTAATACCGATATTTTAGCAACAAATCTAATAAATCTAAGTGTAGTGCTCGGTGTATTGATCTTTTTTGGAAAGGGAGTGTTAAGTGATTTATTAGATAATCGAAAACAGAGGATTTTGAATACTATTCGAAATTCAGAAGAATTACGTGGGGGGGCCATTGAACAGCTGGAAAAAGCCCGGGCCCGCTTACGGAAAGTCGAAATGGAAGCAGATCAGTTTCGAGTGAATGGATACTCTGAGATAGAACGCGAAAAATTGAATTTGATTAATTCAACTTATAAGACTTTGGAACAATTAGAAAATTACAAAAATGAAACCATTAATTTTGAACAACAAAGAGCGATTAATCAAGTCCGACAACGGGTTTTCCAACAAGCTTTACAAGGAGCTCTAGGGACTTTGAATAGTTGTTTGAACAACGAGTTACATTTACGTACCATTAGTGCTAATATTGGTATGTTTGGGGCGATGAAAGAA
>Jatropha_curcas
ATG---AAAAACGTAACCGATTCTTTCGTTTCCTTGGGTCACTGGCCATCCGCCGGGAGTTTCGGGTTTAATACCGATATTTTAGCAACAAATCCAATAAATCTAAGTGTAGTCCTTGGTGTATTAATTTTTTTTGGAAAGGGGGTGTGTGCGAGTTGTTTAGATAATCGAAAACAAAGGATTTTGGATACTATTCGAAATTCAGAAGAACTACGTGAGGGGGCCATTGAACGGCTGGAAAAAGCCCGGGCCCGCTTACGGAAAGTGGAAATAGAAGCAGATCAGTTTCGAATGAATGGATACTCTGAGATAGAACGAGAAAAATCGAATTTGATTAATTCAACTTCTAAGACTTTAGAACAATTAGAAAATTACAAAAACGAAACCATTCATTTTGAACAACAAAGAACGATTAATCAAGTCCGACAACGGGTTTTCCAACAAGCCTTACAAGGAGCTCTAGGAACTCTGAATAGTTCTTTGACCAACGAGTTACATTTACGTACCATCAAT?????????????????????????????????
>Larrea_tridentata
ATG---AAAAATTTAACCGATTCTTTCATTTCTTTAGGTCATTGGCCATCCGCCGAGAGTTTCGGGTTTAATACCGATATTTTAGCAACGAATCTAATAAATCTAAGTATAGTGATTGGTGTATTGATCTTTTTTGGAAAGGGAGTGTTAAGTGATTTATTAGATAATCGAAAACAGAGAATATTGGATACTATTCGAAACTCAGAAGAACTGAGTGAAAATGCCATTGAACAATTGGAAAAAGCTCGAACCCGTTTACGGAAAGTTGAAATGGAAGCAGATCAGTTTCGAGTAAATGGATATTCTGAGATCGAACAGGAAAAATTGAATTTGATTAATTCAACTTACAAGACTTTGGAACAATTAGAAAATTACAAAAATGAAACCATTCGTTTTGAAGAACAAAGAGCAATTAATCAAGTCCGACAACGGGTTTTTCAACAAGCCTTACAAGGAGCTTTAGTCACTTTGAATAGTTGTTTGAACAACGAGTTACATTTCCGTACTATCAATGCTAATATTGATCTGTTTGGGAAGATGAAAGAA
>Liquidambar_styraciflua
ATG---AAAAATGTAACCGATTCTTTCGTTTCCTTGGGTCACTGGCCATCCGCCGGGAGTTTCGGGTTTAATACCGATATTTTAGCAACAAATCCAATAAATCTAAGTGTAGTGCTTGGTGTATTGATCTTTTTTGGAAAGGGAGTGTTAAGTGATTTATTAGATAATCGAAAACATAGGATCTTGAATACTATTCGAAATTCAGAAGAATTACGTGGAGGGGCCGTTGAACAGCTGGAAAAAGCTCGGGCCCACTTACGGAAAGTGGAAACAGACGCAGATCAGTTTCGAGTGAATGGATACTCTGAGATAGAACGAGAAAAATGGAATTTGATTAATTCAACTTATAAGACTTTGGAACAATTAGAAAATTACAAAAATGAAACCATTCATTTTGAACAACAAAGAGCGATTAATCAAGTCCGACAACAGGTTTTCCAACAAGCTTTACAAGGAGCTCTAGGAACCCTGAATAGTTGTTTGAACAACGAGTTACATTTACGTACCATCAGTGCTAATATTGGTATGTTTGGGGCGATGAAAGAA
>Manihot_esculenta
ATG---AAAAATATAACCGATTCTTTCGTTTCCTTGGGTCACTGGCCATCCGCCGGGAGTTTCGGGTTTAATACCGATATTTTAGCAACAAATCTAATAAATCTAAGTGTAGTCCTTGGTGTATTGATTTTTTTTGGAAAGGGGGTGTTAAGTGATTTATTAGATAATCGAAAACAAAGGATTTTGGATACTATTCGAAATTCAGAAAAACTACGCGAGGGGGCTATTGAACAGCTGGAAAAAGCCCGGGCCCGCTTACGGAAAGTGGAAATAGAAGCAGATCAGTTTCGAACGAATGGATATTCTGAGATAGAACGAGAAAAATTGAATTTGATTAATTCAACTTATAAGACTTTGGAACAATTAGAAAATTACAAAAATGAAACCATTCATTTTGAACAACAACGAACGATTAATCAAGTCCGACAACGGGTTTTCCAACAAGCCTTACAAGGAGCTCTAGGAACTCTGAATAGTTGTTTGACCAACGAGTTGCATTTACGTACCATCAATGCTAATCTTGGCATGTTTGGCGCGATAAAAGAA
>Morus_indica
ATG---AAAAATGTAACCGATCCTTTCCTTTCCTTGAGTTATTGGCCATCCGCCGGAAGTTTCGGGTTTAATACCGATATTTTAGCAACAAATCCAATAAATCTAAGTGTAGTGCTTGGTGTATTGATTTTTTTTGGAAAGGGAGTGTTAAGTGATTTATTAGATAATCGAAAACAGAGGATCTTGAAGACTATTCGAAATTCAGAAGAACTACGCGAAGGGGCCCTAGAACAGCTGGAAAAAGCCCGTTCCCGCTTACGAAAAGTAGAAAAGGAAGCGGATCAGTTTCGAGTGAATGGATATTCTGAGATAGAACGAGAAAAATTGAATTTGATTAATTCAACTTCTAAGACTTTGGAACAATTAGAAAATTACAAAAATGAAACCATTCATTTTGAACAACAAAGAGCGATTAACGAAGTTCGACAACGGGTTTTTCAACAAGCCTTAGAAGGAGCTCTAGGAACTCTGAATAGTTGTTTGAACAACGAGTTACATTTACGTACCATCAGTACTAATATTGGCATGTTTGGAACCATGAAAGAA
>Oenothera_parviflora
ATG---AAAAATGTAACCGATTCTTTCGTTTCCTTGGTTCACTGGCCATCCGCCGGGAGTTTCGGGTTTAATACCGATATTTTAGCAACAAATCCAATAAATCTAAGCGTAGTGCTTGGTGTATTGATCTTTTTTGGAAAGGGAGTGTTAAGTGATTTATTAGATAATCGAAAACAGAGGATCTTGAATACTATTCGCAATTCAGAAGAATTACGCGAGGGGGCCATCGAACAGCTGGAAAAAGCCCGGGCCCGTTTACAGGACGTGCAAATCGAAGCGGAAGGGTATCGAGCGTATGGGTACTTTGGGATAGACGAGCAAAGGCACGAGTCGATTAATTCAACTTATAAGACCTTGGAACAATTAGAAAATAACAAAAACGAAAGCATTCATTTTGAACAACAAAGGGCGATTAATCAAGTCCGACAGCAGATTTTCCAACAAGCCTTACAAGGAGCTTTAGGAACTCTGAATAGTTGTTTGAACAACGAGTTACATTTACGGACCATCAGTGCTAATATTGGCCTGTTTGGGTCGATGAAAGAA
>Oxalis_latifolia
ATG---AAAAATTTAACCGATTCTTTCGTTTTCTTGGGTTACTGGTCATCCGCCGGGAGTTTCGGGTTTAATACCGATATTTTAGCAACAAATCCAATAAATCTAAGTGTAGTTTTTGGTGTATTGATTTTTTTTGGAAAGGGAGTGTTAAGTGATTTATTAGATAATCGAAAACAGAGGATCTTGAATACTATTCGAAACTCAGAAGAACTACGTGAGGGGGCTATTGAACAATTGGAAAAAGCCCGGGCCCGCTTACGGAAAGTGGAAATGGAAGCAGATCAGTTTCGAGTGAATGGATACTCTGAAATAGAACGAGAAAAGTTTAATTTGATTAAGTCAACTTATAAGACTTTTGAACAATTAGAAAATTACAAGAATGAAACCATTCGTTTTGAACAACAAAGAGCAATTAATCAAGTTCGACAACGAGTTTTCCAACAAGCCTTACAAGAAGCTCTAGGAACTCTGAATAGTTGTTTGACCAACGAGTTACATTTACGTACCATCAGTGCTAATATCGGCATGTTTGGGGTGATGAAAGAA
>Parnassia_brevistyla
ATG---AAAAATGTAACCGATTCTTTTCTTTCCGCGGGTCACTGGCCATCTGCTGGGAGTTTCGGGTTTAATACCGATATTTTAGCAACAAATCCAATAAATCTAAGCGTAGTGCTTGGTGTATTGATTTTTTTTGGAAAGGGAGTGTTAAGTGATTTATTAGATAATCGAAAACAGAAGATCTTGAATACTATTCAAAATTCAGACGAACTGCGTGAGGGGGCTATTGAACAACTAGAAAAGGCTCGGGACCGTTTACGAAAAGCGGAGCTGGAAGCGGCTCAGTTTCGAGCCAACGGATACTCTGAGATAGAACTAGAAAAAATCAATTTGATTAATTCAACCTCTAAGATTTTAGACCAATTAGAAAATTATAAAAATGAAACCATTTATTTTGAACAAGAAAGAGCGATTAATCAAGTTCGACAACGGATTTTCCAACAAGCCCTACAAGAAGCTCTAGGAACTCTGAATAGGTCTTTGACCAAGGAGTTACATTTACGTACTGTCAGTGCTAATATTGGCATCTTTGGGACGATGAAAGAA
>Passiflora_biflora
ATG---AAAAATGTAACCGATTCTTTCGTTTTCTTGGTTCACTGGCCATCCGCCGGGAGTTTCGGGTTAAATACCGATATTTTAGCAACAAATATAATAAATCTAAGTGTAGTCCTTGGTGTATTGATTTTTTTTGGAAAGGGAGTGTTAAGCGATTTATTAGGTAATCGAAAACAGAGAATTTGGAATACTATTCGAAATTCAGAGGAACTATGCGGGGGGGCCCTCGAACAGTTGGAAAAAGCCCGGGCCCACTTAGGGAAAGTCGAAATAGAAGCGGATCAGTATCGAGTGAACGAATACTCTGAGATAGAACGACAAAAATTGGGATTGATTAATTTGACTTATAAGACTTTGGAACAATTCGAAAATTCTAAAAATGAAACCATTCTTGTTGAACAACAAAAAGCGATTAATCAAGTTCAAGAGCGGGTTTTTAAACAAGCCTTACAAGGAGCTCTAGGAACTCTGAATAGTTGTTTGACTAACGAATTGCATTTACGTACCATCAGTGCAAATATTGGCATTTTGGGGAAGATGCAAAAA
>Pelargonium_quercifolium
ATG---AAAAATGTAACCGATTCTTTCGTTTCCTTGGGTCGCTGGCCATCCGCCGGGAGTTTCGGGTTTAATACCGATATTTTAGCAACAAATCCAATAAATCTAAGTGTAGTGCTTGGTGTATTGATCTTTTTTGGAAAGGGAGTGTTAAATGATTTATTAGATAATCGAAAACAGAGGATCTTGAATACTATTCGAAATTCAGAGGAACTGCGGGGGGGGGCCATTGAACAGCTGGAAAAGGCCCGGGCTCGTTTACGGAAAGTGAAAACGGAAGCGGCTCGGTTTCGAGTGAACCAGTATTCTGAGGCGGAGCGGGAAAAGGTGAATTTGATTAATTCAACTTATAAGACTTTAGAACAATTAGAAAATTACAAAAATGAAAGCATTCGTTTTGAACAACAAAGGGCAATTAATCAAGTCCGGCAACGGGTTTTCCAACAAGCCCTACGAGGAGCTTTGGAAACTCTGAATAGTTGTTTGAACAAGGAATTACATTTACGTACCATTAGTGCTAATATTCGCCTCTTTAGATCGATGAAAGAA
>Pentactina_rupicola
ATG---AAAAATGTAACCGATTCTTTCCTTTCCTTGGGTTATTGGCCATCCGCCGGGAGTTTCGGGTTTAATACCGATATTTTAGCAACAAATCCAATAAATCTAAGCGTAGTGCTTGGTGTTTTGATTTTTTTTGGAAAGGGAGTGTTAAGTGATTTATTAGATAATCGAAAACAGAGGATCTTGAAGACTATTCGAAATTCCGAAGAACTACGCGAGGGGGCCCTAGACCAGCTGGAAAAAGCCCGGGCCCGCTTACGTAAAGTAGAAACGGAAGCGGATCAGTTTCGAATGACTGGATACTCTGAAATAGAACGAGAAAAATTGAATTTGATTAATTCTACTTATAAGACTTTGGAACAATTAGAAAATTACAAAAATGAAACCATTCATTTTGAACAACAAAGAGCGATTAATCAAGTTAGACAACGGGTTTTTCAGCAAGCCTTACAAGGAGCTCTAGGAACTCTGAATAGTTGTTTGAACAACGAATTACATTTACGTACCATAAGTACTAATATTGGTATGTTTGGAACAGTGAAAGAA
>Populus_alba
ATG---AAAAATATAACCGATTCTTTCGTTTCCTTGGGTCACTGGTCATCCGCCGGGAGTTTCGGGTTTAATACCGATATTTTAGCAACAAATCCAATAAATCTAAGTGTAGTCCTTGGTGTATTGATTTTTTTTGGAAAGGGAGTGTTAAGTGATTTATTAGATAATCGAAAACAGAGAATTTTGAATACTATTCGAAATTCAGAAGAACTACGCGGAGGAGCCATTGAACAGTTGGAAAAAGCCCGGGCCCGCTTACGGAAAGTGGAAATAGAAGCGGATCAATTTCGAGTGAACGGATACTCTGAGATAGAACGAGAAAAATTGAATTTGATTAATTCAACTTATAAGACTTTGGAACAATTAGAAAATTACAAAAACGAAACCATTCATTTTGAACAACAAAGAGCGATTAATCAAGTTCGACAACGGGTTTTCCAACAAGCCTTACAAGGAGCTCTAGGGACTTTGAATAGTTGTTTGACCAACGAGTTACATTTACGTACTATTAGTGCCAATATTGGCATGTTTGGGGCGATGAAAGAA
>Prunus_persica
ATG---AAAAATGTAACCGATTCTTTCCTTTCCTTGGGTTATTGGCCATCCGCCGGGAGTTTCGGGTTTAATACCGATATTTTAGCAACAAATCCAATAAATCTAAGCGTAGTGCTTGGTGTGTTGATTTTTTTTGGAAAGGGAGTGTTAAGTGATTTATTAGATAATCGAAAACAGAGGATCTTGAAGACTATTCGAAATTCAGAAGAACTACGCGAGGGGGCCCTAGACCAACTGGAAAAAGCCCGGGCCCGCTTACGGAAAGTAGAAACGGAAGCGGATCAGTTTCGAGTGAATGGATACTCTGAAATAGAACGAGAAAAATTTAATTTGATTAATTCCACCTATAAGACTTTGGAACAATTAGAAAATTACAAAAATGAAACCATTCATTTTGAACAACAAAGAGCGATTAATCAAGTTAGACAACGGGTTTTTCAGCAAGCCTTACAAGGGGCTCTAGGAACTCTGAATAGTTGTTTGAACAACGAGTTACATTTACGTACCATAAGTACTAATATTGGTATGTTTGGAACGGTGAAAGAA
>Quercus_nigra
ATG---AAAAATCTAACCGATTCTTTCCTTTCCTTGGGTTTATGGTCATCCGCCGGGAGTTTCGGGTTTAATACCGATATTTTAGCAACAAATCCAATAAATCTAAGTGTAGTGCTCGGCCTATTGATTTTTTTTGGAAAGGGAGTGTTAAGTGATTTATTAGATAATCGAAAACAGAGGATCTTGAAGACTATTCGAAATTCAGAAGAACTACGCAGGGGAGCCATTGAACAGCTGGAAAAAGCCCGGGCACGTTTAAGGAAAGTGGAAATGGAAGCGGATCAGTTTCGGGTGAATGGATACTCTGATATAGAACGAGAAAAGTCGAACTTGATTAATTCAACTTATCAAACTTTGGAACAATTCGAAATTTACAAAAATGAAACCATTCGTTTTGAACAACAAAGAGCGAGTAATCAAGTCCGACAACGGGTTTTCCAACAAGCCTTAAAAGGGGCTCTAGGAACTCTGACTAGTTCTTTGAACAACGAGTTACATTTACGTACCATCAATGCTAATATTGGCATGTTTGGGACGCTGACAGAA
>Ricinus_communis
ATG---AAAAATGTAACCGATTCTTTCGTTTCCTTGGGTCACTGGCCATCCGCCGGGAGTTTCGGATTTAATACCGATATTTTAGCAACAAATCCAATAAATCTAAGTGTAGTCCTTGGTGTATTGATTTTTTTTGGAAAGGGGGTGTTAACGGATTTATTAGATAATCGAAAACAAAGGATTTTGGATACTATTCGAAATTCAGAAGAACTACGTGAGGGGGCCATTGAACAGCTGGAAAAAGCCCGGGCCCGCTTACGGAAAGTGGAAATAGAAGCAGATCAGTTTCGAATGAATGGATACTCTGAGATAGAACGAGAAAAGTTGAATTTGATTAATTCAACTTATAAAACTTTGAAACAATTAGAAAATTACAAAAATGAAACCATTCATTTTGAACAACAAAGAACGATTAATCAAGTCCGACAACGGGTTTTCCAACAAGCCTTACAGGGAGCTCTAGGAACTCTGAATAGTTGTTTGACCAACGAGTTACATTTACGTACCATCAATGCTAATCTTGGCATGTTTGGGGCGATAAAAGAA
>Salix_babylonica
ATG---AAAAATATAACCGATTCTTTCGTTTCCTTGGGTCACTGGTCATCCGCCGGGAGTTTCGGGTTTAATACCGATATTTTAGCAACAAATCCAATAAATCTAAGTGTAGTCCTTGGTGTATTGATTTTTTTTGGAAAGGGAGTGTTAAGTGATTTATTAGATAATCGAAAACAGAGAATTTTGAATACTATTCGAAATTCAGAAGAACTACGCGGAGGAGCCATTGAACAGTTGGAAAAAGCCCGAGCCCGCTTACGGAAAGTGGAAATAGAAGCGGATCAATTTCGAGTGAACGGATACTCTGAGATAGAACGAGAAAAATTGAATTTGATTAATTCAACTTATAAGACTTTGGAACAATTAGAAAATTACAAAAACGAAAACATTCATTTTGAACAACAAAGAGCGATTAATCAAGTTCGACAACGGGTTTTCCAACAAGCCTTACAAGGAGCTCTAGGGACTTTGAATAATTGTTTGACCAACGAGTTACATTTACGTACTATTAGTGCCAATATTGGCATGTTTGGGGCGATGAAAGAA
>Sloanea_australis
ATG---AAAAATGTAACCGATTCTTTCGTTTTCTTCGGTCACTGGCCATCCGCCGGGAGTTTCGGTTTTAATACCGATATTTTAGCAACAAATCCAATAAATCTAAGTGTAGTGCTTGGTGTATTGATTTTTTTTGGAAAGGGAGTGTTAAGTGATTTATTAGATAATCGAAAACAGAGGATCTTGAATACTATTCGAAATTCAGAAGAACTACGCGAGGGAGCTATTGAACAGCTGGAAAAAGCCCGGGCCCGCTTACGGAAAGTGGAAATGGAAGCGGATCAGTTTCGAGTGAATGGATACTCTGAGATAGAACGAGAAAAATTGAATTTGATTAATTCAACTTATAAGACTTTGGAACAATTAGAAAATTACAAAAACGAAACCATTCATTTTGAACAACAAAGAGCGATTAATCAAGTACGACAACGGGTTTTCCAACAAGCCTTACAAGGAGCTCTAGGAACTCTGAATAGTTGTTTGACCGACGAGTTACATTTACGTACCATCAGTGCTAATATTGGCATGTTTGGGGCGATAAAAGAA
>Spondias_tuberosa
ATG---AAAAATGTAACCGATTCTTTCGTTTCCTTGGTTCACTGGCCATTCGCCGGGAGTTTCGGGTTTAATACCGATATTTTAGCAACAAATCCAATAAATCTAAGTGTAGTGCTTGGTGTATTGATCTTTTTTGGAAAGGGAGTGTTAAGTGATTTATTAGATAATCGAAAACAGAGGATCTTAAATACTATTCGAAATTCAGAAGAACTGCAGGGGGGGGCCATTGAACGGCTGGAAAAAGCCCGGGCCCGCTTACAGAAAGTTGAAATGGAGGCGGATCAGTTTCGAGTGAATGGGTACTCTGAGATAGAACGAGAAAAATTGAATTTGATTAATTCAACTTATAAGACTTTGGAACAATTAGAAAATTACAAAAATGAAACCATTCATTTTGAACAACAAAGAGCAATTAATCAAGTCCGACAACGGGTTTTCCAACAAGCTTTACAAGGAGCTCTAGGAACTCTGAATAGTTGTTTGAACAAGGAGTTACATTTACGTACCATTAGTGTTAATATTGGCATGTTTGGGGCGCTGAAAGAA
>Staphylea_colchica
ATG---AAAAATGTAACCGATTCCTTCGTTTCCTTGGGTCACTGGCCATCCGCCGGGAGTTTCGGGTTTAATACCGATATTTTAGCAACAAATCCAATAAATCTAAGTGTAGTGCTTGGTGTATTGATCTTTTTTGGAAAGGGAGTGTTAAGTGATTTATTAGATAATCGAAAACAGAGGATTTTGAATACTATTCGAAATTCAGACGAATTATGCGGGGGGGCCATCGAACAACTGGAAAAAGCCCGCGCCCGCTTACGGAAAGTGGAAATGGAAGCAGATCAGTTTCGAGTGAATGGATACTCTGAGATAGAACGAGAAAAAGTGAATTTGATTAATTCAACTTATAAGACTTTGGAACAATTAGAAAATTACAAAAATGAAACCATTCATTTTGAACAACAAAGAGCGATTAATCAAGTCCGACAACGAGTTTTCCAACAAGCCTTACAAGGAGCTCTAGGAACTCTGAATAGTTGTTTGAACAACGAGTTACATTTACGCACCATCAGTGCTAATATTGGCATGTTTGGGGCGATGAAAGAA
>Tetraena_mongolica
ATG---AAAAATATAACCGATTCTTTCCTTTCTTTGGGTCATTGGCCATCTGCCGGGAGTTTCGGGTTTAATACCGATATTTTAGCAACAAATCCAATAAATCTAAGTATAGTAATTGGTGTATTGATCTTTTTTGGAAAGGGAGTGTTAACTGATTTATTAGATAATCGAAAACAGAGGATCTTGAATACTATTCGAAACTCGGAAGAACTCCGTGGAGAGGCCGTTGAACAGTTGGAAAAAGCGCTAGTCCGCTTAAGGAAAGTGAAAACGGAAGCAGATCAGTTTCGAGTGAATGGATACTCTGAGATAGAACAAGAAAAATTGAATTTAATTAATTCAACTTCTAAGACTCTGGAACAATTAGAAAATTATAAAAATGAAACAATTCGTTTTGAGGAACAACGAGCGATTAATCAAGTCCGACAACGGGTTTTCCAGCAAGCTTTACAAGGAGCTTTAGGAACTCTGAATAGTTCTTTGAACAATGATTTACATTTACGTATCATCAGTGCTAATATTGGTATGTTTGGAGAAATCAAAGAG
>Vitis_acerifolia
ATG---AAAAATGTAACCGATTCTTTCGTTTCCTTGGGTCACTGGCCATCCGCCGGGGGTTTCGGGTTTAATACCGATATTTTAGCAACAAATCCAATAAATCTAAGTGTAGTGCTTGGTGTATTGATCTTTTTTGGAAAGGGAGTGTTAAGTGATTTATTAGATAATCGAAAACAGAGGATCTTGAATACTATTCGAAATTCAGAAGAACTACGTGAGGGGGCCATTGAACAACTCGAAAAAGCCCGGGCCCGTTTACGGAAAGTGGAAATGGAAGCAGATCAGTATCGAGTGAATGGATACTCTGAGATAGAACGAGAAAAATTGAATTTGATTAATTCAACTTATAATACTTTGGAACAATTAGAAAATTACAAAAATGAAACCATTCTTTTTGAACAACAAAGAGCGATTAATCAAGTCCGACAACGGGTTTTGCAACAAGCCTTACAAGGAGCTCTAGGAACTATCAATAGTTGTTTGAACAAGGAATTACATTTACGTACTATCAGTGCTAATATTGGCATGTTTGGGTCGATGAAAGAA
>Viviania_marifolia
ATG---AAAAATGTAACCGATTCTTTCGTTTCTTTGGGTCACTGGCCATCTGCCGGGAGTTTCGGGTTGAATACCGATATTTTAGCAACAAATCCAATAAATCTAAGTATAGTGTTTGTTGTATTGATCTTTTTTGGAAAGAGAGTGTTAAGTGATTTATTAGATAATCGAAAACAGAGGATCTTAAATACTATTCGAAATTCAGAAGAACTTCGTGGGGGGGCCATTGAACAGCTGGAAAAAGCCCGGTCCGGCTTACGAAAAGTGGAAATGGAAGCCGATCAGTATCGAGTGAATGAATATTCTGATATAGAACGAAAAAAATTGAAGTTGATTAATTCAACTTATAAGACTTTAGAACAATTAGAAAATTTCAAAAATGAAACCATTCATTTTGAACAACAAAGAACAATTAATCAGGTTCGACAACGGGTTTTCCAGCGGGCCTTACAAGGGGCTCTAGGAACTTTGAATAGTTGTTTGAACAACGAGGTACATTTACGTACCATCAGTGCTAATATTGGCATGTTTGGGGCGATGAAAGAA
