# Supplementary material for: ­Complete plastid genome sequences of two species of the Neotropical genus Brunellia (Brunelliaceae)
Source: PeerJ. 2020 Jan 28;8:e8392. doi: 10.7717/peerj.8392 (PMC6993752; doi:10.7717/peerj.8392)
Supplement: Supplemental Information 2 [file peerj-08-8392-s002.zip › Alignments/ATPH.fasta]

>Aquilaria_yunnanensis
AATCCATTGATTTCTGCCGCTTCCGTTATTGCTGCTGGGTTAGCTGTCGGACTTGCTTCTATTGGACCGGGGATTGGTCAAGGCACTGCTGCGGGCCAAGCTGTAGAAGGTATTGCAAGACAGCCCGAGGCGGAGGGAAAAATACGAGGTACTTTATTGCTTAGTTTGGCTTTTATGGAAGCCTTAACAATTTATGGTCTGGTTGTAGCATTGGCCCTTTTATTTGCCAATCCCTTTGTT
>Arabidopsis_thaliana
AATCCACTGGTTTCTGCTGCTTCGGTTATTGCTGCTGGGTTGGCTGTTGGGCTTGCTTCTATTGGACCTGGAGTCGGTCAAGGTACAGCTGCGGGTCAAGCTGTCGAAGGTATCGCGAGACAACCTGAGGCAGAAGGAAAAATACGAGGTACTTTATTGCTTAGTTTGGCTTTTATGGAAGCTTTAACAATTTATGGCCTGGTTGTAGCATTAGCGCTTTTATTTGCGAATCCTTTTGTT
>Arabis_alpina
AATCCACTGGTTTCTGCTGCTTCGGTTATTGCTGCTGGGTTGGCTGTTGGGCTTGCTTCTATTGGACCTGGAGTTGGTCAAGGTACAGCTGCGGGTCAAGCTGTCGAAGGTATCGCAAGACAACCTGAGGCAGAAGGAAAAATACGAGGTACGTTATTGCTTAGTTTGGCTTTTATGGAAGCTTTAACAATTTATGGCCTGGTTGTAGCATTAGCGCTTTTATTTGCGAACCCTTTTGTT
>Arachis_hypogaea
AATCCACTGATTGCTGCTGCTTCCGTTGTTGCTGCTGGGTTGGCTGTAGGGCTTGCTTCTATTGGACCTGGGGTTGGCCAAGGCACTGCTGCAGGGCAAGCAGTAGAAGGGATTGCGCGACAACCAGAGGCAGAGGGAAAAATACGGGGTACTTTATTGCTTAGTCTAGCGTTTATGGAAGCGTTAACAATTTATGGGCTGGTTGTAGCATTAGCACTTTTATTTGCGAATCCCTTTGTT
>Averrhoa_carambola
AATCCACTTATTTCTGCCGCTTCCGTTATTGCTGCTGGGTTGGCCGTTGGGCTTGCTTCTATTGGACCTGGAGTTGGTCAAGGTACTGCTGCGGGCCAAGCTGTCGAAGGTATCGCGAGACAACCTGAGGCAGAGGGAAAAATACGAGGTACTTTATTGCTTAGTCTGGCTTTTATGGAAGCTTTAACAATTTATGGACTAGTTGTAGCATTAGCACTCTTATTTGCAAATCCCTTTGTT
>Brunellia_antioquensis
AATCCACTGATTTCTGCCGCTTCCGTTATTGCTGCTGGGTTGGCCGTTGGGCTTGCTTCTATTGGACCTGGAGTTGGTCAAGGTACTGCTGCGGGCCAAGCTGTAGAAGGTATCGCGAGACAACCCGAGGCGGAGGGAAAAATACGAGGTACTTTATTGCTTAGTCTGGCTTTTATGGAAGCTTTAACAATTTATGGACTAGTTGTAGCATTAGCGCTTTTATTTGCGAATCCTTTTGTT
>Brunellia_trianae
AATCCACTGATTTCTGCCGCTTCCGTTATTGCTGCTGGGTTGGCCGTTGGGCTTGCTTCTATTGGACCTGGAGTTGGTCAAGGTACTGCTGCGGGCCAAGCTGTAGAAGGTATCGCGAGACAACCCGAGGCGGAGGGAAAAATACGAGGTACTTTATTGCTTAGTCTGGCTTTTATGGAAGCTTTAACAATTTATGGACTAGTTGTAGCATTAGCGCTTTTATTTGCGAATCCTTTTGTT
>Bulnesia_arborea
AATCCACTTATTTCTGCCGCTTCTGTTATTGCTGCTGGATTGGCTGTAGGACTTGCTTCAATTGGACCTGGGATTGGTCAAGGGACTGCTGCGGGCCAAGCTGTAGAAGGTATTGCGAGACAACCCCAAGCGGAGGGAAAAATACGAGGTACTTTATTGCTTAGTTTGGCTTTTATGGAAGCTTTAACAATTTATGGACTAGTTGTAGCATTAGCTCTTTTATTTGCGAATCCTTTTGTT
>Carica_papaya
AATCCACTGATTTCTGCCGCTTCTGTTATTGCTGCTGGGTTGGCCGTTGGTCTTGCTTCTATTGGACCTGGAGTTGGTCAAGGTACTGCTGCGGGCCAAGCTGTCGAAGGTATCGCGAGACAACCTGAGGCGGAAGGAAAAATACGAGGTACTTTATTGTTAAGTCTAGCTTTTATGGAAGCTTTAACAATTTATGGGCTGGTTGTAGCATTAGCGCTTTTATTTGCGAATCCTTTTGTT
>Castanea_mollissima
AATCCACTGATTTCTGCCGCTTCCGTTATTGCTGCTGGGTTGGCCGTCGGGCTTGCTTCTATTGGACCTGGGGTTGGTCAAGGTACTGCTGCGGGCCAAGCTGTAGAAGGGATCGCGAGACAGCCCGAGGCGGAGGGAAAAATACGAGGTACTTTATTGCTTAGTCTGGCTTTTATGGAAGCTTTAACAATTTATGGACTGGTTGTAGCGTTAGCACTTTTATTTGCGAATCCCTTTGTT
>Catha_edulis
AATCCACTGATTTCTGCCGCTTCTGTTATTGCTGCTGGGTTGGCCGTCGGTCTTGCTTCTATTGGACCCGGGGTTGGTCAAGGGACTGCTGCGGGTCAAGCTGTAGAAGGCATTGCGAGACAGCCCGAGGCAGAGGGAAAAATACGAGGGACTTTATTGCTTAGTCTGGCTTTTATGGAAGCTTTAACAATTTATGGATTAGTTGTAGCATTAGCGCTTTTATTTGCGAATCCTTTTGTT
>Ceratopetalum_apetalum
AATCCACTTATTTCTGCCGCTTCCGTTATTGCTGCTGGGTTGGCCGTTGGGCTTGCTTCTATTGGACCTGGAGTTGGTCAAGGTACTGCTGCGGGCCAAGCTGTAGAAGGTATCGCGAGACAACCCGAGGCGGAGGGAAAAATACGAGGTACTTTATTGCTTAGTCTGGCTTTTATGGAAGCTTTAACAATTTATGGCCTAGTTGTAGCATTAGCGCTTTTATTTGCGAATCCTTTTGTT
>Citrus_sinensis
AATCCACTGATTTCTGCCGCTTCCGTTATTGCTGCTGGGTTGGCTGTTGGGCTTGCTTCTATTGGACCTGGAGTTGGTCAAGGTACTGCTGCGGGCCAGGCAGTAGAAGGGATCGCGAGACAGCCCGAGGCAGAGGGAAAAATACGAGGTACTTTATTGCTTAGTCTGGCTTTTATGGAAGCTTTAACAATTTATGGGCTGGTTGTAGCATTAGCACTTTTATTTGCGAATCCTTTTGTT
>Cucumis_melo
AATCCACTGATTTCTGCCGCTTCCGTTATTGCTGCTGGGTTGGCCGTCGGGCTTGCTTCTATTGGACCTGGGATTGGTCAAGGTACTGCTGCGGGCCAAGCTGTAGAAGGGATCGCGAGACAACCCGAGGCGGAGGGAAAAATCCGAGGTACTTTATTGCTTAGTCTGGCTTTTATGGAAGCTTTAACAATTTATGGACTAGTTGTAGCATTAGCACTTTTATTTGCGAATCCTTTTGTT
>Eucalyptus_grandis
AATCCACTGATTTCTGCCGCTTCCGTTATTGCTGCTGGGTTAGCTGTCGGGCTTGCTTCTATTGGACCTGGAGTTGGTCAAGGTACTGCTGCGGGCCAAGCTGTAGAAGGTATTGCAAGACAGCCCGAGGCGGAGGGAAAAATACGAGGTACTTTATTGCTTAGTCTGGCTTTTATGGAAGCGTTAACAATTTATGGATTGGTTGTAGCCTTAGCGCTTTTATTTGCGAATCCCTTTGTG
>Euonymus_japonicus
AATCCACTGATTTCTGCCGCTTCTGTGATTGCTGCTGGGTTGGCCGTCGGTCTTGCTTCTATTGGACCTGGGGTTGGTCAAGGGACTGCTGCGGGTCAAGCTGTAGAAGGCATTGCGAGACAGCCCGAGGCAGAGGGAAAAATACGAGGGACTTTATTACTTAGTCTGGCTTTTATGGAAGCTTTAACAATTTATGGATTAGTTGTAGCATTAGCGCTTTTATTTGCGAATCCTTTTGTT
>Ficus_racemosa
AATCCACTGATTTCTGCCGCTTCCGTTATTGCTGCTGGATTGGCCGTAGGGCTTGCTTCTATTGGACCTGGAGTTGGTCAAGGTACTGCTGCGGGACAAGCTGTAGAAGGGATCGCGAGACAACCAGAAGCAGAGGGAAAAATACGAGGTACTTTATTGCTTAGTCTGGCTTTTATGGAAGCTTTAACAATTTATGGACTCGTTGTGGCATTAGCACTTTTATTTGCGAATCCTTTTGTT
>Glycine_max
AATCCAATTATTTCTGCTGCTTCTGTTATTGCTGCTGGGTTGGCCGTAGGGCTTGCTTCTATTGGACCTGGGGTTGGTCAAGGCACTGCTGCAGGGCAAGCTGTAGAAGGGATTGCACGACAACCGGAGGCAGAGGGAAAAATACGAGGTACTTTATTGCTTAGTTTGGCTTTTATGGAAGCTTTAACAATTTATGGACTGGTTGTAGCATTAGCACTTTTATTTGCTAATCCTTTTGTT
>Gossypium_arboreum
AATCCACTGATTTCTGCCGCTTCCGTTATTGCTGCTGGGTTGGCTGTCGGGCTTGCTTCTATTGGACCTGGAGTTGGTCAAGGTACTGCTGCGGGCCAAGCTGTAGAAGGTATCGCGAGACAACCCGAGGCGGAGGGAAAAATACGAGGTACTTTATTGCTTAGTTTGGCTTTTATGGAAGCTTTAACAATTTATGGGCTGGTTGTAGCATTGGCACTCTTATTTGCGAATCCCTTTGTT
>Heritiera_angustata
AATCCACTGATTTCTGCCGCTTCCGTTATTGCTGCTGGGTTGGCTGTCGGGCTTGCTTCTATTGGACCTGGAGTTGGTCAAGGTACTGCTGCAGGCCAAGCTGTAGAAGGTATCGCGAGACAACCCGAGGCAGAGGGAAAAATACGAGGTACTTTATTGCTTAGTTTGGCTTTTATGGAAGCTTTAACAATTTATGGGCTGGTTGTAGCATTGGCACTTTTATTTGCGAATCCCTTTGTT
>Heuchera_sanguinea
AATCCATTGATTTCTGCCGCTTCCGTTATTGCTGCTGGATTGGCCGTAGGGCTTGCTTCTATTGGACCTGGAGTTGGTCAAGGTACTGCTGCGGGCCAAGCTGTAGAAGGTATTGCGAGACAGCCTGAGGCAGAAGGAAAAATACGCGGTACTTTATTACTTAGTCTAGCTTTTATGGAAGCTTTAACAATTTATGGACTGGTTGTAGCATTAGCGCTTTTATTTGCAAATCCTTTTGTT
>Jatropha_curcas
AATCCATTGATTTCTGCCGCTTCCGTTATTGCTGCTGGGTTGGCTGTTGGGCTTGCTTCTATTGGACCTGGGGTTGGTCAAGGTACTGCCGCGGGCCAAGCTGTAGAAGGTATCGCAAGACAACCCGAGGCGGAGGGAAAAATACGAGGTACTTTATTGCTTAGTCTGGCTTTTATGGAAGCTTTAACAATTTATGGACTGGTTGTAGCATTAGCACTTTTATTTGCGAATCCTTTTGTT
>Larrea_tridentata
AATCCACTTATTTCTGCCGCTTCTGTTATTGCTGCTGGATTGGCTGTAGGACTTGCTTCAATTGGACCTGGGATTGGTCAAGGTACTGCTGCGGGCCAAGCTGTAGAAGGTATTGCGAGACAACCCCAAGCAGAGGGAAAAATACGAGGTACTTTATTGCTTAGTCTGGCTTTTATGGAAGCTTTAACAATTTATGGACTGGTTGTAGCATTAGCTCTTTTATTTGCGAATCCTTTTGTT
>Liquidambar_styraciflua
AATCCACTGATTTCTGCCGCTTCCGTCATTGCTGCTGGATTGGCCGTAGGTCTTGCTTCTATTGGACCTGGAGTTGGTCAAGGTACTGCTGCGGGCCAAGCTGTAGAAGGTATTGCGAGACAACCCGAGGCGGAGGGAAAAATACGAGGTACTTTATTGCTTAGTCTGGCTTTTATGGAAGCTTTAACAATTTATGGACTGGTTGTAGCATTAGCGCTTTTATTTGCGAATCCCTTTGTT
>Manihot_esculenta
AATCCATTGATTTCTGCCGCTTCCGTTATTGCTGCTGGGTTGGCCGTTGGGCTTGCTTCTATTGGACCTGGGGTTGGTCAAGGTACTGCCGCGGGCCAAGCTGTAGAAGGTATTGCAAGACAACCCGAGGCGGAGGGAAAAATACGAGGTACTTTATTGCTTAGTCTGGCTTTTATGGAAGCTTTAACGATTTATGGACTGGTTGTAGCATTAGCACTGTTATTTGCGAATCCTTTTGTT
>Morus_indica
AATCCACTGATTTCTGCCGCTTCCGTTATTGCTGCTGGATTGGCCGTAGGGCTTGCTTCTATTGGACCTGGAGTTGGTCAAGGTACTGCTGCGGGACAAGCTGTAGAAGGGATCGCGAGACAACCAGAGGCAGAGGGAAAAATACGAGGTACTTTATTGCTTAGTCTGGCTTTTATGGAAGCTTTAACAATTTATGGACTCGTTGTGGCATTAGCACTTTTATTTGCGAATCCCTTTGTT
>Oenothera_parviflora
AATCCACTGATTTCTGCCGCTTCCGTTATTGCTGCTGGATTAGCTGTCGGGCTTGCTTCTATTGGACCTGGAATTGGTCAAGGTACTGCTGCGGGACAAGCTGTAGAAGGTATCGCGAGACAGCCCGAGGCAGAGGGAAAAATACGAGGTACTTTATTGCTTAGTCTGGCTTTTATGGAAGCGTTAACAATTTATGGATTGGTTGTAGCCTTAGCACTTTTATTTGCGAATCCCTTTGTA
>Oxalis_latifolia
AATCCACTGATTTCTGCCGCTTCCGTTATTGCTGCTGGGTTGGCCGTTGGGCTTGCTTCTATTGGACCTGGAGTTGGTCAAGGTACTGCTGCAGGCCAAGCTGTCGAAGGTATCGCGAGACAACCTGAGGCGGAGGGAAAAATACGAGGTACTTTATTACTTAGTCTAGCTTTTATGGAAGCTTTAACAATTTATGGACTAGTTGTAGCATTAGCACTTTTATTTGCAAACCCCTTTGTT
>Parnassia_brevistyla
GATCCACTTATTTCTGCTGCTTCTGTTATTGCTGCTGGGTTGGCCGTCGGTCTTGCTTCTATTGGACCTGGGGTTGGCCAAGGGACTGCTGCGGGTCAAGCTGTAGAAGGTATCGCGAGACAGCCCGAGGCAGAGGGAAAAATACGAGGGACTTTATTACTTAGTCTGGCTTTTATGGAAGCTTTAACCATTTATGGATTAGTTGTAGCATTAGCGCTTTTATTTGCGAATCCTTTTGTT
>Passiflora_biflora
AATCCATTGATTTCTGCCGCTTCTGTTATTGCTGCTGGGTTAGCTGTTGGACTTGCTTCTATTGGACCTGGGATTGGTCAAGGTACTGCTGCAGGCCAAGCTGTAGAAGGTATCGCGAGACAGCCCGAGGCGGAGGGAAAAATACGAGGTACTTTATTGCTTAGTCTGGCTTTTATGGAAGCTTTAACAATTTATGGACTGGTTGTAGCATTAGCACTTTTATTTGCAAATCCTTTTGTT
>Pelargonium_quercifolium
AATCCACTGATTTCTGCCGCTTCTGTTATTGCTGCTGGGTTGGCCGTCGGGCTTGCTTCGATTGGACCTGGGATTGGGCAGGGGACTGCCGCGGGCCAAGCTGTAGAAGGTATCGCGAGACAGCCCGAAGCGGAGGGAAAAATACGAGGTACCTTATTACTGAGTCTGGCTTTTATGGAAGCTTTAACAATTTATGGGCTCGTTGTAGCATTAGCACTTTTATTTGCTAATCCCTTTGTT
>Pentactina_rupicola
AATCCACTGATTTCTGCCGCTTCCGTTATTGCTGCTGGGTTGGCCGTCGGGCTTGCTTCTATTGGACCTGGAGTTGGTCAAGGTACTGCTGCGGGACAGGCTGTAGAAGGGATTGCGAGGCAACCAGAGGCGGAGGGAAAAATACGAGGTACTTTATTGCTTAGTCTGGCTTTTATGGAAGCTTTAACAATTTATGGACTGGTTGTAGCATTAGCTCTTTTATTTGCGAATCCTTTTGTT
>Populus_alba
AATCCATTGATTTCTGCCGCTTCCGTTATTGCTGCTGGGTTGGCCGTTGGGCTTGCTTCTATTGGACCTGGGGTTGGTCAAGGTACTGCTGCGGGCCAAGCTGTAGAAGGTATCGCGAGACAACCCGAGGCAGAGGGAAAAATACGAGGTACTTTATTGCTTAGTCTGGCTTTTATGGAAGCTTTAACAATTTATGGACTGGTTGTAGCATTAGCACTTTTATTTGCGAATCCTTTTGTT
>Prunus_persica
AATCCACTGATTTCTGCCGCTTCCGTTATTGCTGCTGGGTTGGCCGTCGGGCTTGCTTCTATTGGACCTGGGGTTGGTCAAGGTACTGCTGCGGGGCAGGCTGTAGAAGGGATCGCGAGGCAACCAGAGGCGGAGGGAAAAATACGAGGTACTTTATTGCTTAGTCTGGCTTTTATGGAAGCTTTAACAATTTATGGACTGGTTGTAGCATTAGCCCTTTTATTTGCGAACCCCTTTGTT
>Quercus_nigra
AATCCACTGATTTCTGCCGCTTCCGTTATTGCTGCTGGGTTGGCCGTCGGGCTTGCTTCTATTGGACCTGGGGTTGGTCAAGGTACTGCTGCGGGCCAAGCTGTAGAAGGGATCGCGAGACAGCCCGAGGCGGAGGGAAAAATACGAGGTACTTTATTGCTTAGTCTGGCTTTTATGGAAGCTTTAACAATTTATGGACTGGTTGTAGCGTTAGCACTTTTATTTGCGAATCCCTTTGTT
>Ricinus_communis
AATCCATTGATTTCTGCCGCTTCCGTTATTGCTGCGGGTTTGGCCGTTGGGCTTGCTTCTATTGGACCTGGGGTTGGTCAAGGTACTGCCGCGGGCCAAGCTGTAGAGGGTATCGCAAGACAACCTGAGGCGGAGGGAAAAATACGAGGTACTTTATTGCTTAGTCTGGCTTTTATGGAAGCTTTAACAATTTATGGACTAGTTGTAGCATTAGCACTTTTATTTGCGAATCCTTTTGTT
>Salix_babylonica
AATCCATTGATTTCTGCCGCTTCCGTTATTGCTGCTGGGTTGGCCGTTGGGCTTGCTTCTATTGGACCTGGGGTTGGTCAAGGTACTGCTGCGGGCCAAGCTGTAGAAGGTATCGCGAGACAACCCGAGGCAGAGGGAAAAATACGAGGTACTTTATTGCTTAGTCTGGCTTTTATGGAAGCTTTAACAATTTATGGACTGGTTGTAGCATTAGCACTTTTATTTGCGAATCCTTTTGTT
>Sloanea_australis
AATCCACTGATTTCTGCCGCTTCCGTTATTGCTGCTGGATTGGCCGTTGGGCTTGCTTCTATTGGACCTGGAGTTGGTCAAGGTACTGCTGCGGGCCAAGCTGTAGAAGGTATCGCGAGACAACCCGAGGCGGAGGGAAAAATACGAGGTACTTTATTGCTTAGTCTGGCTTTTATGGAAGCCTTAACAATTTATGGACTAGTTGTAGCATTAGCGCTTTTATTTGCGAATCCTTTTGTT
>Spondias_tuberosa
AATCCACTGATTTCTGCCGCTTCTGTTATTGCTGCTGGGTTGGCTGTCGGGCTTGCTTCTATTGGACCTGGGGTTGGTCAAGGTACTGCAGCGGGCCAAGCTGTAGAAGGTATCGCGAGACAACCCGAGGCGGAGGGAAAAATACGAGGTACTTTATTGCTTAGTCTGGCTTTTATGGAAGCTTTAACAATTTATGGACTGGTTGTAGCATTAGCGCTTTTATTTGCGAATCCCTTTGTT
>Staphylea_colchica
AATCCACTGATTTCTGCCGCTTCCGTTATTGCTGCTGGGTTGGCTGTCGGGCTTGCTTCTATTGGACCTGGGGTCGGTCAAGGTACTGCTGCGGGCCAAGCTGTAGAAGGTATAGCGAGACAGCCCGAGGCGGAGGGAAAAATACGAGGTACTTTATTGCTTAGTCTGGCTTTTATGGAAGCTTTAACAATTTATGGACTGGTTGTAGCATTAGCGCTTTTATTTGCGAATCCCTTTGTT
>Tetraena_mongolica
AATCCACTGATTTCTGCCGCTTCTGTTATTGCTGCTGGATTGGCCGTAGGGCTTGCTTCTATTGGACCTGGGATTGGTCAAGGTACTGCTGCGGGTCAAGCTGTAGAAGGTATTGCGAGACAACCTGAGGCGGAAGGAAAAATACGAGGCACTTTATTGCTTAGTCTAGCTTTTATGGAAGCTTTAACAATTTATGGACTAGTTGTAGCATTAGCGCTTTTATTCGCGAATCCTTTTGTT
>Vitis_acerifolia
AATCCACTGATTTCTGCCGCTTCCGTTATTGCTGCTGGATTGGCCGTAGGGCTTGCTTCTATTGGACCTGGCGTTGGTCAAGGTACTGCTGCGGGCCAAGCTGTAGAAGGTATCGCAAGACAGCCCGAGGCGGAGGGAAAAATACGAGGTACTTTATTGCTTAGTCTGGCTTTTATGGAAGCTTTAACAATTTATGGACTGGTTGTAGCATTAGCACTTTTATTTGCGAATCCTTTTGTT
>Viviania_marifolia
AATCCACTAATTTCTGCTGCTTCCGTTATTGCTGCTGGGTTGGCCGTCGGGCTTGCTTCTATTGGACCCGGAATTGGTCAAGGTACTGCCGCGGGCCAAGCTGTAGAAGGTATTGCGAGACAACCCGAAGCAGAGGGCAAAATTCGAGGTACTTTATTGCTTAGTTTGGCTTTTATGGAAGCTTTAACAATTTATGGGTTGGTTGTAGCATTAGCTCTTTTATTTGCAAATCCCTTTGTT
