# Supplementary material for: ­Complete plastid genome sequences of two species of the Neotropical genus Brunellia (Brunelliaceae)
Source: PeerJ. 2020 Jan 28;8:e8392. doi: 10.7717/peerj.8392 (PMC6993752; doi:10.7717/peerj.8392)
Supplement: Supplemental Information 2 [file peerj-08-8392-s002.zip › Alignments/ATPI.fasta]

>Aquilaria_yunnanensis
ATGAATGTTATATCATGTTCCATCAACACACTA------ACGGGG---TTATATGATATCTCTAGTGTAGAAGTCGGCCAGCATTTCTATTGGCAAATAAGGGGTTTCCAAGTCCATGCCCAAGTACTTATTACTTCTTGGGTTGTAATTGCTATCTTATTAGGTTCTGCCGTTATCGCTGTTCGGAATCCACAAACTATTCCAACTGACGGTCAAAATTTCTTCGAATATATTCTTGAATTCATTCGAGATGTGAGCAAAACTCAGATTGGAGAAGAGTATGGTCCATGGGTTCCTTTTATTGGAACTATGTTTCTATTTATTTTTGTTTCTAATTGGTCGGGTGCTCTTTTACCCTGGAAAATCATAGAATTACCTCATGGAGAGTTAGCCGCACCCACGAATGATATAAATACTACTGTTGCTTTAGCTTTACTTACGTCAATAGCATATTTCTATGCGGGTCTTTCAAAAAAAGGATTAAGGTATTTTAGTAAATACATTCAACCAACTCCAATTCTTTTACCCATTAACATTTTAGAAGATTTCACAAAACCCTTATCGCTTAGTTTTCGACTTTTCGGGAATATATTAGCCGATGAATTAGTAGTTCTTGTTCTTGTTTCTTTAGTACCTTTAGTAGTTCCTATACCTGTGATGTTCCTTGGATTATTTACAAGTGGGATTCAAGCTCTTATTTTTGCAACTTTAGCTGCGGCTTATATAGGCGAATCCGTGGAGGATCATCAT
>Arabidopsis_thaliana
ATGAATGTTTTATCATGTTCCATCAACACACTA------GAAGGG---TTATATGAGATATCTGGTGTAGAAGTAGGCCAACATTTCTATTGGCAAATAGGGGGTTTCCAGGTCCATGCCCAAGTTCTTATTACTTCTTGGGTTGTAATTGCTATCTTATTAGGTTCCGCAGTTCTAGCGATTCGCAATCCACAAACAATTCCAACTGACGGCCAAAATTTCTTTGAATTTGTCCTTGAATTCATTCGAGACGTGAGTAAAACCCAGATTGGAGAAGAATATGGTCCATGGGTTCCCTTTATTGGAACCCTGTTTTTATTTATTTTTGTTTCTAACTGGTCAGGAGCCCTTTTACCGTGGAAAATTATCCAGTTACCTCAAGGGGAGTTAGCAGCACCAACGAATGATATAAATACGACGGTTGCTTTAGCTTTACTCACATCAGTAGCCTATTTTTATGCGGGGCTTAGCAAAAAAGGATTAGGGTATTTCAGTAAATACATTCAACCAACCCCAATTCTTTTACCCATTAACATCTTAGAAGATTTTACAAAACCCCTATCACTTAGTTTTCGACTTTTCGGAAATATATTAGCCGATGAATTAGTCGTTGTTGTTCTTGTTTCTTTAGTACCTTTAGTGGTTCCTATACCTGTTATGTTCCTTGGATTATTTACAAGCGGGATTCAAGCTCTCATTTTTGCCACTTTAGCTGCGGCTTATATAGGTGAGTCTATGGAAGGTCATCAT
>Arabis_alpina
ATGAATGTTTTATCATGTTCCATCAACACACTAATAAAAGAAGGG---TTATATGAGATATCGGGTGTAGAAGTAGGCCAACATTTTTATTGGCAAATAGGGGGGTTCCAAGTTCATGCGCAAGTCCTTATTACTTCTTGGGTTGTAATTGCTATCTTATTAGGTTCCGCAGTTCTAGCGGTTCGCAATCCACAAACCATTCCAACTGATGGCCAAAATTTTTTTGAATTTGTCCTTGAATTCATTCGAGACGTGAGTCAAACCCAGATTGGTGAAGAATACGGTCCATGGGTTCCCTTTATTGGAACCCTGTTTTTATTTATTTTTGTTTCTAACTGGTCAGGAGCCCTTTTACCGTGGAAAATTATCCAGTTACCTCAAGGGGAGTTAGCAGCACCAACGAATGATATAAATACGACGGTTGCTTTAGCTTTACTTACCTCAGTAGCATATTTTTATGCGGGTCTGAGCAAAAAAGGATTGGGGTATTTCAGTAAATACATTCAACCAACTCCAATTCTTTTACCCATTAACATCTTAGAAGATTTTACAAAACCCCTATCACTTAGTTTTCGACTTTTCGGAAATATATTAGCCGATGAATTAGTAGTTGTTGTTCTTGTTTCTTTAGTACCTTTAGTGGTTCCTATACCTGTCATGTTCCTTGGATTATTTACAAGCGGGATTCAAGCTCTCATTTTTGCCACTTTAGCTGCGGCTTATATAGGTGAATCTATGGAGGGTCATCAT
>Arachis_hypogaea
ATGAATATTCTATTATGTTCCATCAACACATTA------AAAAGA---TTATATGAGATATCTTCCGTGGAAGTAGGTCAACATCTCTATTGGCAATTAGGGGGGTTCCAAGTGCATGCCCAAGTACTTATAACTTCTTGGGTCGTAATTGCTATCTTATTGGTTTCAGCCATTTTAGTTGTTAGAAATCCGCAAACCATTCCCACTTTTGGTCAGAATTTCTTTGAATATGTCCTCGAATTCATTCGAGATGTAAGTAAAACTCAGATTGGGGAAGAATATGGTCCGTGGGTTCCCTTTGTTGGAACTATGTTCTTATTTATTTTTGTTTCAAATTGGTCGGGGGCTCTTTTGCCTTGGAAAATAATACAGTTACCTCATGGGGAGTTAGCTGCACCCACAAATGATATAAATACTACTGTTGCATTAGCTTTACTTACATCAGTAGCATATTTCTATGCGGGTCTTTCGAAAAAGGGATTAGCTTATTTTGGTAAATACATCCAACCAACTCCAATCCTTCTACCAATTAACATCTTAGAAGATTTCACAAAACCCCTGTCGCTTAGCTTTCGACTTTTCGGAAATATATTAGCTGATGAATTAGTAGTTGTTGTTCTTGTTTCTTTAGTACCCTTAGTAGTTCCTATACCTGTCATGTTCCTTGGATTATTTACAAGCGGTATTCAAGCCCTTATTTTTGCTACTTTAGCTGCGGCTTATATAGGTGAATCCATGGAAGGCCATCAT
>Averrhoa_carambola
ATGAATGTTCTATCATGTTCCATCAACACACTA------AAAGGG---TTATATGATATATCCGGTGTAGAAGTAGGCCAACATTTCTATTGGAAAATAGGAGGTTTCCAAGTCCATGCCCAAGTACTTATTACTTCTTGGGTTGTAATTGCTATTTTATTAGGTTCAGCCGTTGTAGCTGTTCGGAATCCACAAACTATTCCGAATGACGGTCAGAATTTCTTCGAATATATCCTTGAATTTATTCGAGACGTGAGCAAAACTCAGATTGGAGAAGAATATGGTCCATGGGTTCCTTTTATTGGAACTATGTTTCTATTTATTTTTGTTTCTAATTGGTCAGGAGCACTTTTCCCTTGGAAAATAATACAGTTACCTCATGGGGAGTTAGCCGCACCTACGAATGATATAAATACTACCGTTGCTTTAGCTTTACTCACATCAATAGCATATTTCTATGCCGGTCTTAGCAAAAAAGGATTAGGTTATTTCGGTAAATACATTCAACCAACTCCAATCCTTTTACCCATTAACATTTTAGAAGATTTCACAAAACCCTTATCGCTTAGTTTTCGACTTTTCGGGAATATATTAGCAGATGAATTAGTAGTTGTTGTTCTTGTTTCTTTAGTACCTTTAGTAGTTCCTATACCTGTCATGTTCCTTGGATTATTTACAAGCGGTATTCAAGCTCTTATTTTTGCAACTTTAGCCGCAGCTTATATAGGTGAATCCATGGAGGGTCATCAT
>Brunellia_antioquensis
ATGAATGTTCTATCATGTTCCATCAACACACTA------AAAGGA---TTATACGATATATCCGGTGTGGAAGTAGGCCAACATTTTTATTGGAAAATAGGAGGTTTCCAAGTCCATGCCCAAGTACTTATTACTTCTTGGGTTGTAATTGCTATTTTATTAGGTTCAGCTATTGTAGCTGTTCGGAATCCACAAACTATTCCGACTGACGGTCAGAATTTCTTCGAATATGTCCTTGAATTCATTCGAGATGTGAGCAAAACTCAGATTGGAGAAGAATATGGTCCATGGGTTCCCTTTATTGGAACTATGTTTCTATTTATTTTTGTTTCTAATTGGTCAGGAGCACTTTTACCTTGGAAAATCATACACTTACCTCATGGGGAGTTAGCCGCACCTACGAATGATATAAATACTACCGTTGCTTTAGCTTTACTCACATCAATAGCATATTTCTATGCCGGTCTTAGCAAAAAAGGATTAGGGTATTTCGGTAAATACATTCAACCAACTCCAATCCTTTTACCCATTAACATTTTAGAAGATTTCACAAAACCCTTATCGCTTAGTTTTCGACTTTTCGGGAATATATTAGCAGATGAATTAGTAGTTGTTGTTCTTGTTTCTTTAGTACCTTTAGTAGTTCCTATACCTGTCATGTTCCTTGGATTATTTACAAGCGGTATTCAAGCTCTTATTTTTGCAACTTTAGCCGCGGCTTATATAGGCGAATCCATGGAGGGTCATCAT
>Brunellia_trianae
ATGAATGTTCTATCATGTTCCATCAACACACTA------AAAGGA---TTATACGATATATCCGGTGTGGAAGTAGGCCAACATTTTTATTGGAAAATAGGAGGTTTCCAAGTCCATGCCCAAGTACTTATTACTTCTTGGGTTGTAATTGCTATTTTATTAGGTTCAGCTATTGTAGCTGTTCGGAATCCACAAACTATTCCGACTGACGGTCAGAATTTCTTCGAATATGTCCTTGAATTCATTCGAGATGTGAGCAAAACTCAGATTGGAGAAGAATATGGTCCATGGGTTCCCTTTATTGGAACTATGTTTCTATTTATTTTTGTTTCTAATTGGTCAGGAGCACTTTTACCTTGGAAAATCATACACTTACCTCATGGGGAGTTAGCCGCACCTACGAATGATATAAATACTACCGTTGCTTTAGCTTTACTCACATCAATAGCATATTTCTATGCCGGTCTTAGCAAAAAAGGATTAGGGTATTTCGGTAAATACATTCAACCAACTCCAATCCTTTTACCCATTAACATTTTAGAAGATTTCACAAAACCCTTATCGCTTAGTTTTCGACTTTTCGGGAATATATTAGCAGATGAATTAGTAGTTGTTGTTCTTGTTTCTTTAGTACCTTTAGTAGTTCCTATACCTGTCATGTTCCTTGGATTATTTACAAGCGGTATTCAAGCTCTTATTTTTGCAACTTTAGCCGCGGCTTATATAGGCGAATCCATGGAGGGTCATCAT
>Bulnesia_arborea
ATGACTGTTCTATTATGTTCCATGAACACACTC------AAAGGG---TTATATGATCTATCTGGTGTAGAAGTAGGCCAACATTTCTATTGGCAACTAGGAGCTTTCCAAGTGCATGGCCAAGTACTTATTACTTCTTGGGTTGTAATTTTTATCTTATTAGGTTCATCCATTATAGCTGTTCGGAATCCACAAACCATTCCTACTAATGGTCAGAATTTCTTCGAATATGTCCTTGAATTCATTCGAGATGTCAGTAAAACACAGATTGGAGAAGAATATGGTCCATGGGTTCCATTTATTGGAACTATGTTTTTATTTATTTTTGTTTCGAACTGGTCAGGGGCTCTTTTACCTTGGAAAATCATACAGTTACCTCATGGGGAATTAGCTGCGCCCACAAATGATATAAATACTACTGTTGCTCTAGCTTTACTCACGTCAGTAGCATATTTCTATGCTGGTATTAGCAAAAAGGGATTAAGTTATTTCGGTAAATATATTAAACCAACTCCAATCCTGTTACCCATTAACATCTTAGAAGATTTCACAAAACCTTTATCACTTAGTTTTCGACTTTTTGGAAATATATTAGCAGATGAATTAGTAGTTGTTGTTCTTGTTTCTTTAGTACCTTTGTTGGTTCCGATACCTGTCATGTTCCTTGGTTTATTTACAAGTGGTATTCAAGCTCTTATTTTTGCAACTTTAGCTGCGGCTTATATAGGCGAATCTATGGAGGGTCATCAT
>Carica_papaya
ATGGATGTTATATCATGTTCCAGCAACACACTA------AAAGGT---TTATACGATATATCTGGTGTAGAAGTAGGCCAACATTTATATTGGCAAATAGGAGGTTTACAAGTTCATGCTCAAGTACTTATTACTTCTTGGGTTGTAATTGCTATCTTATTAGGTTCCGCCATTATAGCGGTTCGCAATCCACAAACCATTCCAACTGCTGGCCAAAATTTCTTCGAATACGTCCTTGAATTCATTCGCGACGTGAGCAAAACTCAGATTGGAGAAGAATACGGTCCATGGGTTCCTTTTATTGGAACTATGTTTCTATTTATTTTTGTTTCTAACTGGTCGGGTGCTCTTTTACCTTGGAAAATCATACAGTTACCTCATGGGGAGTTAGCCGCACCCACGAATGATATAAATACTACCGTTGCTTTAGCTTTACTCACATCAGTAGCATATTTCTATGCGGGTCTTACCAAAAAAGGATTAGGATATTTCAGTAAATACATTCAACCAACTCCAATTCTTTTACCTATTAACATCTTAGAAGATTTCACAAAACCCTTATCGCTTAGTTTTCGACTTTTCGGAAATATATTAGCCGATGAATTAGTAGTTGTTGTTCTTGTTTCTTTAGTACCTTTAGTGGTTCCTATACCTGTGATGTTCCTTGGATTATTTACAAGCGGCATTCAAGCTCTTATTTTTGCAACTTTAGCTGCGGCTTATATAGGCGAATCTATGGAGGGTCATCAT
>Castanea_mollissima
ATGAAA---TTA---TGTTATATCAACACACTA------AAAGGC---TTATATGATATATCCGGTGTGGAAGTCGGCCAACATTTCTATTGGAAAATAGGAGGTTTTCAAGTCCATGCCCAAGTAATTATTACTTCTTGGGTTGTAATTGCTATCTTATTAGGTTCAGCCATTATAGCTGTTCGTAATCCACAAACCATTCCTACTGACAGTCAGAATTTCTTCGAATATGTTCTTGAATTCATTCGAGATGTGAGCAAAACTCAGATTGGCGAAGAATACGGTCCATGGGTTCCCTTTATTGGAACTTTGTTTCTATTTATTTTTGTTTCGAATTGGTCGGGTGCTCTTTTACCTTGGAAAATCATACAGTTACCTCATGGGGAATTAGCCGCGCCTACAAATGATATAAATACTACTGTTGCTTTAGCTTTACTCACGTCAGTAGCATATTTCTATGCGGGTCTTAGTAAAAAAGGATTAGGTTATTTTGGTAAATACATTCAACCAACTCCAATCCTTTTACCCATTAATATTTTAGAAGATTTCACAAAACCCCTATCACTTAGTTTTCGACTTTTCGGAAATATATTAGCTGATGAATTAGTAGTTCTTGTTCTTGTTTCTTTAGTACCTTCAGTGGTTCCTATACCCGTCATGTTACTTGGATTATTTACAAGCGGTATTCAAGCTCTTATTTTTGCAACTTTAGCTGCGGCTTATATAGGCGAATCCATGGAGGGTCATCAT
>Catha_edulis
ATGAATGTTCTATTATGCTCCATTAGCACACTC------AAAGGA---TTATACGATCTATCTGGTGTGGAAGTAGGTCAACATTTCTATTGGGAAATAGGAGGTTTCCAAATCCATGGCCAAGTACTTATTACGTCTTGGGTTGTAATTGCTATCTTAGTAGGTTCAGCCATTGTAGCTGTTCGGAATCCACAAACCATTCCGACTGGCAGTCAGAATTTCTTCGAGTATGTCCTTGAATTCATTCGAGACGTGAGCAAAACTCAGATTGGAGAAGAATATGGTCCATGGGTTCCCTTTATTGGAACCATGTTTCTATTTATTTTTGTTTCGAATTGGTCGGGGGCACTTTTACCTTGGAAACTCATACAGTTACCTCAGGGGGAGTTATCCGCACCTACGAACGATATAAATACTACTGTTGCTTTAGCTTTGCTTACATCAGTAGCATATTTCTATGCGGGTCTTACCAAAAAAGGATTAGGTTATTTCAGTAAATACATTCAACCAACTCCAATCCTTTTGCCCATTAACGTTTTAGAAGATTTCACAAAACCTTTATCACTTAGTTTTCGACTTTTTGGAAATATACTAGCGGATGAATTAGTGGTTGTTGTTCTTGTTTCTTTAGTACCTTTAGTAATTCCTATACCTGTCATGTTCCTTGGATTATTTACAAGCGGTATTCAAGCTCTTATTTTTGCAACTTTAGCCGCGGCTTATATAGGTGAATCCATGGAGGATCATCAT
>Ceratopetalum_apetalum
ATGAATGTTCTATCATGTTCCATCAACACACTA------AAAGGA---TTATACGATCTATCCGGTGTGGAAGTAGGCCAACATTTCTATTGGAAAATCGGAGGTTTCCAAGTCCATGCCCAAGTGCTTATTACTTCTTGGGTTGTAATTGCTATTTTATTAGGTTCAGCCGTTGTAGCTGTTCGGAATCCACAAACTATTCCGACTGACGGTCAGAATTTCTTCGAATATGTCCTTGAATTCATTCGAGACGTGAGCAAAACTCAGATTGGAAAAGAATATGGTCCATGGGTTCCCTTTATTGGAACTATGTTTCTATTTATTTTTGTTTCTAATTGGTCAGGAGCACTTTTACCTTGGAAAATCATACAGTTACCTCATGGGGAGTTAGCCGCACCTACGAATGATATAAATACTACCGTTGCTTTAGCTTTACTCACATCAGTAGCATATTTCTATGCCGGTCTTAGCAAAAAAGGATTAGGTTATTTCGGTAAATACATTCAACCAACCCCAATCCTTTTACCCATTAACATTTTAGAAGATTTCACAAAACCCTTATCGCTTAGTTTTCGACTTTTCGGGAATATATTAGCAGATGAATTAGTAGTTGTTGTTCTTGTTTCTTTAGTACCTTTAGTAGTTCCTATACCTGTTATGTTCCTTGGATTATTTACAAGCGGTATTCAAGCTCTTATTTTTGCAACTTTAGCCGCGGCTTATATAGGCGAATCCATGGAGGGTCATCAT
>Citrus_sinensis
ATGAATGTTCTATCATGTTCCATGAATACACTA------AGGGGG---TTATACGATATATCCGGTGTGGAAGTAGGCCAACATTTCTATTGGCAAATAGGTGGGTTCCAGGTCCATGCCCAAGTACTTATTACTTCTTGGGTTGTAATTGCTATCTTATTAGGTTCAGCCTTTATAGCCGTTCGGAATCCACAAACCGTTCCGACTGCCACTCAAAATTTCTTCGAATATGTCCTTGAATTCATTCGAGACGTGAGCAAAACTCAGATTGGAGAAGAATATGGCCCATGGGTTCCCTTTATTGGAACTCTGTTTCTTTTTATTTTTGTTTCTAATTGGTCAGGTGCTCTTTTACCTTGGAAAATCATAGAGTTACCTCATGGGGAGTTAGCCGCACCCACGAATGATATAAATACTACCGTTGCTTTAGCTTTGCTCACGTCAATAGCATACTTCTATGCGGGTCTTTCCAAAAAGGGATTAGGCTATTTCAGTAAATACATTCAACCGACTCCAATTCTTTTACCCATTAACATTTTAGAAGATTTCACAAAACCTCTATCACTTAGTTTTCGACTTTTTGGGAATATATTAGCCGATGAATTAGTAGTTGTTGTTCTTGTTTCTTTAGTACCTTTAGTGGTTCCTATACCCGTCATGTTCCTTGGATTATTTACAAGCGGTATTCAAGCTCTTATTTTTGCAACTTTAGCTGCGGCTTATATAGGCGAATCTATGGAGGGACATCAT
>Cucumis_melo
ATGAATATTCTATTATGTTCTATCAACACACAA------AAAGGG---TTATACGATATATCTGGTGTGGAAGTCGGCCAACACTTGTATTGGCAAATAGGAGGTTTCCAAGTCCATGCCCAAGTACTTATTACTTCTTGGGTTGTAATTGCTATCTTATTAGGTTCAGCCATTATAGCTGTTCGTAATCCACAAACCATTCCTACTGACGGTCAGAATTTCTTCGAATATGTCCTTGAATTCATTCGAGACGTGAGCAAAACTCAGATTGGCGAAGAATATGGTCCATGGGTTCCCTTTATTGGAACTATGTTTCTATTTATTTTTGTTTCGAATTGGTCAGGAGCTCTTTTACCTTGGAAAATCATACAGTTACCTCACGGAGAGTTAGCCGCACCCACAAATGATATAAATACTACTGTTGCTTTAGCTTTACTCACATCAGTAGCATATTTTTATGCGGGTCTTAGCAAAAAAGGATTAAGTTATTTCGGTAAATACATTCAACCAACTCCAATCCTTTTACCCATTAACATCTTAGAAGATTTCACAAAACCCTTATCACTTAGTTTTCGACTTTTCGGAAATATATTAGCTGATGAATTAGTAGTTGTTGTTCTTGTTTCTTTAGTACCTTTAGTAGTTCCTATACCTGTTATGTTCCTTGGATTATTTACAAGTGGTATTCAAGCTCTTATTTTTGCAACTTTAGCTGCAGCTTATATAGGCGAATCCATGGAGGGTCATCAT
>Eucalyptus_grandis
ATGAATGTTTTATCATGTTCCACCAACACACTA------AAAGGG---TTATACGATATATCGGGTGTGGAAGTAGGCCAACATTTCTATTGGCAAATAGGAGGTTTTCAAGTCCATGGCCAAGTCCTTATTACTTCTTGGGTTGTAATTGCTATCTTATTAGGTTCCGCCAGTATAGCTGTTCGGAATCCACAAACCATTCCGAATGACAGTCAAAATTTCTTCGAATATGTCCTTGAATTCATTCGAGACGTTAGCAAAACTCAGATTGGAGAAGAATATGGTCCATGGGTTCCTTTTATTGGAACTATGTTCCTATTTATTTTTGTTTCGAATTGGTCAGGGGCTCTTTTACCATGGAAAATCATAGAATTACCTCATGGGGAGTTAGCCGCACCCACGAATGATATAAATACTACCGTTGCTTTAGCTTTACTCACGTCAGTAGCATATTTCTATGCAGGTCTTACCAAAAAAGGATTAAGTTATTTCAGTAAATACATTCAACCAACTCCAATCCTTTTACCCATTAACATCTTAGAAGATTTCACAAAACCTTTATCACTTAGTTTTCGACTTTTCGGAAATATATTAGCCGATGAATTAGTAGTTGTTGTTCTTGTTTCTTTAGTACCTTTAGTGGTTCCTATACCTGTCATGTTCCTTGGATTATTTACAAGTGGTATTCAAGCTCTTATTTTTGCAACTTTAGCCGCGGCTTATATAGGTGAATCCATGGAGGGTCATCAT
>Euonymus_japonicus
ATGAATGTTCTATTATGCTCCATCAGTACACTC------AAAGGA---TTATACGATCTATCTGGTGTGGAAGTAGGTCAACATTTCTATTGGGAAATAGGAGGTTTCAAAATCCATGGCCAAGTACTTATTACGTCTTGGGTTGTAATTGCTATCTTAGTAGGTTCAGCCGTTGTAGCTGTTCGGAATCCACAAACCATTCCGACTGCCAGTCAGAATTTCTTCGAGTATGTCCTTGAATTCATTCGAGACGTGAGCAAAACTCAGATTGGAGAAGAATATGGTCCATGGGTTCCCTTTATTGGAACCATGTTTCTATTTATTTTTGTTTCGAATTGGTCGGGGGCACTTTTACCTTGGAAACTCATACAGTTACCTCAGGGGGAGTTATCCGCACCTACGAATGATATAAATACTACTGTTGCTTTAGCTTTGCTTACATCAGTAGCATATTTCTATGCGGGTCTTACCAAAAAAGGATTAGGTTATTTCAGTAAATACATTCAACCAACTCCAATCCTTTTGCCCATTAACGTTTTAGAAGATTTCACAAAACCTTTATCGCTTAGTTTTCGACTTTTTGGAAATATACTAGCGGATGAATTAGTGGTTGTTGTTCTTGTTTCTTTAGTACCTTTAGTAGTTCCTATACCTGTCATGTTCCTTGGATTATTTACAAGCGGTATTCAAGCTCTTATTTTTGCAACTTTAGCCGCGGCTTATATAGGTGAATCCATGGAGGGTCATCAT
>Ficus_racemosa
ATGAATGTTTTATTATGTTCCATTAACACACTA------AAAGGG---TTATACGATATATCCGGCGTGGAAGTAGGCCAACATCTCTATTGGAAAATAGGGGGTTTCCAAGTTCATGCCCAAGTACTTATTACTTCTTGGGTTGTAATTGCTATCTTATTAGGTTCATCCATTATAGCTGTTCGTAATCCACAAACAATTCCTACTGACGGTCAGAATTTCTTTGAATATGTCCTTGAATTCATTCGAGACGTGAGCAGAACTCAGATTGGAGAAGAATATGGTCCATGGGTTCCTTTTATTGGAACTATGTTTCTATTTATTTTTGTTTCGAATTGGTCAGGGGCTCTTTTACCTTGGAAAATCATACAGTTACCTCATGGTGAGTTAGCCGCACCCACAAATGATATAAATACTACCGTTGCTTTGGCTTTACTCACGTCAGTAGCATATTTTTATGCGGGCCTTACCAAAAAGGGATTAGGTTATTTCGGTAAATACATTCAACCAACTCCAATCCTTTTACCCATTAACATCTTAGAAGATTTCACAAAACCCTTATCGCTTAGTTTTCGGCTTTTCGGAAATATATTAGCTGATGAATTAGTAGTTGTTGTTCTTGTTTCTTTAGTACCTTTAGTGGTTCCTATACCTGTCATGTTTCTTGGATTATTTACAAGTGGCATTCAAGCTCTTATTTTTGCAACTTTAGCTGCGGCTTATATAGGAGAATCCATGGAAGGTCATCAT
>Glycine_max
ATGAATGTTTTATTATGCTCTATCAACACATTA------AAAAGA---TTATATGATATATCTGCTGTGGAAGTAGGTCAACATTTCTATTGGCAAATAGGGAGTTTCCAAGTACATGCCCAAGTACTTATTACTTCTTGGGTTGTAATTGCTCTCTTATTGGTTTCAGCCATTCTAATTATTCGAAATCTGCAAACCATTCCCGCTTTCGGTCAGAATTTCTTTGAATATGTTCTTGAATTCATTCGAGACGTGAGCAAAACTCAAATTGGAGAAGAATATGGTCCGTGGGTTCCTTTTATTGGAACTTTGTTTCTATTTATTTTTGTTTCTAATTGGTCGGGGGCTCTTTTACCTTGGAAAATCATACAATTACCTCACGGGGAGTTAGCTGCACCCACAAATGATATAAATACTACCGTTGCTTTAGCTTTACTTACATCAATTGCATATTTCTATGCGGGTCTTTCAAAAAAAGGATTAGCTTATTTTAATAAATACATCCAACCAACCCCAATCCTTTTACCGATTAACATCTTAGAAGATTTCACAAAACCCTTATCTCTTAGTTTTCGACTTTTCGGAAATATATTAGCTGATGAATTAGTAGTTGTTGTTCTTGTTTCTTTAGTACCTTTAGTAGTTCCTATACCTGTCATGTTCCTTGGATTATTCACAAGCGGTATTCAAGCTCTCATTTTTGCTACTTTAGCTGCGGCTTATATAGGTGAATCCATGGAAGGCCATCAT
>Gossypium_arboreum
ATGAATGGTATATCA---------AACGCACTA------AACGGG---TTATACGATATCTCTGGTGTGGAAGTAGGCCAACATTTCTATTGGCAAATAGCAGGTTTCCAAGTCCATGCCCAAGTACTTATTACCTCTTGGGTTGTAATTGCTATCTTATTAGGTTCCGCCGTTATCGCTGTTCGGAATCCACAAACCATTCCAACCGCCGGTCAAAATTTCTTCGAATATGTTCTTGAATTCATTCGAGACGTAAGCAAAACTCAGATTGGAGAAGAATATGGTCCATGGGTTCCCTTTATTGGAACTATGTTTCTATTTATTTTTGTTTCTAACTGGTCGGGTGCTCTGTTACCTTGGAAAATCATACAATTACCTCATGGAGAGTTAGCCGCACCCACGAATGATATAAATACTACTGTTGCTTTAGCTTTACTCACGTCAGTAGCATATTTCTATGCGGGTCTTTCAAAAAAAGGATTGGGGTATTTCAGTAAATACATTCAACCCACTCCAATTCTTTTACCTATTAACATTTTAGAGGATTTCACAAAACCCTTATCACTTAGTTTTCGACTTTTCGGGAATATATTAGCTGATGAATTAGTAGTTGTTGTTCTTGTTTCTTTAGTACCTTCAGTCGTCCCTATACCTGTCATGTTCCTTGGATTATTTACAAGTGGGATTCAAGCTCTTATTTTTGCAACTTTAGCTGCGGCTTATATAGGCGAATCCATGGAGGGTCATCAT
>Heritiera_angustata
ATGAATGGTATATCATGTTCCATCAACGCACTA------AACGGG---TTATACGATATCGCTGGTGTGGAAGTAGGCCAACATTTCTATTGGCAAATAGGAGGTTTCCAAGTCCATGCCCAAGTACTTATTACTTCTTGGGTTGTAATTGCTATCTTATTAGGTTCCGCCGTTATCGCTGTTCGGAATCCACAAACCATTCCAACCGACGGTCAAAATTTCTTCGAATATGTTCTTGAATTCATTCGAGACGTGAGCAAAACTCAGATTGGAGAAGAATATGGTCCGTGGGTTCCCTTTATTGGAACTATGTTTCTATTTATTTTTGTTTCTAACTGGTCGGGTGCTCTTTTACCTTGGAAAATCATACAATTACCTCATGGAGAGTTAGCCGCACCCACGAATGATATAAATACTACTGTTGCTTTAGCTTTACTCACGTCAGTAGCATATTTCTATGCGGGTCTTTCCAAAAAAGGATTAGGGTATTTCAGTAAATACATTCAACCAACTCCAATTCTTTTACCCATTAACATTTTAGAAGATTTCACAAAACCCTTATCACTTAGTTTTCGACTTTTCGGGAATATATTAGCTGATGAATTAGTAGTTGTTGTTCTTGTTTCTTTAGTACCTTCAGTCGTTCCTATACCTGTCATGTTCCTTGGATTATTTACAAGTGGGATTCAAGCTCTTATTTTTGCAACTTTAGCTGCGGCTTATATAGGCGAATCGATGGAGGGTCATCAT
>Heuchera_sanguinea
ATGAATGTTCTATCATGTTCCATCACCACACTA------AATGGG---TTATACGATATATCCGGTGTGGAAGTAGGCCAACATTTCTATTGGCAAATAGGAGGTTTACAAGTCCATGCCCAAGTACTTATTACCTCTTGGGTTGTAATTGCTATCTTATTAGGTTCTGCCACTATAGCTGTTCGGAATCCACAAACCATTCCGACTGACGGTCAGAATTTCTTCGAATATGTTCTTGAATTCATTCGCGACGTGAGCAGAACTCAGATTGGAGAAGAATATGGTACTTGGGTTCCCTTTATTGGAACGATGTTTCTATTTATCTTTGTTTCTAATTGGTCAGGGGCTCTTTTACCTTGGAAAATCATACAGTTACCCCATGGGGAGTTAGCCGCACCCACGAATGATATAAATACTACGGTTGCTTTAGCTTTACTCACGTCAGTGGCATATTTTTATGCGGGTCTTTCCAAAAAAGGATTAGGTTATTTCGGTAAATACATTCAACCAACTCCAATCCTTTTACCCATTAACATCTTAGAAGATTTCACAAAACCTTTATCACTTAGTTTTCGACTTTTCGGGAATATATTAGCTGATGAATTAGTAGTTGTTGTTCTTGTTTCTTTAGTACCTTTAGTGGTTCCTATACCGGTTATGTTCCTTGGATTATTTACAAGTGGTATTCAAGCTCTTATTTTTGCAACTTTAGCTGCGGCTTATATAGGAGAATCTATGGAGGGTCATCAT
>Jatropha_curcas
ATGAATGTTCTATCATGTTCCATAAACACACTA------AAAGGG---TTATATGATATATCCGGTGTGGAAGTAGGCCAGCATTTCTATTGGAAAATAGGAGGTTTCCAAGTCCATGCCCAAGTACTTATTACTTCTTGGGTTGTAATTACTATCTTATTAGGTTCAGCCATTGTAGCTGTTCGGAATCCACAAACCATTCCGACTGGCGGGCAGAATTTCTTCGAATATGTCCTTGAATTCATTCGGGATGTGAGCAAAACTCAGATTGGAGAGGAATATGGCTCATGGGTCCCCTTTATTGGAACTATGTTTTTATTTATTTTTGTTTCTAATTGGGCTGGGGCGCTTTTGCCTTGGAAGATCATAGAGTTACCTCATGGGGAGTTAGCCGCACCTACGAATGATATAAATACTACCGTTGCTTTAGCTTTACTTACGTCAATAGCATATTTTTATGCGGGCCTTAGGAAAAAAGGATTAGGTTATTTCAGCAAATACATTCAGCCAACTCCAATCCTTTTACCCATTAACATTTTAGAAGATTTCACAAAACCTTTATCACTTAGCTTTCGACTTTTCGGAAATATATTAGCGGACGAATTAGTAGTTGTTGTTCTTGTTTCTTTAGTACCTTCAGTGGTTCCTATACCTGTCATGTTCCTTGGATTATTTACAAGCGGTATTCAAGCTCTTATTTTTGCAACTTTAGCCGCGGCTTATATAGGCGAATCCATGGAGGGGCATCAT
>Larrea_tridentata
ATGACTGTTTTATCATGTTCCATGAATACACTC------AAAGGG---TTATATGATCTATCTGGTGTAGAAGTAGGCCAACATTTCTATTGGAAACTAGGAGCTTTCCAAGTGCATGGCCAAGTACTTATTACTTCTTGGGTTGTAATTGCTATCTTATTAGGTTCATCCATTATAACTGTTCGGAATCCACAAACCATTCCTACTAATGGTCAGAATTTCTTCGAATATGTCCTTGAATTCATTCGAGATCTGAGTAAAACACAGATTGGAGAAGAATATGGTCCATGGGTTCCATTTATTGGAACTATGTTTTTATTTATTTTTGTTTCGAACTGGTCAGGGGCTCTTTTACCTTGGAAAATCATACAGTTACCTCATGGGGAGTTAGCTGCGCCCACAAATGATATAAATACTACTGTTGCTCTAGCTTTACTCACATCAGTAGCATATTTCTATGCGGGTATTAGCAAAAAGGGATTAAGTTATTTCGGTAAATATATTCAACCAACTCCAATCCTGTTACCCATTAACATCTTAGAAGATTTTACAAAACCTTTATCACTTAGTTTTCGACTTTTTGGAAATATATTAGCTGATGAATTAGTCGTTGTTGTTCTTGTTTCTTTAGTACCTTTGTTGGTTCCTATACCTGTCATGTTCCTTGGTTTATTTACAAGTGGTATTCAAGCTCTTATTTTTGCAACTTTAGCTGCGGCTTATATAGGCGAATCTATGGAGGGTCATCAT
>Liquidambar_styraciflua
ATGAATGTTCTATCATGTTCCATTAACACCCTA------AAAGGG---TTATACGATATATCCGGTGTGGAAGTAGGCCAACATCTCTATTGGCAAATAGGAGGTTTCCAAGTCCATGCCCAAGTACTTATTACTTCTTGGGTTGTAATTGCTATCTTATTAGGTTCAGCCACTATAGCTGTTCGGAATCCACAAACCATTCCGACTGACGGTCAGAATTTCTTCGAATATGTTCTTGAATTCATTCGAGACGTGAGCAAAACTCAGATTGGAGAAGAATATGGTCCTTGGGTTCCCTTTATTGGAACTATGTTTCTATTTATTTTTGTTTCTAATTGGTCAGGGGCTCTTTTACCTTGGAAAATCGTACAGTTACCTCATGGGGAGTTAGCCGCACCCACGAATGATATAAATACTACCGTTGCTTTAGCTTTACTCACGTCAGTGGCATATTTTTATGCGGGTCTTACCAAAAAAGGATTGGGTTATTTCGGTAAATACATTCAACCAACTCCAATCCTTTTACCCATTAACATCTTAGAAGATTTCACAAAACCTTTATCGCTTAGTTTTCGACTTTTCGGGAATATATTAGCTGATGAATTAGTAGTTGTTGTTCTTGTTTCTTTAGTACCTTCAGTGGTTCCTATACCTGTTATGTTCCTTGGATTATTTACAAGCGGTATTCAAGCTCTTATTTTTGCAACTTTAGCCGCGGCTTATATAGGCGAATCTATGGAGGGTCATCAT
>Manihot_esculenta
ATGAATGTTCTATCATGTTCCATCAACACACTAACACTAAGGGGG---TTATATGATATATCCGGTGTGGAAGTAGGCCAGCATTTCTATTGGAAAATAGGAGGTTTCCAAGTCCATGCCCAAGTGCTTATTACTTCTTGGGTTGTAATTGCTATCTTATTAGGTTCGGCCATTGTAGCTGTTCGGAATCCACAAACCATTCCAACTGGAGGTCAGAATTTCTTCGAATACGTCCTTGAATTCATTCGAGATGTGAGCAAAACTCAGATTGGAGAGGAATATGGCCCGTGGGTCCCCTTTATTGGAACTATGTTTCTATTTATTTTTGTTTCTAATTGGGCGGGGGCGCTTTTACCTTGGAAGATCATACAGTTACCTCACGGGGAGTTAGCCGCACCTACGAATGATATAAATACTACCGTTGCTTTAGCTTTACTTACGTCAATAGCATATTTTTATGCGGGTCTTAGCAAAAAAGGATTAGGTTATTTCAGTAAATACATTCAACCAACTCCAATCCTTTTACCCATTAACATTTTAGAAGATTTCACAAAACCTTTATCACTTAGCTTTCGACTTTTCGGCAATATATTAGCGGATGAATTAGTAGTTGTTGTTCTTGTTTCTTTAGTACCTTCAGTGGTTCCTATACCTGTCATGTTCCTTGGATTATTTACAAGTGGTATTCAAGCTCTTATTTTTGCAACTTTAGCTGCGGCTTATATAGGCGAATCCATGGAGGGGCATCAT
>Morus_indica
ATGAATGTTTTATTATGTTCCATCAACACACTA------AAAGGG---TTATACGATATATCCGGCGTGGAAGTAGGCCAACATCTCTATTGGAAAATAGGAGGTTTCCAAGTTCATGCCCAAGTACTTATTACTTCTTGGGTTGTAATTGCTATCTTATTAGGTTCATCCATTATAGCTGTTCGTAATCCACAAACAATTCCTACTGACGGTCAGAATTTCTTTGAATATGTCCTTGAATTCATTCGAGACGTGAGCAGAACCCAGATTGGAGAAGAATATGGTCCATGGGTTCCATTTATTGGAACTATGTTTCTATTTATTTTTGTTTCGAATTGGTCAGGGGCTCTTTTACCTTGGAAAATCATACAGTTACCTCATGGTGAGTTAGCCGCACCCACAAATGATATAAATACTACCGTTGCTTTAGCTTTACTCACGTCAGTAGCATATTTCTATGCGGGCCTTACCAAAAAGGGATTAGGTTATTTCGGTAAATACATTCAACCAACTCCAATCCTCTTACCCATTAACATCCTAGAAGATTTCACAAAACCCCTATCGCTTAGTTTTCGACTTTTCGGAAATATATTAGCTGATGAATTAGTAGTTGTTGTTCTTGTTTCTTTAGTACCTTTAGTGGTTCCTATACCTGTCATGTTCCTTGGATTATTTACAAGTGGCATTCAAGCTCTTATTTTTGCAACTTTAGCTGCGGCTTATATAGGAGAATCCATGGAAGGTCATCAT
>Oenothera_parviflora
ATGGATGTTCTATCATGTTCCAACAACACACTA------AAAGGG---TTATACGACATATCTGGTGTGGAAGTAGGCCAACATTTCTATTGGCAAATAGGAGGTTTTCAAGTCCATGGCCAAGTACTTATTACCTCTTGGGTTGTAATTGCTATCTTATTAGGTTCAGCCAGTATAGCTGTTCGGAATCCACAAACAATTCCAAATGACAGTCAGAATTTCTTCGAATATATCCTTGAATTCATTCGAGATGTTAGTAAAACCCAGATTGGAGAAGAATATGGTCCATGGGTTCCTTTTATTGGAACTATGTTTCTATTTATTTTTGTTTCTAATTGGTCAGGAGCTCTTTTACCGTGGAAACTCGTAGAGTTACCTCACGGGGAGTTAGCTGCGCCCACCAATGATATAAATACTACTGTTGCTTTAGCTTTACTCACGTCAGTAGCCTATTTCTATGCGGGTCTTAGCAAAAAGGGGTTAGGTTATTTCAGTAAATACATACAACCAACCCCAATCCTTTTACCCATTAACATCTTAGAAGATTTCACAAAACCTTTATCCCTTAGTTTTCGACTTTTCGGAAATATATTAGCCGATGAATTAGTAGTTGTTGTTCTTGTTTCTTTAGTACCTTCAGTCGTTCCTATACCTGTCATGTTCCTGGGATTATTTACGAGTGGTATTCAAGCTCTTATTTTTGCAACGTTAGCTGCGGCTTATATAGGCGAATCCATGGAGGGTCATCAT
>Oxalis_latifolia
ATGAATGTTCTATCATGTTCCATCAACACATTA------AAAGGG---TTATATGATATATCCGGTGTAGAAGTAGGCCAACATTTCTATTGGAAAATAGGGGGGTTCCAAGTACATGCCCAAGTACTTATTACTTCTTGGGTTGTAATTGCTATTTTATTAAGTTCCGCCGTTGTTGCTGTTCGGAATCCACAAACTATTCCGACTGACGGTCAGAATTTCTTTGAATATATCCTTGAGTTTATTCGAGACGTGAGCAAAACTCAGATTGGCGAAGAATATGGCCCATGGGTTCCCTTTATTGGAACTATGTTTCTATTTATTTTTGTTTCTAATTGGTCAGGAGCACTTTTACCTTGGAAAATCATACAGTTACCTCATGGGGAGTTAGCCGCACCTACGAATGATATAAATACTACCGTTGCTTTAGCTTTACTCACATCAGTAGCATATTTCTATGCCGGTCTTAGCAAAAAAGGGTTGGGTTATTTTGGTAAATATATTCAACCAACTCCAATCCTTTTACCCATTAACGTTCTAGAAGATTTTACAAAACCCTTATCGCTTAGTTTTCGACTTTTCGGGAATATATTAGCAGATGAATTAGTAGTTGTTGTTCTTGTTTCTTTAGTACCTTTAGTAGTTCCTATACCTGTCATGTTCCTTGGATTATTTACAAGTGGTATTCAAGCTCTTATTTTTGCAACTTTAGCCGCGGCTTATATAGGCGAATCCATGGAGGGTCATCAT
>Parnassia_brevistyla
ATGAATATTCTATTATGTTCCATCAGCACACTA------AAAGGA---TTCTACGATCTATCTGGTGTGGAAGTGGGCCAACATTTCTATTGGGAAATAGGAAGTTTTAAAGTCCACGGCCAAGTACTTATTACGTCTTGGGTTGTAATTGCTATCTTATTAGGTTCAGCTATTATAGCTGTTCGAAATCCACAAACCATTCCCACTGGGAGTCAAAATTTCTTCGAGTATGTCCTTGAATTTATTCGAGACGTGAGCAAAACTCAGATTGGAGAAGAATATGGTTCGTGGGTTCCCTTTATCGGAACTATGTTTCTCTTTATTTTTGTTTCTAATTGGGCGGGGGCGCTTTTACCCTGGAAAATCATAGAGTTACCTCAGGGGGAGTTAGCCGCACCTACAAATGATATAAATACTACCGTTGCTTTAGCTTTGCTTACGTCAGTAGCATATTTCTATGCCGGTCTTACTAAAAAAGGATTAGGTTATTTTAGTAAATACATTCAACCAACTCCAATCCTTTTGCCCATTAATATTTTAGAAGATTTCACAAAACCTTTATCACTTAGTTTTCGACTCTTTGGAAATATACTAGCGGATGAATTAGTAGTTGTTGTTCTTGTTTCTTTAGTACCTTTAGTAGTTCCTATACCTGTCATGTTCCTTGGATTATTTACAAGCGGTATTCAAGCTCTTATTTTTGCAACTTTAGCTGCGGCTTATATAGGCGAATCCATGGAAGGTCATCAT
>Passiflora_biflora
ATGAATGTTTTATCATTTTCCATCAACACATTA------AAAGGC---TTATATGATATATCTGGCGTAGAAGTAGGCCAGCATTTTTATTTGAAACTCGGGGGTTTCCAAGTTCATGCCCAAGTACTTATTACTTCTTGGGTTGTAATTGCTATCTTATTAGGTTCCGCCATTGTAGCTGTTCGGAATCCACAAACCATCCCTAGTGACGGTCAGAATTTCTTCGAATATGTCCTTGAATTTATTCGAGATGTGAGCAAAACTCAAATTGGAGAGGAATATGGTCCATGGGTTCCTTTTATTGGAACTATGTTTCTATTTATTTTTGTTTCTAATTGGTCAGGGGCGCTTTTACCTTGGAAAATCATAGAGTTACCTCATGGAGAGTTAGCCGCACCCACAAATGATATAAATACTACCGTTGCTTTAGCTTTACTTACGTCAATTGCATATTTTTATGCGGGCCTTAGCAAAAAAGGATTAGGTTATTTCGTTAAATACATTCAACCAACTCCAATTCTTTTACCCATTAATATTTTAGAAGATTTCACAAAACCTTTATCGCTTAGTTTTCGACTTTTCGGAAATATATTAGCGGACGAATTGGTAGTTGTTGTTCTTGTTTCTTTAGTACCTTCAGTGGTTCCTATACCTGTTATGCTCCTTGGATTATTTACAAGCGGTATTCAAGCTCTTATTTTTGCAACGTTAGCTGCGGCTTATATAGGCGAATCCATGGAGGGGCACCAT
>Pelargonium_quercifolium
ATGAATCTTCTATCTTGTTCTATAAACCCATTC------AAGGAGCTTTTATACGATGTATCCGGTGTGGAAGTAGGTCAACATTTTTATTGGCAAATAGGGGGTTTCCAAGTCCATGGCCAAGTACTTATTACTTCTTGGGTTGTAATTGCGATCTTATTAGGTTCATCCATTCTAGCTGTTCGAAATCCGCAAACCATTCCGACGGATGTTCAGAATTTTTTCGAATATGTCCTTGAATTCATTCGAGACGTGAGCAAAACTCAGATTGGAGAAGAATACGGCCCATGGGTTCCCTTTATTGGAACTCTCTTTCTTTTTATTTTTGTTTCGAATTGGTCGGGGGCTCTTTTCCCTTGGAAAATCATACAGTTACCGCAGGGGGAATTAGCTGCACCCACAAATGATATAAATACAACCGTTGCTTTAGCTTTACTCACGTCAATGGCATATTTTTATGCAGGTCTTACTAAGAAAGGATTGGCTTATTTCAATAAATATATTCAACCGACTCCAATCCTTTTACCCATTAACATCTTAGAAGATTTTACAAAACCTTTATCACTTAGTTTTCGACTTTTCGGGAATATATTAGCCGATGAATTAGTCGTTGTTGTTCTTCTTTCTTTAGTACCTTTAGTGGTTCCTATACCTGTCATGTTCCTTGGATTATTTACAAGCGGTATTCAAGCTCTTATTTTTGCAACTTTAGCTGCGGCTTATATAGGCGAGTCTATGGAGGGTCATCAT
>Pentactina_rupicola
ATGAATGTTCTATTATGTTCTATCAAAACACTA------AAAGGT---TTGTACGATATATCCGGTGTGGAAGTAGGCCAACATTTCTATTGGCAAATAGGAAGTTTCCAAGTCCATGCTCAAGTACTTATTACTTCTTGGGTCGTAATTGCTATTTTATTAGGTTCAGCCATTATAGCTGTTCGTAATCCACAAACCATTCCTACTGACGGTCAGAATTTCTTTGAATATGTCCTTGAATTCATTCGGGACGTGAGCAAAACTCAGATTGGAGAAGAGTATGGTCCATGGGTTCCATTTATTGGAACTATGTTTCTATTTATTTTTGTTTCGAATTGGTCGGGCGCTCTTTTACCTTGGAAAATCATACAGTTACCTCATGGAGAGTTAGCCGCACCCACAAATGATATAAATACTACCGTTGCTTTAGCTTTACTCACTTCAGTAGCATATTTCTATGCGGGCCTTACAAAAAAGGGATTAGGTTATTTCGGTAAATACATTCAACCAACTCCAATCCTTTTACCCATAAACATCTTAGAAGATTTCACAAAACCCTTATCGCTTAGTTTTCGACTTTTCGGAAATATTTTAGCCGATGAATTAGTAGTTGTTGTTCTTGTTTCTTTAGTACCTTCAGTAGTTCCTATACCTGTCATGTTCCTTGGATTATTTACAAGCGGTATTCAAGCTCTTATTTTTGCAACCTTAGCTGCGGCTTATATAGGCGAATCCATGGAAGGTCATCAT
>Populus_alba
ATGAATGTTCTATCATATTCCATTAACACATTA------GAAGGG---TTATATGAAATATCTGGTGTGGAAGTAGGCCAGCATTTCTATTGGAAAATAGGCGGTTTCCAAGTCCATGCCCAAGTACTTATTACTTCTTGGGTTGTAATTGTTATCTTATTAGGTTCAGCCATTGTAACTGTTCGGAATCCACAAACCATTCCTACTGACGGTCAGAATTTCTTCGAATATATCCTTGAATTTATTCGAGATGTGAGCAAAACCCAGATTGGAGAGGAATATGGTCCATGGGTTCCCTTTATTGGAACTTTGTTTCTATTTATTTTTGTTTCTAATTGGTCAGGGGCGCTTTTACCTTGGAAAATCATAGAGTTACCTCATGGGGAGTTAGCCGCACCCACGAATGATATAAATACTACCGTTGCTTTAGCTTTACTTACGTCAATAGCATATTTTTATGCGGGCCTTAGCAAAAAAGGATTAGGTTATTTCGGTAAATACATACAACCAACTCCAATCCTTTTACCCATTAACATTTTAGAAGATTTCACAAAACCTTTATCACTTAGCTTTCGACTTTTTGGAAATATATTAGCGGATGAATTAGTAGTTGTTGTTCTTGTTTCTTTAGTACCTTCAGTGGTTCCTATACCTGTCATGTTCCTTGGATTATTTACAAGTGGTATTCAAGCTCTTATTTTTGCAACTTTAGCTGCGGCTTATATAGGTGAATCCATGGAGGGACACCAT
>Prunus_persica
ATGAATGTTCTATTATGTTCTATCAAAACACTA------GAAGGG---TTGTACGATATATCCGGTGTGGAAGTAGGCCAACATTTCTATTGGCAAATAGGAAGTTTCCAAGTCCATGCTCAAGTACTTATTACTTCTTGGGTCGTAATTGCTATTTTATTAGGTTCAGCCATTATAGCTGTTCGTAATCCACAAACCATTCCTACTGACGGTCAGAATTTCTTTGAATATGTCCTTGAATTCATTCGGGACGTGAGCAAAACTCAGATTGGAGAAGAGTATGGTCCATGGGTTCCCTTTATTGGAACTATGTTTCTATTTATTTTTGTGTCGAATTGGTCGGGGGCTCTTTTACCTTGGAAAATCATACAGTTACCTCATGGGGAGTTAGCCGCACCCACAAATGATATAAATACTACCGTTGCTTTAGCTTTACTCACTTCAGTAGCATATTTCTATGCGGGCCTTACAAAAAAGGGATTAGGTTATTTCGGTAAATACATTCAACCAACTCCAATCCTTTTACCCATTAACATTTTAGAAGATTTCACAAAACCCCTATCGCTTAGTTTCCGACTTTTCGGAAATATTTTAGCTGATGAATTGGTAGTTGTTGTTCTTGTTTCTTTAGTACCTTCAGTAGTTCCTATACCTGTCATGTTCCTTGGATTATTTACAAGCGGTATTCAAGCTCTTATTTTTGCAACCTTAGCTGCGGCTTATATAGGCGAATCCATGGAAGGTCATCAT
>Quercus_nigra
ATGAATGTTCTATTATGTTATATCAACACACTA------AAAGGC---TTATACGATATATCCGGTGTGGAAGTCGGCCAACATTTCTATTGGAAAATAGGAGGTTTTCAAGTCCATGCCCAAGTAATTATTACTTCTTGGGTTGTAATTGCTATCTTATTAGGTTCAGCCATTATAGCTGTTCGTAATCCACAAACCATTCCTACTGACAGTCAGAATTTCTTCGAATATGTTCTTGAATTCATTCGAGATGTGAGCAAAACTCAGATTGGCGAAGAATACGGTCCATGGGTTCCCTTTATTGGAACTTTGTTTCTATTTATTTTTGTTTCGAATTGGTCGGGTGCTCTTTTACCTTGGAAAATCATACAGTTACCTCATGGGGAATTAGCCGCGCCTACAAATGATATAAATACTACTGTTGCTTTAGCTTTACTCACGTCAGTAGCATATTTCTATGCGGGTCTTAGTAAAAAAGGATTGGGTTATTTTGGTAAATACATTCAACCAACTCCAATCCTTTTACCCATTAATATTTTAGAAGATTTCACAAAACCCCTATCACTTAGTTTTCGACTTTTCGGAAATATATTAGCTGATGAATTAGTAGTTCTTGTTCTTGTTTCTTTAGTACCTTCAGTGGTTCCTATACCCGTCATGTTACTTGGATTATTTACAAGCGGTATTCAAGCTCTTATTTTTGCAACTTTAGCTGCGGCTTATATAGGCGAATCCATGGAGGGTCATCAT
>Ricinus_communis
------------------------------------------------------------------GTGGAAGTAGGCCAGCATTTCTATTGGAAAATAGGAGGTTTCCAAGTCCATGCCCAAGTACTTATTACTTCTTGGGTTGTAATTGCTATCTTATTAGGTTCCGCCATTGTAGCTGTTCGGAACCCACAAACCATTCCGACTGGCGGTCAGAATTTCTTCGAATATGTTCTTGAATTCATTCGAGATGTGAGCAAAACTCAGATTGGAGAGGAATACGGTCCATGGGTCCCCTTTATTGGAACTATGTTTCTATTTATTTTTGTTTCTAATTGGGCGGGGGCGCTTTTACCTTGGAAGATCATAGAATTACCTCATGGGGAGTTAGCCGCACCTACGAATGATATAAATACTACCGTTGCTTTAGCTTTACTTACGTCAATAGCATATTTTTATGCGGGCCTTAGCAAAAAAGGATTAGGTTATTTCGGTAAATACATTCAACCAACTCCAATCCTTTTACCCATTAACATTTTAGAAGATTTCACAAAACCTTTATCGCTTAGCTTTCGACTTTTCGGAAATATATTAGCGGATGAATTAGTAGTTGTTGTTCTTGTTTCTTTAGTACCTTTAGTGGTTCCTATACCTGTCATGTTCCTTGGATTATTTACAAGTGGTATTCAAGCTCTTATTTTTGCAACTTTAGCTGCGGCTTATATAGGCGAATCCATGGAAGGGCATCAT
>Salix_babylonica
ATGAATGTTCTATCATATTCCATTAACACATTA------AAAGGG---TTATATGAAATATCCGGTGTGGAAGTAGGCCAGCATTTCTATTGGAAAATAGGCGGTTTCCAAGTCCATGCCCAAGTACTTATTACTTCTTGGGTTGTAATTGTTATCTTATTAGGTTCAGCCATTGTAACTGTTCGGAATCCACAAACCATTCCTACTGACGGTCAGAATTTCTTCGAATATATCCTTGAATTTATTCGAGATGTGAGCAAAACCCAGATTGGAGAGGAATATGGTCCCTGGGTTCCCTTTATTGGAACTTTGTTTCTATTTATTTTTGTTTCTAATTGGTCAGGGGCGCTTTTACCTTGGAAAATCATAGAGTTACCTCATGGGGAGTTAGCCGCACCCACGAATGATATAAATACTACCGTTGCTTTAGCTTTACTTACGTCAATAGCATATTTTTATGCGGGCCTTAGCAAAAAAGGATTAGGTTATTTCGGTAAATATATACAACCAACTCCAATCCTTTTACCCATTAACATTTTAGAAGATTTCACAAAACCTTTATCACTTAGCTTTCGACTTTTTGGAAATATATTAGCGGATGAATTAGTAGTTGTTGTTCTTGTTTCTTTAGTACCTTTAGTGGTTCCTATACCTGTCATGTTCCTTGGATTATTTACAAGTGGTATTCAAGCTCTTATTTTTGCAACTTTAGCTGCGGCTTATATAGGTGAATCCATGGAGGGCCACCAT
>Sloanea_australis
ATGAATGTTCTATCATGTTCCATCAACACATTA------AAAGGA---TTATACGATATATCCGGTGTGGAAGTAGGCCAACATTTCTATTGGAAAATAGGAGGTTTCCAAGTCCATGCCCAAGTACTTATTACTTCTTGGGTTGTAATTGCTATTTTATTAGGTTCAGCCGTTGTAGCTGTTCGGAATCCACAAACTATTCCGACTGACGGTCAGAATTTCTTCGAATATGTCCTTGAATTCATTCGAGACGTGAGCAAAACTCAGATTGGAGAAGAATATGGTCCATGGGTTCCCTTTATTGGAACTATGTTTCTATTTATTTTTGTTTCTAATTGGTCAGGAGCACTTTTACCTTGGAAAATCATAGAGTTACCTCATGGGGAGTTAGCCGCACCTACAAATGATATAAATACTACCGTTGCTTTAGCTTTACTCACATCAGTAGCATATTTCTATGCCGGTCTTAGCAAAAAAGGATTAGGTTATTTCGGTAAATACATTCAACCAACTCCAATCCTTTTACCCATTAACATTTTAGAAGATTTCACAAAACCCTTATCGCTTAGTTTTCGACTTTTCGGGAATATATTAGCAGATGAATTAGTAGTTGTTGTTCTTGTTTCTTTAGTACCTTTAGTAGTTCCTATACCTGTCATGTTCCTTGGATTATTTACAAGCGGTATTCAAGCTCTTATTTTTGCAACTTTAGCCGCGGCTTATATAGGTGAATCCATGGAGGGTCATCAT
>Spondias_tuberosa
ATGAATGTTATATCATGTTCCATCAACACACTA------AAAGGG---TTATACGAGATATCCGGTGTGGAAGTAGGCCAACATTTTTATTGGCAAATAGGAGGTTTCCAAGTCCATGCCCAAGTACTTATTACTTCTTGGGTTGTAATTGCTATCTTATTAGGTTCAGCCCTTCTAGCTGTTCGGAATCCACAAACCATTCCGACTGCCAGTCAAAATTTCTTCGAATATGTCCTTGAATTCATTCGCGACGTGAGCAAAACTCAGATTGGAGAAGAATATGGTCCATGGGTTCCCTTTATTGGAACTATGTTTCTATTTATTTTTGTTTCTAATTGGTCAGGTGCTCTTTTACCTTGGAAAATCATACAGTTACCTCATGGGGAGTTAGCCGCACCTACGAATGATATAAATACTACCGTTGCTTTAGCTTTGCTCACGTCAGTAGCATATTTCTATGCGGGCCTTTCAAAAAAAGGATTAGGTTATTTCAGTAAATACATTCAACCAACTCCAATTCTTTTACCCATTAACATTTTAGAAGATTTCACAAAACCTTTATCACTTAGTTTTCGACTTTTCGGGAATATATTAGCCGATGAATTAGTAGTTGTTGTTCTTGTTTCTTTAGTACCTTTAGTGGTTCCTATACCTGTTATGTTCCTTGGATTATTTACAAGCGGTATTCAAGCTCTTATTTTTGCAACTTTAGCTGCGGCTTATATAGGCGAATCTATGGAGGGCCATCAT
>Staphylea_colchica
ATGCATGTTATATCATGTTCCATCAACACACTA------AAAGGG---TTATACGATATATCTGGTGTGGAAGTAGGCCAGCATTTCTATTGGCAAATAGGGGGTTTCCAAGTCCATGCTCAAGTACTTATTACTTCTTGGGTTGTAATTGCTATCTTATTAGGCTCAGCCCTTATAGCGGTTCGGAATCCACAAACCATTCCGACTGACGGTCAAAATTTCTTCGAATATGTTCTTGAATTCATTCGAGACGTGAGCAAAACTCAGATTGGAGAAGAATATGGTCCGTGGGTTCCCTTTATTGGGACTATGTTTCTATTTATTTTTGTTTCTAATTGGTCAGGGGCTCTTTTGCCCTGGAAAATCATACAGTTACCTCAGGGGGAGCTAGCCGCACCCACGAATGATATAAATACTACTGTTGCTTTAGCTTTACTCACGTCAGTAGCATATTTCTATGCGGGTCTTACCAAAAAAGGATTAGGGTATTTCAGAAAATATATTCAACCAACTCCAATCCTTTTACCCATTAACATATTAGAAGATTTCACAAAACCTTTATCACTTAGTTTTCGACTTTTCGGGAATATATTAGCCGATGAATTAGTAGTTGTTGTTCTTGTTTCTTTAGTACCTTTAGTGGTTCCTATACCCGTCATGTTCCTTGGATTATTTACAAGCGGTATTCAAGCTCTTATTTTTGCAACTTTAGCTGCGGCTTATATAGGCGAATCCATGGAGGGTCATCAT
>Tetraena_mongolica
ATGAATGTTCTATCATGTTCCATCAACACACTA------AAAGGA---TTATATGAGATATCTGGTGTAGAAGTAGGCCAACATTTCTATTGGCAAATAGGAGATTTTAAAGTCCATGGACAAGTACTTATTACTTCTTGGGTTGTAATTCTTCTCTTATTAGGTTCATCCGTTATAGCTGTTCGGGATCCACAAACCATTCCGACTAACGGTCAGAATTTCTTCGAATATGTCCTTGAATTTATTCGAGACGTGAGTAAAACTCAGATCGGAGAAGAATATGGTCCATGGGTTCCATTTATTGGAACTATGTTTCTATTTATTTTCGTTTCTAACTGGTCAGGGGCTCTTTTACCCTGGAAAATCATACAGTTACCTCATGGGGAATTAGCTGCGCCCACTAATGATATAAATACTACTGTTGCATTAGCTTTACTCACGTCAGTAGCATATTTCTATGCGGGTATTAGCAAAAAAGGATTAAGTTATTTCAGTAAATATATTAAACCGACTCCAATCTTGTTACCTATTAATATATTAGAAGATTTTACAAAACCTTTATCACTTAGTTTTCGACTTTTTGGAAATATATTAGCTGATGAATTAGTAGTTGTTGTTCTTGTTTCTTTAGTACCTTTATTAGTTCCTATACCTGTCATGTTCCTTGGGTTATTTACAAGTGGTATTCAAGCTCTTATATTTGCAACTTTAGCCGCGGCCTATATAGGCGAATCTATGGAGGGTCATCAT
>Vitis_acerifolia
ATGAATGTTCTATCATGTTCCATCAACACACTA------AAAGGG---TTATACGATATATCTGGTGTGGAAGTCGGCCAACATTTCTATTGGCAAATAGGGGGTTTCCAAGTTCATGCCCAAGTACTTATTACTTCGTGGGTTGTAATCGCTATCTTATTAGGTTCAGCTACTCTAGCTGTTCGAAATCCACAAACCATTCCTACTGACGGTCAGAATTTCTTCGAATATGTCCTTGAATTCATTCGAGACGTGAGCAAAACTCAGATTGGAGAAGAATATGGTTCTTGGGTTCCTTTTATTGGAACTATGTTTCTATTTATTTTTGTTTCGAATTGGTCAGGGGCTCTTTTGCCTTGGAAAATCATACAGTTACCTCATGGGGAGTTAGCTGCACCCACGAATGATATAAATACTACTGTTGCTTTAGCTTTACTCACATCAGTGGCCTATTTCTATGCGGGTCTTACCAAAAAGGGATTAGGTTATTTCGGTAAATACATTCAACCGACTCCAATCCTTTTACCTATTAACATCTTAGAAGATTTTACAAAACCTTTATCACTTAGTTTTCGACTTTTCGGTAATATATTAGCTGATGAATTAGTAGTTGTTGTTCTTGTTTCTTTAGTACCTTCAATTGTTCCTATACCTGTCATGTTCCTTGGATTATTTACAAGTGGTATTCAAGCTCTTATTTTTGCAACTTTAGCCGCGGCTTATATAGGCGAATCCATGGAGGGTCATCAT
>Viviania_marifolia
ATGAATATTCTATCATGTTCCATCAACACACTA------AAAGGG---CTCTACGAAATATCTGGTGTGGAAGTAGGCCAACATTTCTACTGGAAAATAGGAGTTTTCCAGGTGCATGCTCAAGTGCTTATTACCTCTTGGGTTGTAATTGCTATTTTATTAGGTTCGTCCATTCTAGCTGTTCGGAATCCACAAACCATTCCGACCGGTGTTCAGAATTTCTTCGAATATGTCCTTGAATTCATTCGAGATCTGAGCAAAACTCAGATTGGGGAAGAATATAGTCCATGGGTTCCCTTTATTGGAACTATGTTTCTATTTATTTTTGTTTCAAATTGGTCGGGCGCTCTTTTACCTTGGAAAATTATACAGTTACCACATGGCGAATTAGCTGCACCTACCAATGATATAAATACTACCGTTGCTTTAGCTTTACTCACGTCAATTGCGTATTTCTATGCGGGTCTTACCAAAAAGGGATTAGGTTATTTCAGTAAATACATACAACCAACCCCAATCCTTTTACCCATTAACATATTAGAAGATTTCACAAAACCTTTATCGCTGAGTTTTCGACTTTTTGGGAATATATTAGCCGATGAATTAGTAGTTGTTGTTCTTGTTTCTTTAGTACCTTCATTGGTTCCCATACCTGTTATGTTCCTTGGATTATTTACAAGTGGCATTCAAGCTCTTATTTTTGCAACTTTAGCTGCGGCTTATATAGGCGAATCCATGGAAGGCCATAAT
