# Supplementary material for: ­Complete plastid genome sequences of two species of the Neotropical genus Brunellia (Brunelliaceae)
Source: PeerJ. 2020 Jan 28;8:e8392. doi: 10.7717/peerj.8392 (PMC6993752; doi:10.7717/peerj.8392)
Supplement: Supplemental Information 2 [file peerj-08-8392-s002.zip › Alignments/CCSA.fasta]

>Aquilaria_yunnanensis
ATAGCTACCCTTTTCTGTATAACAGGATTATTAGTCACTCGTTGGATTTATTCGGGGAATTTTCCTTTAAGTAATTTATATGAATCATTAATCTTTCTTTCATGGAGTTTCTCCGTTATTCATATGGTTTCCTATTTAAGTGCAATAACCGCATCAAGTGCTATTTTTACCCAAGGCTTTGTTACTTCGGGTCTTTTAACCAAAATGCATCAATCCGCACTATTAGTACCTGCTCTCCAATCCCAGTGGTTAATGATGCACGTAAGTATGATGGTATTCAGCTATGCAGCTCTTTTATGTGGATCATTATTATCAGTAGCCCTTCTAGTCATTACATTTCGAAAAGTCCGAAATTATTACAGGTATCAATTGGTTCAACAATTGGATTATTGGAGTTATCGTATTATTAGTCTCGGGTTTCTCTTTTTAACCATAGGGATTCTTTCGGGAGCAGTATGGGCTAATGAGGCATGGGGATCATATTGGAATTGGGATCCCAAGGAAACTTGGGCATTTATTACTTGGACCATATTCGCGATTTATTTACATACCCGAACAAATTTGGAAGGTGTAAATTCTGCAATTGTGGCTTCCGCGGGCTTTCTTATAATTTGGATATGCTATTTTGGGGTCAATCTATTAGGAATAGGTTTACATAGCTATGGTTCATTT
>Arabidopsis_thaliana
ATAATTACGTTTTTTGGTATAACAGGATTATTATTAACTCGTTGGATTTATTCAGGACATTTTCCATTAAGTAATTTATATGAATCATTAATTTTTCTTTCGTGGGCTTTTTCAATTATTCATATGGTTTCCCAATTAAACACAATAACTGCGCCAAGTGTTATTTTTATTCAGGGTTTTGCTACTTCAGGTCTTTTAAACAAAATGCCTCAGTCTGCAATATTAGTACCAGCTCTCCAGTCCCAGTGGTTAATGATGCACGTAAGTATGATGATATTAGGCTATGGCGCTCTGTTATGCGGATCATTATTATCAATAGCTCTTCTAGTGATTACATTTCGCAAAGTCAGAAATTATTATAGGTATCAACTGATTCAACAATTAGATTTTTGGAGTTTTCGTATTATTAGTCTTGGATTTATCTTTTTAACCGTCGGCATTCTTTCAGGAGCTGTCTGGGCTAATGAGACATGGGGTTCATATTGGAACTGGGACCCAAAAGAAACTTGGGCATTTATTACTTGGACTATATTCGCAATTTATTTACATATTAAAACAAATGTTAGGGGTATAAATTCTGCAATTGTGGCTTTGATCGGTTTTATTTTAATTTGGATATGCTATTTTGGCGTCAATCTTTTAGGAATAGGTTTACATAGTTATGGTTCATTT
>Arabis_alpina
ATAATTACCTTTTTTTGTATAACAGGATTATTATTCACTCGTTGGATTTATTCAGGACATTTTCCATTAAGTAATTTATATGAATCGTTAATTTTTCTTTCGTGGGCTTTTTCAATTATTCATATAATTTCCTATTTAAACGCAATAACTGCGCCAAGTGCTATTTTTATTCAGGGTTTTGCTACTTCAGGTCTTTTAAACAAAATGCCTCAGTCTGCAATATTAGTACCAGCTCTCCAGTCCCAGTGGTTAATGATGCATGTAAGTATGATGATATTAGGCTATGGCGCTTTGTTATGCGGATCATTATTATCAATAGCTCTTCTAGTCATTACATTTCGCAAAGTCCGAAATTATTATCGGTATCAATTGATTGAACAATTAGATTATTGGAGTTTTCGTATTATTAGTCTTGGATTTATCTTTTTAACCGTCGGCATTCTTTCAGGAGCTGTGTGGGCTAATGAGACATGGGGTTCATATTGGAATTGGGATCCAAAAGAAACCTGGGCTTTTATTACTTGGACCATATTCGCAATTTATTTACATATTAAAACAAATGTTAGGGGTATAAATTCTGCAATTGTGGCTTCGATAGGCTTTCTTTTAATTTGGATATGCTATTTTGGTGTCAATCTTTTAGGAATAGGTTTACATAGTTATGGTTCATTT
>Arachis_hypogaea
ATAATAAGCTTTTTCTGTATAACGGGATTGTTAATTACTCGTTGGATTTTGTCGGGCCATTTACCATTTAGTGATTTATATGAATCATTAATCTTTCTTTCCTGGGGTTTTTCTATTTTTCATATAGTTTTTTGTTTAAGTGCAATAATCGCACCGAGTGTTATTTTTACCCAAGGCTTTGCTACTTCGGGTGTTTTAACCGAAATCCATCAATCTGCAATATTAGTACCCGCTTTACAATCTCATTGGTTAATGATGCACGTAAGTATGATGATATTTGGCTATGCAGCTCTTTTATGTGGATCGTTATTATCTGTAGGAATCTTAGTTATTACATTTGGAGAAGTCAGAAATTATTACAGGTCTCAGTTTATTCAACAACTCGATCGTTGGAGTTATCGTATTATTAGTCTGGGTTTTCTCTTTTTAACGATAGGTATTCTGTCAGGAGCAGTATGGGCTAATGAGGCATGGGGATCATATTGGAATTGGGATCCCAAGGAAACTTGGGCCTTTATTACTTGGACCATATTTGCGATTTATTTACATACTCGAAAAAATTTCGAAAGTGTAAATTCTTCAATAGCGGCCTCTCTGGGCTTTCTTATAATTTGGATATGTTATTTAGGAATCAATCTATTAGGTATAGGATTACACAGTTATGGTTCATTT
>Averrhoa_carambola
ATAATTATTTTTTTCTGTATAACAGGATTATTAGTTATTCGTTGGATTTATTCGGGACATTTGCCATTAAGTGATTTATATGAATCATTAATCTTTCTTTCATGGAGTTTCTCCATTATTCATATGGTTCTATATTTCAGTGCAATAACCGCACCGAGTGCTATTTTTACCCAAGGCTTTGCTACTTCGGGTCTTGTAACTGAAATCCATCAATCTGCAATATTAGTACCTGCTCTCCAATCCCAGTGGTTAATGATGCACGTAAGTATGATGGTATTGGGCTATGCAGCTCTTTTATGTGGATCATTATTATCAGTAGCTCTTCTAGTCATTACATTTCGAAAAATCAGGAATTATTACAGATCTCAATTGATTCAACAATTAGATCGTTGGAGTTATCGTATTATTAGTATAGGATTTATCTTTTTAACCATAGGTATTCTTTCAGGAGCGGTTTGGGCTAATGAAGCATGGGGATCATATTGGAATTGGGACCCAAAAGAAACTTGGGCATTTATTACTTGGACCATATTCGCGATTTATTTACATACTCGAACAAATTTTGAAGGTGTAAATCCTGCAATTGTGGCTTCTCTAGGCTTTTTTTTAATTTGGATATGCTATTTTGGGGTTAATCTATTAGGAATAGGGCTACATAGTTACGGTTCATTC
>Brunellia_antioquensis
ATAACTACTTTTTTCTGTATAACAGGATTATTAGTTATTCGTTGGATTTATTCGAGACATTTACCATTAAGTAATTTATATGAATCATTAATCTTTCTTTCATGGGGTTTCTCCATTATTCATATGGTTCTCTATTTAAGTGCAATAACCGCGCCGAGCGCTATTTTTTCCCAAGGCTTTGCTACTTCGGGTTTTTTAACTGAAATTCATCAATCCGCAATATTAGTACCTGCTCTCCAATCCCAGTGGTTAATGATGCACGTAAGTATGATGGTATTGGGCTATGCAGCTCTTTTATGTGGATCATTATTATCAGTAGCTCTTCTAGTCATTACATTTCGAAAATTCAGAAACTATTACAGGTCTCAATTGATTCAACAATTAGATCATTGGAGTTATCGTATTATTAGTATAGGGTTTATCTTTTTAACCCTAGGTATTCTTTCAGGAGCAGTCTGGGCTAATGAGGCATGGGGATCGTATTGGAACTGGGACCCAAAAGAAACTTGGGCATTTATTACTTGGACCATATTCGCGATTTATTTACATACTCGAACAAATTTGGAAGGTGTAAATCCCGCAATTGTGGCTTCTATAGGCTTTCTTATAATTTGGATATGCTATTTTGGGGTTAATCTATTAGAAATAGGGCTACATGGTTATGGTTCATTT
>Brunellia_trianae
ATAACTACTTTTTTCTGTATAACAGGATTATTAGTTATTCGTTGGATTTATTCGAGACATTTACCATTAAGTAATTTATATGAATCATTAATCTTTCTTTCATGGGGTTTCTCCATTATTCATATGGTTCTCTATTTAAGTGCAATAACCGCGCCGAGCGCTATTTTTTCCCAAGGCTTTGCTACTTCGGGTTTTTTAACTGAAATTCATCAATCCGCAATATTAGTACCTGCTCTCCAATCCCAGTGGTTAATGATGCACGTAAGTATGATGGTATTGGGCTATGCAGCTCTTTTATGTGGATCATTATTATCAGTAGCTCTTCTAGTCATTACATTTCGAAAATTCAGAAACTATTACAGGTCTCAATTGATTCAACAATTAGATCATTGGAGTTATCGTATTATTAGTATAGGGTTTATCTTTTTAACCCTAGGTATTCTTTCAGGAGCAGTCTGGGCTAATGAGGCATGGGGATCGTATTGGAACTGGGACCCAAAAGAAACTTGGGCATTTATTACTTGGACCATATTCGCGATTTATTTACATACTCGAACAAATTTGGAAGGTGTAAATCCCGCAATTGTGGCTTCTATAGGCTTTCTTATAATTTGGATATGCTATTTTGGGGTTAATCTATTAGAAATAGGGCTACATGGTTATGGTTCATTT
>Bulnesia_arborea
ATTGCTATTTTTTTATGCATAACGGGATTACTATTTACTCGTTGGATTTCTTTAGGGCATTTTCCATTAAGTGATTTATATGAATCCTTAATATGTCTTTCATGGAGTTTGTCCATTGTTCATATAGTTTCCGCATTCAGTACAATAACTAGGTCAAGCGCTATTTTGACACAAGGATTTGCTACTTCAGGTCTTTTAACTGGAATGCATCAATCCGTAATCTTAGTACCCGCTCTTCAATCTCAATGGTTAATGATGCACGTAAGTATGATGATATTGGGTTATGCAGCTCTTTTATTTGGATCTTTATTATCAGTAGCTCTCTTAGTTATTCAATTTAGAAAATTCTTAAATTATTACAAATTTCAATTGATTGAACAATTAGATCATTGGAGTTCTCGTATTATTAGTTTAGGTTTTATCTTTTTAACCATAGGTATTCTTTCGGGAGCGGTATGGGCTAATGAAGCATGGGGATCTTATTGGAATTGGGATCCAAAAGAAACTTGGGCCTTTATTACTTGGCTCATCTTTGCTATTTATTTACATATTAGAACAAATTTTGAGAGTATCAATTCTGCAATTGTGTCTTCTGTAGGTTTTTTTATAATTTGGATATGTTATTTTGGGGTCAATCTATTAGGAATAGGACTACATAGTTATGGTTCATTT
>Carica_papaya
ATAGTTACCTTTTTTTGTATAACAGGCTTATTAGCCGCTCGCTGGATTTATTCGGGACATTTTCCATTAAGTAATTTATATGAATCATTAATCTTTCTTTCATGGAGTTTCTCCATTATTCATATGGTTTGCAAATTAAACGCAATAACCGGGCCAAGTGCTATTTTGACCCAAGGGTTTGCTACTTCGGGTCTTTTAAACAAAATGTCTCAATCCGTAATATTAGTACCTGCTCTCCAATCCCAGTGGTTAATGATGCACGTAAGTATGATGGTATTAGGCTACGCCGCTCTGTTATGTGGATCATTATTATCAGTAGCTCTTCTAGTCATTACATTTCGAAAAGTCAGAAATTATTACAGGTATCAATTGATTCAACAATTGGATCATTGGAGTTATCGTATTATTAGTCTTGGGTTTATTTTTTTAACCATAGGCATTCTTTCAGGAGCAGTATGGGCTAATGAGGCATGGGGATCGTATTGGAATTGGGACCCAAAGGAAACTTGGGCCTTTATTACTTGGACCATATTCGCGATTTATTTACATATTCGAACAAATTTGGGAGGTATAAATTCTGCAATTGTGGCTTCTATGGGTTTTCTTATAATTTGGATATGCTATTTTGGGGTCAATCTATTAGGAATAGGTTTACATAGTTATGGTTCATTT
>Castanea_mollissima
ATAACTACTTTTGTCTGTATAACAGGATTATTAGTTACTCGTTGGATTTATTCGAGGCATTTACCATTAAGTGATTTATACGAATCATTCATTTTTCTTTCATGGAGTTTGTCCATTATTCATATGGTTCCATATTTAAGTGCAATAACCGCGCCAATTGTTATTTTGACCCAAGGCTTTGCTACTTCTGGTTTTTTAACCGAAATGCATCAATCCAGAATATTAGTACCCGCTCTTCAATCTCATTGGTTAATGATGCACGTAAGTATGATGGTATTGGGCTATGCAGCTCTTTTATGCGGATCATTATTATCAGTAGCACTTATTGTCATTACATTTAGAAAAATAAAGAATTATTATAGGTCTCAATTGATTCAACAATTGGATCATTGGAGTTATCGTATTATTAGTCTAGGTTTTATCTTTTTAACCATGGGTATTCTTTCGGGAGCGGTATGGGCAAACGAGGCATGGGGCTCATATTGGAATTGGGATCCGAAGGAAACTTGGGCATTTATTACTTGGACTATATTCGCGATTTATTTACATATTCGAACAAATCTGGAAGGTGTAAATTCTGCAATTGTAGCCTCCCTGGGATTTCTTATAATTTGGATATGCTATTTGGGAGTCAATCTATTAGGAATAGGGCTACATAGTTATGGTACATTT
>Catha_edulis
ATAGCCACTTTTTTCTGTATAACTGGATTATTAGTTACTCGTTGGATTTATTTGGGACATTTACCATTAAGTAATTTATATGAATCATTAGTCTTTCTTTCATGGAGTTTATCCATTATTCATATAATTCCGTATTTAAGCCTAATAACCGCGCCAAGTGCACTTTTTACCCAAGGCTTTGCTACTTCCGGTTTTTTAACTGAAATGCATCAGTCTGCACTATTAGTACCGGCTCTCCAATCCCAGTGGTTAGTAATGCACGTAAGTATGATGGTATTGGCTTATGCGGCCCTTTTATGTGGATCATTATTATCAGTGGCTCTTCTAGTCATTACATTTCGAAAAATCAAAAATTATTACAGGTATCAGTTGATTCAACAATTAGATTGTTGGAGTTATCATATTATTAGTATAGGATTTATCCTTTTAACTATAGGTATTCTTTCGGGAGCAGTCTGGGCTAATGAGGCATGGGGATCATATTGGAGTTGGGACCCAAAGGAAACTTGGGCATTTATTACTTGGGCAATATTCGCAATTTATTTACATACTAGAACACATTGGGAAGGTGTAAATTCCGCAATTGTGGCTTTTATAGGCTTTCTTCTAATTTGGATATGTTATTTAGGAGTTAATCTATTAGGAATGGGGCTGCACAGTTATGGTTCATTT
>Ceratopetalum_apetalum
ATAGCGACCTTTTTCTGTATAACAGGATTATTAGTTATTCGTTGGATTTATTCGGGACATTTACCATTAAGTGATTTATATGAATCATTAATCTTTCTTTCATGGAGTTTCTCCATTATTCATATGGTTCCGTATTTAAGTGCAATAACCGCGCCGGGTGCTATTTTTACCCAAGGCTTTGCTACTTCGGGTCTTTTAACTGAAATCCATCAATCCGCAATATTAGTACCCGCTCTCCAATCCCAGTGGTTAATGATGCACGTAAGTATGATGGTATTGGGCTATGCAGCTCTTTTATGTGGATCATTATTATCAGTAGCTCTTCTAGTCATTACATTTCGAAAATTCAGGAATTATTACAGGTCTCAATTGATTCAACAATTAGATCATTGGAGTTATCGTATTATTAGTATAGGGTTTATCTTTTTAACCCTGGGTATTCTTTCAGGAGCAGTCTGGGCTAATGAGGCATGGGGATCATATTGGAATTGGGACCCAAAGGAAACTTGGGCATTTATTACTTGGACCATATTCGCGATTTATTTACATACTCGAACAAATTTTGAAGGTGTAAATTCCGCAATTGTGGCTTCTATAGGCTTTCTTATAATTTGGATATGCTATTTTGGGGTTAATCTATTAGGAATAGGACTACATAGTTATGGTTCATTT
>Citrus_sinensis
ACAGCTACCGCTTTCTGTCTAACAGGATTATTAATCACCCGTTGGGTTTACTCGAGACATTTCCCATTAAGTGATTTATATGAATCATTAATCTTTCTTTCATGGAGTTTATCTATTATTCATAAGATTTTTCAATTAAGCGCTATAACGGCACCAAGTGCTTTTTTTACCCAAGGCTTTGCGACTTCGGGTTTTTTAACCAAAATGCATCAATCCAGAATATTAGTACCCGCTCTCCAAGTCCAGTGGTTAATGATGCACGTAAGTATGATGGTATTGGGCTATGCAGCTCTTTTATGTGGATCATTATTATCCACGGCTCTTCTAGTCATTACATTTCGAAAAGTGAGAAATTATTACAGGTATCAAGTGATTCAACAATTGGATCGTTGGAGTTATCGTATTATTAGTTTAGGATTTATCTTTTTAACCACAGGTATTCTTTCGGGAGCAGTATGGGCTAATGAGGCGTGGGGGTCTTATTGGAATTGGGATCCAAAAGAAACTTGGGCATTTATTACTTGGACGATATTCGGGATTTATTTACATACTCGAACAAAATGGGAAGGTGTAAATTCCGCAATTGTGGCTTCTATGGGCTTTCTTATAATTTGGATATGCTATTTCGGAGTCAATCTATTAGGAATAGGGTTACATAGTTATGGTTCATTT
>Cucumis_melo
ATAGTTACTTTTTTCTGTATAACAGGATTATTAGTTACTCGTTGGATTTATTTGAGGCATTTACCATTAAGTGATTTATATGAATCATTACTATTTCTTTCATGGGCTTTATCCATTATTCATCTATTTGCTTATGTAAGCGCAATAACCGCGCCAAGTACTATTTTTACACAAGGTTTTGCTACTTCAGGTTTTTTAACTGAAATGCATCAATCCCCACTATTAGTTCCCGCTCTCCAATCTCATTGGTTAATGATGCACGTAAGTATGATGGTATTAGGTTATGCAGCTCTTTTATGTGGATCATTATTTTCAGTAGCTCTTATAGTGATTACATTTCAAAAAGCTAAGAATTATTATAAGTCTCAACTGATTCAACAATTAGATCATTGGAGTTATCGTATTATTAGTCTAGGGTTTATCTTTTTAAGCATAGGTATTCTTTCAGGGGCAGTATGGGCTAATGAGACATGGGGATCGTATTGGAATTGGGACCCAAAGGAAACTTGGGCATTTATTACTTGGACGATATTTGCAATTTATTTACATACGCGAACAAATTTTGAAGGTGTAAATTCCGCAATTGTGGCCTCTATGGGTTTTCTTATAATTTGGATATGCTATTTTGGGGTCAATCTATTAGGGATAGGGCTACATAGTTATGGTTCATTT
>Eucalyptus_grandis
ATAGCTACTTTTTTCTGTATAACAGGCTTATTAGTCACTCGTTGGATTTATTCGGGACATTTCCCGTTAAGTGATTTATATGAATCATTAATTTTTCTTTCATGGAGTTTCTCCGTTATTCATATGGTTCCGTATTTAAGCACAATAACCGCGCCAAGTACTATTTTTACCCAAGGCTTTGCTACTTCGAGTCTTTTAACTGAAATGCATCAATCCGAAATAGTAGTACCTGCTCTCCAATCCCAATGGTTAATGATGCATGTAAGTATGATGATATTGGGCTACGCAGCTCTTTTATGTGGATCATTATTATCAGTAGCTCTCTTAGTCATTACATTGCGAAAAGCCCGAAATTATTACAGGGCTCAACTGATTCAACAACTAGATCAGTGGAGTTATCGTATTATTAGTCTAGGGTTTCTCTTTTTAACCATAGGTATTCTTTCGGGAGCAGTATGGGCTAATGAGGCATGGGGGTCATATTGGAATTGGGACCCAAAGGAAACTTGGGCATTTATTACTTGGACCCTATTTGCGATTTATTTACATACTCGAACAAATTGGGAAAGTTTAAATTGCGCAATTGTGGCTTCTATAGGCTTTCTTATAATTTGGATATGCTATTTTGGGGTTAATTTATTAGGAATAGGATTACATAGTTATGGTTCATTT
>Euonymus_japonicus
ATAGCCACTTTTTTCTGTATAACTGGATTATTAGTTACTCGTTGTATTTATTTGGGACATTTACCATTAAGCAATTTATATGAATCATTAGTCTTTCTTTCATGGAGTTTATTCATTATTCATATAATTCCGTATTTAAGCCTAATAACTGCGCCAAGTGCACTTTTTACCCAAGGCTTTGCTACTTCCGGTTTTTTAACTGAAATGCATCGGTCTGCACTATTAGTACCGGCTCTACAATCCCAGTGGTTAGTAATGCACGTAAGTATGATGGTATTGGCCTATGCGGCCCTTTTATGTGGATCATTATTATCAGTGGCTCTTCTAGTCATTACATTTCGAAAAATCAAAAATTATTACAGGTCTCAGTTGATTCACCAATTAGATTGTTGGAGTTATCATATTATTAGTATAGGATTTATCCTTTTAACTATGGGTATTCTTTCGGGAGCAGTCTGGGCTAATGAGGCATGGGGATCATATTGGAGTTGGGACCCAAAGGAAACTTGGGCATTTATTACTTGGGCAATATTCGCAATTTATTTACATACTAGAACACATTGGGAAGGTGTAAATTCCGCAATTGTGGCTTTTATAGGCTTTCTTCTAATTTGGATATGTTATTTAGGAGTTAATCTATTAGGAATAGGGCTGCACAGTTATGGTTCATTT
>Ficus_racemosa
ATGACTACTTTTTTCTGTATAACAGGATTATTAATTACTCGTTGGATTTATTTAGGATATTTACCATTAAGTAATTTATATGAATCATTAATCTTTCTTTCATGGAGTTTCTCCATTATTCATATGGTTCCGTATTTAAACGCAATAACCACGCCAAGTGCTATTTTTACCCAAGGTTTTGCTACTTCGGGCCTTTTAACTGAAATGCATCAATCCGAAATATTAGTACCAGCTCTCCAATCCCATTGGTTAATGATGCACGTAAGTATGATGGTATTGGGCTATGCAGCTCTTTTATGCGGATCATTATTATCACTAGCTCTTCTAGTCATTACATTTCGAAAATTCAGGAATTATTACAAGTTTCAATTGATTCAACAATTGGATCTTTGGAGTTATCGTATTATTAGTCTAGGGTTTATCTTTTTAACCATAGGTATTCTTTCGGGAGCAGTATGGGCTAATGAAGCATGGGGATCATATTGGAATTGGGATCCGAAGGAAACTTGGGCATTTATTACGTGGACCCTATTTTCGATTTATTTACATACTCGAACAAATATTGAAAGTGTAAATTCCGCAATTGTAGCCTCGATGGGCTTTTTTATAATTTGGATATGCTATTTTGGGGTTAATTTATTAGGAATAGGGTTGCATAGTTATGGTTCATTT
>Glycine_max
ATAATAACTTTTTTTTGTATAACAGGATTGTTAGTTACTCGTTGGGTTTTTTCAGGCCATTTACCGTTTAGTGATTTATATGAATCATTAATATTTCTTTCATGGACTTTTTCCATTTTTTATATGGTTCCTAAATTAAATACAATAATAACACCAAGTGTTATTTTTACCCAAGGCTTTGCTACTTCGGGGCTTTTAACGAAAATGCATGAATCGTTAATATTAGTACCTGCTTTACAGTCCCATTGGTTAATGATGCACGTAAGTATGATGATATTGGGTTATGCAACTCTTTTATGCGGATCATTATTATCAGTGGCTATTTTAGTCATTACATTTCAAGAACTCAGAAATTATTATAGATCTCAATTTCTTCAACAATTGGATCGTTGGGGTTACCGTACTATTAGTCTAGGTTTTATCTTTTTAACGATAGGTATTATTTCAGGAGCAGTATGGGCTAATGAGGCATGGGGATCATATTGGAATTGGGATCCAAAGGAAACTTGGGCTTTTATTACTTGGACTATATTCGCGATTTATTTACATACTAGAAAAAAATTGGAAGATCTAAATTCTTCAATAGTCGCCTCCATAGGTTTTCTTATAATTTGGGTATGTTATTTAGGTATAAATCTTTTAGGAATAGGACTACATAGTTATGGTTCATTT
>Gossypium_arboreum
ATAGTCACCTTTTTCTGTATAACAGGATTATTAGTCACTCGTTGGATTTATTCAGGACATTTCCCATTAAGTGATTTATATGAATCATTAATCTTTCTTTCATGGGGTTTCTCCCTTATTCATATGGTTTCCAAATTAAGTGCAATAACCGCACCAAGTGCTATTTTTACCCAAGGCTTTGCCACTTCGGGTCTTTTAACCAAAATGCATCAATCTGCAATATTAGCACCTGCTCTCCAATCCCAGTGGTTAATGATGCACGTAAGTATGATGGTATTAGGCTATGCAGCTCTTTTATGTGGATCATTATTATCAGTAGCTCTTCTAGTCATTACATTTCGAAAGGCCAAAAATTATTACAGATATCAATTGACTCAACAATTGGATCGTTGGAGTTATCGTATTATTAGTCTCGGGTTTATCTTTTTAACCATAGGAATTCTTTCGGGAGCCGTATGGGCTAATGAGGCGTGGGGATCATATTGGAATTGGGACCCCAAGGAAACTTGGGCGTTTATTACTTGGACCGTATTCGCGATTTATTTCCATACCCGAACAAATTTGGAAGGTGTAAATTCCGCACTTGTGGCTTCTATGGGATTTCTTATAATTTGGATATGCTATTTTGGGGTCAATCTATTAGGAATAGGTTTACATAGTTATGGTTCATTT
>Heritiera_angustata
ATAGTTACCTGGTTATGTATAACAGGATTATTAGTCACTCGTTGGATTTATTCAGGACATTTCCCATTAAGTGATTTATATGAATCATTAATCTTTCTTTCATGGGGTTTCTCCCTTATTCATATGGTTTCCCATTTAAGCGCAATAACCGCAACAAGTGCTATTTTTACCCAAGGCTTTGCCACTTCGGGTCTTTTAACCAAAATGCATCAATCCGCAATATTAGCGCCTGCTCTCCAATCCCAGTGGTTAATGATGCACGTAAGTATGATGGTATTAGGCTATGCAGCTCTTTTATGTGGATCATTATTATCAGTAGCTCTTCTAGTCATTACATTTCGAAAAGCCAAAAATTTTTACAGGTATCAATTGACTCAACAATTGGATCGTTGGAGTTATCGTATTATTAGTCTCGGGTTTATCTTTTTAACCATAGGAATTCTTTCGGGAGCCGTATGGGCTAATGAGGCGTGGGGATCATATTGGAATTGGGACCCAAAGGAAACTTGGGCATTTATTACTTGGACCGTATTCGCGATTTATTTACATACCCGAACAAATTTTGAAGGTGTAAATTCCGCACTTGTGGCTTCTATGGGATTTCTTATAATTTGGATATGCTATTTTGGGGTCAATCTATTAGGAATAGGTTTACATAGTTATGGTTCATTT
>Heuchera_sanguinea
ATAGCGACCTTTTTCTGTATAACAGGATTATTAATCGCGCGGTGGATTTATTCACGACATTTTCCATTAAGTGATTTATATGAATCATTAATCTTCCTTTCATGGAGTTTCTCCATTATTCATATGGTTCCGAAATTAAGCGCAATAACCGCGCCAAGTGCGATTTTTACCCAAGGCTTTGCTACTTCGGGTCTTTTAACGGAAATGCATCAATCCGCAATATTAGTACCTGCTCTACAATCCCAATGGTTAATGATGCATGTAAGTATGATGGTATTGGGCTATGCAGCTCTTTTATGTGGATCATTATTATCAGTAGCTCTTTTAGTCATTACATTTCGAAAAGACAGGAATTATTACAAGTATCAATTAATTCAACAATTGGATCATTGGGGTTATCGTGTTATTAGTCTAGGGTTTATCTTTTTAACCATAGGTATTCTTTCAGGAGCAGTATGGGCTAATGAGGCATGGGGATCATATTGGAATTGGGACCCAAAAGAAACTTGGGCATTTATTACTTGGACCATATTTGCGATTTATTTACATACGCGAACAAATTTGCAAGGTGCAAATTCTGCAATTGTGGCTTCGATGGGGTTTCTTATAATTTGGATATGTTATTTTGGGGTCAATCTATTAGGAATAGGGCTACATAGTTATGGTTCATTT
>Jatropha_curcas
ATAATTACTTTTTTCTGTATAACAGGATTATTAGTTACTCGTTGGATTTTTGGGGGACATTTACCATTAAGTGATTTATATGAATCATTAATCTTTCTTTCCTGGGTTTTTTCCATTATTCATATGGTTCCGAAACTAAGCGCAATAACCGCGCCAAGTACTTTTTTTACCCAAGGATTTACTACTTCGGGTCTTTTAACTGACATGCATCACTCCGAAATCTTAGTGCCCGCTCTCCAATCCCATTGGTTAATGATGCACGTAAGTATGATGATATTGGGCTATGCAGCTCTTTTGTGTGGATCATTATTATCAGTAGCATTTCTAGTAATCACATTTCGAAAAATTAGGAATTATTACAGGTTTCAATTGATTCAACAATTAGATGACTGGGGTTATCGTATTATAAGTATAGGGTTTATCTTTTTAACCATAGGTATTCTTTCGGGAGCAGTCTGGGCTAATGAAGCGTGGGGATCATATTGGAGTTGGGACCCAAAGGAAACTTGGGCATTTATTACGTGGACCATATTTGCGATTTATTTTCATACTCGAACAAATTTTGAGGATTTAAATTCGGCAATTGTCGCTTTTATCGGTTTTCTTCTAATTTGGATATGTTATTTTGGAGTTAATTTATTAGGAATAGGTTTGCATAGTTATGGTTCATTT
>Larrea_tridentata
ATTGCTATTTTTTTATGTATAACAGGATTATTATTTACTCGTTGGATTTCTTCAGGGCATTTTCCATTAAGTGATTTATATGAATCCTTAATATGTCTTTCATGGAGTTTTTCCCTTGTTTATATAGTTTCCTACTTAAGTACAATAACTAGGTCAAGCGCTATTTTTACACAAGGATTTGCTACTTCAGGTCTTTTAACTAAAATGCCTCAATCTGTAATATTAGTACCCGCTCTTCAATCCCAATGGTTAATGATGCACGTAAGTATGATGATATTGGGTTATGCAGCTCTTTTATTTGGATCCTTATTATCAGTAGCTCTCTTAGTTATTCAATTTAGAAAATTA---AATTATTACAAATTTCAATTGATTGAACAATTAGATCATTGGAGCTCTCGTATTATTAGTTTAGGTTTTATCTTTTTAACCATAGGTATTCTTTCAGGAGCAGTATGGGCTAATGAAGCATGGGGATCTTATTGGAATTGGGATCCAAAAGAAACTTGGGCTTTTATTACTTGGATCATCTTTGCTATTTATTTACATATTAGAACAAATTTTGAGAATATAAATTCTGCAATTGTGTCTTCTGTAGGTTTTTTTATAATTTGGATATGTTATTTTGGGGTCAATCTATTAGGAATAGGACTACATAGTTATGGTTCATTT
>Liquidambar_styraciflua
ATAGCTACTTTTTTATGTATAACAGGATTATTAGTCACTCGGTGGATTTATTCGCGACATTTCCCATTAAGTGATTTATATGAATCATTAATCTTCCTTTCATGGAGTTTCTCCATTATTCATATGGTTCCGAAATTAAGCGCAATAACCGCGCCAAGTGCTATTTTTACCCAAGGCTTTGCTACTTCGGGTCTTTTAACCGAAATGCATCAATCCGCAATATTAGTACCCGCTCTCCAATCTCAGTGGTTAATGATGCATGTAAGTATGATGGTAGTAGGCTATGCAGCTCTTTTATGTGGATCATTGTTATCAGTAGCTCTTCTAGTCATTACATTTCGAAAAGATAGGAATTATTACAAGTCCCAATTGATTCAACAATTGGATCATTGGAGTTATCGTGTTATTAGTCTAGGATTTATCTTTTTAACCATAGGTATTCTTTCGGGAGCAGTATGGGCTAATGAGGCATGGGGGTCGTATTGGAATTGGGACCCGAAAGAAACTTGGGCGTTTATTACTTGGACCGTATTCGCGATTTATTTACATACTCGAACAAATTTGAAAGGTGCAAATTCCGCAATTGTGGCTTCTATGGGCTTTCTTGTAATTTGGATATGCTATTTTGGGGTCAATCTATTAGGAATAGGGCTACATAGTTATGGTTCATTT
>Manihot_esculenta
ATAACTACTTTTTTTTGTATAACAGGATTATTAGTTACTCGTTGGATTTTTTTGGGACATTTACCATTAAGTGATTTATATGAATCATTAATCTTTCTTTCATGGTCTTTTTCCATTATTCATATGGTTCCGTATTTAAGCGCAATAACCGCGCCAAGTACTTTTTTTACCCAAGGGTTTGCTACTTCGGGTCTTTTAACTGACATGCATCAATCCGAAATCTTAGTGCCCGCTCTCCAATCCCAGTGGTTAATGATGCACGTAAGTATGATGATATTGGGCTATGCAGCTCTTTTGTGTGGATCATTATTTTCAGTAGCATTTCTAGTAATCACATTTCGAAAAATCAGGAATTATTACAGGTTTCAATTGATTCAACAATTAGATGACTGGGGTTATCGTATTATAAGTATAGGGTTTATCTTTTTAACAATAGGTATTCTTTCGGGAGCAGTCTGGGCTAATGAAGCATGGGGATCGTATTGGAATTGGGACCCAAAAGAAACTTGGGCATTTATTACGTGGACCATATTCGCGATTTATTTCCATATTCGAACAAATTTGGAGGGTTTCCATTCCGCAATTGTCGCTTCTATCGGTTTTCTTCTAATTTGGATATGCTATTTTGGAGTTAATTTATTAGGAATAGGACTACATAGTTATGGTTCATTT
>Morus_indica
ATGACTACTTTTTTCTGTATAACAGGATTATTAATGACTCGTTGGATTTATTTGAGATATTTACCATTAAGTAATTTATATGAATCATTAATCTTTCTTTCATGGAGTTTCTCCATTATTCATATGGTTCCGAAATTAAAGGCAATAACCGCGCCAAGTGCTATTTTTACCCAAGGTTTTGCTACTTCGGGTCTTTTAACTGAAATGCATCAATCCGAAATATTAGTACCAGCTCTCCAATCCCATTGGTTAATGATGCACGTAAGTATGATGGTATTGGGCTATGCAGCTCTTTTATGCGGATCATTATTATCACTAGCTCTTCTAGTCATTACATTTCGAAAATTCAGGAATTATTACAGGTTTCAATTGATTCAACAATTGGATCTTTGGAGTTATCGTATTATTAGTCTAGGGTTTATCTTTTTAACCATAGGTATTCTTTCGGGAGCAGTATGGGCTAATGAAGCATGGGGATCATATTGGAATTGGGATCCAAAGGAGACTTGGGCATTTATTACGTGGACCCTATTTTCGATTTATTTACATACTCGAACAAATTTTGAAAGTGTAAATTCCGCAATTGTAGCCTCGATGGGCTTTCTTATAATTTGGATATGCTATTTTGGGGTTAATTTATTAGGAATAGGGTTGCATAGTTATGGTTCATTT
>Oenothera_parviflora
ATAGGAACTTTTTTATGTATAACAGGATTATTAGTCACTCGGTGGGCGTATTCGGGACATTTTCCATTAAGTAATTTATATGAATCATTACTTTTTCTGTCATGGAGTTTCGCGATTATTCATATGTTTCCAAAAGTAAGGACAATAACCTCGTCAAGTACTATTTTTACCCAGGGCCTTGTTACTTCAGGTCTTTTAAGTGAAATGCAGCAATCAGAAATATTAGTACCTGCGCTCCAATCCCAATGGTTAATGATGCACGTAAGTATGATGGTATTGGGCTATGCAGCTCTTTTGTGTGGATCATTATTATCAGTAGCTCTCTTAGTCATTACATTTCGAAAAGCTAAAAACTATTACAGGGCTCAACTGATTCAACAATTAGATCGTTGGAGTTCTCGTATTATTAGTCTAGGATTTATCTTTTTAACCATAGGTATTCTTTCTGGAGCAGTATGGGCTAATGAGGCGTGGGGATCCTATTGGAATTGGGATCCAAAAGAAACTTGGGCATTTATTACTTGGACCATGTTTGCGATTTATTTACATACTCGAACAAATTTTCAAAGTGTAAATTCCGCAATTGTGGCTTTTCTGGGCTTTATTATAATTTGGATATGCTATTTCGGGGTCAATTTATTAGGAATAGGCTTACATAGTTATGGTTCATTT
>Oxalis_latifolia
ATAATTTCTTTTTTCTGTATAACAGGATTATTAATTATTCGTTGGATTTATTCGGAACATTTGCCATTAAGTGATTTATATGAATCATTAATCTTTCTTTCATGGAGTTTCTCCATTATTCATATGGTTCCAAATTTCAATGCAATAACTGCACCAAGTGCTATTTTTACCCAAGGCTTTGCTACTTCGGGTCTTTTAACTGAAATTCATCAATCTGCAATATTAGTACCCGCTCTCCAATCCCAGTGGTTAATGATGCACGTAAGTATGATGGTACTGGGCTATGCAGCTCTTTTATGTGGATCATTATTATCAGTAGCTCTTCTAGTCATTACATTTCGAAAAATCAGTAATTATTACAGGTCTCAATTGATTCAACAATTAGATCTTTGGAGTTATCGTATTATTAGTATAGGATTTATCTTTTTAACCACGGGTATTCTTTCAGGAGCGGTTTGGGCTAATGAGGCGTGGGGATCCTATTGGAATTGGGACCCCAAAGAAACTTGGGCTTTTATTACTTGGACCATATTTGCAATTTATTTACATACTCGAACAAAATTGGAAGGGGTAAATTCTGCGATTGTGGCTTCTACGGGCTTTTTTATAATTTGGATATGCTACTTTGGAGTTAATCTATTAGGAATAGGGCTACATAGTTATGGTTCATTC
>Parnassia_brevistyla
ATAACTACTTTTTTCTGTATAACTGGATTATTAGTTACTCGTTGGATTTTTTGGGGACATTTACCATTAAGTAATCTATATGAATCATTGCTCTTTCTTTCATGGAGTTTAACCATTATTCATATAATTCCTTATTTAAATCTAATAACCGCGCCAAGTGCACTTTTGATTCAGGGCTTTGCTACTTCCGGTTTTTTAACTGAAGTGCATCAATCTACAACATTAGTACCCGCTCTTCAATCTCAGTGGTTAGTGATGCATGTAAGTATGATGATATTGGCCTATGCAGCCCTTTTATGTGGATCATTATTAGGAGTAGCTCTTCTAGTCATTACATTTCGAAAAATAAACAATTATTATAGGTCTCAGTTGATTCAACAATTAGATTGTTGGGGCTATCGTATTATTAGTATCGGCTTTATCCTTTTAACTATAGGTATTCTTTCAGGAGCAGTCTGGGCTAACGAGGCATGGGGATCATATTGGAACTGGGACCCAAAGGAAACTTGGGCTTTTATTACTTGGGCAATATTCGCAATTTATTTACATACTAGAACACATTGGAAAGGTCTAAATTCTGCAATTGTGGCCTTTATAGGCTTTCTTTTAATTTGGATATGTTATTTCGGAGTTAATTTATTAGGAATAGGACTGCATAGTTATGGTTTATTT
>Passiflora_biflora
ATAATCACTTTTTTCTGTATAACAGGATTATTAATCACTCGTTGGATTTATTTGAAACATTTACCAATAAGTGATTTATATGAATCATTAATATTCCTTTCTTGGGGGTTCTCCATTATTCATATGGTTCCTCAATTAGGTGTAATAACCGCGCCTAGTACTTTTTTTACCCAAAGCTTTGCTACTTCGGGTTTTTTAATTGATATGCATCAATCTGAAATCTTAGTACCCGCTCTGCAATCCCAGTGGTTAATGATGCACGTAAGTATGATGATATTGGGCTATGCAGCTCTTTTATGTGGATCATTATTATCAGTAGCACTTCTAGTAATTCGATTTCGAAAAGTCAGGAATTTTTACCGGTTTCAGTTGATTCAACAATTGGATAATTGGAGTTATCGTATTCTTAGTATAGGGTTTCTCCTTTTAACCATAGGTATCCTTTCAGGAGCAGTCTGGGCTAATGAAACATGGGGGTCCTATTGGAATTGGGACCCAAAGGAAACCTGGGCATTTATTACTTGGGTCATATTTGCAATTTATTTGCATACTCGAACAAATTTGAAAGGTTTCAATTCTGCAATTGTTGCTTCTATAGGTTTTCTTATAATCTGGCTATGCTATTTTGGGGTTAATTTATTGGGAATAGGACTGCATAGTTATGGTTCATTT
>Pelargonium_quercifolium
CTAGTGACTTTGTTCTGTATAACCGGATTATTAATAACTCGTTGGATTTATTCAGGACATTTCCCATTAAGTAATTTATATGAATCATTAATCTTTCTTTCATGGAATTTCTCCATTATTAATATGCTTCCGTATTTAAACGCAATAACCTCACCAAGTACTCTGTTTATCCAAGGCTTTTCTACTTCAGGTCTTTTAACTCAAATCCAGCAACACAAAATCTTAGTGCCCGCTCTTCACTCCCAGTGGTTAATGATGCACGTAAGTATGATGATATTGAGTTATGCATCTCTTTTGTGTGGATCGTTATTATCAATAGCTCTGTTAGTCATTACATTTCGAAAAAGTGTAAATTATTACAAGTCTCACTTGCTTCAACAATTTGATTATTGTAGTTATCGTATAATTAGTCTAGGATTTCTCTTTTTAACCATAGGAATTCTTTCGGGAGCAGTATGGGCTAATGAGGCATGGGGGTCGTATTGGAGTTGGGACCCAAAGGAAACTTGGGCGTTTATTACTTGGACGATATTTGCGATTTATTTACATATTCGAGAAAAGTCGGAAGGTGTAAATTCCGCAATTGTGGCTTCTATTGGCTTTCTTATAATTTGGATATGCTATTTCGGAATTAATATATTAAAAATAGGATTACATAGTTATGGTTCATTT
>Pentactina_rupicola
ATAGCGACTTTTTTCTGCATAACAGGATTATTAGTTACTCGTTGGATGTATTTTGGACATTTACCATTAAGCAATTTATATGAATCATTCATTTTTCTTTCGTGGAGTTTTTCTATTATTCATATAATTCCGAAATTAAGCGTAATAACCGCGCCAAGTGTTATTTTTACTCAAGGTTTTGCTACTTCTGGTCTTTTAACTGAAATCCACCACTCCGCAATATTAGTACCCGCTCTCCAATCCCATTGGTTAATGATGCACGTAAGTATGATGGTATTGAGCTATGCAGCTCTTTTGTGTGGATCATTATTATCACTAGCTCTTCTAGTGATTACATTTCGAAAATTCCAAAATTATTACGGGTATCAATTGATTCAACAATTGGATCGGTGGAGTTATCGTATTATTAGTCTAGGGTTTATCCTTTTAACCGTAGGTATTCTTTCGGGAGCAGTGTGGGCTAATGAAGCATGGGGATCATATTGGAATTGGGATCCAAAGGAGACTTGGGCATTTATTACTTGGACCGTATTCGCGATTTATTTACATATTAGAACAAATTTGGAAAGTGTAAATTCTGCAATTGTGGCCTCAATGGGATTTCTTATAATTTGGATATGCTATTTTGGGGTTAATCTATTAGGAATAGGGTTGCATAGTTATGGTTCATTT
>Populus_alba
TTAACTACTTTTTTCTGCCTAACAGGATTACTAATTACTCGTTGGATTTATTCGGGACATTTACCAATAAGTGATTTATACGAATCATTAATATTTCTTTCATGGATTTTCTCTATTATTCATATGGTTCCAAAATTAAGCACAATAACCGCACCAAGTACTTTTTTTACCCAAGGCTTTGCTACTTGGGGTCTTTTAACCGACATGCATCAATCTAAAATCTTAGTACCTGCTCTCCAATCCCAGTGGTTAATAATGCACGTAAGTATGATGGTATCGGGCTATGCAGCTCTTTTATGTGGATCATTATTGTCAGCAGCACTTCTAGTAATTACATTTCGAAAAGTCAGGAATTATTACAGGTTTCAATTGATTCAACAATTAGATCATTGGGGTTTTCGTATTCTTAGTATAGGGTTTCTTTTTTTAACCATAGGTATTCTTTCAGGAGCAGTCTGGGCTAATGAAGCATGGGGATCATATTGGAATTGGGACCCAAAAGAAACTTGGGCATTTATTACTTGGACCATATTCGCGATTTATTTCCATACTCGAACAAATTTGGAAGGTTTAAATTCTGCAATTGTCGCTTCTATCGGTTTTCTTATAATCTGGATATGCTATTTTGGGGTTAATTTATTAGGAATAGGACTACATAGTTATGGTTCATTT
>Prunus_persica
ATAGTTACTTTTTTCTGCATAACAGGATTATTAGTTACTCGTTGGGTGTGTTTGGGGCATTTACCATTAAGCGATTTATATGAATCATTAATTTTTCTTTCGTGGAGTTTTTCCATTATTCATATGATTCCGTATTTAAGCGCAATAACCGCGCCAAGTGCTATTTTTACTCAAGGTTTTGCTACTTCGGGTCTTTTAACTGAAATGCATCAATCCGAAATATTAGTACCCGCGCTCCAATCCCATTGGTTAATGATGCATGTAAGTATGATGGTATTGAGCTATGCAGCTCTTTTGTGTGGATCATTATTATCATTAGCTCTTCTAGTCATTACATTTCGAAAATTCCAAAATTATTACAGGTATCAATTGATTCAACAATTGGATCGGTGGAGTTATCGTATTATTAGTCTAGGGTTTATCTTTTTAACCGTAGGTATTCTTTCGGGAGCAGTATGGGCTAATGAAGCATGGGGATCATATTGGAATTGGGATCCAAAGGAGACTTGGGCATTTATTACTTGGACCGTATTCGCGATTTATTTACATATTAGAACAAATTTTGAAAGTATAAATTCTGCAATTGTGGCCTCAATGGGCTTTCTTATAATTTGGATATGCTATTTTGGGGTTAATCTATTAGGAATAGGGTTGCATAGTTATGGTTCATTT
>Quercus_nigra
ATAACTACTTTTGTCTGTATAACAGGATTATTAGTTACTCGTTGGATTTATTCGAGGCATTTACCATTAAGTGATTTATACGAATCATTCATTTTTCTTTCATGGAGTTTGTCCATTATTCATATGGTTCCAAAATTAAGTGCAATAACCGCGCCAATTGTTATTTTGACCCAAGGCTTTGCTACTTCTGGTTTTTTAACCGAAATGCATCAATCCAGAATATTAGTACCCGCTCTTCAATCTCATTGGTTAATGATGCACGTAAGTATGATGGTATTGGGCTATGCAGCTCTTTTATGCGGATCATTATTATCAGTAGCACTTATTGTCATTACATTTCGAAAAATAAAGAATTATTATAGGTCTCAATTGATTCAACAATTGGATCATTGGAGTTATCGTATTATTAGTCTAGGTTTTATCTTTTTAACCATGGGTATTCTTTCGGGAGCGGTATGGGCAAACGAGGCATGGGGCTCATATTGGAATTGGGATCCGAAGGAAACTTGGGCATTTATTACTTGGACTATATTCGCGATTTATTTACATATTCGAACAAATCTGGAAGGTGTAAATTCTGCAATTGTAGCCTCCCTGGGATTTCTTATAATTTGGATATGCTATTTGGGAGTCAATCTATTAGGAATAGGGCTACATAGTTATGGTACATTT
>Ricinus_communis
ATAACCACTTTTTTCTGTATAACAGGATTATTAGTTACTCGTTGGATTTCTGGGGGACATTTACCATTAAGCGATTTATATGAATCATTAATCTTTCTTTCATGGGCTTTTTCCATTATTCATATGGTTCCGAAATTAAGCGCAATAACCGCCCCAAGTACTTTTTTTACCCAAGGGTTTGCTACTTCAGGCCTTTTAACTAACACGCATCAATCCAAAATCTTAGTGCCTGCTCTCCAATCCCAGTGGTTAATGATGCACGTAAGTATGATGATATTGGGCTATGCAGCTCTTTTGTGTGGATCATTATTATCAGTAGCATTTCTAGTAATCACATTTCGAAAAATCAGGAATTATTACAGGTTTCAATTGATTCAACAATTAGATGACTGGGGTTATCGTATTATAAGTATAGGGTTTATCTTTTTAACCATAGGTATTCTTTCGGGAGCAGTCTGGGCTAATGAAGCATGGGGATCATATTGGAATTGGGACCCCAAGGAAACTTGGGCATTTATTACGTGGACCATATTCGCAATTTATTTTCATACTCGAACAAATTTTGAGGGTTTAAATTCCGCAATTGTCGCTTCTATTGGTTTTCTTATAATTTGGATATGCTATTTTGGAGTTAATTTATTAGGAATAGGACTACATAGTTATGGTTCATTT
>Salix_babylonica
TTAACCACTTTTTTCTGCCTAACAGGATTACTAATTACTCGTTGGATTTATTCGGGACATTTACCAATAAGTGATTTATACGAATCATTAATATTTCTTTCATGGATTTTCTCTATTATTCATATGGTTCCATATTTAAGCACAATAACCGCACCAAGTACTTTTTTTACTCAGGGCTTTGCTACTTGGGGTCTTTTAACCGACATGCATCAATCTAAAATTTTAGTACCTGCTCTCCAATCCCAGTGGTTAATAATGCACGTAAGTATGATGGTATCGGGCTATGCAGCTCTTTTATGTGGATCATTATTGTCAGCAGCACTTCTAGTAATTACATTTCGAAAAGTCAGGAATTATTACAGGTTTCAATTGATTCAACAATTAGATCATTGGGGTTTTCGTATTCTTAGTATAGGGTTTCTTTTTTTAACCATAGGTATTCTTTCAGGAGCAGTCTGGGCTAATGAAGCATGGGGATCATATTGGAATTGGGACCCAAAAGAAACTTGGGCATTTATTACTTGGACCATATTCGCGATTTATTTCCATACTCGAACAAATTTGGAAGGTTTTAATTCTGCAATTGTTGCTTCGATCGGTTTTCTTATAATTTGGATATGCTATTTTGGGGTTAATTTATTAGGAATAGGACTACATAGTTATGGTTCATTT
>Sloanea_australis
ATAACTACTTTTTTCTGTATAACAGGATTATTAATTATTCGTTGGATTTATTCGGGACATTTACCATTAAGTGATTTATATGAATCATTAATCTTTCTTTCATGGAGTTTCTCCATTATTCATATGGTTCCGTATTTAAGTGCAAWAACTGMGCCGAGKGCTATTTTTATCCAAGGCTTTGCTACTTCGGGTCTTTTAACC--------------------------------------------GTGGTTAATGATGCACGTAAGTATGATGGTATTGGGCTATGCAGCTCTTTTATGTGGATCATTATTATCAGTAGCTCTTCTAGTCATTACATTTCGAAAATTCAAGAATTATTACAGGTCTCAATTGATTCAACAATTAAATCATTGGAGTTATCGTATTATTAGTATAGGGTTTATCTTTTTAACCCTAGGTATTCTTTCAGGAGCAGTCTGGGCTAATGAGGCATGGGGATCGTATTGGAATTGGGACCCAAAAGAAACTTGGGCATTTATTACTTGGACCATATTCGCGATTTATTTACATACTCGAACAAATTTTGAAGGTGTAAATTCCGCAATTGTGGCTTCTATGGGCTTTCTTATAATTTGGATATGCTATTTTGGGGTTAATCTATTAGGAATAGGTCTACATAGTTATGGTTCATTT
>Spondias_tuberosa
ATAGCTACTTTTTTCTGTCTAACAGGATTATTAGTCACTCGTTGGATTTATTCGGGGCATTTCCCACTAAGTGATTTATATGAATCATTAATCTTTCTTTCATGGAGTTTATCCATTATTCATAGGATTTTCTATTTAAGCGCAATAACCGCGCCAAGCGCTATTTTTACCCAAGGTTTTGCTACTTCGGGTTTTTTAACCAAAATGCATCAATCCGGAATATTAGTACCCGCTCTCCAAGCCCAGTGGTTAATGATGCACGTAAGTATGATGGTATTAGGTTATGCAGCTCTTTTATGTGGATCATTATTATCCGCAGCTCTTCTAGTCATTACATTTCGAAAATTTAGAAATTATTACAGGTATCAATTGATTCAACAATTGGATCAGTGGAGTTATCGTATTATTAGTCTAGGATTTATTTTTTTAACGATAGGTATTCTTTCGGGAGCAGTATGGGCTAATGAGGCATGGGGATCATATTGGAATTGGGATCCAAAGGAAACTTGGGCATTTATTACTTGGACTATGTTCGGGATTTATTTACATACTCGAACAAATTTTGAAGGTGTAAATTCCGCAATTGTAGCTTCTATGGGCTTTCTTATAATTTGGATATGCTATTTCGGGGTCAATCTAGTAGGAATAGGTTTACATAGTTATGGTTCATTT
>Staphylea_colchica
ATAGCTAACTTTTTCTCTATAACAGGATTATTAGTCACTCGGTGGATTTATTCAGGGCATTTCCCATTAAGTGATTTATATGAATCATTAATCTTTCTTTCATGGAGTTTCTCTGTTATTCATATGGTTCCGAAATTAAGCGCAATAACCGGGCCAAGTGCTATTTTTACCCAAGGCTTTGCTACTTCGGGTCTTTTAACCGAAATACATCAATCCGCAATATTAGTGCCTGCCCTCCAATCCCAGTGGTTAATAATGCACGTAAGTATGATGGTATTGGGTTATGCAGCTCTTTTATGTGGATCATTATTTTCAGTAGCTATTCTAGTCATTACATTTCGAAAAGTCAGAAATTATTACAGGTCTCAATTGATTCAACAATTAGATTATTTGAGTTATCGTATTATTAGCCTAGGATTTATCTTTTTAACCATAGGTATTCTTTCGGGATCGGTATGGGCAAACGAGGCATGGGGATCATATTGGAATTGGGACCCAAAGGAAACTTGGGCATTTATTACTTGGACTATATTCGCGGTTTATTTACATACTCGAACAAATTTGGCCGGCGTAAATTCCGCAATTGTGGCTTCTATAGGTTTTCTTCTCATTTGGATATGCTATTTTGGGGTTAATCTATTAGGAATAGGGCTACATAGTTATGGTTTATTT
>Tetraena_mongolica
ATTGCTACTTTTTTATGTATAACAGGATTATTAATTAGCCATTGGATTTCTTCAGGGCATTTTCCATTAAGTGATTTATATGAATCCTTAATATGTCTTTCATGGAGCTTTTCCATTATTCATATGGTTCCTTTTTTAAGTGCAATAATCATGCCAAGTGCGATTTGTACTCAAGGATTTGCTACTTCAGGTCTTTTCACTGAAATGCATCAATCCACGATATTAGTACCCGCTCTCCAATCCCAGTGGTTAATGATGCACGTAAGTATGATGATATTAGGTTATGCGGCTCTTTTATGCGGATCTTTATTATCTGTAGCTCTACTAGTTATTACATTTAGAAAATTCAGAAATTATTACAAATTTCAATTGACTCAACAATTGGATCGTTGGAGTTATCGTATTATTAGTTTAGGTTTTATCTTTTTAACCATAGGTATTCTTTCGGGAGCAGTATGGGCTAACGAGGCGTGGGGATCTTATTGGAATTGGGACCCAAAAGAAACTTGGGCTTTTATTACTTGGACCCTATTTGCTATTTATTTACATATTAGAACGAATTTTGAAGGTACCAATTCTGCAATTGTGGCTTCTATGGGTTTTTTTATAATTTGGATATGTTATTTTGGAGTCAATCTATTAGGAATAGGGCTACATAGCTATGGTTCATTT
>Vitis_acerifolia
ATAGCTACTTTTTTCTGTATAACAGGATTATTAGTCACTCGTTGGATTTATTTGGGACATTTCCCATTAAGTGATTTGTATGAATCATTAATTTTCCTTTCATGGAGTTTCTCCATTATTCATATAGTTCCATATTTAAGCGCACTAACCGCGCCAAGTGCTATTTTTACCCAAGGATTTGCTACTTCAGGTCTTTTAACTGAAATGCATCAATCCGAAATATTAGTACCCGCTCTCCAATCCCAGTGGTTCATGATGCATGTAAGTATGATGGTATTGGGTTATGCAGCTCTTTTATGTGGATCATTATTATCAGTAGCTCTTTTAGTCATTACATTTCGACAAGACAGGAATTATTACAGGGCCCAATTTATTCAACAATTGGATCATTGGAGTTATCGTGTTATTAGTTTAGGGTTTCTTTTTTTAACCATAGGTATTCTTTCGGGAGCAGTGTGGGCTAATGAGGCATGGGGATCATATTGGAATTGGGACCCAAAAGAAACTTGGGCATTTATTACTTGGACCATATTCGCGATTTATTTACATACTCGAACAAATTTGCAAGTCGCAAATTCTGCAATTGTGGCTTCTATGGGCTTTCTTATAATTTGGATATGCTATTTTGGGGTCAATCTGTTAGGAATAGGGCTACATAGTTATGGTTCATTT
>Viviania_marifolia
ATAGTTATTTTTGTATGCATAACAGGATTATTAGTAACTCGTTGGACTGCTTCGGGGCATTTTCCATTAAGTAATTTATATGAGTCATTCCTTTTTCTTTCGTGGAATTTCTCCATTATTCACATGCTCCTCTATCTAAACGTAATAACCGCGTCAAGTGCTATTTTTACCCAAGGCTTTGCTACTTCAAGTCTTTTCACTGAAATACATGAGCAAAAAATATTAGTACCTGCTCTCCAATCCCGGTGGTTAATGATGCATGTAAGTATGATGGTATTGGGCTATGCGTCTCTTTTATGTGGATCATTATTATCAATAGCGTTTCTAGTCATTATATTTCGAGAAGTCCGAAATTATTACAGATTAAAAGTATTTCAGCAATTAGATCGTTGGGGTTATCGTATTATTAGTTTAGGATTTATCTTTTTAACCATAGGTATTCTTTCAGGAGCAGTATGGGCTAATGAGGCATGGGGATCATATTGGAATTGGGACCCGAAGGAAACTTGGGCATTTATTGCTTGGACTATATTTGCTATTTATTTACATATGCGAACAAATTGGGAAGGTCTAAATTCATCTATTGTTGCTTTTTTTGGTTTTGTTATAATTTGGATATGCTATTTTGGAGTAAATTTATTAGGGATTGGGCTACATAGTTATGGTTCCTTT
