# Supplementary material for: ­Complete plastid genome sequences of two species of the Neotropical genus Brunellia (Brunelliaceae)
Source: PeerJ. 2020 Jan 28;8:e8392. doi: 10.7717/peerj.8392 (PMC6993752; doi:10.7717/peerj.8392)
Supplement: Supplemental Information 2 [file peerj-08-8392-s002.zip › Alignments/CEMA.fasta]

>Aquilaria_yunnanensis
TATCTTGCATCTATAATA---------TTTTTGCCTTGGTGGATTTCACTCTCATTTA------ATAAAAGTCTGAAATCCTGGGTTACAAATTGGTGGAATACTGGGCAATCCGAAACTTTCTTGAATGACATTCAAGAAAAGAGTATTCTAGGACAATTCATAGAATTAGAGGAACTCTTCTTTTTGGACGAAATGATAAAAGAATACAAAAAATACCCGGAAACACATCTACAAA------AACTTCATATAGGAATCCACAAAGAAACGATCCAATTGATCAATATGCACAATGAAGATTGTATCCATATGATTTTGCACTTCTCGACAAATATAATTTATTTCTTTATTCTAAGTAGTTATTCCATTTTAAGTAATGAGGAACTCGTTATTATTAACTCTTGGGTTCAAGAATTCCTATCTAATTTAAGTGACACAATAAAAGCTTTTTTGATTCTTTTATTAACTGATTTCTGTATCGGATTTCATTCACCCCACGGTTGGGAACTAATGATTGATTATATCTACAAGGATTTTGGGTTTGCTCATAATGATCAAATTATATCTGGTCTTGTTTCCGCCCTTCCTGTCATTCTAGATACAATTTTGAAATATTGGATCTTTCGGTATTTAAATCGTGTATCTCCGTCACTTGTAGTTATTTATCATTCAATGAC------TGAC
>Arabidopsis_thaliana
TATTTTCTATCTATAGTC---------TTTTTGCCCTGGTTGATCTCTCTCTGCTGTA------ATAAAAGTTTGAAAACTTGGATTACTAATTGGTGGAATACTAGACAATGCGAAACTTTTTTGAATGATATTCAAGAAAAAAGTTTTCTAGAAAAATTCATACAATTAGAGGAACTATTCCAGCTCGATGAAATGATAAAGGA---------ATACCCAGAAACCAATTTACAAC------AATTTCGTCTAGGAATCCACAAAGAAACGATCCAATTCATCAAGATACACAATGAGTATAATATCCATACAATCTTGCACTTCTCGACAAATCTAATATCTTTCGTTATTCTAAGTGGTTATTCCTTTTGGGGTAAGGAAAAGCTTTTTATTCTGAATTCTTGGGTTCAAGAATTCCTATATAATTTAAGTGATACAATTAAAGCTTTTTCGATTCTTTTATTAACTGATTTATGTATCGGATTCCATTCGCCTCACGGTTGGGAACTAATGATTGGTTATATTTACAAAGATTTTGGGTTTGCTCATTATGAGCAAATTTTATCTGGTCTAGTTTCTACCTTTCCAGTAATTCTTGATACAATTTTTAAATATTGGATTTTTCGTTATTTAAATCGTGTATCTCCGTCACTTGTAGTGATTTATCATGCAATAAA------CGAC
>Arabis_alpina
TATTTTACATCTATAGTC---------TTTTTCCCCTGGTGGATCTCTCTCTGCTGTA------ATAAAAGTTTGAAAATTTGGATTACTAATTGGTGGAATACTAGACAATGCGAAACTTTTTTGAATGATATTCAAGAAAAAGGTGTTCTAGAAAAATTCATACAATTAGAAGACCTATTCCAGCTGGATGAAATGATAAAGGA---------ATACCCAGAAACCAATTTACAAC------AATTTCGTCTAGGAATCCACAAAGAAACGATCCAATTTATCAAGATACACAATGAGTATCATATCCATACAATCTTGCACTTCTCGACAAATCTAATATCTTTCGTTATTCTAAGTGGTTATTCCTTTTGGGGTAAGGAAAAGCTTTTTATTCTGAATTCTTGGGTGCAAGAATTCCTATATAATTTAAGTGATACAATTAAAGCTTTTTCGATTCTTTTATTAACTGATTTATGTATCGGATTCCATTCGCCTCACGGTTGGGAACTAATGATTGGTTATATTTACAAGGATTTTGGGTTTACTCATTATGAGCAAATTTTATCTGGTCTAGTTTCTACCTTTCCAGTCATTCTTGATACAATTTTTAAATATTGGATCTTTCGTTATTTAAATCGTGTATCTCCGTCACTTGTAGTGATTTATCATGCAATAAA------TGAC
>Arachis_hypogaea
TATCTTACACCTATAGTC---------TTTTTGCCCTGGTGCATCTCTTTCACATTTC------AAAAAAGTCTGGAATCTTGGGTTACTAATTGGTGGAATACTAAGCAACCTGAAATTTTCTTGAATATCATTCAAGAAAAGATTATTCTAAAAAAATTCATAGAATTCAAGGAACTATTCCTCTTGGATGAAATGCTAAAGGA---------ATACCCGGAACTACGTTCACAAA------ATCTTCGTACCAAAATATACAAAGAAACCATCCAATTGATCACGACGCACAACGAGGATCGTATCCATGCAATTTTGCATTTCTCGACAAACATACTTAGTTTTGTTATTCTAAGTGGTTATTCCAGTCTGGGTAATCAAGAACTTCTTATTCTTAACTCATGGGTTCGAGAATTCCTATATAACTTAAGTGACACAATAAAAGCTTTTTCCATTCTTTTATTAACAGATTTATGTATAGGATTCCATTCGACCCATGGGTGGGAACTAATGATTGGTTCTCTCTATAAAGATTTTGGATTTGCTCAGAATGATCAAATTATATCTGGTCTTGTTTCCACATTTCCAGTCATTTTAGATACTATTATAAAATATTGGATTTTCCGTTATTTAAATCGCGTATCTCCATCACTTGTCGTGATTTATCATTCAATGAA------TGAC
>Averrhoa_carambola
TATTTTGCATCTATAGTA---------TTTTTACCCTGGTGGATCTCTCTCTCATTTA------ATAAAAGTCTAGAAGCTTGGGTTAGTAATTGGTGGAATACTAACCAATCCGAAACTTTTTTGAATGATATTCAAGAAAAAAGTATTCTAGAAAAATTCATAGAATTAGAAGAACTCTTCTTGTTGGACGAAATGATAAAGGA---------ATACCCGGAAACGCATCTACAAA------GGCTTCGTATCGGAATCCACAAAGAAACGATCCAATTGATCAAGATGCACAATGAGGATCGTGTCCATACGATTTTGCACTTCTCAACAAATCTAATCTCTTTCCTTATTCTAAGTGGTTATTCGATTTTAGGTAATGAAGAACTTTTTATTCTTAATTCTTGGGTTCAAGAATTCCTATATAACTTAAGTGATACAATAAAAGCTTTTTCTATTCTTTTATTAACTGATTTATGTATAGGATTCCACTCACCCCACGGTTGGGAACTAATGATTGGCTCTATCTACAAAGATTTTGGATTTGCTCATAACGATCAAATTATATCTGGTCTTGTTTCCACTTTTCCAGTCATTCTAGATACAATTTTAAAATATTGGATTTTCCGTTATTTAAATCGTGTATCTCCGTCACTTGTAGTGATTTATCATTCAATGAA------TGAC
>Brunellia_antioquensis
TATTTTGCATCTATAGTA---------TTTTTACCCTGGTGGATCTCTCTCTCATTTA------ATAAAAGTCTGGAATCTTGGGTTACTAATTGGTGGAATACTAAGCAATCCGAAACTTTTTTGAATGATATTCAAGAAAAGAGTATTCTAGAAAAATTCATAGAATTAGAGGAACTCTTCTTGTTGGACGAAATGATAAAAGA---------ATACCCGGAAACACATCTACAAA------AGCTTCCTATCGAAATCCACAAAGAAACGATCCGATTGATCAAGATGCACAATGAGGATCGTATCCATACGATTTTGCACTTCTCAACAAATATAATCTGTTTCCTTATTCTAAGTGGTTATTCTATTTTAGGTAATGAAGAACTTTTTATTCTTAATTCTTGGGTTCAAGAATTCCTATATAACTTAAGTGACACAATAAAAGCTTTTTCTATTCTTTTATTAACTGATTTATGTATAGGATTCCATTCCCCCCACGGTTGGGAACTAATGATTGACTCTGTCTATAAAGATTTTGGATTTGCTCATAACGATCAAATTATATCTGGCCTTGTTTCCACTTTTCCAGTCATTCTGGATACAATTTTAAAATATTGGATTTTCCGTTATTTAAATCGGGTATCGCCGTCACTTGTAGTGATTTATCATTCAATGAA------TGAC
>Brunellia_trianae
TATTTTGCATCTATAGTA---------TTTTTACCCTGGTGGATCTCTCTCTCATTTA------ATAAAAGTCTGGAATCTTGGGTTACTAATTGGTGGAATACTAAGCAATCCGAAACTTTTTTGAATGATATTCAAGAAAAGAGTATTCTAGAAAAATTCATAGAATTAGAGGAACTCTTCTTGTTGGACGAAATGATAAAAGA---------ATACCCGGAAACACATCTACAAA------AGCTTCCTATCGAAATCCACAAAGAAACGATCCGATTGATCAAGATGCACAATGAGGATCGTATCCATACGATTTTGCACTTCTCAACAAATATAATCTGTTTCCTTATTCTAAGTGGTTATTCTATTTTAGGTAATGAAGAACTTTTTATTCTTAATTCTTGGGTTCAAGAATTCCTATATAACTTAAGTGACACAATAAAAGCTTTTTCTATTCTTTTATTAACTGATTTATGTATAGGATTCCATTCCCCCCACGGTTGGGAACTAATGATTGACTCTGTCTATAAAGATTTTGGATTTGCTCATAACGATCAAATTATATCTGGCCTTGTTTCCACTTTTCCAGTCATTCTGGATACAATTTTAAAATATTGGATTTTCCGTTATTTAAATCGGGTATCGCCGTCACTTGTAGTGATTTATCATTCAATGAA------TGAC
>Bulnesia_arborea
TATCTTGTATCCATGGTA---------TTTTTACCCTGGTGGATCTCTTTCTCATTGA------ATAAAAGTCTGAAATCTTGGATTATAAATTGGTGGAATAATAGGCAATCTGAAATTTTTATGAATTCTATTCCAGAAAGATATGTTATAGAAAAATTCATAGAATTAGAAGAGCTCTCCCTTTTGGACGAAATGATAAAGGA---------AGACCCAGACCTACAAATGCAAA------AGCTTCATATTGGAATTCACAACGAAACAATCGAATTGATCAACATATACAATGAAGATCGTATCCAAATGATTTTTGATTTATCCACAAATATAATCGCTTTCATTATTCTAAGTGGTTATTATATTCTAGGTAATGAAGAACTTGTTATTCTGAATTCTTGGGTTCAAGAATTCCTATATAATTTAAGCGATACAATCAAGGCTTTTGCGATTCTTTTCTTAACTGATTTATGTATAGGATTCCATTCCCCTCATCTCTGGGAACTCATGATTAGTTCTGTTTACAAAGATTTTGGATTTGATCATAATGATCAAATTATATCTTTTCTTGTTTCCACGCTTCCAGTTATTCTGGATACAATTTTGAAATATTGGATCTTCCGTTATTTAAATAGTGTATCTCCATCACTTGTAGTGATTTATCATTCATTGAA------TGAC
>Carica_papaya
TATCTTGCATCTATAGTA---------TTTTTGCCCTGGTGGATCTCTCTCTCGTGTA------ATAAAAGTCTGAAAACTTGGATTACTAATTCGTGGAATACTCGGCAATCCGAAACTTTTTTGAATGATATTCAAGAAAAGAGTCTTCTAGAAAAATTCATACAATTAGAGGAACTCTTCCTGTTGGATGAAATGATAAAGGA---------AGACCCGGAAACCCATTTACAAA------AGCTTCGTATAGGAATCCACAAAGAAACGATCCAATTCATCCAGATGTACAATGAAGATCGTATCCATACAATTTTGCACTTCTCGACAAATATACTCTGTTTTGTTATTCTAAGTGGTTATTCTATTCTGGGTAATGAAGAACTTCTTATTATTAACTCTTGGGTTCAAGAATTCCTATATAATTTAAGCGACACAATCAAAGCTTTTTCTATTCTTTTATTAACTGATTTATGTATCGGATTCCATTCGCCTCACGGTTGGGAACTAATGATTGGTTATATTTACAAAGATTTTGGATTTGCTCATAACGATCAAATTATATCTGGTCTTGTTTCCACCTTTCCAGTCATTCTAGATACAATTTTTAAATATTGGATCTTCCGGTATTTAAATCGTGTATCTCCATCACTTGTAGTGATTTATCATTCAATAAA------TGAC
>Castanea_mollissima
TATCTTGCATCTATAGTA---------TTTTTGCCCTGGTGGATCTCTCTCTCATTTA------CTAAAAGTCTGGAATCTTGGGTTACTAATTGGTGGGATACTAGGCAATCCGAAATTTTTTTGAATGATATTCAAGAAAAGAGTATTCTAAAAAAATTCATAGAATTAGAGGAACTCTTATTCTTGGACGAAATGATAAAGGA---------ATACCCGGGAACACATCTAGAAA------AGCTTCGTATCGGAATCTACAACGAAACGATCCAATTGATCAAGATGCACAATGAAGATTGTATCCATACGATTTTGCACTTCTCGACAAATATGATCTGTTTCGTTATTCTAAGTGGTTATTCTATGCTAGGTAATGAAGAACTTGTTATTCTTAACTATTGGGTTCAAGAATTTCTATATAACTTAAGCGACACAATCAAAGCCTTTTCCATTCTTTTAGTAACTGATTTATGTATAGGGTTCCATTCGCCCCACGGTTGGGAACTAATGATTGGATCTGTCTACAAAGATTTTGGATTTGCTCATAATGATCAAATTATATCCGGTCTTGTTTCTACCTTTCCGGTCATTCTAGATACAATTTTAAAATATTTGATTTTCCGTTATTTAAATCGTGTATCTCCCTCACTTGTAGTGATTTATCATTCAATGAA------TGAC
>Catha_edulis
TATCTTGCATCTATAGTA---------TTTTTGCCCTGGTGGATCTCTCTCTCCTTTC------AAAAAAGTCTAGAATCTTGGATTACTAATTGGTGGAATACTAGAGAATCCGAAACTTTTTTGAATGATATTCAAGAAAAAACTATTCTCGAAAAATTCATAGAATTAGACGAACTCCTCCTCTTGGAAGAAATGATAAAGGA---------ATACCCGGAAACACATTTACAAA------AGCTTCGTATCGGAATACACAAAGAAATGATCAAATTGATCAAGATGTACAATGAGGATGGTATCCATATGATTTTCCAGTTCTCGACAAATATAATCTATTTCCTTATTTTAAGCGGTTCTTCTATTCTAGGTAATCAAGAACTTCGTTTTCTTAATTCTTGGGTTCAAGAATTCCTATATAACTTAAGCGACACAATAAAAGCCTTTTCTATTCTTTTATTAACTGATTTATGTATAGGATTTCATTCAACCCACGGTTGGGAACTAATGATTGGTTCTATCTACAAAGATTTTGGATTTACTCATAATGATCAAATTATATCTGGTCTTGTTTCCACTTTTCCAGTCATATTAGATACAATTTTTAAATATTGGATCTTCCGCTATTTAAATCGTCTATCTCCCTCACTTGTAGTGATTTATCATTCAATGAA------TGAC
>Ceratopetalum_apetalum
TATTTTGCATCTATAGTA---------TTTTTACCCTGGTGGATCTCTCTATCATTTA------ATAAAAGTCTGGAATCTTGGGTTACTAATTGGTGGAATACTAAGCAATCCGAAACTTTTTTGAATGATATTCAAGAAAAGAGTATTCTAGAAAAATTCATAGACTTAGAGGAACTCTTCTTGTTGGACGAAATGATAAAGGA---------ATACCCGGAAACACATCTACAAA------AGCTTCCTATCGGAATCCACAAAGAAACGATCCAATTGATCAAGATGCACAATGAGGATCGTATCCATACGATTTTGCACGTCTCAACAAATATAATCTCTTTCCTTATTCTAAGTGGTTATTCTATTCTAGGTAATGAAGAACTTTTTATTCTTAATTCTTGGGTTCAAGAATTCCTATATAACTTAAGTGACACAATAAAAGCTTTTTCTATTCTTTTATTGACTGATTTATGTATAGGATTCCATTCGCCCCACGGTTGGGAACTAATGATTGGCTCCGTCTATAAAGATTTTGGATTTACTCATAACGATCAAATTATATCTGGTCTTGTTTCCACTTTTCCAGTCATTCTAGATACAATTTTAAAATATTTGATTTTCCGTTATTTAAATCGAGTATCTCCGTCACTTGTAGTAATTTATCATTCAATGAA------TGAC
>Citrus_sinensis
TATCTTTCATCTATAGTA---------TTTTTGCCCTGGTGGATCCCTCTCTCATTTA------ATAAAAGTCTGGAATCCTGGGTTACTAATTGGTGGAATACTAGTCAATCCGAAACCTTTTTGAATGATATTCAAGAAAAGGCTATTCTAGAAAAATTCATAGAATTAGAGGAATTATTTCTCTTGGACGAAATGATAAAGGA---------ATTTCCGGAAAGACGTCTAGAAA------AGCTTCGTATAGGGCTCCAGAAAGAAACAATCCAATTAATCAAGATGCACGATGAGGATCATATCCATACGATTTTTCACTTTTCGACAAATACAATCTGCTTCGTTATTCTAAGTGGTTATTCTATTTTGTGTAATGAAGAACTTTTTATTCTTAACTCTTGGGTTCAAGAATTCCTATATAATTTAAGCGACACAATAAAAGCCTTTTCGATTCTTTTCGTAACTGATTTATGTATCGGATTCCATTCACCCCGCGGTTGGGAACTACTGATTGGCTATGTCTACAACGACTTTGGGCTTGCTCATAATGATAATATTCTATCTGTTCTTGTTTCCACTTTTCCAGTCGTTCTAGATACATTTTTTAAATATTGGCTTTTTTCTTATTTAAATCGTGTATCTCCGTCACTTGTAGTGATTTATCATTCAATGAC------TGAG
>Cucumis_melo
TATCTTGCATCTATAGTA---------TTTTTGCCCTGGTGGATCTCTCTTTCATTTA------ATAAAAGCCTAGAATCTTGGGTTACTAATTGGTGGAATACTGGTCAATCCGAAATTTTTTTGAATGATATTCAAGAAAAGAGTATTATAAAAAAAGTTCTAGAATTAGAGGAACTCTTTCTCTTGGACGAAATGCTAAAGGA---------ATACCCAGAAACACATCTACAAA------AGCTTCGTATCGGAATCTACAAAGAAACGATCCAATTGATCAAGATGCACAATGAGGATCGTATCCATATGATTTTGCACTTCTCGACAAATATAATCTGTTTCGTTATTCTAAGTGGTTATTCTATTCTTGGTAATGAAGAACTTGTTATTCTTAACTCTTGGGTTCAAGAGTTCCTATATAACTTAAGCGACACAATAAAAGCTTTTTCTATTCTTTTATTAACTGATTTATGTATAGGATTCCATTCACCCCATGGTTGGGAACTAATGATTGGTTCTGTCTACAAAGATTTTGGATTTTCTCATAACGATCAAATTATATCCGGTCTTGTTTCCACTTTTCCAGTCATTCTTGACACAATTTTAAAATATTGGATCTTCCGTTATTTAAATCGTGTATCTCCCTCACTTGTAGTGATTTATCATTCAATGAA------TGAC
>Eucalyptus_grandis
TATCTTACATCTATAGTA---------TTTTTGCCCTGGTGGATCTCTCTCTCATTTA------ATAAAAGTCTTGAATTTTGGATTACTAATTGGTGGAATACTAGGCAATCCGAAACTTTTTTGACTGATATTCAAGAAAAGAGTATTCTAGAAAAATTCATCGAATTGGAAGAACTCTTACTCTTGGACGAAATGATAAAAGA---------ATACCCGGAAACACATCTACAAA------CACTTCGTATAGGAATCCACAAAGAAACGATCCAATTGATCAAGATGCACAATGAGGATCATATCCATATGATTTTGCACTTATCGACAAATATAACCTCTTTCATTATTTTAAGTGGTTATTCTATTCTGGGTAATGAAGAACTTGCTATTCTTAACTCTTGGGTTCAAGAATTCCTATATAACTTAAGTGACACAATAAAAGCTTTTTCTATTCTTTTATTAACTGATTTATGTATCGGATTCCATTCGCCCCATGGTTGGGAACTAATGATTGGCTATGTCTACAAAGATTTTGGATTTGCTCACAACGATCAAATTATATCGGGTCTTGTTTCTACTTTTCCAGTCATTCTGGATACAATTTTAAAATATTGGATCTTCCGTTATTTAAATCGTATATCTCCATCACTTGTAGTGATTTATCATTCAATGAA------TGAC
>Euonymus_japonicus
TATCTTGCATCTATAGTA---------TTTTTGCCCTGGTGCGTCTCTCTCTCCTTTC------AAAAAAGTCTAGAATCTTGGATTACTAATTGGTGGAATACTAGAGAATCCGAAACTTTTTTGAATGATATTAAAGAAAAAACTATTCTCGAAAAATTCAGAGAATTAGACGAACTCTTCCTCTTGGAAGAAATGATAAAGGA---------ATACCCGGAAACACATTTACAAA------AGCTTCGTATCGGAATCCACAAAGAAATGATCAAATTGATCAAGATGTACAATGAGGATGGTATCCATATGATTTTCCAGTTCTCGACAAATATAATCTATTTCCTTATTTTAAGCGGTTATTCTATTCTAGGTAATCAAGAACTTCGTTTTCTTAATTCTTGGGTTCAAGAATTCCTATATAACTTAAGCGACACAATAAAAGCCTTTTCTATTCTTTTATTAACTGATTTATGTATAGGATTTCATTCACCCCACGGTTGGGAACTAATGATTGGTTCTATCTACAAAGATTTTGGATTTACTCATAATGATCAAATTATATCTGGTCTTGTTTCCACTTTTCCAGTCATATTAGATACAATTTTTAAATATTGGATCTTCCGCTATTTAAATCGTCTATCTCCCTCACTTGTAGTAATTTATCATTCAATGAA------TGAC
>Ficus_racemosa
TATCTTGCATCGATAGTA---------TTTTTGCCTTGGTGGATCTCTCTCTCATTTACATTTAATAAAAGTCTGGAATCTTGGGTTAATAATTGGTGGAATACTAGGCCCTCCGAAATCTTTTTGAATGATATTCAAGAAAAGAATATTCTAAAAAAATTCATAGAATTAGAGGAACTCTCCCTCTTCGACGAAATTCTAAAGGA---------ATACCCGGAAAGGCGTTTACAAA------AGCTTCACATTGGGGTTTACAACGAAACGATCCAATTGATCAAGATGCACAATGAGGGTCGTATCCATACGATTTTACATTTCTCAACAAATATAATTTCTTTCGTTATTCTAAGTGTTTATTCTATTCTAAGTAATGAAGAACTTATTTTTCTTAACTCTTGTCTTCAAGAATTTCTATATAATTTAAGTGACACAATAAAAGCTTTTTCTATTCTTTTATTAACTGATTTATGTATAGGATTCCATTCGCCCCATGGTTGGGAACTAATGATTGCCTCTATCTACAAAGATTTTGGATTTGCTCAAAATGATCAAATTATATCCGGCGTTGTTTCTACTTTTCCAGTCATTTTAGATACAATTTTTAAATATTGGATTTTTCGTTATTTAAATCGTGTATCTCCGTCACTTGTAGTGATTTATCATTCAATGAA------TGAT
>Glycine_max
TATCTTACATCTATAGTC---------TTTTTGCCCTGGTGTATCTCTTTCACATTTA------AGAAAAGTCTCGAATCTTGGTTTATTGATTGGTGGAATACTAGGCAATCCGAAATTTTCTTGAATGATATTAAAGAAAAGAGTATTCTAAAAAAATTCATAGAATTTGAAGAACTGTTTTTCTTAGATGACATGTTAAAGGA---------ATGTCCGGAAACACATCTACAAA------ACCTGCGTACTGGAATCTATAAAGAAACAATCCAATTAATCAAAACGCACAACGAAGATCGTATGAATACGATTTTGCACTTCTCGACAAATATAATTTGTTTCTTTATTCTAAGCGGTTATTCTATTCTTGGTAATCAAGAACTTGTTCTTATTAACTCTTTGGTTCGAGAATTTATATATAATTTAAGTGACACAATAAAAGCTTTTTCTATTCTTCTATTAACTGATTTATGTATAGGATTCCATTCAACCCATGGTTGGGAACTAGTGATTGGTTTCGTCTATAAAGATTTTGGATTTGCTCAAAATGATCAAATTATATCTGGTCTTGTTTCCACTTTTCCAGTCATTTTAGATACAATTTTAAAATATTGGATTTTTCGTTATTTAAATCGCGTATCTCCATCACTTGTAGTGATTTATCATTCAATGAA------TGAT
>Gossypium_arboreum
TATCTTGCATCTATAGTA---------TTTTTGCCCTGGTGGATCTCTCTCTCATTTA------ATAAAAGTCTGAAATCTTGGATTACTAATTGGTGGGATACTAGGCAATCCGAAACTTTTTTGAATGATATTCAAGAAAAGAGTATTCTAGAACAATTCATAGAAGTAGAGGAACTCTTCCTGTTGGACGAAATGATAAAAGA---------ATACCCGGAAACACATCTACAAA------AGCTTCGTATAGGAATCCAAAAAGAAACGATCCAATTGATCAAGCTGCACAATGAGGATCATATCCATACGATTTTGCACTTCTCGACCAATCTAATCTGTTTCGTTATTCTAAGTGGTTATTCTATTTTGGGGAATGAAGAACTTCTTATTCTTAACTCTTGGGTTCAAGAATTCCTATATAATTTAAGCGACACAATAAAAGCTTTTTCTATTCTTTTATTAACAGATTTATGTATAGGATTTCATTCGCCCCACGGTTGGGAACTAATGATTGGCTCTATATACAAAGATTTTGGATTTGCTCATAATGATCAAATTATATCTGGTCTTGTTTCTACTTTTCCAGTCATTCTAGATACAATTTTAAAATATTGGATCTTTCGTTATTTAAATCGTGTATCTCCGTCACTTGTAGTTATTTATCATTCAATGAA------TGAC
>Heritiera_angustata
TATCTTGCATCTATAGTA---------TGTTTGCCCTGGTGGATCTCTCTCTCATTTA------ATAAAAGTCTGAAATCTTGGATTACTAATTGGTGGAATACTAGGCAATCCGAAACTTTTTTGAATGATATTCAAGAAAAGAGTATTCTAGAACAATTCATAGAAGTAGAGGAACTCTTCCTGTTGGCCGAAATGATAAAAGA---------ATACCCGGAAACACATCTACAAA------AACTTCGTATAGGAATCCACAAAGAAACGATCCAATTGATCAAGATGCACAATGAGGATCGTCTCCATACGATTTTGCACGTCTCGACAAATCTAATCTGTTTCGTTATTCTAAGTGCTTATTCTATTTTGGGGAATGAAGAACTTTTTATTCTTAACTCTTGGGTTCAAGAATTCCTATATAATTTAAGCGACACAATAAAAGCTTTTTCTATTCTTTTATTAACTGATTTATGTATCGGATTCCATTCGCCCCACGGTTGGGAACTAATGATTGGCTATATCTACAAAGATTTTGGATTTGCTCATAATGATCAAATTATATCTGGTCTTGTTTCTACCTTTCCAGTCATTCTAGATACAATTTTAAAATATTGGATCTTTCGGTATTTAAATCGTGTATCTCCGTCACTTGTAGTTATTTATCATTCAATGAA------TGAC
>Heuchera_sanguinea
TATCTTGCATCTATAGTA---------TTTTTGCCCTGGTGGATCTCTCTCTTATTTA------ATAAAAGTCTGGAATCCTGGGTTACAAATTGGTGGAATACTAGGCAATCTGAAACTTTTTTGAATGATATTCAAGAAAAGAGTATTCTCGAAAAATTCATAGAATTAGAGGAACTCTTCCTGTTGAACGAAATGATAAAGGA---------ATATCCAGAGACACATCTACAAA------AGCTTAGTCTAGGAATCCACAAAGAAACGATCCAATTGATCAAGATGCACAATGAGGATCGTATCCATACGATTTTACACTTCTCGACAAATCTAATCTGTTTCGTTATTCTAAGTGGTTATTCTATTCTGGGTAATGAAGAACTTGTTATTCTTAACTCTTGGGTTCAGGAATTCTTATATAACTTAAGCGATACAATAAAAGCTTTTTCTATTCTTTTATTAACTGATTTGTGTATCGGATTCCATTCGCCCCATGGTTGGGAACTAATGCTTGGCTCTGTCTACAAAGATTTTGGATTTGCTCATAACGATCAAATTATATCCGGTCTTGTTTCCACTTTTCCAGTCATTCTAGATACAATTTTAAAATATTGGATCTTCCGTTATTTAAATCGTGTATCTCCGTCACTTGTAGTGATTTATCATTCAATGAA------TGAC
>Jatropha_curcas
TATCTTACATCTATAGTT---------TTTTTGCCCTGGTGGATCTCTTTTTCTTTTA------ATAAAAGTTTTGAATCTTGGGTTATTAATTGGTGTAATACTAGTAAATCCGAAACTTTTTTAAATGATATCCAAGAAAAAAGTATTCTAGAAAAATTCATAGAATTAGAGGAACTCGTTCGCTTGGACGAAATGATAAAGGA---------ATACCCGGAAACACATCTACAAG------GGTTTCGTACCGGAATCCACAAAGAAACGATCCAATTGATCAAGATGCACAATGAAGATCGTATCCATACGATTTTACACTTCTCGACAAATATAATCTGTTTCGTTATTCTAAGTGGGTATTCTATTCTAAGTAATGAAGAACTTATTATTCTTAATTCGTGGGTTCAAGAATTCCTATATAACTTAAGCGACACAATAAAAGCTTTTTCAATTCTTTTATTAACCGATTTATGTATAGGATTCCACTCACCCCACGGTTGGGAACTAATGATTGGCTCTGTCTACAAAGATTTTGGATTTGCTCATAATGATCAAATTATATCTGGCCTTGTTTCCACTTTTCCAGTCATTCTCGATACAATTTTTAAATATTGGATTTTCCGTTATTTAAATCGTGTATCTCCGTCACTTGTAGTGATTTATCATTCAATGAA------TGAC
>Larrea_tridentata
TATCTTATATCCATGGTA---------TTTTTACCCTGGTGGATCTCTTTCTCATTTA------ATAAAAGTCTGAAATCTTGGATTATAGATTGGTGGAATAATAGGCAATCCGAAATTTTTCTGAATTCTATTCCAGAAAGATATATTCTAGAAAAATTCATAGAATTAGAACAGCTCTTCCTGTTGGACGAAATGATAAAGGA---------AGACCCAGAAAGACACCTACAAATGCAAAAGCTTAATATTGGAATTCACAACGAAACAATCGCATTGATCAAGACATACAATGAAGATCGTATCCAAATGATTTTGGATTTATCCACAAATATAATCGCTTTCATTATTCTAAGTGGTTATTATATTCTAGGTAATGAAGAACTTGTTATTCTGAATTCTTGGGTTCAAGAATTCCTATATAATTTAAGCGACACAATAAAGGCTTTTGCGATTCTTTTCTTAACTGATTTATGTATAGGATTCCATTCCCCTCATGCCTGGGAACTCATGATTGGTTCTGTTTACAAAGATTTTGGATTTGATCACAATGATCAAATTATATCTGTTCTTGTTTCCACACTTCCAGTTATTCTGGATACAATTTTTAAATATTGGATCTTCCGTTATTTAAATCGTGTATCTCCATCACTTGTAGTGATTTATCATTCAATGAA------TGAC
>Liquidambar_styraciflua
TATCTTGCATCTATAGTA---------TTTTTGCCCTGGTGGATCTCTCTCTCATTTA------AAAAAAGTCTGGAATCTTGGATTACTAATTGGTGGAATACTAGGCAATCCGAAACCCTTTTGAATGATATTCAAGAAAAGGGTATTCTAGAAAAATTCATAGAATTAGAGGAACTCTTCCTGTTGGACGAAATGATAAAAGA---------ATACCCGGAGACACATCTACAAA------AGCTTAGTATAAGAATCCACAAAGAAACGATCCAATTGATCAAGATGTACAATGAGGATCGTATCCATACGATTTTGCACTTCTCGACAAATATAATCTGTTTCGTTATTCTAAGTGGTTATTCTATTCTGGGTAATGAAGAACTTGTTATTCTTAACTCTTGGGTTCAGGAATTCCTATATAACTTAAGCGACACAATAAAAGCTTTTTCTATTCTTTTATTAACTGATTTATGTATCGGATTCCATTCGCCCCATGGTTGGGAACTAATGCTTGGCTCTGTCTACAAAGATTTTGGATTTGCTCATAACGATCAAATTATATCTGGTCTTGTTTCCACTTTTCCAGTCATTATAGATACAATTTTTAAATATTGGATCTTCCGTTATTTAAATCGCCTATCTCCGTCACTTGTAGTGATTTATCATTCAATGAA------TGAC
>Manihot_esculenta
TATCTTACATCTATAGTT---------TTTTTGCCCTGGTGGGTCTCTTTTTTATTTA------ATAAAAGTTTGGAATCTTGGATTATTAATTGTTGTAATACTAGTAAATCCGAAACTTTTTTAAATGATATCCAAGAAAAAAGTATTCTAGAAAAATTCATGGAATTAGAAGACCTCGTTCGCTTAAACGAAATAATAAAGGA---------ATACCCGGAAACACATCTACAAA------AGTTTCGTATCGGAATCCACAAAGAAACGATCCAATTGATCAAGATGCACAATGAGGATCGTATCCATACGATTTTGCACTTCTCGACAAATATAATCTGTTTCATTATTCTAAGTGGTTATTCTATTCTAAGTAATGAAGAACTTATTATTCTTAATTCTTGGGTTCAAGAATTCCTATATAACTTAAGCGACACAATAAAAGCTTTTTCCATTCTTTTATTAACCGATTTATGTATAGGATTCCATTCACCTCACGGTTGGGAACTAATGATCGGCTCTGTCTACAAAGATTTTGGATTTGCCCATAACGATCAAATTATATCTGGCCTTGTTTCTACTTTTCCAGTCATTCTCGATACCATTTTTAAATATTGGATTTTCCGTTATTTAAATCGCGTATCTCCGTCACTTGTAGTGATTTATCATTCAATGAA------TGAC
>Morus_indica
TATCTTGCATCTATAGTA---------TTTTTGCCTTGGTGGATCTCTCTCTCATTTA------ATAAAAGTCTGGAATCTTGGGTTAATAATTGGTGGAATACTAGGCCCTCCGAAATTCTTTTGAACGATATTCAAGAAAAGAGTATTCTAAAAAAATTCATAGAATTAGAGGAACTCTCCCTCTTCGACGAAATGCTAAAGGA---------ATACTCGGAAAGGCGTTTACAAA------AGCTTCACGTCGGAGTCTACAATGAAACGATCCAATGGATCAAGATGCACAATGAGGGTCGTATCCATACGATTTTACATTTCTCAACAAATATAATTTCTTTCGTTATTCTAAGTGTTTTTTCTATTCTAAGTAATGAAGAACTTATTTTTCTTAACTCTTGTCTTCAAGAATTTCTATATAATTTAAGCGACACAATAAAGGCTTTTTCTATTCTTTTATTAACCGATTTATGTATAGGATTCCATTCGCCCCATGGTTGGGAACTAATGATTGGCTCTATCTACAAAGATTTTGGATTTGCTCATAATGATCAAATTATATCCGGTGTTGTTTCTACTTTTCCAGTCATTTTAGATACAATTTTTAAATATTGGATTTTTCGTTATTTAAATCGTGTATCTCCGTCACTTGTAGTAATTTATCATTCAATGAA------TGAT
>Oenothera_parviflora
------------ATAGTC---------TTTTTTCCCTGGTGGATCTCCCTCTTATTTA------ATAAAGGTCTTGAATCTTGGGTTACTAATTGGTGGAATACTACGCACTCGGAAACTTTTTTGACTGATATGCAAGAAAAGAGTATTCTAGACAAATTCATAGAATTAGAAGAACTCTTACTCTTAGACGAAATGATAAACGA---------ATACCCGGAAACACATCTCCAAA------CACTTCGTATAGGAATCCACAAAGAAATGGTCCGCTTGATTAAGATGCGCAACGAGGATCATATCCATACAATTTTGCACTTATCGACAAATATAATCTGTTTCATTATTTTCCGCGGTTATTCTATTCTGGGTAATAAAGAACTTCTCATTCTTAACTCTTGGATGCAAGAATTCCTATATAACTTAAGTGACACAATAAAAGCTTTTTCGATTCTTTTATTAACTGATTTTTGTATCGGATTCCACTCGCCCCATGGTTGGGAACTAATGATTGCTTATGTCTACAAAGATTTTGGATTTGCTCAGAACGATCAAATTATATCTGGTCTTGTTTCCACTTTTCCAGTCATTCTAGATACAATTTTTAAATATTGGATTTTTCGTTATTTAAATCGTGTATCACCCTCACTTGTAGTGATTTATGATTCAATGAA------TGAC
>Oxalis_latifolia
TATTTTGCATCTATAGTA---------TTTTTACCCTGGTGGATCTCTCTCTCATTTA------ATAAAAGTCTGGAATCTTGGGTTAGTAATTGGTGGAATACTAACCAATCCGAAACTTTTTTGAATTATATTCAAGAAAAAAGGATTCTAGAAAACTTCATAGAATTAGAAGAACTATTCTTGTTGGACGAAATGATAAAGGA---------ATACCCAGAAACGCATCTACAAA------GGCTTCGTATCAGAATCCATAAAGAAACGATCCAATTGATCAAGATGCACAACGAAGATCGTATCCATACAATCTTGCACTTCTCAACAAATCTAATCTGTTTCCTTATTCTAAGTGGTTTTTCTATTTTAGGTAATGAAGAACTTTTTATTCTTAATGCGTGGGTTCAAGAATTCCTATATAACTTAAGTGATACAATAAAAGCTTTTTCGATTCTTTTATTAACTGATTTATGTATAGGATTCCATTCACCCCACGGTTGGGAACTAATGATTGGCTCTATCTACAAAGATTTTGGATTTGCTCATAACGATCAAATTATATCTGGTCTTGTTTCCACCTTTCCAGTTATTCTAGATACAATTTTTAAATATTGGATTTTCCGTTATTTAAATCGTGTATCTCCGTCACTTGTAGTGATTTATCATTCAATGAA------TGAC
>Parnassia_brevistyla
TATCTTGCATCTATAGTC---------TTTTTGCCCTGGTGGGTCTCTTTCTCATTTC------AAAAAAATCTAGAATCTTGGGTTACTAATTGGTGGAATACTAGGGAATTCGAAACTTTTTTGAACGATCTTCAGGAAAAAACTATTCTTGAAAAATTCATAGAATTAGACGAGCTCTTCCTCTTGGAAGAAATGATAAAGGA---------ATACCCGGAAACACATTTACAAA------AGCT---GGTGGGAATCCACAAAGAAACGATCCAATTGATCAAGATGCATAACGAAGGCCATATCCATAAGATTCTCCAGTTCTCGACAAATATAATATATTTCCTTGTTTTAAGTGGTTATTCTATTCTCGGTAATCAAGAACTTGTTTTTCTTAATTCTTGGTTTCAAGAATTCCTATATAATTTAAGCGACACAATAAAAGCATTTTCTATTCTTTTATTAACGGATTTATGTCTAGGATTTCATTCGCCCCACGGCTGGGAACTATTGATTGGTTCTATTTACAAAGATTTTGGATTTGCTCATTCTGAGCAAATTATATCTGGTCTTGTTTCCACTTTTCCAGTTATATTAGATACAATTTTTAAATATTGGATCTTCCGCTATTTAAATCGTCTATCTCCCTCACTTGTAGTGATTTATCATTCAATGAA------TGAC
>Passiflora_biflora
TATTTTACATCTCTAGTA---------TTTTTGCCCTGGTGGATCTCTTTTTTATTTA------AAAAAAGTCTGGAATCTTGGGTTATTTATTGGTGGAATACAAGTAAATCCGAAACTTTTTTCAATGATACTCAAGAAAAGAGTATTCTAGCAAAATTCATAGAATTAGAAGAACTCCTCCTCTTGGAGGAAATGATAAAGGA---------ATATCCGGAATCTCATCTACAGA------AGTTTCGTATCGAAATCCAAAAAGAAACGATCGAATGGATCAAGATACACAACGAGGATCGTATCCATACAATTTTGCGCTTCTCCACTAATCTAATCTGTTTCGTTATTCTAAGCGGTTATTATATTCTAGGTAAAGAAAAACTTATTATTCTGAATTCCTGGGTTCAAGAATTCCTATATAACTTAAATGACACAATAAAAGCCCTTTCTATTCTTTTTTTAAGCGAATTATGTATGGGATACCATTCAACCGGCGTTTGGGAACTAATGATTGGCTCTGTCTGGAAAGATTTTGGATTTACTCATAATGATCAAATTTTACCTGTCCTTGCTTCCATTCTTCCAGTCATTGGTGATACGATTTTTAAATATTGGGTCTTCGATTATTTAAATCGTATATCTCCGTCGCTTGTAGTGATTTATGATTCAATAAG------T???
>Pelargonium_quercifolium
TATCTTGCATCTATAGTC---------TTTTTACCCTGGTGGATCTCTCTCTCATTTA------ATAAAATTCTAGAATCTTGGGTTACTAATTGGTTGAATATCAGTCAATCCGAAACTTTTCTGAATGATATTCAAAAAAAAAGTGTTCTAAAAAAATTCATAGAATTAGAGGAACTCCTTCTCTTGGACGAAATGATAAAGGA---------ATGCCCCAAACTAGATCTACAAA------AGTGTCGTATAGGAATCCACAAAGAAACGATCCAATTGATGAATATGTACAATGATGATCGTATCCATACAATTTTGCACTTCTCGACAAATCTAATATCTTTCGTTATTCTAAGTGTTTGTTCTATTCTGGGTAATGAAGAACTTGTTATTCTTAACTCTTGGATTAAAGAATCCTTCTATAATTTAAGTGACACAACAAAAGCCTTTTGTCTTCTTTTATTAACTGATTTTTTGTTCGGATTACATTCGATCAGTGGTTGGGAATTCCTAATTAGCTCCGCCTTTCGA---TTTATTCATAACGATAACGATCAAATTAGATCTCTTCTTATTTGCCTTTGTCCAGTCCTTTTACATACCGTTTTTAACTATTGGGCCTTCTATTATTTAAACTGTCTATCCCCGTCACTTCTAGTGCTTTATGATTCAATGGTTAACGCTGAC
>Pentactina_rupicola
TATCTTGCATCTATAGTA---------TTTTTGCCTTGGTGTATCTCTTTCTCATTTA------ATAAAAGTATGGAATCTTGGGTTACTAATTGGTGGAATACTAGGAAATCCGAAATTTTTTTTAATGATATTCAAAAAAAGAGTATTCTAAAAAAATTCATAGACTTAGAGGAACTCCTACGTTTGGACGAAATGATAAAGGA---------ATACCCGGAAACACATTTACAAA------AGCCTCACATCGAAATCTACAAAGAAACGATCCAATTGATCAAGATCCACAACGAGGATCGCATCCATACAATTTTACACTTCTCGACAAATATAATCTGTTTCGTTATTCTAAGTGGTTATTCTATTCTAGGTAATGAAGAACTCGTTATTCTTAACTCTTGGGTTCAAGAATTCCTATATAACTTAAGCGACACAATAAAAGCCTTTTCTATTCTTTTATTAACTGATTTATGTATAGGATTCCATTCGCCCCACGGTTGGGAATTAATGATTGGCTCTGTCTACAAAGATTTTGGATTTGCTCATAATGATCAAATTATATCCGGTCTTGTTTCTACTTTTCCAGTCATTTTAGATACAATTTTTAAATATTGGATCTTTCGTTATTTAAATCGTGTATCTCCTTCACTTGTAGTGATTTATCATTCAATGAA------TGAC
>Populus_alba
TATCTTACGTCTATAGTA---------TTTTTGCCCTGGTGGGTCTCTTTTTCATTTA------ATAAAAGTCTGGGATCTTGGATTATTAATTGGTGGAATACTAGTAAATCCGAAACTTTTTTAAATGATATTCAAGAAAAGAGTATTCTAGAAAAATTAATAGAATTTGAGGAACTCTTCCTGTTGGACGAAATGATAAAGGA---------ATACCCCGAAACACATCTACAAA------AGTTTCGTATCGGAATCCACAAAGAAACGATCCAATTGATCAAGATGCACAACGCAGATCGTATAGATACGATTTTGCACTTCTCGACAAATATAATCTGTTTCGTTATTCTAAGTGGTTATTCTTTTTTAGTTAATGAAGAACTTTTTATTCTTAATTCTTGGGTTCAAGAATTCATATATAACTTAAGTGACACGATAAAAGCCCTTTCTATTCTTTTATTAACCGACTTATGTATAGGATTCCATTCACCCCACGGTTGGGAACTAATGATTAGCTCTTTCTACAAGGATTTTGGATTTGCTCATAATGATCAAATTATATCTGGACTTGTTTCCACCTTTCCAGTAATTTTCGATACAATTTTTAAATATTGGATCTTCCGTTATTTAAATCGTGTATCTCCGTCACTTGTAGTGATTTATCATTCAATGAA------TGAC
>Prunus_persica
TATCTTGCATCTATAGTA---------TTTTTGCCTTGGTGGATCTCTCTCTCATTTA------ATAAAAGTCTGGAATCTTGGGTTACTAATTGGTGGAATACTAGGCAATCCGAAATATTTTTGAATGATATTCAAGAAAAGAGTATTCTAAAAAAATTCATAGACTTAGAGGAACTCCTACGTTTGGACGAAATGTTAAAGGA---------ATACCCGGAAGCACATTTACAAA------AGCCTCGCATCGAAATCTACAAAGAAACGATCCAATTGATCAAGATGCACAATGAGGATCGCACGCATACAATTTTACACTTCTCGACAAATATAATCTGTTTCGTTATTCTAAGTGGTTATTCTATTATAGGTAATGAAGAACTTGTTATTCTTAACTCTTGGGTTCAAGAATTCCTATATAACTTAAGCGACACAATAAAAGCTTTTTCTATTCTTTTATTAACTGATTTATGTATAGGATTCCATTCGCCCCACGGTTGGGAACTAATGATTGGCTCTGTCTACAAAGATTTTGGATTTGCTCATAATGATCAAATTATATCCGGTCTTGTTTCTACTTTTCCAGTCATTTTAGATACAATTTTTAAATATTGGATCTTTCGTTATTTAAATCGTGTATCTCCTTCACTTGTAGTGATTTATCATTCAATGAA------TGAC
>Quercus_nigra
TATCTTGCATCTATAGTA---------TTTTTGCCCTGGTGGATCTCTCTCTCATTTA------CTAAAAGTCTGGAATCTTGGGTTACTAATTGGTGGGATACTAGGCAATCCGAAATTTTTTTGAATGATATTCAAGAAAAGAGTATTCTAAAAAAATTCATAGAATTAGAGGAACTCTTACTCTTGGACGAAATGATAAAGGA---------ATACCCGGGAACACATCTAGAAA------AGCTTCGTATCGGAATCTACAACGAAACGATCCAATTGATCAAGATGCACAATGAAGATTGTATCCATACGATTTTGCACTTCTCGACAAATATGATCTGTTTCGTTATTCTAAGTGGTTATTCTATGCTAGGTAATGAAGAACTTGTTATTCTTAACTATTGGGTTCAAGAATTTCTATATAACTTAAGCGACACAATCAAAGCCTTTTCCATTCTTTTAGTAACTGATTTATGTATAGGATTCCATTCGCCCCACGGTTGGGAACTAATGATTGGATCTGTCTACAAAGATTTTGGATTTGCTCATAATGATCAAATTATATCCGGTCTTGTTTCTACCTTTCCGGTCATTCTAGATACAATTTTAAAATATTTGATTTTTCGTTATTTAAATCGTGTATCTCCCTCACTTGTAGTGATTTATCATTCAATGAA------TGAC
>Ricinus_communis
TATCTTACAGCTATAGTT---------TTTTTGCCCTGGTGGATCTCTTTTTTATTTA------ATAAAAGTTTGGAATCTTGGGTTATTAATTGGTGTAATACTAGTAAATCCGAAACTTTTGTAAATGATATTCAAGAAAAAAGTATTCTAGAAAAGTTCATAGAATTAGAGGAACTCGTTCGCTTGGACGAAATGATAAAGGA---------ATATCCGGAAACACATCTACAAA------AGTTTCGTATCGGAATTCACAAAGAAACAATCCAATTGATCAAGATGCACAATGAGGATTATATCCATACGATTTTGCACTTCTCGACAAATATAATCTGTTTCGTTATTCTAAGTGGTTATTCTATTTTAAGTAATGAAGAACTTATTATTCTTAATTCTTGGGTTCAAGAATTCCTATATAATTTAAGCGACACAATAAAAGCTTTTTTCATTCTTTTATTAACCGATTTATGTATAGGATTCCATTCACCCCATGGTTGGGAACTAATGATTGGCTCGGTCTACAAAGATTTTGGGTTTGCTCATAATGATCAAATTATATCTGGCCTTGTTTCCACTTTTCCAGTCATCCTCGATACAATTTTTAAATATTTGATTTTCCGTTATTTAAATCGCGTATCTCCGTCACTTGTAGTGATTTATCATTCAATGAA------TGAC
>Salix_babylonica
TATCTTACGTCTATAGTA---------TTTTTGCCCTGGTGGGTCTCTTTTTCATTTA------ATAAAAGTCTGGGATCTTGGATTCTTAATTGGTGGAATACTAGTAAATCCGAAACTTTTTTAAATGATATTCAAGAAAAGAGTATTCTAGAAAAATTAATAGAATTTGAGGAACTCTTCCTGTTGGACGAAATGATAAAGGA---------ATACCCCGAAACACATCTACAAA------AGTTTCGTATCGGAATCCACAAAGAAACGATCCAAATGATCAAGATGCACAACGCAGATCGTATCTATACGATTTTGCACTTCTCGACAAATATAATCTGTTTCGTTATTCTAAGTGGTTATTCTTTTTTAGTTAATGAAGAACTTATTATTCTTAATTCTTGGGTTCAAGAATTCATATATAACTTAAGCGACACGATAAAAGCCCTTTCTATTCTTTTATTAACCGACTTATGTATAGGATTCCATTCACCCCACGGTTGGGAACTAATGATTAGTTCTTTCTACAAGGATTTTGGATTTGCTCATAATGATCAAATTATATCTGGACTTGTTTCCACCTTTCCAGTCATTTTCGATACAATTTTTAAATATTGGATCTTCCGTTATTTAAATCGTGTATCTCCGTCACTTGTAGTGATTTATCATTCAATGAA------TGAC
>Sloanea_australis
TATTTTGCATCTATAGTA---------TTTTTACCCTGGTGGATCTCTCTCTCATTTA------ATAAAAGTCTGGAATCTTGGGTTACTGATTGGTGGAATACTAAGCAATCCGAAACTTTTTTGAATGATATTCAAGAAAAGAGTATTCTAGAAAAATTCATAGAATTAGAGGAACTCTTCTTGTTGGACGAAATGATAAAGGA---------ATACCCGGAAACACATCTACAAA------AGCTTCCTATCGGAATCCACAAAGAAACGATCCAATTGATCAAGATGCACAATGAGGATCGTATCCATACGATTTTGCACTTCTCAACAAATATAATCTGTTTCCTTATTCTAAGTGGTTATTCTATTCTAGGTAATGAAGAACTTTTTATTCTTAATTCTTGGGTTCAAGAATTCCTATATAACTTAAGTGACACAATAAAAGCTTTTTCTATTCTTTTATTAACGGATTTATGTATAGGATTCCATTCACCCCACGGTTGGGAACTAATGATTGGCTCTGTCTATAAAGATTTTGGATTTACTCATAACGATCAAATTATATCTGGTCTTGTTTCCACTTTTCCAGTCATTCTAGATACAATTTTAAAATATTTGATTTTCCGTTATTTAAATCGGGTATCTCCGTCACTTGTAGTGATTTATCATTCAATGAA------TGAC
>Spondias_tuberosa
TATCTTTCATCTATAGTATTTTTAGTATTCTTGCCCTGGTGGATCTCTCTCTCATTTA------ATAAAAGTCTGGAATCTTGGATTACTAATTGGTGGAATACTAGGCAATCCGAAACTTTCTTGAATGATAGTCAAGAAAAGAGTATTCTAGAAAAATTCATAGAATTAGAGCAACTATTCCTCTTGGACGAAATGATAAAGGA---------ATTCCCGGAAAGACATCTACAAA------AGTGTCGTATAGGGCTCCACAAAGAAACAATCCAATTGATCAAGATGGACGACGACGATCATATCCATACGATTTTTCACTTCTCGACAAATATAATCTGTTTCGTTATTCTAAGTGGTTATTCTATTCTGGGTAATGAAGAACTTGTTATTCTTAACTCTTGGGTTCAAGAATTCCTATATAATTTAAGCGACACAATAAAAGCCTTTTCTATTCTTTTAGTAACTGATTTGTGTATCGGATTCCATTCGCCCCACGGTTGGGAATTAATGATTGGCTATGTCTACAACGATTTTGGATTTGCTCAGAATGATCAAATTATATCTGGTCTTGTTTCCACTTTTCCAGTCATTCTAGATACAATTTTTAAATATTGGATTTTCCGTTATTTAAATCGTGTATCTCCGTCACTTGTAGTGATTTATCATTCAATAAA------TGAC
>Staphylea_colchica
TATCTTGCATCTATAGTA---------TTTTTGCCCGGGTGGATCTCTTTCTCATTTA------ATAAAAGTCTGGAATCTTGGGTTACTAATTTGTGGAATACTAGGCAATCCGAAACTTTTTTGAATGATATTCAAGAAAAGCGTATTCTAGAAAAATTCATAGAATTAGAGGAACTCTTCCTGTTGGACGAAATTATAAAGGA---------ATATCCGCAAACACATCTACAAA------AGCTTCGTATAGGAATACACAAAGAGACGATTCAATTGATCAAGATGCACAACGAGGATCGTATCCATACGATTTTGCACTTCTCGACAAATATAATCTGTTTCGTTATTCTAAGTGGTTATTCTATTCTGGGTAATGAAGAACTTGTTATTCTTAACTCTTGGGTTCAAGAATTCCTATATAACTTAAGCGACACAATAAAAGCTTTTTCTATTCTTTTATTAACTGATTTATGTATCGGATTCCATTCACCCCACGGTTGGGAACTAATGATTGGCTATGTCTACAAAGATTTTGGATTTGTTTATAACGATCAAATTCTATCTGGTCTTGTTTCCACTTTTCCAGTCATTCTAGATACAATTTTAAAATATTGTATCTTCCGTTATTTAAATCGTGTATCTCCGTCACTTGTAGTGATTTATCATTCAATGAA------TGAC
>Tetraena_mongolica
TATCTTGCATCTATAGTA---------CTTTTGCCCTGGTGTATCTCTCTCTCATTTA------ATCAAAGTCTGAAATCTTGGGTTACAAATTGGTGGAATACTAAACAATCCGAAACTTTCTTAAATCATATTCAAGAAAGAAATATTCTAGAAAAATTCATAGAATTAGAAGAAATCTTGCTGTTGGACGAAATGATAAATGA---------AGACCCAGAAAGAC------A---------GCTTAATATCGGAATTCATAAAGAAACAATCCAGTTGATCAGGATATCTAATGAAGATCATATCCATATGATTTTGCACTTATCAACAAATATAATAGCTTTCATCATTCTAAGTGGTTATTATATTCTGGGTAATCGAGAACTTTTTCTTCTGAATTCGTGGGTTCAAGAATTCCTATCTAATTTAAGCGACACAATCAAGGCTTTTTCTATTCTTTTATTAACGGATTTATGTATAGGATTTCATTCACCTGATGGATGGGAACTCGTGATTGGCTCTATCTACAAAGATTTTGGATTTTCTTATAATGATCAAATTATATCTGGTCTTGTTTCCACGTTTCCGGTCATTATAGATACAATTTTTAAATATTGGATTTTCCAATATTTAAATCGGGTATCTCCGTCACTTGTAGTGATTTATCATTCAATGAA------TGAT
>Vitis_acerifolia
TATCTTGCATCTATAGTA---------TTTTTGCCCTGGTGGATCTCTCTATCACTTA------ATAAAAGTCTGGAATCTTGGGTTACTAATTGGTGGAATACTAGGCAATCTGAAACTTTTTTGAATGATATTCAAGAAAAGAGTATTCTAGAAAAATTCATAGAATTAGAGGAACTCTTCTTGTTGGACGAAATGATAAAGGA---------ATGCCCGGAAACACATCTACAAA------AGCTTCGTATGGGAATCCACAAAGAAACGATCCAATTGATCAAGATGTACAATGAGGATCCTATCCATACGATTTTGCACTTCTCGACAAATATAATCTGTTTCGTTATTCTAAGTGGTTATTCTATTCTGGGTAATGAAGAACTTCTTATTCTTAACTCTTGGATTCAGCAATTCCTATATAACTTAAGCGACACAATAAAAGCTTTTTCTATTCTTTTATTAACTGATTTATGTATCGGATTCCACTCGCCCCATGGTTGGGAACTAATGATTGGCTCTGTCTACAAAGATTTTGGATTTGCTCATAACGATCAAATTATATCTGGTCTTGTTTCCACCTTTCCGGTCATTCTAGATACAATTTTAAAATATTGGATCTTCCGGTATTTAAATCGTGTATCTCCGTCACTTGTAGTGATTTATCATTCAATGAA------TGAC
>Viviania_marifolia
TATCTTGCATCTGTAGTA---------TTTTTGCCCTGGTGGGTCTCTCTCTCATTTA------CTAAAAGCTTTGACTTTTGGGTTACTAATTGGTGGGATACTAGACAGCCCGAAACCTTTTTGAATGATATTCAAGAAAAGGGTATTCTAGAAAAATACATAGAATTAGAGGAACTCTTCCGGTTGGAAGAAATGCTAAAAGA---------ATCCCCTGAAATAGATCTACAAA------ATATTCGTGTAGGAATCCACACCGAAACGATTCAATTGATCAAGATGCACAAGGAGAGTCGTATCCATACAATTTTGCACTTCGCAACAAATTTACTCTGTTTCATTATTCTAAGCGCTTTTTATACTATGGGTAATAAAGAACTTGTTATTCTTAACTCTTGGGTTCAAGACTTTCTCTATAACTTAAGCGACACAATAAAAGCCTTTTTTATTCTTTTAATAATTGATTTCTGTGTTGGATTCCATTCGACCCACGGTTGGGAATTAATTGTTGGCTCCGTCTACAAAGATTTTGGATTTGCTCATAACGATCAAATTATATCTGTTCTTGCTTGCACTTTGCCAGTCATTCTAGATACAATTTTTAAATATTGGGTCTTCCGTTATTTAAATTGCCTATCTCCATCACTTGTAATAATTTATCATTCAATGAG------TGAC
