# Supplementary material for: ­Complete plastid genome sequences of two species of the Neotropical genus Brunellia (Brunelliaceae)
Source: PeerJ. 2020 Jan 28;8:e8392. doi: 10.7717/peerj.8392 (PMC6993752; doi:10.7717/peerj.8392)
Supplement: Supplemental Information 2 [file peerj-08-8392-s002.zip › Alignments/CLPP.fasta]

>Arabidopsis_thaliana
ATGCCTATTGGCGTTCCAAAAGTACCTTTTCGAAGTCCTGGAGAAGGAGATACATCTTGGGTTGACATAAACCGACTTTATCGAGAAAGATTATTTTTTTTAGGCCAAGAGGTTGATACCGAAATCTCGAATCAACTTATTAGTCTTATGATATATCTCAGTATAGAAAAGGATACCAAAGATCTTTATTTGTTTATAAACTCTCCTGGTGGATGGGTAATATCTGGAATGGCTATTTATGATACTATGCAATTTGTGCGACCCGATGTACAGACAATATGCATGGGATTGGCCGCTTCAATAGCATCCTTTATCCTAGTCGGAGGAGCAATTACCAAACGTATAGCATTCCCTCA-------CGCTAGGGTAATGATCCATCAACCCGCTAGTTC---GTATGAGGCACAAACGGGAGAATTTATCTTGGAAGCGGAAGAATTACTTAAACTTCGCGAAACCATCACAAGGGTTTATGTACAAAGAACGGGCAAACCTATATGGGTTATATCCGAAGACATGGAACGGGATGTTTTTATGTCAGCAACAGAAGCCCAAGCTCATGGAATTGTTGATCTTGTAGCGGT-TCAA
>Arabis_alpina
ATGCCTATTGGCGTTCCAAAAGTACCTTTTCGAAGTCCTGGAGAAGGAGATACATCTTGGGTTGACATAAACCGACTTTATCGAGAAAGATTATTTTTTTTAGGCCAAGAGGTTGATACCGAAATCTCGAATCAACTTATTAGTCTTATGATATATCTCAGTATAGAAAAGGATACCAAAGATCTTTATTTGTTTATAAACTCTCCGGGTGGATGGGTAATATCTGGAATGGCTATTTATGATACTATGCAATTTGTGCGACCCGATGTACAGACAATATGCATGGGATTGGCCGCTTCAATAGCATCCTTTATCCTAGTCGGAGGAGCAATTACCAAACGTATAGCATTCCCTCA-------CGCTAGGGTAATGATCCATCAACCCGCTAGTTCGTTTTATGAGGCACAAACGGGAGAATTTATCTTGGAAGCGGAAGAACTACTAAAAATTCGCGAAACCGTCACAAAAGTTTATGTACAAAGAACGGGCAAACCTATATGGGTTGTATCCGAAGACATGGAAAGGGATGTTTTTATGTCGGCAACAGAAGCCCAAGCTCATGGAATTGTTGATCTTGTAGCGGT-TCAA
>Arachis_hypogaea
ATGCCTATTGGTGTTCCAAAAGTTCCCTTTCGAAGTCCTGGAGAGGAAGATGCATCTTGGGTTGACATAAACCGACTTTATAGAGAAAGACTACTTTTTTTAGGCCAAGAGGTTGATAGTGAAATATCGAATCAACTTATTGGCCTTATAATATACCTTAGTATGGAGGACGAGAACAAAGATTTGTATCTGTTTATAAATTCTCCGGGCGGATGGGTAATACCCGGAATAGCAATTTATGATACTATGCAATTTGTACGACCCGCTGTACAGACAGTATGCATGGGATTAGCTGCTTCAATGGGATCTTTTCTTTTGGCAGGAGGAGAAATTACCAAACGTCTAGCATTCCCTCA-------CGCTAGGGTAATGATCCATCAACCCGCTAGTTCTTTTTATGAAGCACAAACGGGAGAATTTATCCTGGAAGCAGAAGAACTACTAAAGCTGCGCGAAACTATCACAAGAGTTTATGTACAAAGAACGGGCAAACCTGTATGGCTTGTATCCGAAGACATGGAAAGGGATGCTTTTATGTCAGCAGCAGAAGCTCAAGCCCACGGAATTGTTGATCTTGTCGCGGT-TGCG
>Averrhoa_carambola
ATGCCTATTGGTGTTCCAAAAGTACCTTTTCGAAGTCCTGGTTATCGTGGTAAGTCTTGGATTGACATAAACCGACTTTATCGAGAAAGATTACTTTTTTTAGGACAAGGGGTTGATAGCGAGATCTCGAATCAACTTATTGGTCTTATGATATATCTTACTCACGAAAGTGATAAAAAAGATATGTATTTGTTTATAAATTCTCCTGGCGGATGGGTAATACCTGGAATAGCCATCTATGATACTATGCAAAATGTGCGACCAGATGTACAGACAATATGCATGGGATTCGCCGCTTCAATGGGATCTTTTCTCCTAGTTGGAGGAGCAATTACCAAACGTCTAGCATTCCCTCA-------CGCCAGGGTAATGATTCATCAACCAGCTGCTACTTTTTATGGGGGACAAGTCGGAGAAGTTGTCCTGGAAGCGGAAGAACTACTGAAGTTGCGCGAAATTCTCACAAAGATTTATGCACAAAGAACAGGCAAACCTTTATGGGTTGTATCCGAAGACATGGAAAGGGATGTTTTTATGTCAGCAACAGAAGCCCAAGCTCATGGAATTATTGATCTTGTAGCGGT-TGAA
>Brunellia_antioquensis
ATGCCTATTGGTGTTCCAAAAGTACCTTTTCGAGGTCCTGGGGAGGGCGGTGCGTCTTGGGTTGACATAAACCGACTTTATCGAGAAAGATTGCTTTTTTTAGGCCAAGAGGTTGATAGCGAGATCTCGAATCAACTTATTGGTCTTATGGTATATCTCAGTCTAGAGAATGATACCAAGGATTTGTATTTGTTTATAAACTCTCCTGGCGGATGGGTAATACCCGGAGTAGCAATTTATGATACTATGCAATTTGTGCGACCAGATGTACAGACAATATGCATGGGATTAGCCGCTTCAATGGGATCTTTTATCCTAGTTGGAGGAGAAATTACCAAACGTCTAGCATTTCCTCA-------TGCCAGGGTAATGATCCATCAACCGGCTAGTGCTTTTTATGAGGCACAAACAGGAGAATTTATCCTGGAAGCGGAAGAACTGCTGAAGTTGCGTGAAACCATCACAAGGGTTTATGTACAAAGAACGGGCAAACCTTTATGGGTTGTATCCGAAGACATGGAAAGAGATGTTTTTATGTCAGCAACAGAAGCCCAAGCTCATGGAATTGTTGATCTTGTAGCGGT-TAAA
>Brunellia_trianae
ATGCCTATTGGTGTTCCAAAAGTACCTTTTCGAGGTCCTGGGGAGGGCGGTGCGTCTTGGGTTGACATAAACCGACTTTATCGAGAAAGATTGCTTTTTTTAGGCCAAGAGGTTGATAGCGAGATCTCGAATCAACTTATTGGTCTTATGGTATATCTCAGTCTAGAGAATGATACCAAGGATTTGTATTTGTTTATAAACTCTCCTGGCGGATGGGTAATACCCGGAGTAGCAATTTATGATACTATGCAATTTGTGCGACCAGATGTACAGACAATATGCATGGGATTAGCCGCTTCAATGGGATCTTTTATCCTAGTTGGAGGAGAAATTACCAAACGTCTAGCATTTCCTCA-------TGCCAGGGTAATGATCCATCAACCGGCTAGTGCTTTTTATGAGGCACAAACAGGAGAATTTATCCTGGAAGCGGAAGAACTGCTGAAGTTGCGTGAAACCATCACAAGGGTTTATGTACAAAGAACGGGCAAACCTTTATGGGTTGTATCCGAAGACATGGAAAGAGATGTTTTTATGTCAGCAACAGAAGCCCAAGCTCATGGAATTGTTGATCTTGTAGCGGT-TAAA
>Bulnesia_arborea
ATGCCAGTTGGTGTTCCAAAAGTACCTTTTCTAATTCCTGGAGACGAAGATGCATCTTGGGTTGACCTAAACCGACTTTATCGACAAAGATTACTTTTTTTAGGCCAAGAGGTTAATGACGAGATTTCAAATCAACTTATTGGTCTTATGGTATATCTAAGTCTCGAAGATTCTACCTTAAATCAGTATTTATTCATAAACTCTCCCGGTGGATTAATACTACCCGGAATAGGGATTGTTAGTACTATGAGCACGTTGGTACCTGAGGTACAAACTATATGTATGGGATCTGCTATTTCAACGGGATGTTTTATTCTGGTCGGAGGAGAAATTACCAAACGTATGGCATTCCCTCA-------CGCCAGGGTAATGCTCCATCAACCTGCTAGTTC---TTTAGAGGCCCCAATGCGAGATATGATCCTGGAAGGAGAAGAAATACTCAATCTGTACGAAATTGTCACAACAACTTATGTAATAAGAACAGGTAAACCTTTATGGGTTATAGTGGAAGACATGAAAAAGGATGTTTTTATGTCAGCAGAGGAAGCCAAAAATTATGGGCTTGTTGATCTTATATCGGA-AGGA
>Carica_papaya
ATGCCTATTGGTGTTCCAAAAGTGCCTTTTCGAAGTCCTGGAGAGGAAGATGCATCTTGGGTTGACGTAAACCGACTTTATCGAGAAAGATTGCTTTTTTTAGGCCAAGAGGTTGATAGCGAAATCTCAAATCAACTTATTGGTCTTATGGTATATCTCAGTATAGAGAGTGATACCAAAGATCTTTATTTGTTTATAAACTCTCCTGGCGGATGGGTAATACCTGGAGTGGCTATTTATGATACTATGCAATTTGTGCAACCAGATGTACAGACAATATGCATGGGATTGGCTGCTTCAATGGGATCTTTTATCCTAGTCGGAGGAGAAATTACTAAACGTCTAGCATTCCCTCA-------CGCTAGGGTAATGATCCATCAACCCGCTAGTTC---TTATGAGGCACAAGTGGGAGAATTTATCCTGGAAGCGGAAGAACTACTGAAACTTCGCGAAACCCTCACAAGGGTTTATGTACAAAGAACGGGCAAGCCCTTATGGGTTGTATCTGAAGACATGGAAAGGGATGTTTTTATGTCAGCAACAGAAGCCCAAGCTTATGGAATTGTTGATCTTGTAGCGGT-TCAA
>Castanea_mollissima
ATGCCTATTGGTGTTCCAAAAGTACCTTTTCGAAGTCCTGGAGAGGAAGATGCATCGTGGGTTGACATAAACCGACTTTATCGAGCAAGATTACTTTTTTTAGGCCAAGAGGTTGATAGCGATCTCTCGAATCAAATTATTGGTCTTATGGTATATCTCAGTCTAGAGGATGATAGCAAAGATCTGTATTTGTTTATAAACTCTCCCGGGGGGTGGGTAATACCCGGAGTAGCTATTTATGATACTATGCAATTTGTACAACCAGATGTACAGACAATATGCATGGGATTGGCCGCTTCAATAGGATCTTTTCTTCTGGTCGGAGGAGAAATTACCAAACGTCTAGCATTCCCTCA-------TGCTAGGGTAATGATCCATCAACCTGCTAGTTCTTTTTATGAGGCACCCGCAGGAGAATTTATCCTGGAAGCGGAAGAAATGATGAAGCTGCGCGAAACCATTACAGGGGTTTATGTACAAAGAACAGGCACACCTCTATGGGTTGTATCCGAAGACATGGAAAGAGATGTTTTTATGTCAGCAACAGAAGCCCAAGCTCATGGAATTGTTGATCATGTAGGGGT-AGAA
>Catha_edulis
ATGCCTATTGGTGTTCCAAGAATACCCTTTCGAAATCCTGGGGAAAACGCTTCATCCTGGGTTGACATAAACCGACTTTATCGAGAAAGATTACTTTTTTTAGGCCAAATAATTAATACCCATCTCGCGAATCAACTTATTGCTCTTATATTATATCTAACTATGGAGAGTGATACCAAAGATCTTTATTTGTTTATCAACTCTCCAGGCGGATGGGTAATACCTGGAATAGCTCTTTATGATACTATGCAATTTGTGCGACCAGATGTACAGACAATATGCCTGGGGTTAGCCGCTTCAATGGGATCTTTTATCCTGGTCGGAGGAAAAATTACCAAACGTTTAGCATTCCCTCA-------CGCTAGGGTAATGATCCATCAGCCTTTTAGTGCTTTTTTTATGGCACAAGTAGGAGAATTTGTCCTGGAAGCGGAAGAACTGCTGAAGCTGCGCGAAACCATCACAAGGGTTTATGTACAAAGAACGGGAAAACCCTTATGGATGGTATCCGAAGACATGGAAAGGGATGCTTTTATGTCAGCAACAGAAGCCCAAGCTCATGGAATTGTTGATCGTGTAGCGGT-TGAA
>Ceratopetalum_apetalum
ATGCCTATTGGTGTTCCAAAAGTACCTTTTCGAGGTCCTGGGGAAGGCGGTGCGTCTTGGGTTGACGTAAACCGACTTTATCGAGAAAGATTGCTTTTTTTAGGTCAAGAGGTTGATAGCGAGATCTCGAATCAACTTATTGGTCTTATGGTATATCTCAGTATAGAGAATGAGACCAAAGATTTGTATTTGTTTATAAACTCTCCCGGCGGATGGGTAATACCCGGAGTAGCAATTTATGATACTATGCAATTTGTGCGACCAGACGTACAGACAATATGCATGGGATTAGCCGCGTCAATGGGATCTTTTATCCTAGTTGGAGGAGAAATTACCAAACGTCTAGCATTCCCTCATGCTGGGCGCCAGGATAATGATCCATCAACCAGCTAGTGCTTTTTATGAGGCACAAACAGGAGAATTTATCCTGGAAGCGGAAGAACTACTGAAGTTGCGTGAAACCATCACAAGGGTTTATGTACAAAGAACGGGCAAACCTTTATGGGTTGTATCCGAAGACATGGAAAGGGATGTTTTTATGTCAGCAACAGAAGCCCAAGCTCATGGAATTGTTGATCTTGTAGCGGT-TGAA
>Citrus_sinensis
ATGCCTATTGGTGTTCCAAAAGTACCTTATCGAAGTCCCGGGGACAAGCATCCATCTTGGGTTGACATAAACCGACTTTATCGAGAAAGATTACTTTTTTTAGGTCAAATGGTTGAGAGCGATATCTCGAATCAACTTATTGGTATTATGGTATATCTCAGTATAGAGAACGAGACCAAGGATTTGTATTTATTTATCAACTCTCCTGGCGGATGGGTAATACCCGGGATAGCAATTTATGATACTATGCAATTTGTGCGACCCGATGTACAGACAATATGCATGGGATTGGCCGCCTCCATGGGGTCTTTTCTCCTGGCCGCCGGAGCAAGTACCAAACGTCTAGCATTCCCTCA-------CGCTAGGGTCATGATCCATCAACCTATTGGCGC---TTATGGGGCACAAACGGGAGAATTTATCCTGGATACGGAAGAACTACTGAGACTGCGCGAAATCCTTACAATGGTTTATGTACAAAGATCGGGCAAGCCCTTATGGGTTGTATCCGAAGACATGGAAAGGGATACTTTTATGTCAGCAACAGAAGCCCAAGCTCATGGACTTGTTGATCTTGTAGCGGT-TGGA
>Cucumis_melo
ATGCCTATTGGTGTTCCAAAAGTACCTTTTCGAAGTCCCGGAGAGGAAGACGCATCGTGGGTTGACATAAACCGACTTTATCGAGAAAGATTACTTTTTTTAGGCCAAGAGGTTGATAGTGAGATTTCGAATCAACTTATTGGTCTTATGGTATATCTCAGTATGGAGAATGATACCAAAGATCTGTATTTATTTATAAACTCTCCCGGTGGAGGGGTAATAAGCGGATTAGGTATTTATGATACTATGCAATTTGTGCAACCACATGTACAGACAGTATGCATGGGATTAGCCGCTTCAATGGGATCTTTTATTCTAGTCGGAGGAGAAATTACCAAACGTCTAGCATTCCCGCA-------CGCTAGGGTAATGATCCATCAACCTGCTAGTTCTTTTTATGAGGCACAAACGGGAGAATTTATCCTGGAAGCGAAAGAACTACTGAGGCTGCGCGAAATCCTCACAAGGGTTTATGTACAAAGAACAGGCAAACCCTTATGGGTTATATCCGAAGACATGGAAAGGGATGTTTTTATGTCAGCAACAGAAGCCCAAGCTCATGGAATTGTTGATCTTGTAGCGGT-TGAA
>Eucalyptus_grandis
ATGCCTATTGGTGTTCCAAAAGTACCCTTTCGAAGTCCTGGAGAGGAAGATGCCTCTTGGGTTGACGTAAACCGACTTTATCGAGAAAGATTACTTTTTTTAGGCCAAGAGGTTGATAGCGAGATTTCGAATCAACTTATTGGTCTTATGGTATATCTCAGTATAGAGAATGATAACAAGGATCTGTATTTGTTTATAAACTCTCCTGGCGGATGGGTAATCCCCGGAGTAGCTATTTATGATACTATGCAATTTGTGCAACCCGATGTGCATACAATATGCATGGGATTAGCCGCTTCAATGGGATCTTTTGTCCTGGTCGGCGGAGAGATTACCAAACGTCTAGCATTCCCTCA-------CGCTAGGGTAATGATACATCAACCTGCGAGTTCTTTTTATGAGGCACAAACGGGAGAATTTATCCTGGAAGCAGAAGAACTGCTGAAACTGCGCGAAACCATCACAAGAGTTTATGTACAAAGAACGGGCAAACCCCTATGGGTTGTATCCGAAGATATGGAAAGGGATGTTTTTATGTCAGCAACAGAAGCCCAAGCTCATGGAATTGTTGATCTTGTAGCGAT-TGAA
>Euonymus_japonicus
ATGCCTATTGGTGTTCCAAGAATACCCTTTCGAAATCCTGGGGAAAACGCTTCATCCTGGGTTGACATAAACCGACTTTATCGAGAAAGATTGCTTTTTTTAGGCCAAATAATTAATACCCATCTAGCGAATCAACTTATTGCTCTTATATTATATCTAACTATGGAGAGTGATACCAAAGATCTTTATTTGTTTATCAACTCTCCAGGCGGATGGGTAATACCTGGAATAGCTCTTTATGATACTATGCAATTTGTGCGACCAGATGTACAGACAATATGCCTGGGATTAGCCGCTTCAATGGGATCTTTTATTCTGGTCGGAGGAAAAATTACCAAACGTTTAGCATTCCCTCA-------CGCTAGGGTAATGATTCATCAGCCTTTTAGTGCTTTTTTTATGGCCCAAGTAGGAGAATTTGTCCTGGAAGCGGAAGAACTGCTGAAGCTGCGCGAAACCATCACAAGGGTTTATGTACAAAGAACGGGCAAACCCTTATGGATGGTATCCGAAGACATGGAAAGGGATGCTTTTATGTCAGCAACAGAAGCCCAAGCTCATGGAATTGTTGATCGTGTAGCGGT-TGAA
>Ficus_racemosa
ATGCCTATTGGTGTTCCAAAAGTACCTTTTCGAAGTCCTGGAGACGAAGATGCATCGTGGGTTGACGTAAACCGACTTTATCGAGAAAGATTACTTTTTTTAGGCCAAGAGGTTGATAGCGAGATCTCGAATCAACTTATTGGTCTTATGGTATATCTCAGTATAGAGGATGATACCAAGGATCTCTATTTGTTTATAAACTCTCCCGGCGGATGGGTAATACCTGGATTAGGTATTTATGATACTATGCAATTTGTGCAACCAGACGTACAAACAATATGCATGGGATTAGCCGCTTCAATGGGATCTTTTATTCTGGTGGGAGGAGAAATTACCAAACGTCTAGCATTCCCTCA-------CGCTAGGGTAATGATCCATCAACCTGCTAGTTCTTTTTATGAGGCACAGACGGGAGAATTTATCCTGGAAGCGGAAGAACTACTGAAGCTTCGCGAAACCATCACAAGGGTTTATGCACAAAGAACGGGCAAATCCTTATGGGTTATTTCCGAAGACATGGAAAGAGATGTTTTTATGTCAGCAACAGAAGCCCAAGCTCACGGACTTGTTGATCTTGTAGCGGT-TGAA
>Glycine_max
ATGCCCATTGGTGTTCCAAGAGTACCCTTTCGAAGCCCTGGGGAAGAAGATGCATCTTGGGTTGATATAAATCGACTTTATCGAGAAAGATTACTTTTTTTAGGTCAAGAGGTTGATAGTGAAATATCGAATCAACTAATTAGTCTTATGGTATATCTTAGTATAGAAGAAGAGAATAAAGATTTGTATCTGTTTATAAATTCTCCGGGGGGGTGGGTAATACCCGGAATAGCTATTTATGATACTATGCAATTTGTACAACCAGATGTACAGACAGTATGTATGGGATTAGCCGCTTCAATGGGATCCTTTCTTTTGGCAGGAGGAGAAATTACCAAACGTTTAGCATTCCCTCA-------CGCTAGGGTAATGATCCACCAACCCGCTAGTTC---TTATGAGGCACAAACGGGAGAATTTATCCTGGAAGCGGAAGAGCTACTGAAAATGCGTGAAACTATCACAAGGGTTTATGTACAAAGAACGGGCAAACCTTTATGGGTTATATCCGAAGACATGGAAAGGGATGTTTTTATGTCAGCAGCAGAAGCCCAAGCTCACGGAATTGTAGATCTTGTAGCCGT-TGAA
>Gossypium_arboreum
ATGCCTATTGGTGTTCCAAAAGTTCCTTTTCGAAATCCGGGAGAGGAAGATGCAGTTTGGGTTGACGTAAACCGACTTTATCGAGAAAGATTACTTTTTTTAGGCCAAGAGGTTGATAGCGAGATCTCGAATCAACTTATTGGTCTTATGGTATATCTCAGTATAGAGAATGATACCAAAGATCTGTATTTGTTTATAAACTCTCCTGGCGGATGGGTAATACCCGGAGTAGCTATTTATGATACTATGCAATTTGTGCAACCAGATGTGCATACAATATGCATGGGATTGGCTGCTTCAATGGGATCTTTTCTCCTGGCCGGAGGAGAAATTACCAAACGTCTAGCATTCCCTCA-------CGCTAGGGTAATGATCCATCAACCTGCTAGTTC---TTATGAGGCACAAACAGGAGAATTTATCCTGGAAGCGGAAGAACTACTGAAACTTCGCGAAAGCCTCACAAGGGTTTATGTACAAAGAACGGGCAAGCCCCTATGGGTTGTATCCGAAGACATGGAAAGAGATGTTTTTATGTCAGCAACAGAAGCCCAAGCTCATGGAATTGTGGATCTTGTAGCGGT-TAAA
>Heritiera_angustata
ATGCCTATTGGTGTTCCAAGAGTTCCTTTTCAAAGTCTGGGGGAGGGAAATGCAGGTTGGATTGACATAAACCGACTTTATCGAGACAGAATATTTTTTTTAGGCCAAGAGGTTGATAGCGAGATCTCGAATCAACTTATTGCTCTTATGGTATATCTCACTATAGAGAATGATACCCAAGAGATGGTTTTCCTTATAAACTCTCCTGGCGGATGGGTAATACCCGGAATAGCTCTTTATGATGCTATGCAATTTGTGAAACCAGATGTGCATACAATATGCATAGGATTGGCCGCTTCAATGGGATCTTTTCTCCTGGTCGGAGGAACAATTACCAAACGTATAGCATTCCCTCA-------CGCTAGGGTAATGATCCATCAACCTGCTAGTTATTTTTTTGATTCACAAGCGGCAGAATTTATCCTGGAAGCGGAAGAACTACTGAACCTTCGCGAAAGCATCACAAGGGTTTATGTACAAAGAACGGGCAAGCCCTTCTGGGTTGTATCCGAAGACATGGAAAGAGATGTTTTTATGTCAGCAACAGAAGCCCAAGCTTATGGAATTGTGGATATTGTAACGGT-TAAA
>Heuchera_sanguinea
ATGCCTATTGGTGTTCCAAAAGTACCTTTTCGAAGTCCTGGAGAGGAAGATGCATCTTGGGTTGACGTAAACCGACTTTATCGAGAAAGATTGCTTTTTTTAGGCCAAGAGGTTGATAGTGAGATCTCTAATCAACTTATTGGTCTTATGGTATATCTCAGTATAGAGGATGATACCAAAGATCTGTATTTGTTTATAAACTCTCCCGGAGGATGGGTAATACCCGGAGTAGCTATTTATGATACTATGCAATTTGTACGACCAGATGTACATACAATATGCATGGGGTTGGCCGCTTCAATGGGATCCTTTATCCTGGTCGGAGGAGAAATTACCAAACGTCTAGCATTCCCTCA-------CGCCAGGGTAATGATCCATCAACCCGCTAGCTC---TTATGAGGCACAAACGGGAGAATTTATCCTGGAAGCGGAAGAACTACTGAAACTACGCGAAACCATCACAAGGGTTTATGTACAAAGAACGGGCAAACCCTTATGGGTTGTATCCGAAGATATGGAAAGGGATGTTTTTATGTCAGCAACAGAAGCCCAAGCTCATGGAATTGTTGATCTTGTAGCGGT-TGAA
>Jatropha_curcas
ATGCCTATTGGTGTTCCAAAAGTCCCTTTTCGAAATCCTGGGGAAGACGATTCAATTTGGATTGACGTAAACCGACTTTATCGAGAAAGATTACTTTTTTTAGGTCAAGATGTTGATAGCGAAATCTCGAATCAACTTATTGGTCTTATGGTATATCTCAGTATAGAGAGCGAGACAAAAGATTTGTATTTGTTTATAAACTCTCCTGGCGGATGGGTAATACCCGGAATAGCTATTTATGATACTATGCAATTTGTGCGACCAGATGTACAAACAGTATGCATGGGATTAGCTGCTTCAATGGGATCTTTTATCCTGGTCGGAGGAAAAATTACCAAACGTTTAGCATTCCCTCA-------TGCTAGGGTAATGATTCATCAACCTATTGCTGG---TTATGAGGCACAAATAGTAGAATTTGTCCTGGAAGCAGAAGAACTACTGAAACTGCGCGAAATCCTCACAAGGATTTATGCACAAAGAACGGGAAAACCCTTATGGATTGTATCCGAAGACATGGAAAGAGATGTTTTTATGTCAGCAACAGAAGCCCAAGCTCATGGAATTGTTGACCTTGTAGCAGT-TGCC
>Larrea_tridentata
ATGCCGGTTGGTGTTCCAAAAGTACCTTTTCGAATTCCTGGAGAGGAAGATGCATCTTGGGTTGACTTAAATCGACTTTATCGACAAAGATTACTTTTTTTAGGCCAAGAGGTTGATGACGAGGTTTCAAATCAACTTATTGGTCTTATGGTATATCTAAGTCTCGAAGATTCTACCATAAATCAGTATTTATTCATAAATTCTCCTGGTGGATTGATACTACCCGGAATAGGAATTGTTGATACTATGCAAACGGTGATACCCGAGGTACAAACCGTATGTATAGGATCTGCCGTTTCAACGGGATGTTTTATTCTAGTCGGGGGAGAAATTACCAAACGTATGGCATTCCCTCA-------CGCTAGGGTAATGATCCATCAACCTGCTATTTCTTTTTTGGAGGCACCACTAGGAGAAATGATCATGGAAGGAGAAGAAGTACTTCATCTGTACGAAATTGTGACAAGAACTTATGTACAAAGAACAGGTAAACCTTTGTGGGTTATAATAGAAGACATGAAAAGGGATGTTTTTATGTCAGCAGAAGAAGCCAAAAATTATGGAATTATTGATCTTATATCGCA-AGAA
>Liquidambar_styraciflua
ATGCCTATTGGTGTTCCAAAAGTACCTTTTCGAAATCCTGGAGAGGAAGATGCATCTTGGGTTGACGTAAACCGACTTTATCGAGAAAGATTACTTTTTTTAGGCCAAGAGATTAATAGCGAGATCTCGAATCAACTTATTGGTCTTATGGTATATCTCAGTATAGAGGATGATACCAAGGATCTGTATTTGTTTATAAACTCTCCTGGCGGATGGCTAATACCCGGAGTAGCTATTTATGATACCATGCAATTTGTGCGACCAGATGTACATACAATATGCATGGGATTGGCCGCTTCAATGGGATCCTTTATCCTGGTCGGAGGAAAAATTACCAAACGTATAGCATTCCCTCA-------CGCCAGGGTAATGATCCATCAACCTGGTAGTTC---TTTTGAGGCACAAACGGGAGAATTTATCCTGGAAGCGGAAGAACTACTGAAATTGCGCGAAACCATCACAAGGGTTTATGCACAAAGAACGGGCAAACCCTTTTGGGTTGTATCCGAAGACATGGAAAGGGATGTTTTTATGTCAGCAACAGAAGCCCAAGCTCATGGAATTGTTGATCTTGTAGCGGT-TGAA
>Manihot_esculenta
ATGCCTATTGGTGTTCCAAAAGTCCCTTTTCGAAATCCTGGGGAAGACGATTCAACTTGGATTGACATAAACCGACTTTATCGAGAAAGATTACTTTTTTTAGGTCAAGATGTTGATAGCGAGATCGCGAATCAACTTATTGGTCTTATGGTATATCTCAGTATAGAAAACGCGACAAAAGATTTGTATTTGTTTATAAACTCTCCCGGCGGATGGGTAATACCCGGAATAGCTATTTATGATACTATGCAATTTGTGCGACCCGATGTACAAACAGTATGCATGGGATTAGCTGCTTCAATGGGATCTTTTATTCTGGTCGGAGGAAAAATTACCAAACGTTTAGCATTCCCTCA-------TGCTAGGGTAATGATTCATCAACCTATTTCTGGTTATTATGAGGCACAAATAGTAGAATTTGTCCTGGAAGCGGAAGAACTACTGAAACTGCGCGAAATCCTCACAAGGATTTATGCACAAAGAACGGGAAAACCTTTATGGGTTGTATCCGAAGACATGGAAAGAGATGTTTTTATGTCAGCAACCGAAGCCCAAGCTCATGGAATTGTTGATCTTGTAGCAGT-TGCA
>Morus_indica
ATGCCTATTGGTGTTCCAAAAGTACCTTTTCGAAGTCCTGGAGACGAAGATGCATCGTGGGTTGACGTAAACCGACTTTATCGAGAAAGATTACTTTTTTTAGGCCAAGAGGTTGATAGCGAGATCTCGAATCAACTTATTGGTCTTATGGTATTTCTCAGTATAGAGGATGATACTAAGGATCTCTATTTGTTTATAAACTCTCCCGGCGGATGGGTAATACCTGGATTAGGTATTTATGATACTATGCAATTTGTGCAACCAGACGTACAAACAATATGCATGGGATTAGCCGCTTCAATGGGATCTTTTATTCTGGTCGGAGGAGAAATTACCAAACGTCTAGCATTCCCTCA-------CGCTAGGGTAATGATCCATCAACCTGCTAGTTC---TTATGAGGCACAGACGGGAGAATTTATCCTGGAAGCGGAAGAACTACTGAAGCTGCGCGAAACCATCACAAGGGTTTATGTACAAAGAACGGGCAAATCCTTATGGGTTATTTCCGAAGACATGGAAAGAGATGTTTTTATGTCAGCAACAGAAGCCCAAGCTCACGGACTTGTTGATCTTGTAGCGGT-TGAA
>Oenothera_parviflora
ATGCCGATTGGTATGCCTAAAATCCCTTTCCTGCTTGACGGAGAAGACGACGCGACTTGGGTTGACCTGAACGTACTTTATCGAACCAGATCCATCTTTTTAGGCGACGCAATTCACTTCGAGGTCGCGAATCACATTGCTGGGCTGATGATATTTCTCACCATACAGGATGCGACTCAAAATCTTTATTTCTTTATAAACTCTCCCGGCGGGCTGGCAGTAGCCGGATTACTCATTTATGATACTATGCAATACGTAACACCTCCTGTGTATACACTAGGCCTGGGGGTACTCGCCTCAATGGCATCCTTTCTACTGGTCGGCGGAGAAACGTCCAAACGCCTAATGGGCCCTAA-------CGCTAGGGTAATGATACATCAGCCCGAGTCCGA---TCACAAAGACCGATCGCTAGAGGTACACCTGGACTCAGGGGAAGTAGAACACATTCGCAACATGGTCATAAGGGTTTATCTAGAAAGAACAAGACTACCCCGGGAGGTTCTAAACGACCATTTGGAAAGAAATTTGTTTATGACAGCAACCGAAGCCAAATATTATGGAATTGTTGATGATATAGGGGT-TGAA
>Oxalis_latifolia
ATGCCTATTGGTGTTCCAAAAGTACCCTTTCGAACTCCTGGTTATCGTCGTAAGTCTTGGATTGACATAAACCGACTTTATCGAGAAAGAGTACTTTTTTTAGGTCAAGGGGTTGATAGCACGATCTCGAATCAACTTATTGCTCTTATGTTATATCTCAGTCATGAGAATGAA---AAAGATCTTTATTTTTTTATAAATTCTCCTGGCGGATGGGTAATACCCGGAATAGCCATTTATGATACTATGCAATTTGTGCGACCAGATATACAGACAATATGCATGGGATTTGCCGCTTCAATGGGATCTTTTCTCTTAGTTGGAGGAGCGATTACCAAACGTCTAGCATTCCCTCA-------CGCCAGGGTAATGATTCATCAACCAGCTGCTAT---TTTTGGAGGACAAGTAACAGAGGTTATCCTGGAAGCGGAAGAACTACTAAAGTTGCGCGAAATTCTTACAAGGGTTTATGCACAAAGAACAGGCAAACCTTTATGGGTTGTATCCGAAGACATGGAAAGGGATGTTTTTATGTCAGCAACAGAAGCCCAAGCTCATGGAATTGTTGATCTTGTAGCGTT-TGAA
>Parnassia_brevistyla
ATGCCTATTGGTGTTCCAAGAGTACCTTTTCGAAATCCCGGGGAAAACGATGCATCCTGGGTTGACGTAAACCGACTTTATCGAGAAAGATTACTTTTTTTAGGCCAAGTAGTTGATAACGATATCTCGAATCAACTCATAGCTCTTCTAGTCTATCTGAGTATGGAGAGTGATACCAAAGATCTTTATTTGTTTATCAACTCTCCTGGTGGATGGGTAATACCTGGAATAGCGATTTATGATACTATGCAATTTGTGCGACCGGATGTACAGACAATATGCCTGGGATTAGCCGCTTCAATGGGATCTTTTATCCTGGTCGGAGGAAAAATTACCAAACGTTTAGCATTCCCTCA-------CGCTTGGGTAATGATCCATCAACCTTCTAGTGCTTTTTATGAGGCACAAACGGGAGAATTTGTCCTGGAAGCGGAAGAACTGCTGAAACTACGCGAAACCATCACAAGAGTTTATGTACAAAGAACGGGAAAACCTTTATGGGTCGTATCCGAAGACATGGAAAGGGATGTTTTTATGTCAGCACCAGAAGCCCAAGCTCATGGAATTGTTGATCTTGTAGCGGT-TGAA
>Pelargonium_quercifolium
ATGCCAGTTGGTGTTCCAAAAGTACCTTTTCTAAATCCCAAGGAGGAAAAGGCTACTTGGGTTGACTTAAACCGACTTTATCGGCAAAGACTCCTTTTTTTAGGCCAAGACTTGGAAGAGGAGATTGCAAATAACATCGTGGGTCTTATGATATATCTCAGTATAGAAGATCCTTACTGGAATCAAACCTTGTATATAAACTCTATTGGCGGATTGGTATTTCCCGGACTGGCTGTTTATGATACTATTAACTTTGTGCCACCAGACGTAAAGACAGTATGCCTGGGAATAGCCGCTTCGATGGCATCCGTTATCCTGATCGGAGGAACCGTTAAAGAACGTTGCGCATTCCCTAA-------CGCTAGGGTAATGATCCATCAACCTCGTGTGGAGGATTTTGACGACCGGAGTTCGGAACTTGGTTTCGAAGGGGAGACACTCTTATATTTGCGCGACTGCGTCGCACAAATTTATGTCCAGAGAACAAACAAACCTGATTGGGTTATAGCTATAGACCTGGAAAGGGATACTTTTATGTCAGCAGCAGAAGCGATAAATTATGGAATTATTGATGGGGTATATGTTTGCG
>Pentactina_rupicola
ATGCCTATTGGTGTTCCAAGAGTACCTTTTCGAAGTCCTGGAGAGGAAGATGCATTGTGGATTGACGTAAACCGACTTTATCGAGAAAGATTACTTTTTTTAGGCCAAGGGGTTGATAGCGAGATCTCGAATCAACTTATTGGTCTTATGGTATATCTCAGTATAGAGGATGATACCAAAGATCTTTATTTGTTTATAAACTCTCCTGGTGGGTGGGTAATACCCGGAGTCGCTATTTATGATACTATGCAATTTGTGCGACCAGATATACAGACAATATGCATGGGATTAGCCGCTTCAATGGGATCTTTTATTCTGGTCGGAGGAGAAATTACCAAACGTCTAGCATTCCCTCA-------CGCTAGGGTAATGATCCACCAACCTGCTAGTTC---TTATGAGGCACAGACGGGAGAATTTATCTTGGAAGCGGAAGAACTACTGAAGCTGCGCGAAACCATCACAAGGGTTTATGTACAAAGGACAGGCAAACCTTTATGGGTTGTATCTGAAGACATGGAAAGAGATGTTTTTATGTCAGCAACAGAAGCCCAAGCTCATGGAATTGTTGATCTTGTAGCGAC-TGAA
>Populus_alba
ATGCCTATTGGTGTTCCAAAAGTCCCTTTTCGAAATCCCGGAGAGGATAGTTCAAATTGGATTGACGTAAACCGACTTTATCGAGAAAGATTACTTTTTTTAGGTCAAGATATTGATAGTGAGATCTCGAATCAACTTATCGGTCTTATGGTATATCTCAGTACAGAAAGTGAGATCAAAGATTTGTATTTGTTTATCAACTCTCCTGGCGGATGGGTAATACCCGGAATAGCTATTTATGATACTATGCAATTTGTGCGACCAGATGTACAAACAGTATGCATGGGATTAGCCGCTTCAATGGGATCTTTTATCCTGGTCGGAGGAAAAATTACCAAACGTCTAGCATTCCCTCA-------CGCTAGGGTAATGATCCATCAACCTTTTGCTGC---TTATGAAGCACAAATAGGAGAATTTGTCCTGGAAGCGGAAGAACTACTGAAACTGCGCGAAATCCTCACAAGGGTTTATGCACAAAGAACAGGCAAACCCTTATGGGTTGTATCTGAAGACATGGAAAGGGATGTTTTTATGTCAGCAGCAGAAGCCCAAGTTCATGGAATTGTTGATCTTGTAGCAGT-TGCA
>Prunus_persica
ATGCCTATTGGTGTTCCGAGAGTACCTTTTCGAAGTCCCGGAGAGGAAGATGCATTGTGGATTGACGTAAACCGACTTTATCGAGAAAGATTACTTTTTTTAGGACAAGGGGTTGATAGCGAGATCTCGAATCAACTTATTGGTCTTATGGTATATCTCAGTATAGAGGATGATACCAAAGATCTTTATTTGTTTATAAACTCTCCTGGCGGATGGGTAATACCCGGAGTGGCTATTTATGATACTATGCAATTTGTGCGACCAGATATACAGACAATATGCATGGGATTAGCCGCTTCAATGGGATCTTTTATTCTGGTCGGAGGAGAAATTACCAAACGTCTAGCATTCCCTCA-------CGCTAGGGTAATGATCCACCAACCTGCTGCCTCTTTTTATGAGGCACAGACGGGAGAATTTATCTTGGAAGCGGAAGAACTACTGAAGCTGCGCGAAACCCTCACAAGGGTTTATGCACAAAGGACAGGCAAACCCTTATGGGTTGTATCCGAAGACATGGAAAGAGATGTTTTTATGTCAGCAATAGAAGCCCAAGCTCATGGAATTGTTGATCTTGTAGCGAC-TGAA
>Quercus_nigra
ATGCCTATTGGTGTTCCAAAAGTACCTTTTCGAAGTCCTGGAGAGGAAGATGCATCGTGGGTTGACATAAACCGACTTTATCGAGCAAGATTACTTTTTTTAGGCCAAGAGGTTGATAGCGATCTCTCGAATCAAATTATTGGTCTTATGGTCTATCTCAGTCTAGAGGATGATAGCAAAGATCTGTATTTGTTTATAAACTCTCCCGGGGGGTGGGTAATACCCGGAGTAGCTATTTATGATACTATGCAATTTGTACAACCAGATGTACAGACAATATGCATGGGATTGGCCGCTTCAATAGGATCTTTTCTTCTGGTCGGAGGAGAGATTACCAAACGTCTAGCATTCCCTCA-------TGCCAGGGTAATGATCCATCAACCTGCTAGTTC---TTATGAGGCACCCGCAGGAGAATTTATCCTGGAAGCGGAAGAAATGATGAAGCTGCGCGAAACCATTACAAGGGTTTATGTACAAAGAACAGGCACACCTCTATGGGTTGTATCCGAAGACATGGAAAGAGATGTTTTTATGTCAGCAACAGAAGCCCAAGCTCATGGAATTGTTGATCATGTAGGGGT-AGAA
>Ricinus_communis
ATGCCTATTGGTGTTCCAAAAGTCCCTTTTCGAAATCCTGGGGAAGACGATTCCATTTGGATTGACGTAAACCGACTTTATCGAGAAAGATTACTTTTTTTAGGTCAAGATGTTGATAGCGAGATCTCGAATCAACTTATTGGTCTTATGGTATATCTCAGTATAGAGAGCGAGACTAAAGATTTGTATTTGTTTATAAACTCTCCTGGGGGATGGGTAATACCCGGAATAGCTATTTATGATACTATGCAATTTGTGCGACCAGATGTACAAACAGTATGCATGGGATTAGCTGCTTCAATGGCATCTTTTATCCTAGTTGGAGGAAAAATTACCAAACGTTTAGCATTCCCTCA-------TGCTAGGGTAATGATTCATCAACCTATTGCTGG---TTATGAGGCCCAAATAGGAGAATTTGTCCTGGAAGCAGAAGAACTACTGAAACTGCGCGAAATCCTCACAAGGATTTATGCACAAAGAACGGGAAAACCTTTATGGGTTGTATCCGAAGACATGGAAAGAGATGTTTTTATGTCAGCAGCAGAAGCCCAAGCTCATGGAATTGTTGATCTTGTAGCAGT-TGCA
>Salix_babylonica
ATGCCTATTGGTGTTCCAAAAGTCCCTTTTCGAAATCCCGGAGAGGATAGTTCAAATTGGATTGACGTAAACCGACTTTATCGAGAAAGATTACTTTTTTTAGGTCAAGATATTGATAGTGAGATCTCGAATCAACTTATCGGTCTTATGGTATATCTCAGTACAGAAAGTGAGATCAAAGATTTGTATTTGTTTATCAACTCTCCTGGCGGATGGGTAATACCCGGAATAGCTATTTATGATACTATGCAATTTGTGCGACCAGATGTACAAACAGTATGCATGGGATTAGCCGCTTCAATGGGATCTTTTATTCTGGTCGGAGGAAAAATTACCAAACGTCTAGCATTCCCTCA-------CGCTAGGGTAATGATCCATCAACCTATAGCTGCTTTTTATGAAGCACAAATAGGAGAATTTGTCCTGGAAGCGGAAGAACTACTGAAACTGCGCGAAATCCTCACAAGGGTTTATGCACAAAGAACAGGCAAACCCTTATGGGTTGTATCTGAAGACATGGAAAGGGATGTTTTTATGTCAGCAGCAGAAGCCCAAGTTCATGGAATTGTTGATCTTGTAGCAGT-TGCA
>Sloanea_australis
ATGCCTATTGGTGTTCCAAAAGTACCCTTTCGAGGTCCTGGGGAGGGCGGTGCGTCTTGGGTTGACGTAAACCGACTTTATCGAGAAAGATTGCTTTTTTTGGGTCAAGAGGTTGATAGCGAGATCTCGAATCAACTTATTGGTCTTATGGTATATCTCAGTATAGAGAATGAAACCAAAGATTTGTATTTGTTTATAAACTCTCCTGGCGGGTGGGTAATACCCGGAGTAGCAATTTATGATACTATGCAGTTTGTGCGACCAGATGTACAGACAATATGCATGGGATTAGCCGCCTCAATGGGATCTTTTATCCTAGTTGGAGGAGAAATTACCAAACGTCTAGCATTCCCTCA-------TGCCAGGGTAATGATCCATCAACCAGCTAGTGCTTTTTATGAGGCACAAACGGGAGAATTTATCCTGGAAGCGGAAGAACTACTGAAGTTGCGCGAAACCCTCACGAGGGTTTATGTACAAAGAACGGGCAACCCTTTATGGGTTGTCTCCGAAGACATGGAAAGGGATGTTTTTATGTCAGCAACAGAAGCCCAAGCTCATGGAATTGTTGATCTTGTAGCGGT-TAAA
>Spondias_tuberosa
ATGCCTATTGGTGTTCCAAAAGTACCTTTTCGAAGTCCCGGAGAGGAAGATGCATCTTGGGTTGACGTAAACCGACTTTATCGAGAACGATTACTTTTTTTAGGCCAAGAGGTTGATAGCGAGATCTCGAATCAACTTATTGGTCTTATGGTATATCTCAGTATAGAGAATGATACCGAGGATCTGTATTTGTTTATAAACTCTCCTGGCGGATGGGTAATACCCGGAATAGCTATTTATGATACTATGCAATTTGTGCGACCAGATGTACAGACAATATGCATGGGATTGGCCGCCTCAATGGGGTCTTTTATCCTGGTCGGAGGAGAAATTACCAAACGTCTAGCATTCCCTCA-------CGCTAGGGTAATGATCCATCAACCTATTGCCGCTTTTTATGAGGCACAAACGGGCGAATTTATCCTGGAAGCGGAAGAACTACTGAAACTGCGCGAAACCCTTACAAGGGTTTATGTACAAAGAACAGGCAAGCCATTATGGGTTGTATCCGAAGACATGGAAAGGGATGTTTTTATGTCAGCAACAGAAGCCCAAGCTCATGGAATTGTTGATCTTGTAGCGGT-TGGA
>Staphylea_colchica
ATGCCTATTGGTGTTCCAAGAGTACCTTTTCAACTTCCTGGAGAAGGATTTGTATCTTGGATTGACATAAACCGACTTTATCGAGAAAGATTACTTTTTTTAGGCCAAATGGTTGATACCGTTATCTCGAATCACCTTATTGCTCTTATGGTATATCTCACTCTAGAAAGCGATACCAAAGATCTGTATTTATTTATAAACTCTCCTGGCGGATGGGTAATGCCCGGAATAGCGATTTATGATACTATGCAATTTGTACGACCCGATGTACAGACAATATGCATGGGATTCGCCGCTTCCATGGGATCTTTTCTCCTGGTCGGAGGAAAAATTACCAAACGTATAGCATTCCCTCA-------CGCCAGGGTAATGATCCATCAACCTGCTGCGGC---TTATGGAGCACAAACGGGGGAATTTGTCCTGGAAGCGGAAGAATTACTGAAACTACGCGAAATCATGACAAGTATTTATGCACAAAGAACGGGCAAACCCTTATGGGTTGTATCTGAAGACATGGAAAGGGATACTTTTATGTCAGCAACAGAAGCCCAAGCTCATGGACTTGTTGATCTTGTAGCGGT-TAAA
>Tetraena_mongolica
ATGCCTGTTGGTATTCCAAAAGTTCCTTATCGCCTTCCTGGAGAGGAAGATGCATCTTGGGTTGACTTAAACCGACTTTATCGAGAAAGAGTACTTTTTTTAGGTCAAGAACTTAAGAGCGAGATTACGATTCAAATTACAGGTCTTATGGTCTATCTAAGTATGGAAAATGATCAAAAAGATTTGTATTTATTTATAAACTCTCCTGGCGGATCAATAATGCATGGAGTAGCTATTTTTGATATGATGCACCTTGTTAAACCAGATGTACAAACAATATGTATGGGAATAGCGGCTTCAATGGGATCTTTTATCCTCGTTGGAGGAGAAATTACCAAACGTCTGGCATTCACTCA-------CGCTAGGGTAATGATTCATCAACCTGCTAGTTCATATCGTGATCTACCATCAGGAGATTTTATCTGGGAAGTGGGAGAATTACTGAGAATGCGCGAAGTTATAACAGGAGTTTATGCACAACGAACAGGTCAACCTTTATGGGTTGTATCGGAAGACATGGAACGAGATGTTTTTATGTCAGCAGACGAAGCCCGAGCTTATGGAATTATTGATCTTGTAGCGGC-TTAG
>Vitis_acerifolia
ATGCCTATTGGTGTTCCAAAAGTGCCTTTTCGAAATCCTGGAGAGGACGATATATCTTGGATTGACGTAAACCGACTTTATCGAGAAAGATTACTTTTTTTAGGCCAAGAGGTTGAGAGCGAGATCTCGAATCAACTTATTGGTCTTATGATATATCTCAGTATAGAGGATGAAAACAAAGATCTGTATTTTTTTATAAATTCTCCTGGCGGATGGGTACTACCCGGAATAGCTATTTATGATACTATGCAATTTGTGCCACCAGAGGTACATACAATATGCCTGGGATTAGCCGCTTCAATGGGATCTTTTATCCTGGTCGGAGGAACAATTACCAAACGTCTAGCATTCCCTCA-------CGCTAGGGTAATGATCCATCAACCGGCTGCCGCTTTTTATGAGGCACAAGCCGGAGAATTTGTCATGGAAGCGGAAGAACTACTGAAACTGCGCGAAATCATCACAAAGGTTTATGTACAAAGAACGGGCAAACCCTTATGGGTTGTATCCGAAGACCTGGAAAGGGATGTTTTTATGTCAGCAACAGAAGCCCAAACTCATGGAATTGTTGATCTTGTAGCGGT-TCAA
