# Supplementary material for: ­Complete plastid genome sequences of two species of the Neotropical genus Brunellia (Brunelliaceae)
Source: PeerJ. 2020 Jan 28;8:e8392. doi: 10.7717/peerj.8392 (PMC6993752; doi:10.7717/peerj.8392)
Supplement: Supplemental Information 2 [file peerj-08-8392-s002.zip › Alignments/INFA.fasta]

>Averrhoa_carambola
ATGAAAGAAAAAAAAATGGATTCATGAAGGTTCAATTACTGAATCACTTCCCAACAGCATG--TTCTG--AGTTCATTTAGATAATGAAGATCCGATTCTAGGTTCTGTTTCAGAAAGGATCCAGCCTAGTTTTATACGTATACTACCATAGAATA--GAATAAGAATTGAAGTAGGTCGTTATGATTCAAC------CAGAAGTCGTATAAATTTATAGACTCTGCAACAACGAT
>Brunellia_antioquensis
ATGAAAG-AACAAAAATGGATTCATGAAGGTTTAATTACTGAATCACTTCCCAACGGCATG--TTCCG--GGTTCATTTAGATAATGAAGATCTGATTCTAGTTTATGTTTCAGGAAGGATCCGACGTAGTTTTATACGTATACTACCAGGGGATA--GAGTCAAAATTGAAGTAAGTCGTTATGATTCAAC------CAGAGGTCGTATA-ATTTATAGACTCCGCAACAAAGAT
>Brunellia_trianae
ATGAAAG-AACAAAAATGGATTCATGAAGGTTTAATTACTGAATCACTTCCCAACGGCATG--TTCCG--GGTTCATTTAGATAATGAAGATCTGATTCTAGTTTATGTTTCAGGAAGGATCCGACGTAGTTTTATACGTATACTACCAGGGGATA--GAGTCAAAATTGAAGTAAGTCGTTATGATTCAAC------CAGAGGTCGTATA-ATTTATAGACTCCGCAACAAAGAT
>Ceratopetalum_apetalum
ATAAAAG-AACAAAAATGGATTCATGAGGGTTTAATTACTAAATAACTTCCCAACGGCATA--TTCCGCCGGTTCGTTTAGATACTGAAGATCTGATTCTAGGCTATGTTTCAGGAAGGGTCCGACGTAGTTTTATACGTATACTACCCGGGAATA--GAGTCAAAATTGAAGTAAGTCGTTATGATTTAAC------CAGAGGTCGTATA-ATTTATAGACTCTGCAACAAAGAT
>Cucumis_melo
ATGAAAG-AGCAAAAAAGGATTTCTGAAGGTTTAATTACTGAATCACTTACCAATGATATG--TTTTG--GGTTTGTTTAGATAATGAGGATCCAATTCTAGGTTACGTTTCAGGAAGGATTCAACATAGTTTTATCCATATACTA---GGTAATAGAGAGTCAAAATTTCAGTAAGTTGTTACGATTCAACCAGGACCAGAAGGCGTATA-ATTTATAGACTACGAAACAAAGAT
>Eucalyptus_grandis
----------------------------------ATCACT-TCTC-CTTCTCAATGGTATGTATGCTCAGGGTT--TTTCGATAATGAAGATCTAATTCTAGGTTATGTTTCATGAAGGATCCGACGGAGTTTTACACGTATACTATGGGGGG--AGAGGGGCAAAATTGAAGTAAGTCGTTATGATTCAAG------CAGAGGGCGTATA-ATTTATAGATGCCACAACAAGGAT
>Heuchera_sanguinea
ATGAAAG-AACAAAAATGGGTTCATGAAGGTTTAATTACTGAATCACTTCCCAATGGTATG--TTCCG--GGTTCGTTTAGATAATGAAGATCTGATTCTAGGTTATGTTTCGGGAAGGATCCGACGTAGTTTTATACGGATACTACCAGGAGATA--GAGTCAAAATTGAAGTAAGTCGTTATGATTCAAC------CCGAGGGCGTATA-ATTTATAGACTCCGCAACAAGGAT
>Liquidambar_styraciflua
ATGAAAG-AACAAAAATGGGTTCATGAAGGTTTAATTACTGAATCACTTCCCAACGGCATG--TTCCG--GGTTCGTTTAGATAATGAAGATCTGATTCTAGGTTATGTTTCAGGAAGGATCCGACGTAGTTTTATACGGATACTGCCAGGAGATA--GAGTAAAAATTGAAGTAAGTCGTTATGATTCAAC------CAGAGGGCGTATA-ATTTATAGACTCCGCAACAAGGAT
>Parnassia_brevistyla
ATGAAAG-AACAAAAATGGATTCATGAAGGTTTAATTGCTGAATCACTTCCCAATGGTATG--TTTCG--GGTTCGTTTAGATAATGAAGATTTCATTTTAGGTTATATTTCGGGAAGAATACGGCACAGTTTTATACGTATACTACCTGGGGATA--GGGTAAAAATTGAAGTAAGTCGTTATGATTCAAC------TAGAGGACGTATA-ATTTATAGACTCCGCAATAAAGAT
>Sloanea_australis
ATGAAAG-AACAAAAAAGGATTCATGAAGGTTTAATTACTGAATCACTTTCCAACGGCATG--TTCCG--GGTTCGTTTTGATAATGAAGATCCGATTCTAGGTTATGTTTCGGGAAGGATCCGACGTAGTTTTATACGTATACTACCGGGGGATA--GAGTCAAAATTGAAGTAAGTCGTTATGATTCAAC------CAGAGGTCGTATA-ATTTATAGACTCCGCAACAAAGAT
>Vitis_acerifolia
ATGAAAG-AACAAAAATGGATTCATGAAGGTTTAATTACTGAATCACTTCCCAACGGTATG--TTCCG--GGTGCGTTTAGATAATGAAAATATGATTCTAGGTTATGTTTCAGGAAGGATCCGACGTAGTTTTATACGGATACTACCAGGAGATA--GAGTCAAAATTGAAGTAAGTCGTTATGATTCAAC------CAAAGGGCGTATA-ATTTATAGAATCCGAAACAAGGAT
