# Supplementary material for: ­Complete plastid genome sequences of two species of the Neotropical genus Brunellia (Brunelliaceae)
Source: PeerJ. 2020 Jan 28;8:e8392. doi: 10.7717/peerj.8392 (PMC6993752; doi:10.7717/peerj.8392)
Supplement: Supplemental Information 2 [file peerj-08-8392-s002.zip › Alignments/MATK.fasta]

>Aquilaria_yunnanensis
GAA---CTTCAATTCTATTTCCTATACCCACTTATTTTTCGGGAGTATATTTATACGCTTGCTCATGATTATGGTGACAATAAATCCAGTTCACTAATTGTGAAACGTTTAATTACTCAAATGTATCAA------GAGAATAAACAAAA------TCAATTTTTTGGGCCTCAAATCATATCGGCAGGATTTGCAGTCATTGCGGAAATTCCATTTTCCCTAAGAAATTTAAAATCAATTTATTCAATATTTCCTTTTTTAGAGGACAAATTCGCACATTTAAATTCTGTGTTAGATGTAGTAATACCTCACCCCATCCATTTTGAAATCTTGGTTCAAGCCTTTCGCTGCTGGTTAAAAGATGCCTCTTTTTTGCATTTATTACGGTTTTTTTTCTACGAGTATCCAAGATTCTTTTTT---TTCCTATATAATTCTCATATATGTGAGTGCGAATTCATTTTCCTTTTTCTCCGTAACCAA---TCCTATCATTTACGATCAACATCTTCTGCAATCTTTCTTGAACGGATCTATTTCTATGGAAAAATCGAA---CATCTTCATTTTGTTAGATATCAAGGAAAATCTATTCTTGCTTCAAACGATACGCCTCTTATGATGAATAAGTGGAAATATTACTTTATCAATTTATGGTTTTATGTGTGGTCTCAATCAGGAGGGGTCCGTATAAAC------CAA------TTATGCAAATTTCT------AGGCTATCTT------TCAAATGTGTCAGTGGTACGCAGTCAAATGCTAGAAAACTTCTTTCTAATAGATAAAAAGCTAGATACAAAAATGCCAATGATTTCTCTGATTGGATCATTGTCTAAAGCGAATTTTTGTAACGCATCGTGTCATCCTATTAGTAAGCCAACTTGGGTCGATTCATCAGATTCTGATATTATCGACCGATTTTTGCGTATATGCAGAAATTTTTCTCATTATCACAGCGGATCCTCAAAAAAAAAGGGTTTGTATCGAATAAAATATATACTTCGGCTTTCTTGTCTTAAAACTTTGGCTCGTAAACACAAAAGTACTGTACGTGCTTTTAATAGATTAGGTTCG---GAGTTTTTGGAAGAATTCCTT------ACGGAAGAAGAACAATTTCTTTCTTTGATCTTACGGGTTTGGTATTTGGATATTATTTCTATCAAT
>Arabidopsis_thaliana
AAA---TTTCAAGGATATTTTCTATATCCACTTTTTTTTCGGGAGTATATTTATGTACTTGCTTATGATCATGGTGACAAAAAATATAGTTCACTAATTACGAAACGCTTAATTTTGCGAATGTATGAA------CAGAATAACCAAAA------TTCCTTTTTGGGGTATCAAATGATATCTGTTTTATTTGCAGTGATTGTCGAAATTCCATTTTCCCTAAGAAATTTACAATCAATTCATTCAATATTTCCCTTTTTAGAAGACAAATTAGGACATTTTAATTATGTGTTAGATGTACTAATACCTTACCCCATCCATCTAGAAATCTTGGTTCAAACCCTACGT------GTAAAAGATGCCTCTTCTTTGCATTTTTTTCGGTTCTGTTTATACGAGTATCCAAGATTTTTCTTG---TTCTTATATAATTCTCATGTATGTGAATACGAATCCATCTTTTTTTTTCTACGCAAGCGG---TCTTCG------CGATCGACATCTTATGAAGTCCTTTTTGAGCGAATTGTATTCTATGGAAAAATACAC---CATTTTCATTATGTTAGATATCACGGAAGATGCATTCTGGCAACAAAGGATACG---CTTCTGATGAATAAATGGAAATATTATTTTGTTAATTTATGGTTTTCGGTATGGTTTCAATCGCAAAAGGTCAATATAAAT------CAA------TTATCTAAATTTCT------GGGTTATCTG------TCAAGTTTGTTAGTGGTACGTAGTCAAATGCTAGAAAACTCATTTCTAATAGATATCAAATTGGATAGCAAAATTCCAATTTCTTCTATTATTGGATCGTTGGCTAAAGATAAATTTTGTAATGTATTAGGGCATCCCATTAGTAAAGCAACCTGGACGGATTCATCAGATTCTGATATTCTCAACCGATTTGTGCGGATATGCAGAAATATTTCTCATTATTACAGCGGATCTTCAAAAAAAAAGAATTTGTATCGAATAAAATATATACTTCGTCTTTGTTGTGTTAAAACTTTGGCTCGTAAACACAAAAGTACTGTACGCACTTTTAAAAGGTTGGGCTCT---GGTTTATTGGAAGAATTCCTT------ACGGGGGAAGACCAAGTTCTTTCTTTAATCTTCCGAATTTGGTATTTGGATATTCTTTATCTTAAT
>Arabis_alpina
AAA---TTTCAGGGATATTTTCTATATCCACTTTTTTTTCGGGAGTATATTTATGTACTTGCTTATGATCATGGTGACAAAAAATATAGTTCACTAATTGTGAAACGTTTAATTTTGCGAATGTATGAA------CAAAATCACAAAAA------TCCCTTTTTAGGGCATCAAATGATATCTGTTTTATTTGCAGTGATTGTAGAAATTCCATTTTCCCTAAGAAATTTACAATCAATTCATTCAATATTTCCCTTTTTAGAAGACAAATTCTCACATTTTAATTATGTATTAGATGTACTAATACCTTACCCGATCCATCTAGAAATCTTGGTTCAAACCCTACGTTACCGGGTAAAAGATGCCTCTTCGTTGCATTTTTTTCGGCTCTGTCTATACGAGTATCCAAGATTTTTCTTG---TTCTTATATAATTCTCATGTATGTGAATACGAATCCATCTTTTTTTTTCTACGCAAGCGG---TCTTCTCATTTACGATCGACAGCTTATGAAGTCCTTTTTGAGAGAATTTTATTCTATGCAAAAATACAA---CATTTTCATTATGTTAGATATCACGGAAAAAGTATTCTGGCAACAAAAGATACGCCGCTTCTGATGAATAAATGGAAATTTTATTTTGTTAATTTATGGTTTTCCGTATGGTTTCAATCGCAAAAGATCCATATAAAT------CAA------TTATCTAAATTTCT------GGGTTATCTG------TCAAGTTTGTTAGTGGTACGTAGTCAAATGCTAGAAAACTCGTTTCTAATAGATATCAAATTGGATAACAAAATTCCAATTTCTTCTATTATTGGATCGTTGACTAAAGATAAATTTTGTAATCTATTGGGGCATCCCATTAGTAAAGCGAACTGGACAGAATCGTCAGATTCTGATATTCTCAACCGATTTCTGCGTATATGCAGAAACATTTCTCATTATTACAGCGGATCCTCAAAAAAAAAGCATTTGTATCGAATAAAATATATACTTCGTCTTTGTTGTGTTAAAACTTTGGCTCGTAAACACAAAAGTACTGTACGCGCTTTTAAAAGGTTGGGCTCG---GGTTTATTGGAAGAATTCCTT------ACGGGGGAAGACCAAGTTCTTTCTTTAATCTTCCGGGTTTGGTATTTGGATATTCTTTATCTTAAT
>Arachis_hypogaea
GAA---TATCAAAGATATTTCCTATACCCACTTATTTTTCGGGAGTATATTTATGGACTCGCCTCTGGTCATGATGATAAGAAATCTAGCTTACTAATTGTAAAACGGTTAATTACTCGAATATATCAA------CAGAATAGTAAAAA------TCAATTTTGGGGGTCTCAAATAATATCAGAGGGTTTTGCCATTGTCATGGAAATTCCATTTTCCCGACAAAATTTGCAATCAATTCATTCCATTTTTTCCTTTTTCGAGGATAAATTTACATATTTAAAATTTTTTTCCGATGTACGAATACCCTATCCTATCCATCTGGAAATCTTAGTTCAAACTCTTCGATACTGGGTGAAAGATCCACCCCTTTTTCATTTATTAAGATTGTTTCTTTATGAGTATCCAAGATTTTTCTTG---TTTCTATATAATTTTTATGTATGTGAACACGAATCCATCTTCCTTTTTTTACGTAAAAAA---TCCTCTTTTTTACGATTAAACTCTTTTAGCGTTCTTTTTGAGCGAATCTATTTCTATACAAAAATAGAG---CATCTTCATTATGTTAGATATCAAGGAAAATCCATTCTGGCTTCAAAGAATGCGCCTTTTTTGATGAATAAATGGAGATACTATCTCATTTATTTCTGGTTTGATATTTGGTCTCAACCCCGAATGATCCATATAAAG------GAA------TTATTTGAGTTTTTTTGGGGGGGCTATCTT------TCAAATGTATCAGTGGTACGGAGTCAAATGCTAGAAAATTCATTTCTAATAGAAAAAAAACTTGATACAATAGTCCCAATTATTCCCTTAATTAGATCTTTAGCTAAAGCGAAATTTTGTAATATATTAGGACATCCCATTAGTAAGCCCGTTTGGGCCGATTCATCTGATTTTGATATAATTGACCGGTATTTGCGGATATGCAGAAATCTTTCTCATTATTATAATGGATCCTCA---AAAAAAAGTTTGTATCGAATAAAATATATAATTCGGCTTTCTTGTATTAAAACTTTGGCTCGTAAACACAAGAGGACTTTACGCGCTTTTAAAAGATTAGATTCAGAAGAATTATTAAAAGAATTCTTT------ACAGAGGAAGAAGAGATTCTTTCTTTGATCTTTCGGATTTGGTATTTGGATATTCTTTTCAGTAAC
>Averrhoa_carambola
AAA---TTTCAAAGATATTTCCTATACCCACTTATCTTTCGGGAGTATATTTATGCACTTGCTCATGATCATTTTGACAATAAATCTAGTTTACTAATTGTAAAACGTTTAATTCCGCGAATGTATCAA------CAGAATAGCCAAAA------TCCTTTTTTTTTGGCTCAAATGATATCAGAGGGACTTGCGGTTATTGTGGAAATTCCATTTTCCTTACGAAATTTACGATCAATTCATTCAATATTTCCTTTTTTAGAGGACAAATTTTCACATTTAAATTATGTGTTCGTTGTACTAATACCCTATCCCATCCACCTGGAAATCTTGGTTCAAATTCTTCGTTACTGGACGAAAGATGCCTCTTCTTTGCATTTATTACGGCTCTTTCTCCACGAGTATCCAAGATTATCCTTG---TTCCTATATAATTCTCATGTATGCGAATACGAATCCATTTTTCTTTTTCTCCGTAACCAA---TCTTCTCATTTACGATCAACATCTTCTCGGATTCTTTTTGAGCGAATGTATTTCTATGGAAAAATAGAA---CATCTTCATTATGTTAGATATCAAGGAAAATCTATTTTGGCTTCAAAAGATACGCGTCTTCTGATAAATAAATGGAAATATTATCTTGTTAATTTATGTTATTATGCGTGGTCTCAACCCGAAAGGATCTATATAAAC------CAA------TTATCCAAGTTTTT------GGGCTATCTT------TCAAGTGTGTCCGTGGTACGGAGTCAAATGCTGGAAAAGTCATTTATAATAGATAAGAAACTCGATACAATAATTCCAATTATTCCTCTGATTGGATCATTGGCAAAATCGAAATTTTGTAACACATTAGGCTATCCCATTAGTAAGCCGACTTGGGCTGATTCATCGGATTCTGATATTATCGACCGATTTGTGCGTATATGCAATAATCTTTCTCATTATTATAGGGGATCCTCAAAAAAAAAGAGTTTGTATCGAATAAAATATATACTTCGCCTTTCTTGTGTTAAAACTTTGGCTCGTAAACACAAAAGTCCTGTACGCACTTTTAAAAGATTCGATTCG---AAATTTTTGGAAGAATTTTTT------ACGGAGGACGAACAGATTCTATCTTTGATCTTCCGAATCTGGTATTTGGATATTATTTCTATCAAA
>Brunellia_antioquensis
GAA---TTTCAAAGATATTTCCTATACCCACTTATCTTTCGGGAGTATATTTATGCACTTGCTTATGATCATGGTGACAATAAATCTAGTTTACTAATTGTAAAACGTTTAATTTCTCGAATGTATCAA------CAGAATAACCAAAA------TCCATTTTTTAGGTCTCAAATGACATCAGAGGGGCTTGCAGTTATTGTGGAAATTCCATTTTCCCTACGAAATTTACGATCAATTCATTCAATATTTCCTTTTTTAGAGGACAAATTTTCACATTTAAATTATGTGTCAGCTGTACTAATACCTTACCCCATCCATCTGGAAATCTTGATTCAAATTCTTCGCTACTGGGCGAAAGATGCCTCTTCTTTGCATTTATTACGGCTCTTTCTCCATGAGTATCCAAGATTATTCTTG---TTCCTATATAATTCTCATGTATGTGAATACGAATCCATCTTTCTTTTTCTACGTAACCAA---TCTTCTCATTTACGATCAACATCCTCTCGGATTCTTTTTGAACGAATGGATTTCTATGGAAAAATAGAC---CATCTTCATTATGTTAGATATCAAGGAAAATCCATTTTGGTTTCAAAAGATACGCCTCTTCTGATGAATAAATGGAAATGTTACCTTGTCAATTTATGTTTTTATGTGTGGTCTCAATCGGAAAGGGTCTATATAAAC------CAA------TTATCCAAGTTTTT------GGGCTATCTT------TCAAGTGTGTCAGTGGTACGGAGTCAAATGCTGGAAAAATCAGTTATAATAGATAAGAAACTCGATACAATAGTTCCAATTACTCCTCTGATTGGATCATCGGCAAAATCGAAATTTTGTAACGCATTAGGGCATCCCATTAGTAAACCGACCTGGGCTAATTCATCGGATTCTGATATTATCGATCAATTTGTGCGTATATGCAGTAATCTTTCTCATTATTACAGTGGATCCTCAAGAAAAAAGAGTTTGTATCGAATAAAATATATACTTCGACTTTCTTGTGTTAAAACTTTGGCTCGTAAACACAAAAGTACTGTACGCGCTTTTAAAAGATTAGATTCG---GAATTATTGGAAGAATTTTTT------ACGGAGGAAGAACGGATTCTGTCTTTGATCTTCCGAATCTGGTATTTGGATATAATTTCTATCAAG
>Brunellia_trianae
GAA---TTTCAAAGATATTTCCTATACCCACTTATCTTTCGGGAGTATATTTATGCACTTGCTTATGATCATGGTGACAATAAATCTAGTTTACTAATTGTAAAACGTTTAATTTCTCGAATGTATCAA------CAGAATAACCAAAA------TCCATTTTTTAGGTCTCAAATGACATCAGAGGGGCTTGCAGTTATTGTGGAAATTCCATTTTCCCTACGAAATTTACGATCAATTCATTCAATATTTCCTTTTTTAGAGGACAAATTTTCACATTTAAATTATGTGTCAGCTGTACTAATACCTTACCCCATCCATCTGGAAATCTTGATTCAAATTCTTCGCTACTGGGCGAAAGATGCCTCTTCTTTGCATTTATTACGGCTCTTTCTCCATGAGTATCCAAGATTATTCTTG---TTCCTATATAATTCTCATGTATGTGAATACGAATCCATCTTTCTTTTTCTACGTAACCAA---TCTTCTCATTTACGATCAACATCCTCTCGGATTCTTTTTGAACGAATGGATTTCTATGGAAAAATAGAC---CATCTTCATTATGTTAGATATCAAGGAAAATCCATTTTGGTTTCAAAAGATACGCCTCTTCTGATGAATAAATGGAAATGTTACCTTGTCAATTTATGTTTTTATGTGTGGTCTCAATCGGAAAGGGTCTATATAAAC------CAA------TTATCCAAGTTTTT------GGGCTATCTT------TCAAGTGTGTCAGTGGTACGGAGTCAAATGCTGGAAAAATCAGTTATAATAGATAAGAAACTCGATACAATAGTTCCAATTACTCCTCTGATTGGATCATCGGCAAAATCGAAATTTTGTAACGCATTAGGGCATCCCATTAGTAAACCGACCTGGGCTAATTCATCGGATTCTGATATTATCGATCAATTTGTGCGTATATGCAGTAATCTTTCTCATTATTACAGTGGATCCTCAAGAAAAAAGAGTTTGTATCGAATAAAATATATACTTCGACTTTCTTGTGTTAAAACTTTGGCTCGTAAACACAAAAGTACTGTACGCGCTTTTAAAAGATTAGATTCG---GAATTATTGGAAGAATTTTTT------ACGGAGGAAGAACGGATTCTGTCTTTGATCTTCCGAATCTGGTATTTGGATATAATTTCTATCAAG
>Bulnesia_arborea
AAA---TTTCGAGGATATTTTCTATACCCACTTCTTTTTAGGGAGTATATTTATGTACTTGCTCACGATCATAGTGACAATCAATATAGTCTATTGATTGTAAAACGTTTAATTAATCGAATGTATCAA------CAGAATAAACAAAA------TTCATTGTTTGGATTCCAACAAATATCAGAGGGATTCGCAGTTATTTTGGAAATTCCATTTTCCCTACGAAATTTACGATCCATTCATTCCATATTTCCTTTTTTAGAAGACAAATTATCACATTTAAATTATGTATTAGATGTACTAATACCCTACCCTATTCATCCGGAAATTTTTATTCAAATTCTTCGC------TTGAAAGATGCTTCCGCTTTGTATTTATTACGACTTTTTATTCATGACTATCCAAGATTTTCCTTC---TTCCTATATAATTCTTATGTGTGTGAATATGAATCCATTTTTCTTTTTCTCGGTAACCAA---TTTTCT------CGATCATCATCTTATGGTCCTTTTATTGAACGAATCCATTTCTATCAAAAAACAGAA---CATCTTCTATATGTTCGATATAAAGAAAAATCCATTTTTGCTTCAAAAGATACG---CTTTGGATTCATAAATGGAAATCTTACTTTGTCAATTTATTTTTTTATGTGTGGCCTCAACCAGAAAGGATCTATATAAAC------CAA------TTATCCAAGTTATT------AGGTTACTTT------TCAAGTGTGTCATTGGTACGAAGTCAAATGCTAGAAAATTCATTTCTAATAGAAAATAAGCTTGATACAATTGTTCCAATGATTCCAATGATTCGATCATTGGCTAAAGCCCAATTCTGTAATTCATTAGGTCATCCCATTAGTAAGCCTAACTGGATTGATTTATCGGATTCGGATATTATTGATCAATTTGCGCGTATATGTAGAAATCTTTCTCATTATTTTAGCGGATCCTCAAAAAAAAAGAATTTATATCGCATAAAATATATACTTAGACTTTCTTGTGTGAAAACTTTGGCTCGTAAGCACAAAAGTACTGTACGCGCTTTGAAAAAATTAGGTTCA---GAATTCTTGGAAGAGTTTTT-------ATACAGGAAGAACATACTCTTTCGTTTCTTTTTCGGATTTGGTATTTGGATATTATTTCTCGCAAT
>Carica_papaya
GAA---TTTCAAGTATATTTCCTATACCCACTTATTTTTCGGGAGTATATTTATGCACTTGCTCATGATCATAGTAAATATAAATATAGTTCAGTAATTGTGAAACGTTTCATTTTTCGAATGTATCAA------CAGAATAACCAAAA------ACAATTTTTTGGTTATGAAATGATATCGGCGGTATTTGCAGTGATTGCGGAAATTCCATTTTCCCTAAGAAATTTACAATCAATTCATTCAATATTTCCCTTTTTAGAGGACACATTTTCACATTTAAATTATGTGTTAGATGTACTAATACCTTACCCCATCCATCTGGAAACCTTGGTTCAAACCCTTCGG------ATAAAAGATACCTCTTCTTTGCATTTATTAAGGTTCTGTCTCTACGAGTATCCAAGATTGTTCTTG---TTCTTATATAATTCTCATGTATGTGAATACGAATCTATCTTCTTTTTTCTCCGCAACCAA---TCTTCT------CGATCAACATCTTTTGGAGTCCTTCTTGAGCGAATTTTATTCTATGGAAAAATAGAA---CATCTTCATTATATTAGATATCAAGGAAAATCCATTCTGGCTTCAAAAGATACG---CTTCTGATGAATAAATGGAAATATTACTTTGTCAGTTTATGGTTTTATGTGTGGTCTCAATCACGAAGGGTACGTATAAAA------CAA------TTATCCAAATTTCT------GGGCTATTTC------TCAAGTTTGTTAGTGGTACGGAGTCAAATGTTAGAAAACTCATTTCTAATCGATAAGAAGTTCGATACAAAAATTCCAATTATTCCAATGATTGGATCATTGGCTAAAGCGAGGTTTTGTAATGCATTAGGGCATCCCATTAGTAAGCCGGCCTGGGCCGATTCAGCGGATTCTGATATTATCGACCGATTTGTGCGTATATGCAGAAATCTTTCTCATTATTACAGCGGATCCTCCAAAAAAAAGAATTTGTATCGAATAAAATATATACTTCGACTTTCTTGTGTTAAAACCTTGGCTCGTAAACACAAAAGTACTGTACGCACTTTTAAAAGGGTAGGCTCG---GGCTTTTTGGAAGAATTCTTT------ACGGAGGAAGAAGAAGTTCTTTCTTTGATCTTTCATATTTGGTATTTGGATATTATTTGTATCAAT
>Castanea_mollissima
GAA---TTTCAAGGATATTTCCTATACCCACTTATCTTTCGGGAATATAGTTATGCACTTGCTCAT------GGTGATAATAAATCTAGTTTACTGATTGTAAAACGCTTAATTACTACAATGTATCAA------CAGAATAAACAAAA------TCCATTTTTGGGGTCTAAAATTCTATCAGAAGGATTTGCAATCATTGTGGAAATTCCATTTTATCTACGAAATTTACGATCCATTCATTCAATATTTCCCTTTTTAGAGGAAAAGTTCCCACATTTAAATTATTCGGCGGATATACTAATACCCTACCCTGCCCATCTGGAAATATTGGTTCAAACCCTTCGTTACCGGGTGAAAGATGCTTCTTATTTGCATTTATTGCGGTTCTTTCTTCATGAGTATCCGAGATTCTTTTTA---TTCCTATATAATTCTTATATATGTGAATACGAATCCATCTTCCTTTTTCTCCGTAACCAA---TCTTCTCATTTACGATTAACATCTTCTGGAGTCCTTTTTGAACGACTCTGTTTATATAGAAAAATAGAA---CATTTTCATTATGTTAGATATCAAGGAAAATCAATTCTGGCTTCCAAAGACACACCTCTTCTAATGAATAAATGGAAATCTTACCTTGTCAATTTATGGTTTGATGTATGGTCTCACGCGGCAAGTATCCGTATAAAC------CAA------TTATCCAAGTTTTT------GAGTTACTTT------TCAAGTGTTGCAGTGGTGCGGAATCAAATGCTAGAAAATTCATTTCCACTAAATAATAAACTCGATACAATAGTTCCAATTATTCCTCTGATTGGATCATTGGCTAAAGCGAAATTTTGTAACGCAGTAGGGCATCCAATTAGTAAGCTGACTCGGGCCGATTTATCGGATTTTGAGATTATCAATCGATTTTTGCATATATGTAGAAATCTTTCTCATTATTACAGCGGATCCTCAAAAAAAAAGAATATGTATCGAATAAAATATATACTTCGGCTTTCTTGTGTTAAAACTTTGGCCCGTAAACACAAAAGTACTGCACGCGCTTTTAAAAGAGTGGATTCG---GAATTCTTCCAAGAATTCTTT------ACCGAGGAAGGGGGGGTTATTTCTTTGATCTTCCGAGTTTGGTATTTGGATATTATTTTCATCAAT
>Catha_edulis
AAA---TTCCAAAGATATTTCCTATACCCACTTATCTTTCGGGAGTATAGTTATGTGCTTTCCCATGATTATGGTGAAAATAAATCTAGTTTACTAATTGTAAAACGTTTAATTACTCGAATGGATCAA------CAAAATAACCAAAA------TATATTTTTTAAATATCAAATGATATCAGAGGGTTTCTCAGTCATTGTGGAAATTCCATTTTCCCTAGGAAATTTACGATCAATTCATTCAATATTTCCTTTTTTAGAGGACAAATTTTCACATTTAAATTATGTATTAGATGTACTAATACCCTATCCGATCCATTTGGAAATCCTGGTTCAAATCCTTCGATGCTGGGTGAAAGATGTTTCTTCTTTGCATTTATTACGATTTGTTCTCCATGAGTATCCAAGATTTTTCTTG---TTCCTATATAATTCTTATGTGTCGGAATACGAATCTATCTTTCTTTTTCTACGTAAACAA---GATTCTCATTTACGGTCAACATCCTCTCGGGTCCTTCTTGAGCGAATCCATTTCTATGGAAAAATAGAA---CATCTTCATTATGTTAGATATCAAGGAAAATGCATTCTGGCTTCAAAAGATATGCCATTTCTGATGAATAAATGGAAATTTTACCTTGTTAATTTATGTTTTTTTGGGGGGTATCAACCGGAAAGGATCTATATAAAC------CAA------TTATCCAAGTTTTT------AGGCTATCTT------TCAAGTGTGTCAGTGGTACGGAGTCAAATGGTGGACAATGCATTTCTAATAGATAAGAAACTCGATACAAGAGTTCCACTTATTTCTTTGATTGGATTATTGGCAAAAGCGAGATTTTGTAACGTATTAGGACATCCCATTAGTAAAACGACCCGGGCTGATTCATCGGATTCGGAGATTATCGACCGATTTGTGCGTATATGCACAAATCTTTCTCATTATTACCGTGGATCCTCAAAAAAAAAGAGTTTGTATCGAATAAAATATGTACTTCGACTTTCTTGTGTTAAAACTTTGGCTCGTAAACACAAAAGTACTATACGCGTTTTTAAAAGATTAGGTTCG---GAATTATTGGAAGAATTTTTT------ACAGAGGACGAAGAGATTCTTTCTTTGAGCTTCCGGATTTGGTATTTGGATATTATTTGTATCAAC
>Ceratopetalum_apetalum
GAA---TTTCAAAGATATTTCCTATACCCACTTCTCTTTCGGGAGTATATTTATGCACTTGCTCATGATCATGGTGACAATAAATCTAGTTTACTAATTGTAAAACGTTTAATTCCTCAAATGTATCAA------CAGAATAACCAAAA------TCCATTTTTTAGGTCTCAAATGATATCAGAGGGACTTGCAGTTATTGTGGAAATTCCATTTTACCTACGAAATTTACGATCAATTCATTCAATATTTCCTTTTTTAGAGGACAAATTCTCACATTTAAATTATGTGTCAGCTGTACTAATAACTTATCCCATCCATCTGGAAATCTTGGTTCAAATTTTTCGATACTGGGCGAAAGATGCCTCTTCTTTGCATTTATTACGGCTCTTTCTCCACGAGTATCCAAGATTATTCTTG---TTCCTATATAATTCTCATGTATGTGAATACGAATCCATCTTTCTTTTTCTCCGTAACCAA---TCTTCTCATTTACGATCAACATCCTCTCGGATTCTTTTTGAGCGAATGTATTTCTATGGAAAAATAGAC---CATCTTCATTATGTTAGATATCAAGGAAAATCCATTTTGGTTTCAAAAGATACGCCCCTTCTGATGAATAAATGGAAATATTACCTTGTCAATTTAGGTTTTTATGCGTGGGCTCAACCGGAAAGGGTCTATATAAAC------CAA------TTATTCAAGTTTTT------GGGCTACCTT------TCAAATGTGTCAGTGGTACGGAGTCAAATGCTGGAAAAGTCATTTATAATAGATAAGAAACTCGATACAATAGTTCCAATTATTCCTCTGATTGGATCATTGGCAAAATCGAAATTTTGTAACGCATTAGGGCATCCCATTAGTAAGTCGGCCTGGGCCAATTCATCAGATTCTGATATTATCGACCGATTTGTGCGTATACGCAGTAATCTTTCTCATTATTACAGTGGATCCTCAAAAAAAAAGAGTTTGTATCGAATAAAATATATACTTCGACTTTCTTGTGTTAAAACTTTGTCTCGTAAACACAAAAGTACTGTACGCACTTTTAAAAGATTAGATTCG---GAATTATTGGAAGACTTTTTT------ACGGAGGAAGAACAGATTCTGTCTTTGATCTTCCGGATCTGGTATTTGGATATTATTTCTATCAAG
>Citrus_sinensis
GAA---TTTCAAGTATATTTCCTATACCCACTTCTTTTTCGGGAGTATATTTATGTACTTGCTCATGATCATGGTGACAATAAATCTAGTTCACTAAGTGTGAAACGGTTAATTACTAGAATGTATCAA------CGGATTAATCAAAA------TCCGATTTTTGGGTCTCAAATTATATCAGAGGTATTTGCTGCTGTGGTGGAAATTCCATTTTCCCTACGGAATTTCCAATCAATTCATTCAATATTTCCTTTTTTCGAGGATAAATTGTCCCATTTAAATTATGTGTTAGATGTACGAATACCCTACCCCATTTGTCCCGAAATCTTGGTTCAAACCCTTCGC------GTAAAGGATGCCTCTTCTTTACATTTATTACGGTTCTTTCTCCACGAGTATCCAAGATTGTTATTG---TTTCTATATAATTCTCATGTATATGAATATGAATCCATCCTCTTTTTTCTCTGTAACCAA---TCGTCT------CAATCAACATCCTTTCAAGTCCTCGTTGAGCGAACGTATTTCTATGGAAAAGTCGAA---CATCTTCATTATGTTAGATATCAAGGAAAATCCATTTTGGCTTCAAAGGATACG---CTTCTGATGAATAAATGGAAATATTACCTTGTCGGTTTATGGTTTCACGCGTCTTCTCAACCAGGAAGGGTTCAGCTAAAC------CACTTATACTTAGGCAAGTTTCT------GGGCTATCTT------TCCGGTGTGTTGTTGGTACGGAGTCAAATGCTAGAAAATTCATTTCTAATAGATAAGAAGGTCGATACGACCGTTCCAATTATTCATCTGATTGGATCATTGACTAAGGCGCGGTTTTGTAACGCATTAGGGCATCCTATCAGTAAGTCGACTTGGTCCGATTTCTCTGATTCTCATCTTATCGACCGATTTGTGCGTATATGTAGAAATCTTTCTCATTATTACAGCGGATCTTCAAAAAAAAAAAGTTTGTATCGAGTAAAATATATACTTCGGCTTTCTTGTGTTAAAAGTTTGGTTCGTAAACATAAAAGTACTGTACGCGCTTTTAAAAGATTAGGTTCG---GAATTATTGGAAGAATTCCTT------ATGGAGGAAGAACACGTTCTTGCTTTACTCTTTCGGATTTGGTATTTGGATATTTTTTGTATCAAC
>Cucumis_melo
GAA---TTTAAAGGATATTTCCTATACCCACTTATCTTTCGGGAGTATATTTACGCATTTTCTCATGATCATTTTGACAAAAAATCCAGTTTACTAATGGTAAAACATTTAATTACTCGAATGTATCAC------CAGAATAACAAAAA------TCCTTTTTGTGGGTCTCAAATGTTATCAGAAGGGTTTGCAGTCATTGTGGAAATTCCATTTTCCCTACGAAATTTACGATCAAGTCATTCAATATTTCCTTTTTTAGAGGATAAATTCCCACATTTAAATTATGTGTCAGATGTATTAATACCCTATCCCCTCCATCTGGAAATTTTAGTTCAAATCCTTCGCTCCTGGGTGAAAGATGCCTCTTCTTTTCATTTATTACGGTTCTTTTTTCACGAGTATCGAAGATTAGTCTTG---TTCCTATACAATTCTTATGTATGTGAATACGAATCCATTTTCCTTTTTCTACGTAACCAA---TCTTCTCATATACGATTAACTTCTTATAGGGGCTTTTTTGAGCGAATATATTTCTATGGAAAAATCGAA---CATCTTCATTATGTTAGATATCAAGCAAAATCTATTCTGGTTTCAAAAGATACGCCACTTCTGATTAATAAGTGGAAATATTACTTTGTCAATTTATGGTTTTATGTGTGGTCACAACCAGAAAGGATCTATATAAAC------CAA------TTATCCAAGTTTTT------GGGCTATATT------TCAAGTGTTTCAGTGGTATGGACTCAGATGTTAGAAAATTCATTTCTAATAGATAAGAAACTCGATACACTAGTTCCTATTATTACTCTGCTTGGATCATTGGCTAAAGCGAAATTTTGTAACGTCTTAGGACATCCCATTAGTAAGCCGAACTGGATCGATTCGTCGGATTTTGATATTATTGATCGATTTTTGCGTATATCCAGAAATCTTTCTCATTATTACAGAGGATCCTCAAAAAAAAAGAATTTGTATCGAATCCAATATATACTTCGCCTTTCTTGTGTTAAAACTTTGGCTCGTAAACACAAAAGTACTGTACGTGCTCTTAAAAGGTTAAATTCG---GAATTATTGGAAGAATTCTTT------ACGGAGCAAGAACAGGTTCTTTCTTTGATCTTCAAAATTTGGTATTTGGATATTATTTGCATGAAT
>Eucalyptus_grandis
GAA---TTTCAAGGATATTTCCTATACCCACTTCTTTTTCGAGAGTATATTTATGCACTTGCTCATGATCATGGTGACAATAAATCTAGTTCAATAATTGTGAAACGTTTAATTACTCGAATGTATCAA------CAGAATATCCAAAA------TCCATTTTTTGGGCCTCAAATTATCTCCGAGGGATTTGCAGTCATTGTGGAAATTCCATTTTCCCTAAGAAAATTACGAGCAATTCATTCCATATTTCCTTTTTTAGAGGACAAATTTTCACATTTAGATTATGTGTCGGACGTACTAATACCCTATCACATCCATCTAGAAATCTTGGTTCAAACCCTTCGCTACTGGGTGAACGATGCCTCTTCTTTGCATTTATTACGTTTCTTTCTCCACGAGTATCCAAGATTATTCTTG---TTCCTATATAATTCTCATATATGTGAATACGAATACTTCTTTCTTTTTCTCCGTAATCAA---TCTTCTCATTTACGGTCAACATCTTCTGGAATCTTTTTTGAGCGAATATATTTCTATGTAAAAATAGAA---CATTTTCATTATCTTCGATATCAAGGAAAATCAATTCTGGCTTCAAAAGATACGCCTCTTCTGATGAAGAAATGGAAATATTACCTTGTTAATTTATGGTTTTACGCCTGGTTTCAACCAGGAAGGATCGATATAAAC------CAA------TTATGCAAGTTTTT------GGGCTATCGT------TCAAGCGTGTCAGTGGTACGAAGTCAAATGCTAGAAAATTCATTTCTAATAAATAAGAAGTTCGAGACAATAGTTCCAATTATTCCTCTGATTGGATCATTGTCTAAAGCGAATTTTTGTGACACATTAGGGCATCCCATTAGTAAACCGACCCGGGCTGATTCATCCGATTCTGATATTATCGACCGTTTTTTGCGTATATCCAGAAATCTTTCTCATTATCACAGCGGATCCTCAAAAAAAAAGAGTTTATATCGAGTAAAATATATACTTCGACTTTCTTGTGTTAAAACTTTGGCTCGTAAACACAAAAAGACTGTACGTACTTTTAAAAGATTAGGTTCG---GAATTTTTGGAAGAATTCCTT------ACGGAGGAAGAAGTTGTTCTTTCTTTGATCTTCCGGATTTGGTATTTGGATATTACTTCTATCAAT
>Euonymus_japonicus
GAAAAATTCCAAAGATATTTCCTATACCCACTTATCTTTAGGGAGTATAGTTATGTGCTTTCCCATGATTATGGTGAAAATAAATCTAGTTTACTAATTGTAAAACGTTTAATTATTCGAATGGATCAA------CAAAATAACCAAAA------TTTATTTTTTAAATATCAAATGATATCAGAGGTTTTCTCAGTCATTGTGGAAATTCCATTTTCCCTACGAAATTTACGATCAATTCATTCAATATTTCCTTTTTTAGAGGACAAATTTTCACATTTAACTTATGTATTAGATGTACTAATACCCTATCCGATCCATCTGGAAATCCTGGTTCAAATCCTTCGATGCTGGGTGAAAGATGTTTCTTCTTTGCATTTATTACGATTTGTTCTCCATGAGTATCCAAGATTTTTCTTG---TTCCTATATAATTCTTATGTGTCGGAATACGAATCTATCTTTCTTTTTCTACGTAAACAA---GATTCTCATTTACGGTCAACATCCTCTCGGGTCCTTCTTGAGCGAATCCATTTCTATCGAAAAATAGAA---CATCTTCATTATGTTAGATATCAAGGAAAATTCATTCTGGCTTCAAAAGATATGCCATTTCTGATGAATAAATGGAAATTTTACCTTGTTAATTTATGTTTTTTTGCGGGGTCTCAACCGGAAAGGATCTATATAAAC------CAA------TTATCCAAGTTTTT------AGGCTATCTT------TCAAGTGTGTCAGTAGTACGGAGTCAAATGGTGGACAATGCGTTTCTAATAGATAAGAAACTCGATACAAGAGTTCCACTTATTTCTTTGATTCGATTATTGGCAAAAGCGAGATTTTGTAACGTATTAGGACATCCCATTAGTAAAACGACCCGGGCTGATTCATCGGATTCGGATATTATCGACCGATTTGTGCGTATATGCATAAATCTTTCTCATTATTACAGTGGATCCTCAAAAAAAAAGAGTTTGTATCGAATAAAATATGTACTTCGACTTTCTTGTGTTAAAACTTTGGCTCGTAAACACAAAAGTACTGTACGCGCTTTTAAAAGATTAGGTTCG---GAATTCTTGGAAGAATTTTTT------ACAGAGGACGAAGAGATTCTTTCTTTGAGCTTCCGGATTTGGTATTTTGATATTATTTGTATCAAC
>Ficus_racemosa
GAA---TTTCAAGGATATTTCCTATACCCACTTATCTTTCGGGAGTATATTTATGCATTTGCTCATGATCATGGTAACAATAAATCTAGTTTACTAATTGTAAAACGTTTAATTTCTCGAATGTATCAA------CAGAATAACCAAAA------TCAACTTTTTGGGTCTCAAATGATATCAGAGGGATTTGCAGTCATTGTGGAAATTCCATTTTCCCTACTAAATTTACGATCAATTCATTCAATATTTCCTTTTTTAGAGGACAAATTCTCACATTTAAATTATGTATCAGATGTATTAATACCCTACCCGATTCATCTGGAAATTTTAGTTCAAACCCTTCGCTACTGGGTAAAAGATGCCTCTTCTTTGCATTTATTACGGTTTTTTCTTCACGACTATCCAAGATTATTCTTG---TTCTTATATAATTCTCATGTTTTTGAATACGAATCCATCTTACTTTTTCTACGTAACCAA---TCTTCTCATTTACGATTAACATCTTCTGGGGGCTTTTTTGAGCGAATATATTTCTATGGAAAAATAAAA---CATCCCCATTATGTTAGATATCAAGGAAAATCAATTCTGACTTCAAAAGATACGCCTCTTTTCATGAATAAATGGAGATATTACCTTGTCCTTTTATGGTTTTCTGTGTGGTCTCAACCAGGAAGGATGTATATAAAC------CAA------TTATGCAAATTTTT------GGGCTATCTT------TCAAATATGTCAGTAGTACGGAGTCAAATGCTAGAAAATTCATCTCTAATGGATAAGAAGATTGATACATTAGTTCCAATTAGTCCTCTGATTGGATCGTTGGCTAAAATGCGATTTTGTAACGTATTAGGACATCCCGTTAGTAAGTCGACCTGGGCTGATTCATCGGATTTTGATATTATCGACCGATTTGCGTATATATGCAGAAATCTTTTTCATTATTACAGTGGAGCCTCAAAAAAAAATAGTTTGTATCGAGTAAAATATATACTTCGACTTTCTTGTATTAAAACTCTGGCTCGTAAACACAAAAGTACTGTACGTACATTTAAAAGATTAGGTTCG---AAATTATTGGAAGAATTCTTT------ACAGAGGAAGAGGAGGTTCTTTCTTTGATTTTTCGAATTTGGTATTTGGATATTTTTTGCATCAAC
>Glycine_max
GAA---TCTCGAGCATATACCCTATACCCTCTTTTTTTCCGGGAATCTATTTACGGACTAGCTTGTGGTCATGGGAACAATAAATTTAGTTTACTAATTGTAAAACGTTTAATTACTCGAATGTATCAA------CAGACTAACAAAAA------TCCTTTTATGGGTTCTCAAATAATATTAGAAGGTTTTGTTGTCGTCGTGGAGATTCTATTTTCCCTACAAAATTTGCGATCAATTCATTCCATTTTTCCCTTTTTCGAAGATAAACTGATATATTTAAATCATGAGTCAGATATACGAATACCCTATCCTATCCACCTGGAAATCTTGGTTCAAATCCTTCGA------ATAAAAGATGTCTCTTTCTTTCATTTATTAAGGTTTTTTTTTTCTTATTATCCAAGATTTTTTTTG---TTCCTATATAATTTATATGTATGGGAATATGAATCTATCTTTCTTTTTCTACGTAACAAA---TCCTCT------CGATTAAAATATTTTCGCGTTTTTTTTGAGCGAATTTTTTTCTATGAAAAAATAGAA---CATCTTCATTATGTTAGATATCAAGGAAAATCCATTTTGGTTTCAAAGAATACT---CTTTTGATAAATAAATGGAAATACTATTTTATCTATTTATGGTTTGATATTTGGTCTCGACCAGGAACGATCCATATAAAC------CAA------TTATCCCAATTTTT------GGGCTATTTT------TTAAGTATTTCAGTGGTACGAAATCAGATGTTGCAAAATTCATTTCTAATAAAAAAAAGGCTTGATACAATAGTTCCAATTATTCCTCTAATTAGATCATTGGCGAAAGCAAAATTTTGTAATGTATTTGGCCATCCCATTAGTAAGCCGGTTTGGGCCAATTTATCTGATTTTGATATTATTGACCGGTTTTTGCGGATATGCCGAAATTTTTCTCATTATTACAATGGATCCGCAAAAAAAAAGAGTTTGTATCAAATAAGATATATACTTCGGCTTTCTTGTATAAAAACTTTGGCTCGTAAGCACAAAAGTACTGCGCGCACTTTTAAAAGATTAGGGTCAGAAAAATTATTGGAAGAATTCTTT------ACAGAAGAAGAAGAGACTTTTTCTTTGATTTTTCGGATTTGGTATTTGGATATTCTTGTCAGAAAC
>Gossypium_arboreum
GAA---TTTCAAGTATATTTCCTATACCCACTTATTTTTCGGGAGTATATTTATGCACTTGCTCATGAGCATGGTGGTAATAAATTCAGTTCACTAATTGTGAAACGTTTAATTCTTCGAATGGATCAA------CAGAATAACCAAAA------TCCGGTTTTTGGGTCTCAAATGATAGCGGTAGGATTTGCAGTCATTGTGGAAATTCCATTTTCCTTACGAAATTTACAATCAATTCATTCAATATTTCCTTTTTTAGAGGACAAATTCTCACATTTAAATTATGTGTTAGAGGCACTAATACCTCATCCCATCCATCTAGAAATCTTAGTTCAAGCCCTTCGC------GTAAAAGATGCTTCTTCTTTGCATTTATTACGGTTCTCTCTCTACGAGTATCCAAGATTATTCTTG---TTCCTATATAATTCTCATACATGTGAATACGAATCCATTTTCCTTTTTCTCCGTAATCAA---TCTTCT------CGATCAACATCTTCTGGGGTCTTTCTTGAACGAATTTTTTTCTATGGAAAAATAAAG---TATCTTCATTTTATTAGGTATCAAGGAAAGTCAATTCTGGCCTCAAAGGATACG---CTTCTGATCAATAAGTGGAAATATTACTTTGTCGATTTATGGTTTTACCTGTGGTCTCAATCAGGAAGAGTCCGTATAAAT------CAA------TTATCTAAATTTCT------GGGCTATCTT------TCAAGTGTGTCAGTGGTACGGAGTCAAATGCTAGAAAATTCATTTCTAATAGATAAGACGTTGGATACAAGAATTCCAATTATTTCGCTCATTGGATCATTGTCTAAGGCGAAATTTTGTAACACATTAGGGCATCCCATTAGTAAGCCGACGTGGGCCGATTCCCCCGATTCTGATATTATTGACCGATTTGTGCGGATATCCAGAAATCTTTCTCATTATCACAGTGGATCTTCAAAAAAAAAAAGTTTGTATCGAATAAAATATATACTTCGGTTTTCTTGTGTTAAAACTTTGGCTCGTAAACACAAAAGTACTGTCCGTGCTTTTAAAAAATTAGGTTCG---GAATTTTTGGAAGAATTCTTTACGGAAACGGAAGAAGAACATGTTTTTTCTTTGATCTTCCGAATTTGGTATTTGGATATTATTTGTATCAAT
>Heritiera_angustata
GAG---TTTCAAGTATATTTCCTATACCCACTTTTTTTTCGGGAGTATATTTATGCACTTGCTCATGATCATGCTGGTAATAAATTTAGTTCACTAATTGTGAAACGTTTAATTATTCGAATGGATCAA------CAGAATAACCAAAA------TCCATTTTTTGGTCCTCAAATGATATCGGCGGGATTTGCAGTCATTGTGGAAATTCCATTTTCCTTACGAAATTTACAATCAATTCATTCAATATTTCCTTTTTTAGAGGACAAATTCTCACATTTAAATTATGTGGTAGATGTACTAATACCTTACCCCATCCATCTAGAAATCTTGGTTCAAGCCCTTCGCTACTGGGTAAAAGATGCTTCTTCTTTGCATTTATTACGTTTCTCTCTCTACGAGTATCCAAGATTATTCTTG---TTCCTATATAATTTTCATGTATGTGAATACGAATCCATTTTCCTTTTTCTCCGTAACCAA---TCTTCTCATTTACGATCAACATATTCTGGAGTCTTTCTTGAACGCATTTATTTCTATAGAAAAATAGAG---TATCTTCATTTGATTAGGTATCAAGGAAAGGCAATTCTGGCCTCAAAAGATACGTCTCTTCTGATGAATAAGTGGAAATATTACTTTGTCGATTTATGGTTTTACATGTGGTCTCAATCAGGAAGAGTCCGTATAAAT------CAA------TTATCTAAATTTCT------GGGCTATCTT------TCAAGTGTGTCAGTGGTACGGAGTCAAATGCTAGAAAATTCATTTATAATAGATAAGAAGTTGGATACAAGAATTCCAATTATTTCTCTCATTGGATCATTGTCTAAAGCGAAATTTTGTAACACATTAGGGCATCCCATTAGTAAGCCGACGTGGGCCGATTCCTCCGATTCTGATATTATTGACCGATTTGTGCGTATATGCAGAAATCTTTCTCATTATCACAGTGGATCTTCAAAAAAAAAGAGTTTGTATCGAATAAAATATATACTTCGGCTTTCTTGTGTTAAAACTTTGGCTCGTAAACACAAAAGTACTGTACGTGCTTTTAAAAGATTAGGTTCG---AAATTTTTGGAAGAATTCTTT------ACGGAAGAAGAACATGCTTTTTCTTTGATCTTCCGAATTTGGTATTTGGATATTATTTGTATCAAT
>Heuchera_sanguinea
GAA---TTTCAAGGATATTTCCTATATCCACTTATCTTTCAGGAGTATATTTATGCACTTGCTCATGATCATGTTGACAATAAATCCAGTTCACTAATTGTGAAACGTTTAATTACTCGAATGTGTCAA------CAGAATAACCAAAA------TCAATTTTTTGGGTCTCAAATGATATCAGAGGGATTTGCAGTCATTGTGGAAATTCCGTTTTCCCTACGAAATTTACGATCAATTCATTCAATATTTCCTTTTTTAGAAGACAATTTTTTACATTTAAATTATGTGTCAGATATACTAATACCCCACCCCATCCATCTTGAAATATTGGTTCAAACTCTTCGC------GTGAAAGATGCCTCTTCATTGCATTTATTACGATTCTTTCTCTATGAGTATCAAAGATTATTCTTA---TTTTTATATAATTCTTATGTATGTGAATACGAATCTATCTTCATTTTTCTTTGTAACCAA---TCTTCT------CGATCAACATCTTCTGGAACTCTTTTTGAGCGAATACATTTCTATGGAAAAATAAAA---CATGTTCATTATGTTAGGTATCAAGGAAAATCAATTCTGGCATCAAAAGGTACC---CTTCTGCTGAATAAATGGAAATATTACCTTGTCAATTTATGGTTTTACGTATGGTCTCAACCAGGAAGGATCCATATAAAC------CAA------TTATCCAATTTTCT------GGGCTATCTT------TCGAGTGTGTCAGTAGTGCGGAGTCAAATGCTAGAAAATTCATTGATAATGGATAAGAAGTTGGATATCATAGTTCCAATTATTCCTTTAATTAGATCATTGGCTAAAGCTAAATTCTGTAACGTAGTAGGGGATCCCATTAGTAAGCCGGCCTGGGCCGATTCATCAGATTCTGATATTATCGACAGATTTGTGCGCATATGCAGAAATATTTCTCATTATCACAGCGGATCCTCAAAAAAAAAGAGTTTGTATCGAATAAAGTATATACTTCGACTTTCTTGTGCTCGAACTTTGGCTCGTAAACACAAAAGTACTGTACGTGCTTTTAAAAGATTAGGTTCG---GAATTATTAGAAGAATTCCTT------ACGGAGGACGAACAAGTGCTTTCTTTGATCTTTCGGGTTTGGTATTTGGATATTATTTGTATCAAT
>Jatropha_curcas
AAA---TATCAAAGATATCTCCTATACCCATTTATCTTTCGGGAGTATATTTATATATTTGCTCATGATCATAGTGACAATAAATCTAGTTTCTTAATTGTAAAACGTTTAATTACTCGAATGTATCAA------CAGAATAACCAAAA------TTCATTTTTTAAGTATCAAATGATATCAGAGAGCTTTGCAGTTATTGTGGAAATTCCATTTTCTCTACGGAAATTACGATCAATTCATTCAATATTTCCTTTTTTAGAGGACAAATTTCCACATTTAATTTATGTGTCAGATGTATTAATACCTTACCCCATCCATATAGAAAAATTAGTCCAAACCCTTCGC------ATGAAAGATCCCTCTTCTTTGCATTTATTACGACTCTTTCTTCATGAATATCCAAGATTTTTCTTG---TTCCTATATAATTCTCATGTATATGAATACGAATCAATCCTCTTTTTTCTTCGTAACCAA---TCCTTT------CGATCAACATTTTCTCGAGTCCTTCTTGAACGAATTTATTTCTATGGAAAAATAGAA---CATTTTCATTATGTTAGATATCAAGGAAAATCCATTCTGGCTTCAAAAGATGGG---CTTCTGATGAAAAAATGGAAATATTACCTTGTCAATTTATGTTTTTATGTGTGGTTTCAACCAGAAAAGATCTATATAAAT------TCA------TTATCCAAGCTTTT------GGGCTATCTT------TCAAATGTATCGGTCGTACGAAGTCAAATGCTAGAAAATTCATTTCTAATAGATAAGAAACTCGATACAATAGTTCCAATTATTCCTTTGATTGGATCATTGTCAAAAACGAAATTTTGTAAGGCAGTAGGACATCCCATTAGTAAACCGGTCCGGACTGATTCATCGGATTCTGATATTATCGACCGATTTGTGTGTATATGCAGAAATCTTTCTCATTATTATAGTGGATCTTCAATAAAAAAGAGTTTGTATCGAGTAAAATATATACTTCGACTTTCTTGTGTTAAAACTTTGATTCGTAAACACAAAAGTACTGTACGCGCTTTTAAAAGATTGGGTTCG---GAATTATTAGAAGAATTTTTT------ACAGAAGAAGAACAAACTCTTTCTTTGATCTTCCGGGTTTGGTATTTGGATATTATTTCTATCAAT
>Larrea_tridentata
AAA---TTTCACGGATATTTTCTATACCCACTTCTTTTTAGGGAGTATATTTATGTACTTGCTCACGATCATAGTGGCAATCAATATAGTCTATTGATTGTGAAACGTTTAATTAATCGAATGTATCAA------CAGAATAACCAAAA------TCTATTGTTTGGACTCCAACAAATATCAGAGGGATTTGCAGTTATTTTGGAAATTCCATTTTCCCTACGCAATTTACGATCCATTCATTCCATATTTCCTTTTTTAGAAGACAAATTATCACATTTAAATTATGTATCAGATGTACTAATACCCTACCCCATTCATCCAGAAATATTTGTTCAAATTCTTCGCTACTGCTTGAAAGATGCTTCCGCCCTGCATTTATTACGACTTTTTATTCATGATTATCCAAGATTTTCCTTC---TTCCTATATAATTCTTATGTGTGTGAATACGAATCTATTTTTCTTTTTCTCTGTAACCAA---TTTTCTCATTTACGATCATCCTCTTATGGTGCTTTTATTGAACGAATCCATTTCTATCAAAAAATAGAA---CATCTTCTATACGTTCGATATAAAGAAAAATTCATTTTGGCTTCAAAAGATACGCCGCTTTGGATTCATAAATGGAAATCTTACTTTGTAAATTTATTGTTCTATGTTTGGTCTCAACCAGAAAGGATCTATATAAAC------CAA------TTATCCAAGTTATT------AGGTTACTTT------TCAAGTGTGTCATTGGTACGAAGTCAAATGCTAGAAAATTCATTTATAATAGAAAATAAGCTTGATACAATTGTTCCAATGATTCCAATGATTCGATCATTGGCTAAAGCTCAATTCTGTAATTCATTAGGTCATCCCATTAGTAAACCTAACTGGACCGATTTATCCGATTCTGATATTATTGATCAATTTGCGCGTATATGTAGAAATCTTTCTCATTATTTTAGTGGATCCTCAAAAAAAAAGAATTTATATCGCATAAAATATATACTTAGACTTTCGTGTGTGAAAACTTTGGCTCGTAAACACAAAAGTACTGTACGCGCTTTGAAAAAATTAGGTTCA---GAATTCTTGGAAGAGTTTTTT------ATGCAGGAAGAACAAACTCTTTCTTTTCTTTTTCGTATTTGGTATTTGGATATTATTTCTCGCAAT
>Liquidambar_styraciflua
GAA---TCTCAAGGATATTTCCTATATCCACTTATCTTTCAGGAGTATATTTATGTACTTGCTCATGATCATGGTGACAATAAATTCAGTTCATTAATTGTGAAACGTTTAATTACTCGAATGTATCAA------CAGAACAACCAAAA------TCCATTTTTGGGGTCTCAAATTATATCAGAGGGATTTGCAGTCATTGTGGAAATTCCATTTCCCCTACGAAATTTACGATCAATTCATTCAGTATTTCCTTTTTTAGAGGACAAGTTTTTACATTTAAATTATGTGTCAGATATACTAATACCCCACCCCATCCATCTGGAAATATTGGTTCAAACCCTTCGA------GTGAAAGATGCTTCTTCTTTGCATTTATTACGATTCTTTCTCTACGAGTATCAAAGATTATTCTTG---TTTCTATATAATTCTCATGTATATGAATACGAATCCGTCTTCGTTTTTCTTCGTAACCAA---TCTTCT------CGATCAACATCTTCTGGAGCCCTTCTTGAGCGAATATATTTCTATGGAAAAATAAAA---CATCTTCATTATGTTAGGTATCAAGGAAAATCAATTCTCGCTTCAAAAGGAACA---CTTCTGATGAATAAATGGAAATATTACCTTGTCAACTTCTGGTTTTACGTGTGGTCTCAACCAGTAAGGATCTATATAAAC------CAA------TTATCCAATTTTCT------GGGCTATATT------TCGAGTGTGTCAGTGGTACGGAATCAAATGCTAGAAAATTCGTTTATAATAGATAAAAAGTTCGATATCATAGTTCCAATTATTCCTCTGATTGGATCATTGGCTAAAGCGAAATTTTGTAACGTATTAGGGCATCCTATTAGTAAGCCGGCCCGGGCCGATTCATCAGATTCTGATATTATCGACCGATTTGTGCGTATATGCAGAAATCTTTCTCATTATCACAGCGGATCCTCGAAAAAAAAGAGTTTGTATCGAATAAAGTATATACTTCGACTTTCTTGTGCTAGAACTTTGGCTCGTAAACACAAAAGTCCTGTACGTGCTTTTAAAAGATTAGGTTCG---GAATTATTGGAAGAATTCCTT------ACGGAGGAAGAACAAGTTCTTTCTTTGATCGTCCGTATTTGGTATTTGGATATTATTTGTATCAAC
>Manihot_esculenta
GAA---------AGATATTTCCTATACCCATTTATCTTTCGGGAGTATATTTATACATTCGCTCATGATCATAGTGACAATAAATCTAGTTTATTAATTGTAAAACGTTTAATTACTCGAATGTATCAA------CAGAATAACCAAAA------TCTATTTTTTAGGTATCAAATGATATCAGAGGGCTTTGCAGTTATTGTGGAAATTCCATTTTCCCTACGAAAATTACGATCAATTCATTCAATATTTCCTTTTTTAGAGGACAAATTTCCACATTTAAATTATGTGTCAGATATATTAATACCTTACCCCATCCATCTAGAAAAATTGGTTCAAACCCTTCGCTATTGGGTGAAAGATCCCTCTTCTTTGCATTTATTACGACTCTTTCTTCATGAGTATCCAAGATTTTTCTTG---TTCCTATATAATTCTCATGTATATGAATACGAATCCATCTTCTTTTTTCTCCGTAACCAA---TCCTTTCATTTACGATCAATATTTTTGCGAGTCCTTCTTGAACGAATTTTTTTCTATGGAAAAATAGAA---CATTTTCATTATGTTAGATATCAAGGAAAATCAATTCTGGCTTCAAAAGATCGGCCTTTTCTGATGAAAAAATGGAAATATTACCTTGTCAACTTATGTTTTTATGTCTGGTTTCAACCAGAAAAGATCTATATAAAT------TCA------TTATCCAAGTTTTT------GGGCTATCTT------TCAAATGTATTGGTGGTACGGAGTCAAATGTTAGAAAATTCATTTATAATAGATAAGAAACTCGATACAATAGTTCCAATTATTCCTTTAATTGGATCATTGGCAAAAACGAAATTTTGTAACGCAGTAGGACATCCCATTAGTAAACCGATTCGGGCGGATTCGGCGGATTCTGATATTATCGACCGATTTGTGCGTATATGCAGAAATCTTTCTCATTATTATAGCGGATCCTCAAAAAAAAAGAGTTTGTATCGAATAAAATATATACTTCGACTTTCTTGTGTTAAAACTTTGGCCCGTAAACACAAAAGTACTGTACGCGCTTTTAAAAGATTAGGTTCG---GAATTATTAGAAGAGTTTTTT------ACGGAGGAAGAACAGATTCTTTCTTTGATCTTTCGTGTTTGGTATTTGGATATTATTTCTATCAAT
>Morus_indica
GAA---TTTCAAGGATATCTCCTATACCCACTTATCTTTCGGGAGTATATTTATGTATTTGCTCATGATCTTGGTGACAATAAATCTAGTTTACTAATTGTAAAACGTTTAATTTCTCGAATGTATCAA------CAGAATAACCAAAA------TCAACTTTTTGGGTCTCAAATGATATCAGAGGGATTTGCAGTCATTGTGGAAATTCCATTTTCCCTACGAAATTTACGATCAATTCATTCAATATTTCCTTTTTTAGAGGACAAATTCTCACAGTTAAATTATGTATCAGATGTATTAATACCCTACCCGATTCATCTGGAAATCTTAGTTCAAACCCTTCGC------GTAAAAGATGCCTCCTCTTTGCATTTATTACGGTTTTTTCTTCACGACTATCCAAGATTATTCTTG---TTCCTATATAATTCTCATGTTTGCGAATACGAATCTATCTTACTCTTTCTACGTAACCAA---TCTTCT------CGATTAACATCTTCTGGGGGTTTTTTTGAGCGAATATATTTCTATGGAAAAATAAAA---CATCCCCATTATGTTAGATATCAAGGAAAATCAATTCTGGCTTCAAAGGATACG---CTTTTCATGAATAAATGGAAATATTACCTTGTCCTTTTATGGTTTTATGTGTGGTCTCAACCAGGAAGGATGTATATAAAC------CAA------TTATGCAAATTTTT------GGGCTATCTT------TCAAGTATGTCAGTAGTACGGAGTCAAATGCTAGAAAATTCGTTTCTAATGGATAAGAAGATTGATACATTAGTTCCAATTAGTCTTCTGATTGGATCGTTGGATAAAATGAAATTTTGTAACGTATTAGGACATCCCGTTAGTAAGTCGACCTGGGCCGATTCGTCGGATTTTGATATTATCGACCGATTTGTGTGTATATGCAGAAATCTTTTTCATTATTACAGTGGATCCTCAAAAAAAAAGAGTTTGTATCGAATAAAATATATACTTCGACTTTCTTGTGTTAAAACTTTGGCTCGTAAACACAAAAGTACTGTACGCACTTTTAAAAAATTAGGTTCG---AATTTATTGGAAGAATTCTTT------ACGGAGGAAGAAGAGGTTCTTTCTTTGATTTTTCGAATTTGGTATTTGGATATTTTTTGCATCAAC
>Oenothera_parviflora
GAA---TTCCCGGGATATTTCCTATACCCCCTAATTTTTCGGGAGTCTATTTATGCACTTGCTCATGATCATGGTGACAAAAAATATAGTTTAATAATTGTGAAACGTTTAATTACTCGAATGTATCAA------CGGAATGTTCAAAA------TCCATTTTTGGGCTCGAAAATTCTATCAGAAGGGTTTGCAGTCATTGTGGAAATTCCATTTTCGCTACGAACTTTACGATCAATTCATTCAATATTTCCTTTTTTAGAGGACCAATTTTCACATTTAGATTATTTGTCACATGTACTAATACCCTATCCCATCCATTTGGAAATCGCGGTTCAAACCCTTCGC------GTGAAGGATGCCTCTTCTTTGCATTTATTACGTATCTTTCTACACGAGTATTCAAGATTCTTCTTG---TTCCTCTATAATTCTTATGTATGTGAATACGAATCTATCTTCCTTTTTATCCGCAATCAA---TCTTCG------CAGTCAACATCTTCTGGAGTCTTTTTTGAGCGAATCCTTTTCTATGTAAAAATAGAC---CATCTTCATTATGTTAGATATCAAGGAAAATCTATTCTAGCTTCAAAGGATACA---CTTTTGATGAATAAATGGAAATATTACCTTGTCAATTTATGGTTTTCGGTCTGGTCTCAACCCGGAAGGATCAACATAAAC------CAA------TTAGGTAAGTTTTT------GGGATATTTT------TCAAACGTGTCAGTGGTACGAAATCAAACGCTAGAGAATTCATTTCTAATAAATAAGAAGCTCGAAACAACAGTTCCAATTTTGCCTCTGATTGGATCGTTATCTCGAGCGAAATTTTGTAATGCATTAGGGCATCCCATTAGTAAGCCGACCCGGACTGATTCATCCGATTCTGATATTATCGACCGATTTGTGCGTATATGCAGAAATCTTTCTCATTATCACAGTGGGTCTTCAAAAAAAAAGAGTTTATATCGAATAAAGTATATACTTCGACTTTCTTGTGTTAAAACTTTGGCCCGTAAACATAAAAGTAGTGTACGCGCTTTTAAAAGATTAGGTTCG---GAATTAGGGGACGAATTCCTT------ACAGAGGAAGGAGTTGTTCTTGCTGTGATCTTCCGAATTTGGTATTTGGATATTCCTTGTATCAAT
>Oxalis_latifolia
AAA---TATCAAAGATATTTCCTATACCCACTTATCTTTCGGGAGTATATTTATGCACTTGCTCATGATCATTTTGACAATAAATCGAGTTTACTAATTGTAAAACGTTTAATTCCTCGAATGTATCAA------CAGAATTTCCAAAA------TCCTATTTTTTGGTCTCAAATGTTATCAGAAGGGCTTGCGGTTATTGTGGAAATTTCATTTTCCCTACAAAATTTAAGATCAATTCATTCAATATTTCCTTTTTTAGAGGACAAATTTTCACGTTTAAATTGTGTGTTCATTGTACTAATACCCTATCCCATCCATATGGAAATCTTGATTCAAATTCTTCGC------GCGAAAGATGCCTCTTCTTTGCATTTAGTACGGCTCTTTTTCTACGAGTATCCAAGATTGTTCTTG---TTCTTATATAATTCTCATGTATACGAATACGAATCCATTCTTCTTTTTCTCTCTAACCAA---TCTTCT------CGATCAACATCTTCTCGTATTTTTTTTGAGCGAATCTATTTTTATGGAAAAATAGAG---CATCTTCATTATGTTAGATACCAAGGAAAATCCATTTTGGCTTCAAAAGATACG---CTTCTGATAAATAAATGGAAATTTTATCTTGTTAATTTATGTTATTATGCGTGGTCTCAACCGGAAAGGGTCTCTATAAAC------CGA------TTATTCCAGTTTTT------GGGATATCTT------TCAAGTGTGTCAGTGGTACGGAGTCAAACGTTGGAACAGTCGTTTATAATAGATAAGAAACTCGATACGATAATTCCGATTATTCCTTTGATTGGATCATTGGCAAAATCGAAATTTTGTAACACATTGGGCTATCCCATTAGTAAGCCGACTTGGGCGGATTTGTCGGATTCTGATATTATGGACCGATTTGTGCGTATATACAGTAATCTTTCTCATTATTATAGGGGATCCTCAAAAAAAAAGAGTTTATATCGAATAAATTATATACTTCGCCTTTCTTGTGTTAAAACTTTGGCTCGTAAACACAAAAGTCCTGTACGCGCTTTTAAAAGATTCAATTCG---CAATTTTTGGAAGAATTTTTT------ACGGAGAAAGAACAGATTCTATCTTTTATCTTCCGAATCTGGTATTTGGATATTATTTCTATCAAA
>Parnassia_brevistyla
GAG---TTTCAAGGATATTTCCTATATCCACTTATTTTTCGGGAGTATATTTATGTATTTGCTCATAATCCTGGTGACCATAAATTGAGTTTACGAATTGTAAAACGTTTAATTACTCGAATGTATCAA------CAAAATAATCAAAA------TTTGTTTTTTCGATATCAAATGATATCGGAGGGGTTCTCCCTTATTATGGAAATTCCATTTTCCACACGAAATTTACGATCAATTCATTCCATATTTCCCTTTTTAGAGGACAAATTTTCACATTTAAATTATGTGTTACATGTACTAATACCCTATCCGATCCATCTCGAAATCGTGGTTCAACTCCTTCGTTGTTGGGTGAAAGATGTTTCTTCTTTGCATTTATGTCGATTTATTCTTCATGAGTGTCCAAAATTTTTCTGG---TTCCTATATAATTCTTATGTATATGAATACGAATCTATCTTCCTTTTTCTACGTAACCGA---GATTCTCATTTACGGTCAAAATCCTCTCAGGTCCTTCTTGAGCGAATCCATTTCTACGGAAAAATAGAA---CATCTTCATTATGTTAGATATCAAGGAAAAGCCATTTTGGCTTCAAAGGATACGCCTTTTTTGATGAATAAATGGAAATTTTACCTTGTAAATTTATGTTTTTATGCGTGGTCTCAACCGGAAAGGATCTATTTAAAC------CCA------TTATCCAAGTTTTT------GGCCTATTTT------TCAAGTGTCTTCCTGGTACGGAGTCAAATGTTGGACAACGCTTTTTTAATAGAGAAGAAATTGGATACTAGAGTTCCACTTATTTCTTTGATTCGATCATTGGCAAAAGCGAAATTCTGTAACGTATTAGGACATCCTATTAGTAAATCGATCTGGACGGATTCATCGGATTCGGATATTATCGACCGATTTGTGCGTATATCCGCAAATATTTCTCATTTTTATAGCGGATCTTCAAAAAAAAAGAGTTTGTATCGAATAAAATATGTACTTCGACTTTCTTGTGTGAAAACTTTGACTCGTAAACACAAAAGTACTGTACGCGCTTTTAAAAGATTCGGTTTG---AAATTATTGGAAGATTTTTTT------ACAGAAGAAGAACAGATTATGTTTTTGAGCTTCCGGATTTGGTATTTGGATATTTTTTGGATCCAT
>Passiflora_biflora
AAA---TATCAAAGATATTTTCTATACCCACTTATGTTTCGGGAGTATATTTATATACTTGTTCATGATCCTGGTGATAATAAATTGAGTTTACTAATTGTAAAACGTTTAATTGCTGGAATATATCAA------AAGAATAACCAAAA------TCGAGTTTTTAGGTCTAAAATGATATCAGAAGGCTTTTCAGTCATTGTGGAAATTCCATTTTCTCTACAAAATTTACGATCAATTCATTCAATATTTTCTTTTTTAGAGAGTAAATTGTCGCATTTAAATTATGTGTTAGATGTACTAATACCTTATCCCATCCATCTAGAAAAATTGGTTCAAACTACTCGT------GGGAAAGACCCTTCCTATTTCCATTTATTACGACTCTTTCTTCACGAGTATCCAAGATTTTTCTTA---TTCCTATATAACTCTTATGTATATGAATACGAATCCGTCTTCTTTTTTCTTCGTAACCAA---TGCTCT------CGATCAACATTTTATCGGGTCTTTCTTGAGCGAATATTTTTCTATGGAAAAATGGAA---TATTTTCATTATATTAGATATCAAGGGAAATCCATTCTGGCTTCAAAGAATCCC---CTTCTGATGAGGAAATGGAAATATTATCTTGTCATTTTACATTTTGATGTATGGTTCCCACCAGAAATGATCTATATAAAC------TCA------TTATCCAAATTTTT------GGGCTATCTT------TCAAGTGTATCAGTAGTACGGAGCCAAATGCTAGAAATTGCATATCTAATAGATAATAACCTAGATACAGTAGTTCCAATTATTCCTTTAATTAGATCCTTGGAAAAAATCCAATTTTGTAATGCCGCAGGACATCCTATTAGTAAACTGATCCGGGCTGATTCATCAGATTCTGATATTATTCATCGATTTGTACAAATATGCAGAAATCTTTCTCATTATTATAGTGGATCCTCAAAAAAAAAGAGTTTGTATCGAATAAAATATATATTTCGACTTTCTTGTATTAAAACTTTGGCTCATAAACACAAAAGTACCGTACGCGTTGTTAAAAGATTAGGTTCA---GAATTTCTGGAAGACTTTTTT------ACGGAGAAAGAATACATTCTT---------TTTCGAGTTTGGTATTTGGATATTCTTTCTATCAGT
>Pelargonium_quercifolium
GAA---TTTCAAGGCTATTTTCTATACCCACTTATCTTTCGTGAGTATATTTATGGACTTGCGCATGGTCATGGTGACAATAAATATAGTTTCCTAATTGTGAAACGTTTAATTGCTCGAATGTATCAA------CAGAACGCCCAAAA------TCAATTTATTGGGCCTCAAATGATATCAGAAGGATTTGCAGACATTGTGGAAATTTCACTTTTTCCGCAAAATTTACGATCAATTCATTCAATCTTTCCCTTTTTAGAGGACGAATGTTCTCATTTAAATTATGTGTCAGACGTACTAATACCCCACCCTACCCATCTGGAAATCCTAGTTGAAGTTCTTCGTTATTGGGTGAAAGATGCCTCTTTCCTGCATTTTTTACGGTTCCTTCTTTACGAGTATGCAAAATTCTTCGTC---TTTCTATATAATATTCATGTATGTGAATACGAATCTATTCTCCTTTTTCTTCGCAATCAA---TCTTTTCATTTACGACCAACATCTTTTGGAATCCTTCTTGAACGAATTTTTTTCTATAAAAAGATGGGA---GGTCTTCATTATGTTAGATACCAAGGAAAATCCATTCTGATTTCAAAAGACAGGCCCCTTTTGATGAATAAATGGAAAGATTATATTTCTAAATTATGGTTTTATGTATGGTCTCAACCAGAAAGGATCCATATAAAC------CAA------TTATCCCAACTTCT------AGGCTATCTT------TTAAGCGTATTGGTGGTACGGAGTCAAGTATTAGAAAATGCATATCTTATAGATAATAAGTTAGAAACAAGAATTCCCATTTTTTTTCTAATTGGATCCTTGACTAAAGCGCAATTTTGTAACCCATTAGGGCAACCCATTAGTAAGTCAACTTGGGCTGATTCATCCGATTCTGATATTATTGACCGATTTGTGCGTATGTGCAGAAATCTTTCTCATTATTACAGCGGGTCTTCAAAAAAAAAGAGTTTGTATCGACTGAAATATATACTTCGACTTTCTTGTGTTAAAACTTTGGCTCGTAAACACAAAAGTACGGTACGTGCTTTTAAAAAATTAGGTTCG---GAATTATTGGAAGAATTTCTT------AAGGAGGAAGAACAAGTCCTTTCTTTGATCTTTCGGGTTTGGTATTTTGATATTATTTGTGTCAAC
>Pentactina_rupicola
GAA---TTTCAAGGATATTTCCTATACCCACTTATCTTTCGGGAGTATATTTATACACTTGCTCATGATCATGGTGACAATAAATCTAGTTTACTAATTATAAAACGTTTAATTAGTCGAATGTATCAA------CAGAATAACCAAAA------TCCATTTTTGGGGTCTCAAATGATATCGGAGGGATTTGCAGTCATTGTGGAAATTCCGTTTTCCCTACGAAATTTACGATCACTTCATTCACTATTTCCTTTTTTAGAGGATAAATTCCCACATTTAAATTATGTATCAGATGTACTAATACCCTACCCCATTCATCTGGAAATCTTGGTTCAAAACCTTCGC------GTGAAAGATCCCTCTTCTTTGCATTTATTACGACTCTTTCTTCACGAGTATCCACGATTATTCTTG---CTCCTATATAATTCTCATGTATGTGAATACGAATCCATCTTCCTTTTTCTTCGTAATCAA---TCTTCT------CGATTAACCTCTTATGGGATCTTTTTTGAGCAAATTCATTTCTATGAAAAGATAAAT---TATCCGCATTATGTTAGATATCAAGGAAAATTAATTCTGGCTTCGAAAGATACC---ATTGTGATGAATAAGTGGAAATATTATCTTGTCAATTTATGGTCTTATGTTTGGTCTCAACCAGGAAGGATTTATATAAAC------CAA------TTATCCAAGTTTTT------GGGTTATTTT------TCAAGTATGTCAGTGGTACGGAGTCAAATGCTAGAAAATTCATTTATAATGGATAAGAAACTCGATACATTAGTTCCAATTATTCCTTTGATTGTATCATTGGCTAAAGTAAAATTTTGTAACGCATTAGGTCATCCGATTAGTAAGTCCACTTGGGCGGATTCGTCGGATTTTGATATTATCGACCGATTTGTGCGTATATGCAGAAATATTTCGCATTATTACAGCGGATCTTCAAGAAAAAAGAGTTTGTATCGAATAAAATATATACTTAGACTTTCTTGTGTTAAAACTTTGGCTCGTAAACACAAAAGTACTGTACGAACTTTTAAAAGATTCGGTTCT---AAATTATTGGAAGAATTCTTT------ACGGAAGAAGAACAGATTCATTCTTTGATCTTCCGAATTTGGTATTTTGATATTTTTTGCATCAAT
>Populus_alba
AAA---TCTCAAAGAAATTTCCTATACCCACTTATCTTTCGGGAGTATATTTATACATTTGCTCATGATCGTGACGACAATAAATATAGTTTACTAATCGTAAAACGTTTAATTACTCGAATGTATCAA------CAGAATAACCAAAA------TACATTTTTTAGGTTTCAAATGATATCGGAGGGGTTTGCAGTTATTGTGGAAATTCCATTTTCCTTACGAAATTTACGATCAATTCATTCAATATTTCCTTTTTTAGAGGGCAAATTCCCACATTTAAATTATCTGTCAGAGGGACTAATACCGTACCCCATCCATCTAGAAAAATTGGTTCAAATCCTTCGC------GTGAAAGATCCCTCCTCTTTGCATTTATTACGACTCTTTCTTCACGAGTATCAAAGATTCTTCTTG---TTCTTATATAATTCTCATGTATATGAATACGAGTCCGTTTTCTTTTTTCTTTGTAAGCAA---TCCTTT------CGATTAACATTTTATCAGGTCTTTCTTGAGCGAATATATTTCTATGGAAAAATAGAA---CATTTTCATTATATTAGATATCAAGGAAAATCCATTTTTGTCTCAAAGGATACG---CTTCTGATGAAAAAATGGAAATATTACCTTGTCAATTTATGTTTTGATGTGTGCTTTCAACCCCAAAAGATCCATATAAACCCATTTTCA------TTATACAAGTTATT------AGGTTATCTTTCAAGTTCAAGTGTATCAGTGGTACGGAGTCAAATGCTAGAAAATGCATTTCTAATGGATAATAAACTCGATACAACAGTTTCAATTATTCCTTTGATTGGATCATTAGCAAAAATGAAATTTTGTAACGCAGTAGGACATCCCATTAGTAAACCGACCTGGGCCGATTTTTCAGATTCTGATATTATCGACCGATTTGTCCGTATATGCAGAAATCTTTCTCATTATTATAGCGGATCCTCAAGAAAAAAGAGTTTGTATCGAATAAAATATATACTTCGACTTTCTTGTGTTAAAACGTTGGCTCGTAAACACAAAAGTACTGTACGCATTTTTAAAAGATTAGGTTCA---GAATTATTGGAAGAGTTTTTT------ACGGAGGAAGAGCAAATTATTTTTTTGATCTTTCGGGTTTGGTATTTGGATATTATTTGTATCAAC
>Prunus_persica
GAA---TTTCAAGGATATTTCCTATACCCACTTATCTTTCGGGAGTATATTTATGCACTTGCTCATGATCATGGTGATAATAAATCTAGTTTACTAATTATAAAACGTTTAATTAGTCGAATGTATAAA------CATAATAACCAAAA------AAAAAAATTGGGGTCTCAAAAAATATCGGAGGGATTCACCGTCATTGTGGAAATTTCGTTTTCCCTACGAAATTTACGATCAATTCATTCAATATTTCCTTTTTTAGAGGACAAATTCCCACATTTAAATTACGTATCAGATGTACTAATACCCTACCCTATTCATCTGGAAATCTTGGTTCAAACCCTTCGCTATTGGGTGAAAGACGCCTCTTCTTTGCATTTATTACGACTCTTTCTTCACGAGTATCCACGATTATTCTTA---CTCCTATATAATTCTCATGTATGTGAATACGAATTCATCTTACTTTTTCTTCGTAATCAA---TCTTCTCATTTACAATTAACCTCTTCTGGGATCTTTTTTGAGCGAATACATTTCTATGAAAAAATAAAA---TATCCTCATTATGTTAGATATCAAGGAAAATCAATTCTGGCTTCGAAGGATACCCCTCTTCTGATGAATAAGTGGAAATATTATCTTGTCAATTTGTGGTCTTATGTGTGGTCTCAACCGGGAAGGATTTATATAAAT------AAA------TTATCCAAGTTTTT------GGGTTATTTT------TCAAGTATCTCAGTGGTACGGAGTCAAATGCTAGAAAATTCATTTATAACGGATAAGAAGCTCGATACATTAGTTCCAATTATTCCGTTGATTGGATCATTGGCTAAAGTGAAATTTTGTAACGCATTAGGGCATCCTATTAGTAAGTCCACCTGGGCGGATTCATCGGATTTTGATATTATCGACCGATTTCTGCGTATATGCAGAAATCTTTCTCATTATTACAGCGGATCCTCAAGAAAAAAGAGTTTGTATCGAATAAAATATATACTTCGACTTTCTTGTCTTAAAACTTTGGCTCGTAAACACAAAAGTACTGTACGAACTTTTAAAAGATTAGGTTCT---AAATTATTGGAAGAATTCTTT------ACGGAAGAAGAACAGATTCTTTCTTTGGTCTTCCGGATTTGGTATTTGGATATTTTTTGCATCAAT
>Quercus_nigra
GAA---TTTCAAGGATATTTCCTATACCCACTTATCTTTCGGGAATATAGTTA-----CTGCTCATGGTCATGGTGATAATAAATCTAGTTTACTGATTGTAAAACGCTTAATTACTACAATGTATCAA------CAGAATAAACAAAA------TCCATTTTTTGGGTCTAAAATTCTATCAGAAGGATTTGCAATCATTGTGGAAATTCCATTTTATCTACGAAATTTACGATCCATTCATTCAATATTTCCCTTTTTAGAGGAAAAGTTCCCACATTTAAATTATTCGGCGGATATACTAATACCCTACCCTGCCCATCTGGAAATATTGGTTCAAACCCTTCGT------GTGAAAGATGCTTCTTATTTGCATTTATTGCGGTTCTTTCTTCATGAGTATCCGAGATTCTTTTTA---TTCCTATATAATTCTTATATATGTGAATACGAATCCATCTTCCTTTTTCTCCGTAACCAA---TCTTCT------CGATTAACATCTTCTGGAGTCCTTTTTGAACGACTCTGTTTATATAGAAAAATAGAA---CATTTTCATTATGTTAGATATCAAGGAAAATCAATTCTGGCTTCCAAAGACACA---CTTCTAATGAATAAATGGAAATCTTACCTTGTCAATTTATGGTTTGATGTATGGTCTCACGCGGCAAGTATCCGTATAAAC------CAA------TTATCCAAGTTTTT------GAGTTACTTT------TCAAGTGTTGCAGTGGTGCGGAATCAAATGCTAGAAAATTCATTTCTACTAAATAATAAACTCGATACAATAGTTCCAATTATTCCTCTGATTGGATCATTGGCTAAAGCGAAATTTTGTAACGCAGTAGGGCATCCAATTAGTAAGCTGACTCGGGCCGATTTATCGGATTTTGAGATTATCAATCGATTTTTGCATATATGCAGAAATCTTTCTCATTATTACAGCGGATCCTCAAAAAAAAAGAATATGTATCGAATAAAATATATACTTCGGCTTTCTTGTGTTAAAACTTTGGCCCGTAAACACAAAAGTACTGCACGCGCTTTTAAAAGAGTGGATTCG---GAATTCTTCCAAGAATTCTTT------ACCGAGGAAGGGGGGTTTATTTCTTTGATCTTCCGAGTTTGGTATTTGGATATTATTTTCATCAAT
>Ricinus_communis
GAA---TATCAAAGATATTTCCTATACCCATTTATCTTTCGGGAGTATATTTATACATTTGCTCATGATCACAGTGACAATAAATCTAGTCTATTAATTGTAAAACGTTTAATTACTCGAATGTATCAA------CAGAACAATCAAAA------TCCATTTTTTAAGTATCAAATGATATCAGAGGGCTTTGCAGTTATTGTGGAAATTCCATTTTCCCTACGAAAATTACGATCAATTCATTCAATATTTCCTTTTTTAGAGGACAAATTTCCACATTTAAATTATGTGTCAGATGTATTAATACCTTACCCCATCCATCTAGAAAAATTGGTTCAAATCCTTCGC------GTGAAAGATCCCTCTTCTTTGCATTTATTACGACTCTTTCTTCATGAGTATCCAAGATTTTTCGTG---TTCCTATATAATTCTCATGTATATGAATATGAATCCCTCTTCTTTTTTCTCCGTAACCAA---TCCTTT------CGATCAACATTTTCTCGAGTACTTCTTGAACGAATTTTTTTCTATGGAAAAATAGAA---CATTTTCATTATGTTAGATATCAAGGAAAATCTGTTTTGGCTTCAAAAGATGGG---CTTCTGATGAAAAAATGGAAATATTACCTTGTCCATTTATGTTTTTATGTGTGGTTTCAACCGGAAAAGATCTATATAAAT------TCA------TTATCTAAGTTTTT------GGGCTATCTT------TCAAATGTATCGTTGGTACGGAGTCAAATGATAGAAAATTCATTTATAATAGATAAGAAACTCGATACAATAGTTCCAATTATTCCTTTAATTAGATCATTGGCAAAAATGAAATTTTGTAACGCAGCAGGACATCCCATTAGTAAACCGACCTGGGCGGATTCGGCAGATTCTGAGATTATCGACCGATTTGTGCGTATATACAGAAATCTTTCTCATTATTATAGCGGATCCTCAAAAAAAACGAATTTGTATCGAATAAAATATATACTTCGACTTTCTTGTGTTAAAACTTTGGCTCGTAAACACAAAAGTAGTGTACGCGCTTTTAAAAGATTAGGTTCG---GAATTTTTAGAAGAATTTTTT------ACGGAGGAAGAACAGATTCTTTTTTTGATCTTCCGGATTTGGTATTTGGATATTATTTCTATCAAT
>Salix_babylonica
GAGAAATTTCAAAGAAATTTCCTATACCCACTTATTTTTCGGGAGTATATTTATACATTTGCTCATGATCGTGATGACAATAAATATAGTTTACTAATCGTAAAGCGTTTAATTACTCGAATGTATCAA------CAGAATAACCAAAA------TACATTTTTTAGGTTTCAAATGATATCGGAGGGATTTGCAGTTATTGTGGAAATTCCATTTTCCTTACGAAATTTACGATCAATTCATTCAATATTTCCTTTTTTAGAGGGCAAATTTCCACATTTAAATTATGTGTCAGATGGACTAATACCCTACCCCATTCATCTAGAAAAATTGGTTCAAATCCTTCGCTATTGGGTGAAAGATACCTCCTCTTTGCATTTATTACGACTCTTTCTTCACGAGTATCCAAGATTCTTCTTG---TTCTTATATAATTCTCATGTATATGAATACGAGTCCGTTTTCTTTTTTCTTTGTAATCAA---TCCTTTCATTTCCGATTAACATTTTCTCAGGTCTTTCTTGAGCGAATATATTTCTATGGAAAAATAGAA---CATTTTCATTATATTAGATATCAAGGAAAATCCATTTTTGTCTCAAAGGATACGCCTCTTCTGATGAAAAAATGGAAATATTACCTTGTCAATTTATGTTTTGATGTGTGCTTTCAACCTCCCAGGATCCATATAAACCCATTTTCA------TTATACAAGTTATT------AGGTTATCTTTCAAGTTCAAGTGTATCAGTGGTACGGAGTCAAATGCTAGAAAATGCATTTCTAATAGATAATAAACTCGATACAACAGTTTCAATTATTCCTTTGATTGGATCATTAGCAAAACTGAAATTTTGTAACGCAGTAGGACATCCCATTAGTAAACCGGCCTGGGCCGATTTTTCGGATTCTGATATTATCGACCGATTTGTCCGTATATGCAGAAATCTTTCTCATTATTATAGCGGATCCTCAAGAAAAAAGAGTTTGTATCGAATAAAATATATACTTCGACTTTCTTGTGTTAAAACTTTGGCTCGTAAACACAAAAGTACTGTACGCATTTTTAAAAGATTAGGTTCA---GAATTATTGGACGAGTTTTTT------ACGGAGGAAGAGCAAATTCTTTTTTTGACCTTTCGGGTTTGGTATTTGGATATTATTTGTATCAAC
>Sloanea_australis
------------------------------------------------------------------------------------------------------------------------------------------------------------------------------------------------------------------------------------------------------------------------------------------------------------------------------------------------------------------------------------------------------------------------------------------------------------------------------------------------------------------------------------------------------------------------------------CATTACGTTAGATATCAAGGAAAATCCATTTTGGTTTCAAAAGATACGCCTCTTCTGATGAATAAATGGAAATATTACCTTGTCAATTTATGTTTTTATGCGTGGTCTCAACCGGAAAGGGTTTATATAAAC------CAA------TTATCCAAGTTTTG------GGGCTATCTT------TCAAGTGTGTTAGGGGTACGGAATCAGATGCTGGAAAAGTCATTTATAATAGATAAGAAACTCGATACAATAGTTCCGATTATTCCTCTGATTGAATCATTGGCAAAATCGAAATTTTGTAACGCATTAGGACATCCCATTAGTAAGTCGACCTGGGCCGATTCGTCGGATTCTGATATTATCGACCGATTTGTGCGCATATGCAGTAATCTTTCTCATTATTATAGCGGATCCTCAAAAAAAAAGAGTTTGTATCGAATAAAATATATACTTCGACTTTCTTGTGTTAAAACTTTGGCTCGTAAACACAAAAGTACTGTACGCGCTTTTAAAAGATTAGATTCG---GAATTATTGGAAAAATTTTTT------ACGGAGGAAGAGCAGATTCTGTCTTTGATCTTCCGGATCTGGTATTTGGATATTATTTCTATCAAG
>Spondias_tuberosa
GAA---TTTCAAGTACATTTCCTATACCCACTGCTTTTTCGGGAGTATATTTATGCACTTGCTCATGATCATGGTGACAATAAATCTAGTTCACTAAGTGTGAAACGTTTAATTACTCGAATGTATCAA------CGGATTAACCAAAA------TCAATTTTTTGGACTTCAAATGATATCAGAGGGATTTGCAGTCATTGTGGAAATTCCATTTTCCCTACGAAATTTCCAATCAATTCATTCAATATTTCCTTTTTTCGAGGACAAATTCTCACATTTAAATTATGTGTTAGATGTACTAATACCCTACCCCATTCGCCCGGAAATGCTGGTTCAAACCCTTCGCTACTGGGTAAAAGATGCCTCTTCTTTACATTTATTACGGTTCTTTCTACACGAGTATCCAAGATTTTTCTTG---TTCCTATATAATTCTCATGTATGTGAATATGAATCCATCTTCGTTTTTCTCCGTAACCAA---TCTTCTCATTTACGATCAACATCTTCTGGAGTCCTTCTTGAGCGAATATATTTCTATCGAAAAATAGAA---CATCTTCATTATGTTAGATATCAAGGAAAATCTATTCTGGCTTCAAAGGATACGCCTCTTCTGATGAATAAATGGAAATATTACCTTGTCGATTTATGGTTTCACATGTGGTCTCAACCGGGAAGGGTTCATATAAAG------GAC------TTCTACAAGTTTCT------GGACTATCTT------TGCAGTGTCTTGGTGGTACGGAGTCAAATGCTAGAAAATTCATTTATAATAGATAAGAAGTTCGATACAACCGTTCCAATTATTCCTCTGATTGGATCATTGACTAAGGCGCGGTTTTGTAACACATTAGGGCATCCCATTAGTAAGCCGACCCGGGCCGATTCCTCAGATTCTCATATTATCGACCGATTTGTGCGTCTATGCAGAAATCTTTCTCATTATCACAGCGGATCCTCAAAAAAAAAGAGTTTGTATCGAATAAAATATATACTTCGGCTTTCTTGTATTAAAAGTTTGGTTCGTAAACACAAAAGTACTGTACGCACTTTTACAAGATTAAGTTCG---GAATTCTTCCAAGAATTCCTT------ACGGAGGAAGAGCACGTTCTTTCTTTAATCTTTCGGATTTGGTATTTGGATATTATTTGTATCAAC
>Staphylea_colchica
GAA---TTTCAAGGATATTTCCTATACCCACTTAGCTTTCGGGAGTATATTTATGCACTTTCTCATGATCATGATGACAATAAATTTAGTTCAATAATTGTAAAACGCTTAATTACTCAAATGTATAAA------CAGAATAACCAAAA------TCCATTTTTTGGGTCTCAAATGATATCAGAGGGATTTACAGTCATTGTGGAAATTGCATTTTCCCTACGAAATTTACGATCAATTCATTCAATATTTCCTTTTTTAGAGGACAAATTATCACATTTAAATTTTGTGTCAGATGTACTAATACCCTACCCTATCCATCTGGAAATCTTGATTCAAACCCTTCAT------GTGAAAGATGCCTCTTCTTTGCATTTAGTACGGTTCTTTCTTCACGAGTATCCAAGATTATTCTTG---TTCCTATATAATTCGCATGTATATGAATACGAATCCATCTTCCTTTTTCTCCGTAACCAA---TCTTCT------CGATCAACATCTTTTGTAGTCCTTCTTGAGCGAATATATTTCTATGGAAAAATGGAA---CATCTTCATTATGTTAGATATCAAGGAAACTCAATTTTGGCTTCAAAAGATACG---CTTCTGATGAATAAATGGAAATATTACCTTGTCAATTTATGGTTTTACATGTGGTCGCAACCAGGAAGGATCTATATAAAC------CAA------TTAGCCAAATTTCT------GGGCTATCTT------TCAAGTGTGTCAGTGTTACGGCTTCAAATGCTAGAAAATTCATTTATAATAGATAAGAGATTCGATACAATAGTTCCAATTATTCCTCTGATTGGATCATTGGCTAAAGCAAAATTTTGTAACACATTAGGGCATCCCATTAGTAAGCCAGCCTGGGCCGATTCATCAGATTCTGATATTATCGAACGATTTGCGCGTATATGTAGAAATCTTTCTCATTATTACAGCGGATCCTCAAAAAAAAAAAGTTTGTATCGAATAAAATATATACTTCGACTCTCTTGTGTGAAAACTTTGGCTCGTAAACACAAAAGTACTGTACGCGCTTTTAAAAGATTAGGTTCG---GAATTATTGGAAGAATTCCTT------ACGGAGGAAGAGCAAGTTCTTTCTTTGATCTTACGGATTTGGTACTTGGATATTATTTGTATCAAT
>Tetraena_mongolica
GAA---TTTCAAAAATATTTCCTATACCCACTTCTTTTTCGGGAGTATATTTATGCACTTGCTCATGATCATGGTCAAACAAAATATAGTTTCCTAGTTGTAAAACGTTTAATTCTTCGAATGTATCAA------CAGAATAATCCAAT------TTTATTGTTTGGGACTCAAATGCTGTCAGAGGGATTTGCGGTCGTTTTGGAAATTCCATTTTCCCTACGAAATTTACAATCAATTCATTCAATATTTCCTTTTTTAGAGGACAACTTCTCACATTTAAATTATGTATCAGATGTATTAATACCTTATCCCATTCATCCGGAAATATTGGTTCAAATTCTTCGTGACTGGTTGAAAGATGCCTCCTCTTTGCATTTATTACGACTTGTTCTTCATCATTATCTCAGATTCTTTTTT---TTCCTATATAATTCTTATGTATGTGAATGCGAATCGATTTTTAAATTTATACGTAACCAA---TCTTCTCATTTACGGTCAAAATCTTATGGTCTCTTTATTGAGCGAATAGATTTCTATCAGAAAATAGAA---CATCTTCATTATGTTAGATATAAAGCAAAATCCCTTTTTGCTGTAAAGGATACACCTCTTCTAATGAATAAATGGAAATCTTACCTTATCCATTTATGGTTTTATGCCTGGTCTCAACCAGAAAGGATATATATCAAC------CAA------TTATCCAAATTTTT------AAGTTATTTT------TCAAGTGTGTCATCGGTACGGAGTCAAATGTTAGAAAATTCATTTCTAATGGATAATAGGCTCGATACAATCGTTCCAATTATTCCAATTATTAAATCATTGGCTAAAGCTAAATTTTGTAATTCATTAGGACATCCCATTAGTAAACCAATTTGGACCGATTTATCAGATTCTGAGATTATAGATCGATTTGTGCGTATATGTAGAAATCTTTCTCATTATTACAGCGGATCCTCAAAAAAAAAGAATTTATATAGAATCAAATATATACTTAGACTTTCTTGTGTTAAAACTTTGGCTCGTAAACACAAAAGTACTGTACGTGCTTTCAAAAGATTAGGTTCC---GAATTATTGGAAGAGTTTTTT------ATGCAGGAAGAACACGTTATTTCTTTTGTTTTTCGGATTTGGTATTTGGATATTATTTGTTGCAAT
>Vitis_acerifolia
GGA---GTTCAAAGATATTTCCTATATCCACTTATCTTTCAGGAGTATATTTATGCACTTTCTTATGATCATGGTGACAATAAATCCAGTTTACTAATTGTGAAACGTTTAATTACGCGAATGTATCAA------CAGAATAATCAAAA------TCCATTTTTTGGACCTCAAATGATATCAGAGGGATTTGGAGTCATTGTGGAAATTCCATTTTCCCTACGAAATTTACGATCAATTCATTCAATATTTCCTTTTTTAGAGGACAAATTCCCACATTTAAAGTATGTGTCAGATATACTAATACCCCACCCCATCCATCTGGAAATCTTGGTTCAAGCCCTTCGTTACTGGGTGAAAGATGCCTCTTCTTTGCATTTATTACGATTCTTTCTACACGAGTATCAAAGATTTTTCTTA---TTCCTATATAATTTTCATGTATGTGAATACGACTCTATCTTCATTTTTATCCGCAATCAA---TCTTATCATTTACGATCAACATCTTATGGAGCCCTTCTTGGGCGAATATTTTTCTATGGAAAAATAGAG---CATTTTCATTATGTTAGGTATCAAGGAAAATCCATTCTGGCTTCAAAAGGGGCGCCTCTTCTGATGAATAAATGGAAATATTACCTTGTCAATTTCTGGTTTTACGTGTGGTCTCAACCAGTAAGGATCCATATAAAC------CAA------TTATCCAAGTTTCT------GGGCTATCTT------TCAAGTGTGTCAGTGGTACGGAGTCAAATGCTAGAAAATGCATTTATAATAGATAAGAAGTTCGATACTATAGTTCCAATTATTCCTATGATTGGATCGTTGGCTAAAGCGAGATTTTGTAATGCCTTAGGGCATCCCATTAGTAAGCCGTCCTGGGCCGATTCATCAGATTATGATATTATCGACCGATTTGTGCGTATATGCAGAAATATTTCTCATTATCACAGTGGATCCTCAAAAAAAAAGAATTTGTATCGAATCAAATATATACTTCGACTTTCTTGTGCTCGAACTTTGGCTCGTAAACACAAAAGTACTGTACGTGCTTTTAAAAGATTAGGGTCG---GAATTTTTGGAAGAATTCCTT------ACAGAGGAAGAACAAGCTCTTTCTTTAATCTTACGTTTTTGGTATTTTGATATTATTTGTATCAAT
>Viviania_marifolia
GAA---TTTGAAGAATATTTTCTATACCCACTTATCTTTCGGGAATACATTTATGCACTTGCTCATGATCATGGTGACAATAAATCTAGTTTACTAATTGTGAAACGTTTAATTACTCGAATGGATCAA------CAGAATAACCAAAA------TCTAGTTCTTGAGTCTCAAACGCTATTAGAAGGGTTGGTCCTCATTATGGAAATTCCATTTTCTACAGGAAATTTACGATCAATTCATTCAATATTTCCCTTTTTAGAGGACAAATTTGCGCATTTAAATTATGTGTCAGATGTACTACTACCACACCCCATCCATCTGGAAATTTTGGTTCAAGTCCTTCGTTATTGGGTAAAAGATGCCTCTTCTTTGCATTTATTGAGGTCTTTTCTCCACGGGTATCCGAGATTCTTCTTG---TTTCTATATAATTTATATATAAGTGAATACGAATCCATCTTACTTTTTCTACGTAACCAA---TCTTCTTATTTACGATCAACATCTTTTGGAGTCTTTCTTGAACGAATAAATTTCTATGGAAAAATAGAG---CATCTTCATTATGTTCGATATCAAGGAAAATCCATTCTGGCATCAAAAAATACGCTCCATTTGATGAATAAATGGAAATATTACCTTGTCAATTTATGGTTTTATGCGTGGTCTCAACCAGGAAGGATCCATATAAAC------CAA------TTATCCAAGCTTCT------CGGCTACCTT------TCAAATGTGTCAGTGGTACGGAGTCAAATGCTAGAAAATTCATTTCTAATAGATAATAAATTCGATACGAGAGTTCCTTTTATTTCTCTAATAGGCTCATTGGCTAAAGCGAAATTTTGTAATATATTTGGCCATCCTATTAGTAAGCCAACTTGGGCCGATTCATCCGATTATGATATTATCGACCGATTTGTGCGAATATGTAGAAATCTTTCTCATTATCACAATGGATCCTCAAAAAAAAAGAGTTTATATCGACTAAAATATATACTTCGACTTTCTTGTCTTAAAACTTTGGCTCGTAAACACAAAAGTACTGTGCGTAATTTTAAAAAATTAGGTTCC---GAATTGTTGGAAGAATTCCTT------AGGGAAGAAGAATACGTCTTTTCTTTGATCTTTTCCATTTGGTATTTGGATATTTTGAGTATCCAC
