# Supplementary material for: ­Complete plastid genome sequences of two species of the Neotropical genus Brunellia (Brunelliaceae)
Source: PeerJ. 2020 Jan 28;8:e8392. doi: 10.7717/peerj.8392 (PMC6993752; doi:10.7717/peerj.8392)
Supplement: Supplemental Information 2 [file peerj-08-8392-s002.zip › Alignments/NDHA.fasta]

>Aquilaria_yunnanensis
ATGAGAGTTTATACAACAGAAATAGA---------------AGTACAAGATATTAATTCTTTTTCCAGATTGGAATT------TTTCAAAGAGGTCTATGGA-ATCGTATGGATCTTTGTCCCTATTTTGACTCTTGTATTGGGGATCACAATAGGCGTACTGGTAATTGTATGGTTAGAAAGAAAGATATCCGCAGGAATACAACAACGTATTGGGCCTGAATACGCCGGTCCTTTGGGAATTCTTCAAGCTTTAGCAGATGGGACAAAACTGCTTTTCAAAGAGAATCTTTTTCCAGCTAGAGGAAATACCCGTTTATTCAGTATTGGACCATCTATAGCAGTCATATCAATTTTACTAAGTTTTTTAGTAATTCCTTTTAGCTATCAACTTGTTTTAGCTGATCTCAATATCGGTATTTTTTTATGGATTGCCATTTCAAGTATTGCCCCTGTTGGCCTTCTTATGTCAGGATACGGATCAAATAATAAATATTCCTTTTTAGGTGGTTTACGAGCTGCTGCTCAATCGATTAGTTATGAAATACCATTAACTTTATGTGTTTTATCAATATCTCTAT------------TATCTAACAGTTCAAGTACAGTTGATATAGTTGAGGCGCAGTCAAAATATGGTTTTTGGGGATGGAATTTGTGGCGTCAGCCTATAGGATTTATCGTTTTTCTAATTTCTGCCCTAGCCGAATGCGAGAGATTACCCTTTGATTTACCAGAAGCGGAGGAAGAATTAGTAGCAGGTTATCAAACCGAATATTCGGGTATTAAATTTGGTTTATTTTATGTTGCTTCCTATCTAAATCTATTACTTTCTTCGTTATTTGTAACGGTTCTTTACTTGGGTGGTTGGAATATTTCCATTCCATACATATTTGTTCCTGAGCTATT------TGAAATAAATAAAGTGGATGAAATTTTTGGAACTACAATTGGTATCTTTATTACATTAGCTAAAACTTATTTGTTCTTGTTTATTTCTATCACAACAAGATGGACTTTACCTAGGTTAAGAATGGACCAACTTTTAAATCTTGGATGGAAATTTCTTTTACCAATTTCTCTCGGTAATCTATTATTAACAACCTCTTTTCAACTTTTTTCACTG
>Arabidopsis_thaliana
ATGATAATTTATGCAACAGC---------------------AGTCCAAACTATAAATTCTTTTGTTAAATTGGAATC------TTTAAAAGAGGTCTATGGA-CTCATATGGATA---GTCCCTATATTTTCTCTTGTATTGGGAATCATAACAGGTGTACTAGTAATTGTGTGGTTAGAAAGAGAAATATCTGCAGGGATACAACAACGTATTGGACCTGAATACGCCGGCCCGTTGGGAATTCTTCAAGCTCTAGCCGATGGGACAAAACTACTTTTCAAAGAAAATCTTCGTCCATCTAGAGGAAATACTCCTTTATTTAGTATTGGACCATCTATAGCAGTTATCTCTATTTTACTAAGTTATTCAGTAATTCCCTTTAGCAATCACCTTGTTTTAGCGGATCTCAATATCGGTATTTTTTTATGGATTGCCATCTCAAGTATTGCTCCTATTGGACTTCTTATGTCAGGATATGGATCAAATAATAAATATTCTTTTTTAGGTGGTCTGCGAGCTGCTGCCCAATCGATTAGTTATGAAATACCATTAACTCTATGTGTTTTATCAATATCTCTAC------------TATCTAACAGTTTAAGTACAGTTGATATAGTTGAGGCACAATCAAAATATGGTTTTTGGGGATGGAATTTGTGGCGTCAACCTATAGGTTTTATCATTTTTCTAATTTCTTCCCTAGCAGAATGCGAGAGGTTACCGTTTGATTTACCAGAAGCGGAAGAAGAATTAATAGCAGGTTATCAAACTGAATATTCAGGTATAAAATTTGGTTTATTTTACGTTGCTTCTTATCTAAATCTATTAATTTCCTCATTATTTGTAACAGTTCTATACTTAGGCGGTTGGAATATTTCTATTCCGTATATATCTATTCTGGAGCTATT------TCAAAGGGATCAA---------ATTTTTGGAACAACAATTGGTATCTTTATTACATTAGCTAAAACTTATTTGTTTTTGTTCGTTTCTATCGCAACAAGATGGACTTTACCTAGGCTAAGAATGGATCAACTATTAAATCTTGGATGGAAATTTCTTTTACCTATTTCCCTTGGTAATCTATTATTAACCACTTCTTTCCAACTCTTTTCACTC
>Arabis_alpina
ATGATAATTTATGCAACAGA---------------------AGTAGAAACTATAAATTCTTTTGTTAGATTGGAATC------TTTAAAAGAGGTCTATGAA-CTCGTATGGATATTTGTCCCTATATTTTCTCTTGTATTGGGAATCATAACAGGTGTATTAGTAATTGTGTGGTTAGAAAGAGAAATATCCGCAGGGATACAACAACGTATTGGACCTGAATACGCCGGCCCGTTGGGAATTCTTCAAGCTCTAGCCGACGGGACAAAACTGCTTTTCAAAGAAGATCTTCGTCCATCTAGAGGAAATAGTCCTTTGTTTAGTATTGGACCATCTATAGCCGTTATCTCAATTTTACTAAGTTATTCAGTAATTCCCTTTAGCAATCACCTTGTTTTAGCGGATCTCAATATCGGTATTTTTTTATGGATTGCCATTTCAAGTATTGCTCCGATTGGACTTCTTATGTCAGGATATGGATCAAATAATAAATATTCTTTTTTAGGTGGTCTACGAGCTGCTGCCCAATCAATTAGTTATGAAATACCATTAACTCTATGTGTTTTATCAATATCTCTAT------------TATCTAACAGTTTAAGTACAGTTGATATAGTTGAGGCACAATCAAAATATGGTTTTGGGGGATGGAATTTGTGGCGTCAACCTATAGGTTTTATAATTTTTCTAATTTCTTCCCTAGCAGAATGCGAGAGGTTACCGTTTGATTTACCAGAAGCGGAAGAAGAATTAATAGCAGGTTATCAAACTGAATATTCAGGTATCAAATTTGGTTTATTTTACGTTGCTTCTTATCTAAATCTATTAATTTCCTCATTATTTGTAACAATTCTATACTTAGGCGGTTGGACTATTTCTATTCCGTATATATCTAGTCTGGAACTATT------TGACAGGGATCCG---------ATTTTTGAAACAACAATTGGTATCTTTATTACATTAGCTAAAACTTATTTGTTCTTGTTCATTTCGATCGCAACAAGATGGACTTTACCTAGGCTAAGAATGGATCAACTATTAAATCTTGGATGGAAATTTCTTTTACCGATTTCCCTTGGTAATCTATTATTAACAACTTCTTTCCAACTCTTTTCACTC
>Arachis_hypogaea
ATGATTATTGATACAACAGA---------------------AGTACAAGATATCAATTCTTTTTTCAGATTGGAATC------TTTAAAGGAGGTCTATGGA-ATTCTATGGGTATTTGCCCCTATCTTTACTCTTGTATTGGGAATCACCATAAGTGTACTAGCAATTGTATGGTTAGAAAGAGAAATATCCGCAGGTATACAACAGCGGATTGGACCTGAATACGCGGGTCCTTTGGGAGTTCTTCAAGCTCTAGCAGATGGAACAAAACTACTTTTCAAAGAGAGTCTTATTCCATCTAGGGGAGATACTCGTTTATTCAGTATCGGACCATCCATATCAGTTATATCCATTATAATAAGCTATTCGGTAATTCCTTTTGGATATAATTTTGTTTTATCCGATCTCAATATCGGTGTTTTTTTATGGATTTCTATTTCGAGTATTGCTCCGATTGGACTTCTTATGTCAGGATATGGATCAAATAACAAATATTCCTTTTTGGGTGGTCTACGAGCAGCTGCTCAATCGATTAGTTATGAAATACCATTAACTCTATGTGTGTTATCAATATCTCTAT------------TATCTAATAGTTTAAGTACAGTTGATATAGTTGATGCACAATCAAAATATGGTTTTTTGGGGTGGAATTTGTGGCGGCAACCTATAGGTTTCGTCGTTTTTCTAATTTCTTCCCTAGCAGAATGTGAAAGATTACCTTTTGATTTACCAGAAGCGGAAGAAGAATTAGTAGCGGGTTATCAAACCGAATATTCGGGTATCAAATTTGGTTTATTTTATGTTGCTTCCTATTTAAACCTATTAATTTCTTCATTATTTGTAACAGTTCTTTACTTGGGCGGTTCAAATATCTCTATTCCGTACCTATTCATTTCTGAGTCTTT------TGAAATAACTAAAGCATATGGAGTTTTTGGAACTACAATTGATATCTTTATCACATTAGCTAAAACTTATTTGTTTTTGTTCCTTTCTATCACAGCAAGATGGACTTTGCCTAGGCTAAGAATGGACCAATTATTAAATCTTGGGTGGAAATTTCTTTTACCTATTTCTCTCGGCAATCTATTATTAACAACTTCGTCTCAACTATTTTCACTG
>Averrhoa_carambola
ATGATAATTGATACAAGAGA---------------------AGTACAAGATATCAATTCTTTTTCCAGATTGGAATCCGTAAACGTAAAAGAGATCTATGAA-ATTATATGGGCGCTTGTCCCTATTTTTACTCCTCTGTTGGGAATCACAATAGCCGTACTGGTAATTGTGTGGTTAGAAAGAGAAATATCCGCAGGAATACAACAACGTATTGGACCTGAATACGCCGGTCCTTTGGGAATTCTTCAGGCTCTAGCAGATGGAACAAAACTACTTTTCAAAGAGAATCTTTTTCCGTCTAGAGGGGATACTCGTTTATTCAGTATCGGACCATCCATAGCAGTCATATCCATTTTACTAAGTTATTCAGTACTTCCTTTTGACTCTCACCTTGTTTTAGCTGACCTAAATATCGGGGTTTTCTTATGGATTGCTGTTTCAAGTATTGCTCCCATTGGACTTCTTATGTCAGGATATGGATCAAATAATAAATATTCCTTTTTAGGTGGTCTACGAGCTGCTGCTCAATCAATTAGTTATGAAATACCATTAACTTTATGTGTGTTATCAATATCTCTAT------------TATCTAACAGTTCAAGTACAGTTGATATAGTTGAGGCACAGTCAAAATATGGTTTTTGGGGATGGAATTTGTGGCGTCAACCTACAGGGTTTATAGTTTTTCTAATTTCTTCCCTAGCAGAATGTGAGAGATTACCTTTTGATTTGCCAGAAGCAGAAGAAGAATTAGTAGCCGGTTATCAAACCGAATACTCGGGTATCAAATTTGGTTTATTTTATGTTGCTTCCTATCTAAACCTATTAGTTTCTTCATTATTTGTAACAATTCTTTACTTTGGCGGTTGGAATATCTCTATTCCATACATATCTGTTCCTGAGCTTTT------TGAAATAAATAAAGCGGGTGAAGTTTTTGAAAGGGCAATTGGTATCTTTATTACGTTGGCTAAAACTTATTTGTTCTTGTTTATTCCTATTACAACAAGATGGACTTTGCCTAGGCTAAGAATGGACCAACTATTAAATCTGGGATGGAAATTTCTTTTACCTATTTCTCTCGGTAATCTAGTATTAACAACGTCTTTCCAACTCCTTTCACTG
>Brunellia_antioquensis
ATGATAATTGATACAACAGA---------------------AGTACAAGATATCAATTCTTTTTCCAGATTGGAATCCGTAAACGTAAAAGAGGTCTATGGA-ATTCTATGGGCGCTTGTCCCTATTTTTACTCCTGTATTGGGAATCACAATAGGTGTACTAGTAATTGTGTGGTTAGAAAGAGAAATATCCGCAGGGATACAACAACGTATTGGACCTGAATACACCGGCCCTTTGGGAATTCTTCAAGCTCTAGCAGATGGGACAAAACTACTTTTCAAAGAGAATCTTCTTCCATCTAGAGGGAATACTCGTTTATTCAGTATCGGACCATCCATAGCAGTCATATCAATTTTACTAAGCTATTCAGTAATTCCCTTTGCCTCTCACCTTGTTTTAGCCGATCTAAATATTGGGGTTTTTTTATGGATTGCTATTTCAAGTATTGCTCCCATTGGACTTCTTATGTCAGGATATGGATCAAATAATAAATATTCCTTTTTAGGGGGTCTACGAGCGGCTGCTCAATCGATTAGTTATGAAATACCATTAACTCTATGTGTGTTATCAATATCTCTAT------------TATCTAACAGTTCAAGTACAGTTGATATAGTTGAGGCGCAATCAAAATATGGTTTTTGGGGATGGAATTTGTGGCGTCAACCTATAGGGTTTATAGTTTTTCTAATTTCTTCCCTAGCAGAATGTGAGAGATTACCTTTTGATTTACCAGAAGCAGAAGAAGAATTGGTAGCTGGTTATCAAACCGAATATTCGGGTATTAAATTTGGTTTATTTTATGTTGCTTCCTATCTAAACCTATTTGTTTCTTCATTATTTGTAACAGTTCTTTACTTGGGCGGTTGGAATATCTCTATTCCGTACAGGTTCGTTTTTGAGCTTTT------TGAAATAAATAAAGCGGGTGGAGTTTTTGGAATGACAATTGGTATCTTTATTACATTGGCTAAAACTTATTTGTTCCTGTTTATTCCTATCACAACAAGATGGACTTTACCTAGGCTAAGAATGGACCAACTATTAAATCTTGGATGGAAATTTCTTTTACCTATTTCTCTTGGTAATCTCTTATTAACAACTTCTTTCCAACTCCTTTCCCTA
>Brunellia_trianae
ATGATAATTGATACAACAGA---------------------AGTACAAGATATCAATTCTTTTTCCAGATTGGAATCCGTAAACGTAAAAGAGGTCTATGGA-ATTCTATGGGCGCTTGTCCCTATTTTTACTCCTGTATTGGGAATCACAATAGGTGTACTAGTAATTGTGTGGTTAGAAAGAGAAATATCCGCAGGGATACAACAACGTATTGGACCTGAATACACCGGCCCTTTGGGAATTCTTCAAGCTCTAGCAGATGGGACAAAACTACTTTTCAAAGAGAATCTTCTTCCATCTAGAGGGAATACTCGTTTATTCAGTATCGGACCATCCATAGCAGTCATATCAATTTTACTAAGCTATTCAGTAATTCCCTTTGCCTCTCACCTTGTTTTAGCCGATCTAAATATTGGGGTTTTTTTATGGATTGCTATTTCAAGTATTGCTCCCATTGGACTTCTTATGTCAGGATATGGATCAAATAATAAATATTCCTTTTTAGGGGGTCTACGAGCGGCTGCTCAATCGATTAGTTATGAAATACCATTAACTCTATGTGTGTTATCAATATCTCTAT------------TATCTAACAGTTCAAGTACAGTTGATATAGTTGAGGCGCAATCAAAATATGGTTTTTGGGGATGGAATTTGTGGCGTCAACCTATAGGGTTTATAGTTTTTCTAATTTCTTCCCTAGCAGAATGTGAGAGATTACCTTTTGATTTACCAGAAGCAGAAGAAGAATTGGTAGCTGGTTATCAAACCGAATATTCGGGTATTAAATTTGGTTTATTTTATGTTGCTTCCTATCTAAACCTATTTGTTTCTTCATTATTTGTAACAGTTCTTTACTTGGGCGGTTGGAATATCTCTATTCCGTACAGGTTCGTTTTTGAGCTTTT------TGAAATAAATAAAGCGGGTGGAGTTTTTGGAATGACAATTGGTATCTTTATTACATTGGCTAAAACTTATTTGTTCCTGTTTATTCCTATCACAACAAGATGGACTTTACCTAGGCTAAGAATGGACCAACTATTAAATCTTGGATGGAAATTTCTTTTACCTATTTCTCTTGGTAATCTCTTATTAACAACTTCTTTCCAACTCCTTTCCCTA
>Bulnesia_arborea
ATGATCATTAATGCAACAGA---------------------AGTACAAGATATCAATTCTTTTTCTATATTTCAATT------ACAAAAAGAATCCTATGAG-ATTCTATGGGCG---ATCCCTATTTTGACTCTGGTATTGGGAATTACAATAGGTGTATTAGTAATTGTGTGGTTAGAAAGAGAAATATCTGCAGTAATACAACAACGTATTGGACCTGAATACGCAGGTCCTTTTGGAATTCTTCAATCTTTAGCAGACGGAACAAAATTACTTTTCAAAGAGAATCTTTTTCCATCTAGGGGAGATACTAACTTATTCAGTATCGGACCATCCATAGCAGTAATATCAATTTTATTAAGTTATTCAGTAATTCCTTTTGGATATAATCTTATTTTATCTGATCTAAATATTGGTGTTTTTTTATGGATTGCCGTTTCAAGCATTGCTCCCATTGGACTTCTTATGTCAGGGTATGGATCCAACAATAAATATTCCTTTTTAGGTGGTTTAAGAGCTGCTGCTCAATCAATTAGTTATGAAATACCATTAACTCTTTGTGTCTTATCAATATCTCTAC------------TATCTAACAGTTCAAGTACAGTTGATATAGTTGAAACACAATCAAAATATGGGCTTTGGGGATGGAATTTATGGCGTCAACCTATAGGATTTATCATTTTTTTAATTTCTTCTTTGGCAGAATGCGAAAGATTACCCTTTGATTTACCGGAAGCAGAAGAAGAATTAGTAGCAGGCTACCAAACCGAATATTCAGGTATTAAATTTGGTTTGTTTTATGTTGCTTCTTATCTAAATCTATTAGTTTCTTCATTATTTGTAACAGTTCTTTATTTGGGCGGTTGGAATCTATCTATTCCATACATATTTGTTCCTGAACTTTT------TGAAATAAATAGAACGAGTAGCATTTTTCAAATGACAATTAATATTTTTATTACATTAGCCAAAACATATTTGTTCTTATTCATTTCGATCGCAACAAGATGGACTTTACCTAGATTAAGAATGGACCAATTATTAAATCTTGGATGGAAATTTCTTTTACCCATTTCTCTCGGGAATCTATTATTAACAACTTCGTTTCAGCTCCTTTCACTC
>Carica_papaya
ATGATAATTGATACAATAGA---------------------AGTACAAGATATCAATTCTTTTTCCAGATTGGAATC------TTTAAAAGAGTTCTATGGA-ATCATATGGATG---GTCCCTATTTTGGCTCTTGTATTGGGGATCACAACAGGTGTACTAGTAATTGTGTGGTTAGAAAGAGAAATATCTGCAGGGATACAACAACGTATTGGACCTGAATACGCCGGTCCTTTGGGAATTCTTCAAGCTCTAGCAGATGGGACAAAACTACTTTTCAAAGAGAATCTTCTTCCATCTAGAGGAAATACTCGTTTATTCAGTATTGGACCGTCTATAGCAGTTATATCAATTTTACTAAGTTATTCAGTAATTCCTTTTGGCAATCACCTTGTTTTAGCGGATCTCAATATCGGTATTTTTTTATGGATTGCCATCTCAAGTATTGCTCCTATTGGACTTCTTATGTCAGGATATGGATCAAATAATAAATATTCTTTTTTAGGTGGTCTGCGAGCTGCTGCTCAATCAATTAGTTATGAAATACCATTAACTCTATGTGTTTTATCAATATCTCTAC------------TATCTAACAGTTCAAGTACAGTTGATATAGTTGAGGCGCAGTCAAAATATGGTTTTTGGGGGTGGAATTTGTGGCGACAACCCATAGGGTTTATCATTTTTCTAATTTCTTCCCTAGCAGAATGTGAGAGGTTACCTTTTGATTTACCAGAAGCAGAAGAAGAATTAGTAGCAGGTTATCAAACCGAATATTCAGGTATCAAATTTGGTTTATTTTACGTTGCTTCCTATTTAAATCTATTAGTTTCTTCGTTATTTGTAACAGTTCTATACTTGGGTGGTTGGAATATTTCTATTCCATACATATTCGTTCCTGAGCTATT------TGAAATGGAT---------GGAATCCTTGGAACAACAATCGGTATCTTTATTACATTAGCGAAAACTTATTTGTTCTTGTTCATTTCTATCGCAACAAGATGGACTTTACCTAGGCTAAGAATGGACCAACTATTAAATCTTGGATGGAAATTTCTTTTACCTATTTCTCTGGGCAATCTATTATTAACAACTTCGTCCCAACTCCTTTCACTC
>Castanea_mollissima
ATGATAATTGATATAAGGGA---------------------AGTACAAGATATCAATTCTTTTTACAGAGTGGAATC------TTTAAAGGGGGTCTATGGA-ATTATATGGGTGCTTGCCCCTATTTTGACTCTTGTATTAGGAATCACAATAGGCGTACTAGTAATTGTATGGTTAGAAAGAGAAATATCCGCAGGGCTACAACAACGTATTGGACCCGAATATTCCGGTCCCTTAGGAGTTCTTCAAGCTCTAGCAGATGGGACAAAATTACTTTTCAAAGAAAATCTTCTTCCATCTAGAGGAGATACTCGGTTATTCAGTATCGGACCATCCATAGCAGTTATAGCAATTCTATTAAGTTATTCAGTAATTCCTTTTGACTATCACCTTGTTTTAGCCGATCTAAATATCGGGGTTTTTTTGTGGATTGCGGTTTCAAGTATTGCTCCCATTGGACTTCTTATCTCAGGATATGGCTCAAACAATAAATATTCCTTTTTAGGTGGTCTACGAGCTGCTGCTCAATCGATTAGTTATGAAATACCATTAACTCTATGTGTATTAGCAATATCTCTAT------------TATCTAATAGTTTAAGTACAGTTGATATTGTTGAGGCTCAATCAAAATATGGTTTTTGGGGTTGGAATTTGTGGCGTCAACCTATAGGGTTTATCGTTTTTCTAATCTCTTCCCTAGCAGAATGTGAGAGATTACCTTTTGATTTACCGGAAGCGGAAGAAGAATTAGTAGCGGGTTATCAAACCGAATATTCGGGTATCAAATTTGGTTTATTTTATGTTGCTTCCTATCTAAACCTATTAATTTCTTCATTATTTGTAACAGTTTTGTACTTGGGCGGTTGGAATATCTCTATTCCATACATATTCGTTGCCGAGCTTTT------TGAAATAAATAAAGCACGTGAGGTCTTTGGAACGACAATTGGTATCTTTATTACATTAGCCAAAACTTATTTGTTCTTGTTCATTCCTATCACAACAAGATGGACTTTACCTAGGCTAAGAATGGACCAACTATTAAATCTGGGATGGAAATTTCTTTTACCTATTTCTCTCGGCAATCTGTTATTAACAACCTCTTTCCAACTCAGTTCGCTG
>Catha_edulis
ATGATACTTGATACACCAGAAATACAAGATATTCATTCTTTAATACAAGATATTCATTCTTTTTCCGGATTAGAATC------CTTAAAAGAGATATATAAC-ATTATATGGATGCTTGTTCCTATTTTGACTCTTGTATTGGGAATAACAATAGGGGTACTAGTAATTGTGTGGTTAGAAAGAGAAATAGCCGCAGGAGTACAACAACGTATTGGACCCGAATATGCTGGTCCTTTAGGAGTTCTTCAAGCTCTAGCAGATGGGATAAAACTACTTTTTAAAGAGAATCTTCTTCCATCTCGGGGAGATACTCGTTTATTCAGCGTTGGCCCATCCATAGCAGTCATATCAATTCTACTAAGCTATTCAGCAATTCCTTTTGGCTATCACCTAGTTTTAGCGGATCTAAAGATTGGTGTTTTTTTATGGATTGCCATTTCAAGTATTGCTCCCATCGGACTTCTTATGTCAGGATATGGATCAAATAATAAATATTCTTTTTTAGGTGGTCTACGAGCCGCTGCTCAATCGATTAGTTATGAAATACCATTAACTCTATGTGTGTTATCAATATCTCTAT------------TATCTAATAGTTTAAGTACAGTTGATATAGTTGAGGCACAGTCAAAATATGGTCTTTGGGGGTGGAATTTGTGGCGGCAACCTATAGGGTTTATTGTTTTTCTAATTTCTTCTCTAGCAGAATGCGAGAGATTGCCTTTTGATTTACCAGAAGCGGAAGAAGAATTAGTAGCCGGTTATCAAACCGAATATTCGGGTATCAAATTTGGTTTATTTTATGTTGCTTCCTATCTAAACCTATTAGTTTCGTCATTATTTGTAACAGTTCTTTACTTGGGCGGTTGGAATATTTCTATTCCGTACATTTTTGTTCCTGAGCTTTT------TGAACTAAATAAAGTGAGTGGCGTTTTTGGAACAACAACGGGTATCTTTATTATATTGGCTAAAACCTATTTGTTCTTGTTCGTTTCTATCACAACAAGATGGACTTTACCTAGACTAAGAATGGATCAACTATTTAATCTTGGCTGGAAATTTCTTTTACCTATTTCTCTCGGCAATCTATTATTAACAACCTCTTCACAACTCCTTTCATTG
>Ceratopetalum_apetalum
ATGATAATTGATACAACAGA---------------------AGTACAAGATATCAATTCTTTTTCCAGATTGGAATCCGTAAACGTAAAAGAGGTCTATGGA-ATTATATGGGCGCTTGTCCCTATTTTTACTCCTGTATTGGGAATCACAATAGGCGTACTAGTAATTGTATGGTTAGAAAGAGAAATATCCGCAGGGATACAACAACGTATTGGACCTGAATACGCCGGTCCTTTGGGAATTCTTCAAGCTCTAGCAGATGGGACAAAATTACTTTTCAAAGAGAATCTTCTTCCATCTAGAGGGGATACTCGTTTATTCAATATCGGACCATCCATAGCAGTCATATCAATTTTACTAAGTTATTCAGTAATTCCCTTTGACTCTCACCTTGTTTTAGCTGATCTAAATATTGGGGTTTTTTTATGGATTGCTATTTCAAGTATTGCTCCCATTGGACTTCTTATGTCAGGATATGGATCAAATAATAAATATTCCTTTTTAGGTGGTCTACGAGCTGCTGCTCAATCAATTAGTTATGAAATACCATTAACTCTATGTGTGTTATCAATATCTCTAT------------TATCTAACAGTTCAAGTACGGTTGATATAGTTGAGGCGCAGTCAAAATATGGTTTTTGGGGATGGAATTTGTGGCGTCAACCTATAGGGTTTATAGTTTTTCTAATTTCTTCCCTAGCAGAATGTGAGAGATTACCTTTTGATTTACCAGAAGCAGAAGAAGAATTAGTAGCCGGTTATCAAACCGAATATTCGGGTATCAAATTTGGTTTATTTTATGTTGCTTCCTATCTAAACCTATTAGTTTCTTCATTATTTGTAACAGTTCTTTACTTGGGCGGTTGGAATATCTCTATTCCGTACATATTCGTTCGTGAGCTTTG------TGAAATAAATAAAGCGGGTGGGGTTTTTGGAATGACAATTGGTATCTTTATTACGTTGGCTAAAACTTATTTGTTCCTGTTTATTCCTATCACAACACGATGGACTTTACCTAGACTAAGAATGGACCAACTATTAAATCTTGGATGGAAATTTCTTTTACCTATTTCTCTCGGTAATCTATTATTAACAACTTCTTTCCAACTCCTTTCCCTG
>Citrus_sinensis
ATGATAATTGCTACACCCGA---------------------AGTACAAGATATCAATTCTTTTTCCCGATTGGAATC------CCTACAAGAGGTCTATGGG-ATCCTATGGGTG---GCCCCTATTTCGATTTATGTATTGGCAATCACAATCGGTGTCCTAGTAATTGTGTGGTTAGAAAGAGAAATATCTGCAGGAATACAACAGCGTATTGGGCCTGAATACGCCAGCCCTTTGGGAATTCTTCAAGCTTTAGCCGATGGGACAAAACTCCTTTTCAAAGAAAACCTTCTTCCATCTAGAGGAAATAGTAGTTTATTCAGTATTGGTCCATCTATAGCAGTCATAGCAATTCTACTAAGTTATTCAGTAATTCCTTTTAGTTATAACCTTGTTTTAGCTGACCTCAATATCGGTATTTTTTTATGGATTGCCATTTCAAGTATTGCCCCTATTGGACTTCTTATGTCAGGATATGGATCAAATAATAAATATTCCTTTTTAGGTGGTCTGCGAGCTGCTGCTCAATCGATTAGTTATGAAATACCATTAACTTTATGTGTTTTATCAATATCTCTAT------------TATCTAACAGTTTAAGTACAGTTGATATAGTTGGGGCGCAATCAAAATATGGTTTTTGGGGGTGGAATTTGTGGCGTCAACCTATAGGGTTTATCGTTTTTCTAATTTCTTCCCTAGCGGAATGCGAGAGATTACCTTTTGATTTACCAGAAGCGGAAGAAGAATTAGTAGCCGGTTATCAAACCGAATATTCAGGAATAAAATTTGGTTTATTTTACGTTGCTTCCTATCTAAATCTACTAGTTTCCTCATTATTTGTAACAGTTCTTTACTTGGGAGGTTCGAATCTTTCCATTCCATACATATTTGTTCCTGGGCTGGT------TGAAATAAATAAAGCGGATGGAATCTTTGGAACGACAATTGGTATCTTTATTACATTAGCTAAAACTTATTTGTTCTTGTTCATTCCTATTGCAACAAGGTGGACTTTACCGAGACTAAGAATGGACCAACTATTAAATCTTGGCTGGAAATTTCTTTTACCTATTTCTCTCGGTAATCTATTATTAACAACTTCTTCCCAACTCCTTTCGCTA
>Cucumis_melo
ATGATAATTGATACATCACA---------------------AGTCCAAGATATCAATTCTTTTTCGAGATTGGAATT------CTTAAAAGAATTCTATGGA-ATTCTATGGGTACTTGTCCCTATTTTGACTACTGTATTGGGAATCACAATAGGCGTACTAGTAATTGTATGGTTAGAAAGAGAAATATCCGCAGGAATACAACAACGGATTGGACCTGAATATGCTGGTCCTTTGGGAGTTCTTCAAGCTTTAGCAGATGGTACAAAACTACTTTTTAAAGAAAATCTGCTTCCATCTAGAGGTGATACTCGCTTATTCAGTATGGGACCATCCATAGCAGTCATATCAATTTTACTAAGCTATTCAGTAATTCCTTTTGGTTATCGCCTTGTTTTAGCCGATCTACCTATCGGTGTTTTTTTATGGATTGCCATTTCAAGTGTTGCTCCCATCGGACTTCTTATGTCAGGATATGGATCCAATAATAAATATTCCTTCTTAGGTGGTCTACGAGCTGCTGCTCAATCAATTAGTTATGAAATACCATTAACTCTATGTGTATTATCAATATCTCTAT------------TATCTAACAGTTCTAGTACCGTTGATATAGTTGAGGCTCAATCAAAATATGGTTTTTGGGGTTGGAATTTGTGGCGTCAACCTATAGGGTTTGTTATTTTTCTAATTTCTTCCTTAGCAGAATGCGAGAGATTACCTTTTGATTTACCAGAAGCAGAAGAAGAATTAGTAGCGGGTTATCAAACTGAGTATTCAGGTATAAAATTTGGTTTATTTTATGTTGCTTCCTATCTAAATCTATTAGTTTCTTCGTTATTTGTAACTGTTCTTTACTTGGGTGGTTGGGATATCTCTATTCCATACATATTAGGTTATGAACTATT------TGAAATAAATAAAGTGTATGAAGTCTTTGGAATGACAATTAGTATCTTTATTACATTAGCGAAAACTTATTTGTTCTTGTTCATTTCTATAGCAACAAGATGGACTTTACCCCGACTAAGAATAGATCAACTATTAAATCTTGGATGGAAATTTCTTTTACCTATATCTCTCGGTAATCTATTATTAACAACATCTTTTCAACTCTTTTCATTG
>Euonymus_japonicus
ATGATACTTGATACACCAGA---------------------AATACAAGATATTCATTCTTTTTCCGGATTAGAATC------CTTAAAAGAGATATATAAC-ATTATATGGATGCTTGTTCCTATTTTAACTCTTGTCTTGGGAATAACAATAGGGGTACTAGTAATTGTGTGGTTAGAAAGAGAAATAGCCGCAGGAGTACAACAACGTATTGGGCCCGAATATGCTGGTCCTTTAGGAGTTCTTCAAGCTCTAGCAGACGGGATAAAACTACTTTTTAAAGAGAATCTTCTTCCATCTCGGGGAGATACTCGTTTATTCAGCGTTGGCCCATCCATAGCAGTCATATCAATTCTACTAAGCTATTCAGTAATTCCTTTTGGCTATCACCTAGTTTTAGCTGATCTAAAGATTGGTGTTTTTTTATGGATTGCCATTTCAAGTATTGCTCCCATCGGACTTCTTATGTCAGGATATGGATCAAATAATAAATATTCTTTTTTAGGTGGTCTACGAGCCGCTGCTCAATCAATTAGTTATGAAATACCATTAACTCTATGTGTGTTATCAATATCTCTAC------------TATCTAATAGTTTAAGTACAGTTGATATAGTTGAGGCACAGTCAAAATATGGTCTTTGGGGGTGGAATTTGTGGCGTCAACCTGTAGGGTGTATTGTTTTTCTAATTTCTTCTCTAGCAGAATGCGAGAGATTGCCCTTTGATTTACCAGAAGCGGAAGAAGAATTAGTAGCCGGTTATCAAACCGAATATTCGGGTATCAAATTTGGTTTATTTTATGTTGCTTCCTATCTAAACCTATTAGTTTCGTCATTATTTGTAACAGTTCTTTACTTGGGCGGTTGGAATATTTCTATTCCGCACTTTTTTGTTCCTAAGCTTTT------TGAACTAAATAAAGTGAGTGGGGTTTTTGGAACAACAACGGGTATCTTTATTATATTGGCTAAAACTTATTTGTTCTTGTTCATTTCTATCACAACAAGATGGACTTTACCTAGACTAAGAATGGATCAACTATTAAATCTTGGCTGGAAATTTCTTTTACCTATTTCTCTCGGCAATCTATTATTAACAACCTCTTCACAACTCCTTTCATTG
>Ficus_racemosa
ATGATAATTGATACACCAGA---------------------AGTACAAGATATTAATTCTTTTTCTAGATTCGAATT------TTTAAAAGAGATCTATGGA-ATTATATGGACCCTTATTCCTATTTTTACTCCTGTATTGGGAATCACAATAGGTGTACTAGTAATTGTATGGTTAGAAAGAGAGATATCCGCAGGGATACAGCAACGTATTGGACCTGAATACGCCGGACCTTTGGGAGTTCTTCAAGCTTTAGCAGATGGGTCAAAGCTACTTTTCAAAGAAAATATTTTTCCATCTAGAGGAGAAACTCTTTTATTCAGTATCGGACCGTCCATTGCGGTTATATCCATTTTAGTAAGCTATTCAGTAGTTCCTTTTAGTTCTCACCTTGTTTTAGTGGATCTCAATATCGGTGTTTTTTTATGGATTGCCATTTCAAGTATCGCTCCCATCGGCCTTCTTATGTCAGGATACGGTTCAAATAATAAATATTCTTTTTTAGGTGGTCTACGAGCTGCTGCTCAATCGATTAGTTATGAAATACCATTAACTTTATGTGTATTATCAATATCTCTACGTGCGATTCGT---------------------------ATAGTTGAGGCACAATCAAAATATGGTTTTTGGGGATGGAATTTGTGGCGTCAACCTATAGGGTTTATTATTTTTCTAATTTCTTCCCTAGCAGAATGTGAAAGATTACCTTTTGATTTACCAGAAGCAGAAGAAGAATTAGTAGCAGGTTATCAAACCGAATACTCGGGTATCAAATTTGGTTTATTTTACGTTGCTTCCTATCTAAACCTATTAGTTTCTTCATTATTTGTAACAGTTCTTTACTTGGGCGGTTGGAATATCTCTATTCCGTACATATTTGTTTTTGATTTTTT------TGAAATAAATAAAACATATGGTGTTTTTGAACCGACAATTAGTATGTTTATTACATTAGCTAAAACTTATTTGTTCTTGTTCATTCCTATCACAACAAGATGGACTTTACCTAGGCTAAGAATGGACCAGCTATTGAATCTTGGATGGAAATTTCTTTTACCTATTTCTCTCGGTAATCTATTATTAACAACTTCTTCCCAACTCTTTTCACTG
>Glycine_max
ATGATAATTTATTTAACAGA---------------------GATACAAGATATCCATTTTTTTTTCAGATTGGAATC------TTTTAAAGAGATATATGGA-ATTATATGGGTA---GCCCCTATTTTGATTCTTATATTGGGAATTACGATAAGTGTACTAGCAATTGTATGGTTAGAAAGGGAAATATCCGCAGGGATACAACAACGTATTGGACCTGAATACACAGGTCCTTTTGGAGTTCTTCAAGCTCTAGCAGACGGAACAAAATTACTTTTCAAAGAGAATCTTATTCCATCTAGAGGAGATATTCGTTTATTCAGTATAGGACCATCTATATCAGTCATATCGATTATAATAAGCTATTCAGTAATTCCTTTTGGCTATAACTTTGTTTTATCTGATCTGAATATTGGTGTTTTTTTATGGATTGCTATTTCGAGTATTGCTCCCATTGGACTTCTTATGTCAGGATATGGGTCAAATAATAAATATTCCTTTTTGGGTGGTCTACGAGCAGCTGCTCAATCGATTAGTTATGAAATACCATTAACTCTATGTGTGTTATCAATATCTCTAT------------TATCTAACAGTTTAAGTACAGTTGATATAGTTGATGCACAATCAAAATATGGTTTTTGGGGATGGAATTTGTGGCGTCAACCTATGGGTTTCATTGTTTTTCTAATCTCGTCCCTAGCAGAATGTGAAAGATTACCTTTTGATTTACCGGAAGCGGAAGAAGAACTAGTAGCGGGTTATCAAACCGAATACTCGGGTATCAAATTTGGTTTATTTTATGTTGCTTCCTATTTAAACCTATTCATTTCTTCCTTATTTGTAACAGTTCTTTACTTTGGTGGTTCAAATATCTCTATTCCATACATATTCGTTTCTGACTTTTT------TGAAATAAATCAAACATATGGAGTTTTTGTAACGATAATTGGTATCTTTATTACACTAGCTAAAACTTATTTATTCTTATTCCTTTCTATCGCAACAAGATGGACTTTGCCTAGGCTAAGAATAGATCAATTATTAAATCTTGGGTGGAAATTTCTTTTACCCATTTCTCTCGGCAATCTATTATTAACAACTTCGTCTCAACTGTTTTCACTG
>Gossypium_arboreum
ATGATAATTTATACGACAGA---------------------AGTAGAAGATATCAATTCCTTTTACACATTGGAATC------TTTAAAAGAGGTCTATGGG-ATCATATGGATG---GTCCCTATTTTGACTCTTGTATTGGGAATCACAATAGGTGTACTAGTAATTGTATGGTTAGAAAGAGAAATATCTGCAGGAATACAACAACGTATTGGGCCTGAATATGCCGGTCCTTTGGGCATTCTTCAAGCGCTAGCAGATGGAACAAAACTGCTTTTCAAAGAAAATATTCTTCCATCTAGAGGCAATACTCGTTTATTTAGTATTGGACCGGCTATAGCAGTCATATCAATTTTACTAAGTTTTTCAGTAATTCCTTTTAGCTCTCGCCTTATTTTAGCCGATCTCAATATCGGTATTTTTTTATGGATTGCCATTTCAAGTATTGCTCCCGTTGGACTTCTTATGTCAGGATACGGATCAAATAATAAATATTCCTTTTTAGGTGGTCTGCGAGCTGCTGCTCAATCGATTAGTTATGAAATACCATTAACTCTATGTGTTTTATCAATATCTCTAT------------TATCTAACAGTTCAAGTACAGTTGATATAGTTGAGGCGCAATCAAAATATGGTTTTTGGGGATGGAATTTGTGGCGTCAGCCAATAGGGTTTATCGTTTTTCTAATTTCTTCTCTAGCGGAATGCGAGAGATTACCTTTTGATTTACCAGAAGCGGAGGAAGAATTAGTAGCAGGGTATCAAACCGAATATTCAGGTATCAAATTTGGTTTATTTTACGTTGCTTCCTATCTAAATCTATTACTTTCTTCGTTATTTGTAACAGTTCTTTACTTGGGGGGTTGGAATATTTCCATTCCGTACGTATTCGCCCCTGAGCTATT------TGAAATAAATAAAATAAATGGAATCATTGGAACGACAATTGGTATCTTTATTACATTAGCTAAAACTTATTTGTTTTTGTTTATTTCTATCGCAACACGATGGACTTTACCTAGGTTAAGAATGGACCAATTATTAAATCTCGGGTGGAAATTTCTTTTACCCATTTCTCTCGGTAATCTATTATTAACAACTTCTTTCCAACTTCTTTCACTG
>Heritiera_angustata
ATGATAATTTATACAACAGA---------------------AGTACAAGATATCAATTCCTTTTACAGATTAGAATC------TTTAAAAGAGGTCTATGGG-ATCATATGGATGTTTGTCCCTATTTTGACTCTTGTATTGGGAATCACAATAGGTGTACTAGTAATTGTATGGTTAGAAAGAGAAATATCTGCAGGAATACAACAACGTATTGGGCCTGAATACGCCGGTCCTTTGGGAATTCTTCAAGCTCTAGCAGATGGAACAAAACTGCTTTTCAAAGAGAATATTCTTCCATCTCGAGGAAATACTCGTTTATTCAGTATTGGACCTTCTATAGCAGTCATATCAATTTTACTAAGTTTTTCAGTAATTCCTTTTAGCTCTCGCCTTATTTTAGCCGATCTCAATATCGGTATTTTTTTATGGATTGCTATTTCAAGTATTGCTCCTGTTGGACTTCTTATGTCAGGATACGGATCAAATAATAAATATTCCTTTTTAGGTGGTCTGCGAGCTGCTGCTCAATCGATTAGTTATGAAATACCATTAACTCTATGTGTTTTATCAATATCTCTAT------------TATCTAACAGTTCAAGTACAGTTGATATAGTTGAGGCGCAATCAAAATATGGTTTTTGGGGATGGAATTTGTGGCGTCAGCCAATAGGGTTTATCGTTTTTCTAATTTCTTCTCTAGCAGAATGTGAGAGATTACCTTTTGATTTACCAGAAGCCGAGGAAGAATTAGTAGCAGGGTATCAAACCGAATATTCGGGTATCAAATTTGGTTTATTTTACGTTGCTTCCTATCTAAATCTATTACTTTCTTCCTTATTTATAACAGTTCTTTACTTGGGGGGTTGGAATATTTCCATTCCGTACGTATTCGTCCCTGAACTATT------TGAAATAAAAAAAATGAATGGAATCTTTGGAACGACAATTGGGATCTTTATTACATTAGCTAAAACTTATTTGTTTTTGTTTATTTCTATCGCAACAAGATGGACTTTACCTAGGTTAAGAATGGACCAATTATTAAATCTTGGATGGAAATTTCTTTTACCCATTTCTCTTGGTAATCTATTATTAACAACTTCTTTCCAACTTCTTTCACTG
>Heuchera_sanguinea
ATGATAATTGATACAACAGA---------------------AGTACAAGATATCAATTCTTTTTCCCGATTGGAATC------CTTAAAAGAGGTCTATGGG-ATCATATGGATG---ATCCCTATTTTGACTCTTGTATTAGGAATCACAATAGGTGTACTAGTAATTGTGTGGTTAGAAAGAGAAATATCAGCAGGGATACAACAACGTATTGGACCTGAATACGCCGGCCCGTTGGGAATTCTCCAAGCTTTAGCAGATGGGACAAAACTACTTTTCAAAGAAAATATTCTTCCATCTAGAGGAGATACTGGTTTATTCAGTATCGGACCATCCATAGCGGTCATATCAATTCTACTAAGTTATTCAGTAATTCCTTTTGGTTATCACCTTGTTCTAGCCGATCTCAATATCGGTGTTTTTTTATGGATCGCCATTTCAAGTATTGCTCCCATTGGACTTCTTATGTCAGGATATGGATCAAATAATAAATATTCCTTTTTAGGTGGTTTACGAGCTGCTGCTCAATCGATTAGTTATGAAATACCGTTAACTCTATGTGTGTTATCAATATCTCTAC------------TATCTAACAGTTTGAGTACAGTTGATATAGTTGAGGCACAGTCAAAATATGGGTTTTGGGGGTGGAATTTGTGGCGTCAACCTATAGGGTTTATCGTTTTTCTAATTTCCTCCCTAGCAGAATGTGAGAGATTACCTTTTGATTTACCAGAAGCAGAGGAAGAATTAGTAGCAGGTTATCAAACCGAATATTCAGGTATCAAATTTGGTTTATTTTATGTTGCTTCCTATCTAAATCTACTAGTTTCTTCATTCTTTGTAACAGTTCTTTACTTGGGTGGGTGGAATCTCTCTATTCCGTACCTATTTGTTCCTGAACTTTT------TGAAATAAATAAAGCGAGTGGAGTTTTTGGAACGACACTTGGTCTCTTTATTACATTAGCTAAAACATATTTGTTCTTGTTCATTCCTATAACAACAAGATGGACTTTACCTAGGCTAAGAATGGACCAATTATTAAATCTTGGGTGGAAATTTCTTTTACCTATTTCTCTAGGTAATCTATTATTAACAACTTCTTCCCAACTCCTTTCACTG
>Jatropha_curcas
ATGATAATTGATACAACAGA---------------------AGTACAAGCTATCAATTCTTTTTCTAGATTAGAATC------CTTAAACGAGGTCTATGGA-CTTCTATGGGCC---GTCCCTATTTTGATTCTTGTATTTGGAATCACGATAGGCATACTAGTAATTGTATGGTTAGAAAGAGAAATATCTGCAGGGATACAACAACGTATTGGACCTGAATATGCCGGTCCTTTAGGGGTTCTTCAAGCTCTAGCGGATGGGACAAAACTTCTTTTCAAAGAGAATCTTTTTCCATCTAGGGGAGATACTCGTTTATTCAGTATCGGACCATCCATAGCAGTCATATCAACTTTATTAAGCTATTCAGTAATTCCTTTTGGCTATCACTTTGTTTTAACTGATCTAAATATTGGTGTTTTTTTATGGATTGCCATTTCAAGTATTGCTCCCATTGGACTTCTTATGTCAGGATATGGATCCAATAATAAATATTCTTTTTTAGGTGGTCTACGAGCTGCTGCTCAATCGATTAGTTATGAAATACCATTAAGTCTTTGTGTGTTATCCATATCTCTAT------------TATCTAACAGTTCAAGTACCGTTGATATAGTTGAGGCACAATCAAAATACGGTTTTTGGGGGTGGAATTTGTGGCGTCAACCTATAGGATTTATCATTTTTTTTATTTCTTCTCTAGCAGAGTGTGAAAGATTGCCTTTTGATTTACCAGAAGCAGAAGAAGAATTAGTAGCAGGCTATCAAACCGAATATTCTGGTATAAAATTTGGTTTATTTTATATTGCTTCCTATCTAAACTTATTAGTTTCTTCATTATTTGTAACAGTTCTTTACTTGGGTGGTTGGAATATCCCTATTTCGTATCTATTCGTTCCTGAGCTTTT------TCAAATAAATAAAATAGGTGGAGTCTTTGAAACAACAATAGGTATCTTTATTACATTGGTTAAAACTTATTTGTTCTTGTTCATTCCTATTACAACAAGATGGACTTTACCTAGACTAAGAATGGACCAACTTTTAAATCTTGGATGGAAATTTCTTTTACCTATTTCTCTCGGTAATTTATTATTAACAACCTCTTTCCAACTCCTTTCACTA
>Larrea_tridentata
ATGATCATTAATGTAACAGA---------------------AGTACAAGATATCAATTCTTTTTCTATATTTCAATT------AAGAAAAGAATCCTACGAG-ATTCTATGGGCGTTTGTCCCTATTTTGACTTTGGTATTGGGAATTACAATAGGTGTACTAGTAATTGTGTGGTTAGAAAGAGAAATATCTGCAGTAATACAACAACGTATTGGACCGGAATACGCAGGGCCTTTTGGAATTCTTCAATCTTTAGCAGACGGAACAAAATTACTTTTAAAAGAGAACCTTTTTCCATCGAGAGGAGATACTAACTTATTCAGTATCGGACCATCCATAGCAGTAATATCAATTTTATTAAGTTATTCAGTAATTCCTTTTGGGTATGACCTTATTTTATCTGATCTAAATATTGGTGTTTTTTTATGGATTGCCGTTTCAAGTATTGCTCCCATTGGACTTCTTATGTCAGGGTATGGATCAAATAATAAATATTCCTTTTTAGGTGGTCTAAGAGCTGCTGCTCAATCAATTAGTTATGAAATACCATTAACTCTTTGTGTCTTATCAATATCTCTAT------------TATCTAACAGTTTAAGTACAGTTGATATAGTTGAAACACAGTCAAAATATGGGCTGTGGGGATGGAATTTATGGCGTCAACCTATAGGATTTCTCATTTTTTTAATTTCTTCTTTAGCAGAATGTGAAAGATTACCTTTTGATTTACCGGAAGCAGAAGAAGAATTAGTAGCAGGCTACCAAACTGAATATTCAGGTATTAAATTTGGTTTATTTTATATTGCTTCTTATCTAAATCTATTAATTTCTTCATTATTTGTAACAGTTCTTTACTTGGGCGGTTGGAATCTATCTATTCCATACATATTTGTTCCTGAACTTTT------TGAAATCAATATAACGGGTGGCATTTTTCAAATGACAATCAATATTTTTATTACATTAGCCAAAACATATTTGTTCTTATTCATTTCGATCGCAACAAGATGGACTTTACCTAGATTAAGAATGGACCAACTATTAAATCTTGGATGGAAATTTCTTTTACCCATTTCTCTCGGGAATCTATTATTAACAACTTCGTTTCAGCTCCTTTCCCTA
>Liquidambar_styraciflua
ATGATAATGGATACAACAGA---------------------AGTACAAGATATCAATTCTTTTTCCAGATTGGAATC------CTTAAAGGAGGTCTATGGG-ATCATATGGATG---ATCCCTATTTTGACTCTTGTATTGGGAATCACAATAGGTGTACTAGTAATTGTGTGGTTAGAAAGAGAAATATCCGCAGGGATACAACAACGTATTGGACCTGAATATGCCGGCCCTTTGGGAATTCTCCAAGCTCTAGCAGATGGGACAAAACTACTTTTCAAAGAGAATCTTCTTCCATCTAGAGGAGATACTCGTTTATTCAGTATTGGACCATCCATAGCAGTCATATCAATTCTACTAAGTTATTCAGTAATTCCTTTTGGCTATCACCTTGTTCTAGCCGATCTCAATATCGGGGTTTTTTTATGGATCGCTATTTCAAGTATTGCTCCCATTGGACTTCTTATGTCAGGATATGGATCAAATAATAAATATTCGTTTTTAGGTGGTTTACGAGCTGCTGCTCAATCGATTAGTTATGAAATACCATTAACTCTATGTGTGTTATCAATATCTCTAC------------TATCTAATAGTTCGAGTACAGTTGATATAGTTGAGGCGCAGTCAAAATATGGTTTTTGGGGGTGGAATTTGTGGCGTCAGCCTATAGGGTTTATCGTTTTTATAATTTCTTCTCTAGCAGAATGTGAGAGATTGCCTTTTGATTTACCAGAAGCAGAGGAAGAATTAGTAGCAGGTTATCAAACCGAATATTCAGGTATCAAATTTGGTTTATTTTACGTTGCTTCCTATCTAAACCTACTAGTTTCTTCATTTTTTGTAACAGTTCTTTACTTGGGCGGCTGGAATCTCTCTATTTCGTACATATTCGTTCCTGAACCTTT------TGAAATAAATAAAGCGGGCGGAGTCTTTGGAACGACAATTGGTATCTTTATTACATTAGCTAAAACTTATTTGTTCTTGTTCATTCCTATCACAACAAGATGGACTTTACCTAGGCTGAGAATGGACCAATTATTAAATCTTGGATGGAAATTTCTTTTACCCATTTCCCTAGGTAATCTATTATTAACAACTTCTTCCCAACTTCTTTCACTG
>Manihot_esculenta
ATGATAATTGATACAACAGA---------------------AGTACAAGCTATCAATTCTTTTTCTAGATTAGAATC------CTTAAACGAGGTCTATGGA-ATTATATGGGTGTTTGCCCCGATTTTTATTCTTGTATTGGGAATCACGACAGGCATACTAGTAATTGTATGGTTAGAAAGAGAAATATCTGCAGGGATACAACAACGTATTGGACCTGAATATGCCGGTCCTTTAGGAGTTCTTCAAGCTCTAGCGGATGGGACAAAACTACTTTTCAAAGAGAATCTTTTTCCATCTAGGGGGGATATTCGTTTATTCAGTATCGGACCATCCATAGCAGTCATATCAACTATATTAAGCTATTCGGTAATTCCTTTTGGCTATCACCTTGTTTTAACTGATCTAAATATTGGTGTTTTTTTATGGATTGCCATTTCAAGTATTGCTCCCATCGGACTTCTTATGTCAGGATATGGATCAAATAATAAATATTCCTTTTTGGGTGGTTTACGAGCTGCTGCTCAATCGATTAGTTATGAAATACCATTAACTCTTTGTGTGTTATCCATATCTCTAT------------TATCTAATAGTTCAAGTACAGTTGATATAGTTGAGGCACAATCAAAATCTGGTTTTTGGGGGTGGAATTTGTGGCGTCAACCTATAGGATTTATCATTTTTTTTATTTCTTCTCTAGCAGAATGTGAGAGATTACCTTTTGATTTACCAGAAGCAGAAGAAGAATTAGTAGCAGGTTATCAAACCGAATATTCGGGCATCAAATTTGGTTTATTTTATATTGCTTCCTATCTAAACTTATTAGTTTCTTCATTATTTGTAACAGTTCTTTACTTGGGCGGTTGGAATATCTCTATTCCGTATATATTCGTTCCTGAGCTTTT------TGAAATAAAAAAAATGAGCGGAGTCTTTGGAACAACAATTGGTATCTTTATTACATTGGTTAAAACTTATTTGTTCTTGTTCATTCCTATCACAACAAGATGGACTTTACCTAGACTAAGAATGGACCAACTTTTAAATCTTGGATGGAAATTTCTTTTACCTATTTCTCTCGGTAATCTATTATTAACAACCTCTTTCGAACTTCTTTCACTA
>Morus_indica
ATGATAAGTCATACACCAGA---------------------AGTACAAGATATTAATTCTTTTTCTAGATTCGAATT------TTTAAAAGAGACCTATGGA-ATTATATGGGCC---ATTCCTATTTTTACTCCTGTATTGGGAATCACAATAGGTGTACTAGTAATTGTATGGTTAGAAAGAGAAATATCCGCAGGGATACAACAACGTATTGGACCTGAATACGCCGGACCTTTGGGAGTTCTTCAAGCTTTAGCAGATGGGGCAAAGCTACTTTTCAAAGAAAATCTTTTTCCATCTAGAGGAGAAACTCGTTTATTCAGTATCGGACCATCCATTGCGGTCATATCCATTTTAGTAAGCTATTCGGTAGTTCCTTTTGGTTCTCACCTTGTTTTAGTGGATCTCAATATCGGTGTTTTTTTATGGATTGCCATTTCAAGTATTGCTCCCATTGGCCTTCTTATGTCAGGATATGGTTCAAATAATAAATATTCTTTTTTAGGCGGTCTACGAGCTGCTGCTCAATCGATTAGTTATGAAATACCATTAACTTTATGTGTGTTATCAATATCTCTAT------------TATCTAATAGTTCAAGTACAGTTGATATAGTTGAGGCGCAATCAAAATATGGTTTTTGGGGGTGGAATTTGTGGCGTCAACCTATAGGGTTTATTATTTTTCTAATTTCTTCCCTAGCAGAATGTGAAAGATTACCCTTTGATTTACCAGAAGCAGAAGAAGAATTAATAGCAGGGTATCAAACCGAATACTCGGGTATCAAATTTGGTTTATTTTACGTTGCTTCCTATCTAAACCTATTAGTTTCTTCATTATTTGTAACAATTCTTTACTTAGGTGGTTGGAATATCTCTATTCCGTACATATTTGTTTTTGATTTTTT------TGAAATAAATAAAACATATGGTGTTTTTGAACCCACAATTGGTATGTTTATTACATTAGCTAAAACTTATTTGTTCTTGTTCATTCCTATCACAACAAGATGGACTTTACCTAGGCTAAGAATGGACCAGCTATTGAATCTTGGATGGAAATTTCTTTTACCTATTTCTCTCGGTAATCTATTATTAACAACTTCTTCCCAACTCTTTTCACTG
>Oenothera_parviflora
ATGATAATTGATACAACCGC---------------------AGTACAAGATATGAATTCTTTTTCCAGATTGCAATC------CTTGAAAGAGGTCTATGGA-ATCATATGGATG---GTACCTATTTTGAGTCTTGTATTGGGGATTACTCTAGGTGTACTCGTAATAGTGTGGTTAGAAAGGGAAATTTCCGCCGGAATACAACAACGTATTGGGCCTGAATACGCAGGGCCTATGGGAATTCTTCAAGCTTTAGCTGATGGAATAAAACTCATTTTCAAAGAGAATCTTCTCCCGTCTCGAGGAGATACTCGTTTATTCAGCATAGGACCATCCATAGCAGTTATATCCATTTTACTAAGTTATTCAGTAATTCCTTTTAGCTCTCACCTTGTCTTATCTGATCTCAATATCGGTGTTTTTTTGTGGATTGCCGTTTCCAGTATTGCTCCCATCGGACTTCTTATGTCAGGATATGGATCAAATAATAAATATTCTTTTTTAGGTGGTCTACGAGCCGCTGCTCAATCAATTAGTTATGAAATACCATTAACTCTTTGTGTGTTATCAATATCTCTAC------------TATCTAACAGTTCAAGTACAGTTGATATAGTTGAAGCCCAATCAAAATATGGTTTGTGGGGGTGGAATCTGTGGCGCCAACCTATAGGGTTTCTTGTTTTTCTAATTTCTTCCCTAGCAGAATGTGAAAGATTACCCTTTGATTTACCAGAAGCAGAAGAAGAATTAGTAGCAGGTTATCAAACCGAATATTCAGGTATCAAATTTGGTTTATTTTACGTTGCTTCCTATCTAAATCTATTAGTTTCTTCGTTATTTGTAACAGTTCTTTACTTGGGCGGTTGGAATATCTCTATCCCGTACATATTCGTTCCTGGGCTCTT------TGAAATAACTAAAGTGGGTAGAGTTTTTGGAACGACAATTGGTATTTTTATTACATTAGCTAAAACTTATTTGTTTTTGTTCATTTCTATCACAACAAGATGGACTTTACCTAGGCTAAGAATGGACCAATTATTAAATCTTGGATGGAAATTTCTTTTACCCATTTCTCTCGGTAATCTATTATTAACAACTTCTTCCCAACTTCTTTCACTG
>Oxalis_latifolia
ATGATAATTGATACAACAGA---------------------GGTACAAGATATCAATTCTTTTTCCAGATTGGAATT------CGTAAAAGAGGTCTATGAA-ATTATATGGGCG---GTGCCTATTTTTACTCCTCTATTGGGAATCACAACAGCCATACTAGTAATTGTGTGGTTAGAAAGAGAAATATCCGCAGGAATACAACAACGTATTGGACCTGAATACGCCGGTCCTTTAGGAATTTTTCAGGCTCTAGCAGACGGGACAAAACTGCTTTTCAAAGAGAATCTTTTGCCATCTAGAGGGGATACTCGTTTATTCAGTATCGGACCATCCATAGCAGTCATATCAATTTTACTAAGCTATTCAGTAATTCCTTTTGACTCCCACCTTGTTTTAGCTGATTTAAATATCGGAGTTTTTTTATGGATTGCTGTTTCAAGTATTTCTCCCATTGGACTTCTTATGTCAGGATATGGATCAAATAATAAATATTCCTTTTTAGGCGGTCTACGAGCTGCTGCTCAATCAATTAGTTATGAAATACCATTAACTTTATGTGTGTTATCAATATCTCTAC------------TATCTAACAGTTCAAGTACAGTTGATATAGTTGAGGCACAGTCAAAATACGGTTTTTGGGGGTGGAATTTTTGGCGTCAACCCACAGGGTTTATAGTTTTTCTAATTTCTTCCCTAGCCGAATGTGAGAGATTACCTTTTGATTTGCCAGAAGCAGAAGAAGAATTAGTAGCCGGTTATCAAACCGAATACTCAGGTATAAAATTTGGTTTATTTTATGTTGCTTCCTATCTAAACTTATTAGTTTCTTCATTATTTGTAACAGTTCTTTACTTTGGCGGTTGGAATATTTCGATTCCATACATATCTGGTACTGACCTTTT------TGAAATAAAGAAAGCGGGTGAAATTTTTGAAGGGGCTATTGGTATCTTTATTACGTTGGCTAAAACTTATTTGTTCTTGTTTATTCCTATTACAACAAGATGGACTTTGCCTAGGTTAAGAATGGACCAACTATTAAATCTGGGATGGAAATTTCTTTTACCGATTTCTCTAGGTAATCTATTATTAACAACATCTTTCCAACTACTTTCACTC
>Parnassia_brevistyla
ATGATAATTGATACAACAGA---------------------AATACAAAATATACACTCTTTTTCCAGATTAGAATC------TTTAAACGAAAT-TTTGAAGAGTATATGGATGCTGCTTCCGATTTTGACTCTTGTATTGGGAATAACAACAGGCGTACTAGTAATTGTGTGGTTAGAAAGAGAAATAGCCGCAGGAGTACAACAACGTATTGGACCCGAATATGCCGGTCCTTTAGGAATTCTTCAAGCTCTCGCCGATGGGGTTAAACTGCTTTTTAAAGAAAATCTTCTTCCATCTCGAGGAGATACTAGTTTATTCAGTATTGGACCATCCATAGCAGTTATATCAATTCTACTAAGCTATTCAGTAATTCCTTTTGGCTATCACCTTGTTTTAGCTGATCTAAAGATTGGTGTTTTTTTATGGATTGCTATTTCAAGTATTGCCCCCATCGGACTTCTTATGTCAGGATATGCATCCAATAATAAATATTCTTTTTTAGGTGGTCTGCGAGCTGCTGCTCAATCGCTTAGTTATGAAATACCATTAACTCTATGTGTGTTATCAATATCTCTACGTG---------TATCTAATAGTTCAAGTACAGTTGATGTAGTTGAGGCACAGTCGAAATATGGTCTTTTGGGGTGGAATTTGTGGCGACAACCAATAGGATTTATTGTTTTTCTAATTTCTTCCCTAGCAGAGTGTGAAAGATTGCCTTTTGATTTACCAGAAGCGGAAGAAGAGTTAGTAGCCGGTTATCAAACTGAATATTCGGGTATAAAATTTGGTTTATTTTATGTTGCTTCCTATCTAAACCTATTAGTTTCTTCCTTATTTGTAACAGTTCTTTACTTGGGCGGTTGGAATATTTCTATTCCGTACATTTTTGTTCCTGAGCTTTT------TGAATTCAATAAAGTGAGTGGAGTTTTTGAAATAACAACAGGTATCTTTATTATATTGGCTAAAACTTATTTGTTTTTGTTCATTTCCATCACAACAAGATGGACTTTACCTAGGTTAAGAATGGACCAACTGTTAAATCTTGGATGGAAATTTCTTTTACCTATTTCTCTAGGAAATCTATTATTAACAACTTCTTCACAACTTTTTTCACTC
>Passiflora_biflora
ATGATAATTGATACAACAAA---------------------AGTACAAGCTATAAATTCTTTTTCAAAATTGGAAGC------CTTAAAGGAGGCTTATGAA-ATTGTGTGGGTA---GGCCCTATATTGACTCTTGTATTAGCAATAACAATGGGTTTACTAGTAATTGTGTGGTTAGAAAGAGAAATAGCTGCAGGGATACAACAACGTATTGGACCTGAATATGCTGGACCTTTAGGAGTTCTTCAAGCTCTAGCGGATGGAACAAAACTACTTTTCAAAGAAAATCTTTTTCCATCTAGAGGGGATACTCATTTGTTCAGTCTCGGACCGGCCGTAGCAGTCATATCAACTTTATTAAGTTATTCAGTAATTCCCTTTAGTTATCACCTTGTTTTAGCAGATATAAATATCGGTATTTTTTTATGGATTGCCATTTCAAGTATTGCTCCCCTTGGACTTCTTATGTCGGGATATGGATCAAATAATAAATATTCCTTTTTAGGTGGTCTACGAGCTGCCGCTCAATCCATTAGTTATGAAATACCATTGACTCTCTGTATATTATCCATATCTCTAT------------TATCTAACAGTTTAAGTACAGTTGATATAGTTGAGGCACAATCAAAATATAGTTTTTGGGGTTGGAATTTTTGGAGACAACCTGCAGGGTTTATCATTTTTTTGATTTCTTCCCTAGCAGAATGTGAGAGATTACCTTTTGATTTACCAGAAGCAGAAGAAGAATTAGTAGCGGGTTATCAAACTGAATATTCGGGTATAAAATTTGGTTTATTTTATCTTGCTTCCTATCTAAATCTATTAGTTTCTTCCTTATTTGTAACAGTTCTTTACTTAGGTGGTTGGAATATCTCTATTCCGTATATATTCGTTCCAGAATTTTT------TGAAATAAAAAAAATAAGTGAAGTGTTTACAATAACAATAGGTATTTTTATTACATTGGTTAAAACGTATTTGCTCTTATTCATTGCTATCACAACAAGATGGACTTTACCTAGACTAAGAATGGACCAACTATTAAATCTTGGGTGGAAATTTCTTTTACCCATTTCTCTTGGTAATCTATTATTAACAACCTCTTTTCAACTCCTTTCACTA
>Pelargonium_quercifolium
ATGATAATTGATACACCAGA---------------------AGTACAAGATATCAATTCTTTTTCCAGATTCGAATC------CCTACAAGAGATATATGGG-ATCGTCTGGATGCTTGTCCCTATTTTGACCCTTGTAGTGGGAATCACAATAGGTGTATTAGTAATTGTGTGGTTAGAAAGAGAAATATCCGCGGGGATACAACAACGTATTGGGCCTGAATACGCCGGTCCTTTCGGAATTCTTCAAGCTCTAGCAGATGGGACAAAACTGCTTTTGAAAGAGAACCTTCTTCCATCTAGAGGGGATAGCCCTTTGTTCAGTATTGGCCCATCCATTGCAGTTATATCAATTCTTCTAAGTTATTCAGTAATTCCTTTTAGCTATCGCCTTGTTTTAGCTGATCTAAATGTTGGTGTTTTTTTATGGATTGCCATTTCAAGTATTGCTCCCATTGGACTTCTTATGTCAGGATATGGATCAAATAATAAATATTCCTTTTTAGGTGGTCTACGAGCTGCCGCTCAATCAATTAGTTATGAAATACCATTAACTCTATGTGTGTTGTCAATATCTCTAC------------TTTCTAATAGTTCAAGTACAGTTGATATAATTGAGGCGCAGTCAAAATATGGTTTTTGGGGGTGGAATTTGTGGCGTCAACCTATAGGGTTTCTTATTTTTCTAATTGCTTCCCTAGCCGAATGCGAAAGATTACCCTTTGATTTACCAGAAGCAGAGGAAGAGTTAGTAGCTGGCTATCAAACCGAATATTCTGGTATAAAGTTTGGTTTATTTTACGTTACTTCCTATTTAAATTTATTAATTTCTTCCTTATTTGTAACAATTCTTTATTTGGGCGGTTGGAATTTCTCTATTCCGTACATAGACTTTCCTCCATTATT------TGAAATAAATAACGCGGGTGGAATCTTTAGAACAACAATCACACTTTTTATTACATTAGCTAAAACTTTTTTTTTCTTGTTTATTTCTATCACAACAAGATGGACTTTACCTAGGCTAAGAATGGACCAACTCTTAAATCTTGGGTGGAAATTTCTTTTACCTATTTCTCTCGGTAATCTATTATTAACAACTTCTTCTCAACTCTTTTCGCTG
>Pentactina_rupicola
ATGATAATTCATACACCAGA---------------------AGTACAAGATATTGATTCTTTTTCTAGATTAGAATT------TTTAAAAGAGGTTTATGGA-ATTATATGGGTG---ATTCCTATTTTGATTCTTGTATTGGGAATCACAATAGGCGTACTGGTAATTGTATGGTTAGAAAGAGAAATATCCGCAGGGATACAACAACGCATTGGCCCTGAATACGCCGGCCCTTTGGGAGTTCTTCAAGCTCTAGCCGATGGGGCAAAACTACTTTTCAAAGAAAATATTATTCCATCTAGGGGTGATAATCGTTTATTCAGCATCGGGCCGTCCATAGCAGTCATATCAATTTTAGTAAGCTATTTAGTAGTTCCTTTTGGCTATCACCTTGTTTTAGCAGATCTCAATATCGGTGTTTTTTTATGGATTGCCATTTCCAGTATTGCTCCAATTGGACTTCTTATGTCAGGATACGGGTCAAATAATAAATATTCTTTTTTAGGTGGTCTACGAGCTGCTGCTCAATCGATTAGTTATGAAATACCATTAACTTTATGTGTGTTATCAATATCTCTAT------------TATCTAACAGTTTAAGTACAGTTGATATAGTTGAAGCGCAATCAAAATACGGTTTTTGGGGGTGGAATTTGTGGCGTCAGCCTATAGGGTTTATCATTTTTATCATTTCTTCCCTAGCAGAATGTGAGAGATTGCCTTTTGATTTACCAGAAGCAGAAGAAGAATTAGTAGCAGGTTATCAAACCGAATACTCGGGTATAAAATTTGGTTTATTTTATGTTGCTTCCTATCTAAACCTATTAGTTTCTTCATTATTTGTGACAGTTCTTTACTTGGGAGGTTGGAATATCTCTATTCCGGACATATATATTTCTGAACTTTT------TGAACTAAATAAAACATGTGGCGTTTTTGGAGCGACAATTGGTATCTTTATTACATTAGCTAAAACTTATTTGTTCTTGTTCATTCCTATCACAACAAGATGGACTTTACCGAGGCTAAGAATGGACCAACTATTGAATCTTGGATGGAAATTTCTTTTACCTATTTCTCTAGGTAATCTATTATTAACAACTTCTTTCCAACTCTTTTCGCTG
>Populus_alba
ATGATAATTGATACAACAAC---------------------AGTACAAGCTATCAATTCTTTTTCCAGATTGAAATC------CTTAAACGAAGTCTATGGA-ATTATATGGATG---GTCCCTATTTTGACTCTTGTATTGGGAATCACGATAGGCATATTAGTAATTGTGTGGTTAGAAAGAGAAATTTCTGCAGGGATACAACAACGTATTGGACCTGAATATGCCGGTCCTTTTGGAGTTCTTCAAGCTCTAGCGGATGGAACAAAACTACTTTTCAAAGAAAATCTTTTTCCATCTAGAGGAGATACTCGTTTATTCAGTATCGGACCATCCATAGCAGTCATATCAACGCTATTAAGCTATTCAGTAATTCCTTTTGGCTATCACTTTGTTTTAGCAGATCTAAATATCGGCGTCTTTTTATGGATTGCCATTTCAAGTATTGCTCCCATTGGACTTCTTATGTCAGGATATGGATCAAATAATAAATATTCCTTTTTAGGTGGTCTACGAGCTGCCGCTCAATCGATTAGTTATGAAATACCATTAACTCTCTGTGTATTATCCATATCTCTAT------------TATCTAACAGTTCAAGTACAGTTGATATAGTTGAGGCACAATCAAAATATGGTTTTGGGGGATGGAATTTGTGGCGTCAACCTATAGGATTTATCATTTTTTTCATTTCTTCCCTAGCAGAATGTGAGAGATTACCTTTTGATTTACCAGAAGCAGAAGAAGAATTAGTAGCAGGTTATCAAACCGAATATTCGGGTATCAAATTTGGTTTATTTTATGTTGCTTCCTATCTAAACTTATTAGTCTCTTCATTATTTGTAGCAGTTCTTTACTTGGGCGGTTGGAATATCTCTATTCCGTACATATCCGTTCCGGAGTTTTT------TGAAATAAATAAAGTAGGTAGAGTCTTTGGAACAACAATGGGTATTCTTATTACATTGGTTAAAACTTATTTGTTCTTGTTCATTCCTATCACAACAAGATGGACTTTACCTAGACTAAGAATGGACCAACTATTAAATCTTGGATGGAAATTTCTTTTACCTATTTCTCTTGGCAATCTATTATTAACAACCTCTTCCCAACTCTTTTCACTA
>Prunus_persica
ATGATAATTGATACACCAGA---------------------AGTACAAGATATTGATTCTTTTTCTAGATTAGAGTT------TTTAAAAGAGTTTTATGGA-ATTATATGGGTGCTTATTCCTATTTTGACTCTTGTATTGGGAATCACAATAGGCGTACTGGTAATTGTATGGTTAGAAAGAGAAATATCCGCAGGGATACAACAACGTATTGGACCTGAATACGCCGGCCCTTTGGGAATTCTTCAAGCTCTAGCAGATGGGGCAAAACTGGTTTTCAAAGAAAATCTTCTTCCATCTAGGGGGGATACCCGTTTATTCAGTATCGGGCCATCCATAGCAGTCATATCAATTTTAGTAAGCTATTCAGTAGCTCCTTTTGGCTATCACCTTGTTTTAGCGGATCTCAATATCGGTGTTTTTTTATGGATTGCCATTTCTAGTATTGCTCCAATTGGACTTCTTATGTCAGGGTACGGGTCAAATAATAAATATTCCTTTTTAGGTGGTCTACGAGCTGCTGCTCAATCGATTAGTTATGAAATACCATTAACTTTATGTGTGTTATCAATATCTCTAT------------TATCTAACAGTTCAAGTACAATTGATATAGTTGAGGCGCAATCAAAATACGGTTTTTGGGGATGGAATTTGTGGCGTCAGCCTATAGGGTTTATCATTTTTATCATTTCTTCCCTAGCAGAATGTGAGAGATTACCTTTTGATTTACCCGAAGCAGAAGAAGAATTAGTAGCAGGTTATCAAACCGAATACTCGGGTATAAAATTTGGTTTATTTTATGTTGCTTCCTATCTAAACCTATTAGTTTCTTCATTATTTGTAACAGTTCTTTACTTGGGAGGTTGGAATATCTCTATTCCGGACATATATGTTTCTGAGCTTTT------TGAAATAAATAAAACATGTGGAGTTTTTGGAGCGACAATTGGTATCTTTATTACATTAGCTAAAACTTATTTGTTCTTGTTCATTCCTATCACAACAAGATGGACTTTACCGAGGCTAAGAATGGACCAACTATTGAATCTTGGATGGAAATTTCTTTTACCTATTTCTCTCGGTAATCTATTATTAACAACTTCTTCCCAACTCTTTTCACTG
>Quercus_nigra
ATGATAATTGATATAAGGGA---------------------AGTACAAGATATCAATTCTTTTTACAGAGTGGAATC------TTTAAAAGGGGTCTATGGA-ATTATATGGGTG---GTCCCTATTTTGACTCTTGTATTAGGAATCACAATAGGCGTACTAGTAATTGTATGGTTAGAAAGAGAAATATCCGCAGGGCTACAACAACGTATTGGACCCGAATATTCCGGTCCCTTAGGAGTTCTTCAAGCTCTAGCAGATGGGACAAAATTACTTTTCAAAGAAAATCTTCTTCCATCTAGAGGAGATACTCGGTTATTCAGTATCGGACCATCCATAGCAGTTATAGCAATTCTACTAAGTTATTCAGTAATTCCTTTTGACTATCACCTTGTTTTAGCCGATCTCAATATCGGGGTTTTTTTGTGGATTGCGGTTTCAAGTATTGCTCCCATTGGACTTCTTATCTCAGGATATGGCTCAAACAATAAATATTCCTTTTTAGGTGGTCTACGAGCTGCTGCTCAATCGATTAGTTATGAAATACCATTAACTCTATGTGTATTAGCAATATCTCTAC------------TATCTAATAGTTTAAGTACAGTTGATATTGTTGAGGCTCAATCAAAATATGGGTTTTGGGGTTGGAATTTGTGGCGTCAACCTATAGGGTTTATCGTTTTTCTAATCTCTTCCCTAGCAGAATGTGAGAGATTACCTTTTGATTTACCGGAAGCGGAAGAAGAATTAGTAGCGGGTTATCAAACCGAATATTCGGGTATCAAATTTGGTTTATTTTATGTTGCTTCCTATCTAAACCTATTAATTTCTTCATTATTTGTAACAGTTTTGTACTTGGGCGGTTGGAATATCTCTATTCCATACATATTCGTTGCCGAGCTTTT------TGAAATAAATAAAGCACGTGAGGTCTTTGGAACGACAATTGGTATCTTTATTACATTAGCCAAAACTTATTTGTTCTTGTTCATTCCTATCACAACAAGATGGACTTTACCTAGGCTAAGAATGGACCAACTATTAAATCTGGGATGGAAATTTCTTTTACCTATTTCTCTCGGCAATCTGTTATTAACAACCTCTTTCCAACTCAGTTCGCTG
>Ricinus_communis
ATGATAATTGATACAACAGA---------------------AGTACACGCTATCAATTCTTTTTCTAGATTAGAATC------CTTAAACGAGGTCTATGGA-ATTATATGGGTG---GTCCCTATTTTGATTCTTGTATTGGGAATCACGACAGGCATACTGGTAATTGTATGGTTAGAAAGAGAAATATCTGCAGGGATACAACAACGTATTGGACCTGAATATGCCGGTCCTTTAGGAATTCTTCAAGCTCTAGCGGATGGCACAAAACTACTTTTTAAAGAGAATCTTTTTCCCTCTAGGGGGGATACTCGTTTATTCAGTATCGGACCATCCATAGCAGTCATATCAACTCTATTAAGCTATTCAGTAATTCCTTTTGGCTATCACCTTGTTTTAACTGATCTAAATATTGGTGTTTTTTTATGGATTGCCATTTCAAGTATTGCTCCCATTGGACTTCTTATGTCAGGATATGGATCAAATAATAAATATTCTTTTTTGGGTGGTCTACGAGCTGCTGCTCAATCGATTAGTTATGAAATACCATTAACTCTTTGTGTGTTATCCATATCTCTAT------------TATCTAACAGTTCAAGTACAGTTGATATAGTTGAGGCACAATCAAAATCGGGTTTTTTGGGGTGGAATTTGTGGCGTCAACCTATAGGATTTATCATTTTTTTTATTTCTTCTCTAGCAGAATGTGAGAGATTACCTTTTGATTTACCAGAAGCAGAAGAAGAATTAGTAGCAGGTTATCAAACCGAATATTCAGGTATCAAATTTGGTTTATTTTATATTGCTTCCTATCTAAACTTATTAGTTTCTTCATTATTTGTAACAGTTCTTTACTTGGGCGGTTGGAATATCTCTATTCCATATATATTCGTTCCTGAGCCTTT------TGAAACAAATAAAATAGGTGGAGTTTTTGGAACAACAATCGGTATCTGTATTACATTGGTTAAAACTTATTTGTTCTTGTTCATTCCTATCACAACAAGATGGACTTTACCTAGACTAAGAATGGACCAACTTTTAAATCTTGGATGGAAATTTCTTTTACCTATTTCTCTCGGCAATCTCTTATTAACAACCTCTTTCCAACTCCTTTCGCTA
>Salix_babylonica
ATGATAATTGATCCAACAAC---------------------AGTACAAGCTATCAATTCTTTTTCCAGATTGAAATC------CTTAAACGAGATCTATGGA-ATTATATGGATGCTTGTCCCTATTTTGACTCTTGTATTTGGAATCACGATAGGCATACTAGTAATTGTGTGGTTAGAAAGAGAAATTTCTGCAGGGATACAACAACGTATTGGACCTGAATATGCCGGTCCTTTTGGAGTTCTTCAAGCTCTAGCGGATGGAACAAAACTACTTTTCAAAGAAAATCTTTTTCCATCTAGAGGGGATACTCGTTTATTCAGTATCGGACCATCCATAGCAGCCATATCAACTCTATTAAGCTATTCAGTAATTCCTTTTGGCTATCACTTTGTTTTAGCGGATCTAAATATCGGCGTATTTTTATGGATTGCCATTTCAAGTATTGCTCCCATTGGACTTCTTATGTCAGGATATGGATCAAATAATAAATATTCCTTTTTAGGTGGTCTACGAGCTGCCGCTCAATCGATTAGTTATGAAATACCATTAACTCTCTGTGTATTATCCATATCTCTAC------------TATCTAACAGTTCGAGTACAGTTGATATAGTTGAGGCACAATCAAAATATGGTTTGGGGGGCTGGAATTTGTGGCGTCAACCTATAGGATTTATCATTTTTTTCATTTCTTCCCTAGCAGAATGTGAGAGATTACCTTTTGATTTACCAGAAGCAGAAGAAGAATTAGTAGCAGGTTATCAAACTGAATATTCGGGTATCAAATTTGGTTTATTTTATGTTGCTTCCTATCTAAACTTATTAGTCTCTTCATTATTTGTAGCAGTTCTTTACTTGGGCGGTTGGAATATCTCTATTCCGTACATATCCGTTCCGGAGTTTTTTGATTTTGAAATAACTAAAGTAGGTAGAGTTTTTGGAACAACAATGGGTATTCTTATTACATTGGTTAAAACTTATTTGTTCTTGTTCATTCCTATCACAACAAGATGGACTTTACCTAGATTAAGAATGGACCAACTATTAAATCTTGGATGGAAATTTCTTTTACCTATTTCTCTTGGCAATTTATTATTAACAACCTCTTCCCAACTCTTTTCACTA
>Sloanea_australis
ATGATAATTGATACAACAGA---------------------AGTACAAGATATCAATTCTTTTTACAGATTAGAATCCGTAAACGTAAAAGAGGTCTATGGA-ATTATATGGGCGCTTGTCCCTATTTTTACTCCTGTATTGGGAATCACAATAGGTGTATTAGTAATTGTGTGGTTAGAAAGAGAAATATCCGCAGGGATACAACAACGTATTGGACCTGAATACGCCGGTCCTTTGGGAATTCTTCAAGCTCTAGCAGATGGAACAAAACTACTTTTCAAAGAGAATCTTCTTCCATCTAGAGGGGATACTCATTTATTCAGTATCGGACCATCCATAGCAGTCATATCAATTTTACTAAGCTATTCAGTAATTCCTTTTGACTCTCACCTTGTTTTAGCTGATCTAAATATTGGGGTTTTTTTATGGATTGCTATTTCAAGTATTGCTCCCATTGGACTTCTTATGTCAGGATATGGATCAAATAATAAATATTCCTTTTTAGGTGGTCTACGAGCTGCTGCTCAATCGATTAGTTATGAAATACCATTAACTCTATGTGTGTTATCAATATCTCTAT------------TATCTAACAGTTCAAGTACAGTTGATATAGTTGAAGCGCAGTCAAAATATGGTTTTTGGGGGTGGAATTTGTGGCGTCAACCTATAGGGTTTATAGTTTTTCTAATTTCTTCCCTAGCAGAATGTGAGAGATTACCTTTTGATTTACCAGAAGCAGAAGAAGAATTAGTAGCCGGTTATCAAACCGAATATTCGGGTATCAAATTTGGTTTATTTTATGTCGCTTCCTATCTAAACCTATTAGTTTCTTCATTATTTGTAACAGTTCTTTACTTGGGCGGTTGGAATATCTCTATTCCGTACATATTCGTTCTTGAGCTTTT------TGAAATAAATAAAGCGAGTGGAGTTTTTGTAACGACAATTGGTATCTTTATTACGTTGGCTAAAACTTATTTGTTCCTGTTTATTCCTATCACAACAAGATGGACTTTACCTAGGTTAAGAATGGACCAACTATTAAATCTTGGATGGAAATTTCTTTTACCTATCTCTCTCGGTAATCTATTATTAACAACCTCTTTCCAACTCCTTTCCCTG
>Spondias_tuberosa
ATGATAATTGATACAACAGA---------------------AGTACAAGATATCAATTCTTTTTCCAGATTGGAATC------CTTAAAAGAGGTTTATGGG-ATCATATGGATGCTTGTCCCTATTTTTACTCTTGTAGTGGGAATAACAATAGGTGTACTTGTAATTGTGTGGTTAGAAAGAGAAGTATCCGCCGGAATACAGCAACGTATTGGGCCTGAATACGCCAGCCCCTTGGGAATTCTTCAAGCTTTAGCCGATGGGACAAAACTACTTTTCAAAGAGAATCTTCTTCCATCTAGAGGAAATACTCGTTTATTCAGTATTGGACCATCTATAGCAGTCATATCAATTCTACTAAGTTATTCAGTAATTCCTTTTAGTTATCGCCTTGTTTTAGCTGATCTCAATATCGGTATTTTTTTATGGATTGCCATTTCAAGTATTGCTCCTATTGGACTTCTTATGTCAGGATATGGATCAAATAATAAATATTCCTTTTTAGGTGGTCTGCGAGCTGCTGCTCAATCGATTAGTTATGAAATACCATTAACTTTATGTGTTTTATCAATATCTCTACGTGCGATTCGCTTATCTAACAGTTCAAGTACAGTTGATATAGTTGGGGCGCAGTCAAAGTATGGTTTTTGGGGGTGGAATTTGTGGCGTCAACCCATAGGGTTTATCGTTTTTTTAATTTCTTCCCTAGCGGAATGCGAGAGATTACCTTTTGATTTACCAGAAGCAGAAGAAGAATTAGTAGCAGGTTATCAAACCGAATATTCAGGGATACGATTTGGTTTATTTTATGTTGCTTCTTATCTAAATCTATTAGTTTCCTCATTATTTGTAACAGTTCTTTACTTGGGTGGTTGGAATCTTTCCATTCCGTACATATTTCTTCCTGAGCTATT------TGAAATAAATAAAGCGGATGGAATCTTTGAAACGACAATTGGTATCTTTATTACATTAGCTAAAACTTATTTGTTCTTGTTCATTCCTATCACAACAAGATGGACTTTACCTAGATTAAGAATGGACCAACTATTAAATCTTGGCTGGAAATTTCTTTTACCTATTTCTCTCGGTAATCTATTATTAACAACTTCTTCCCAACTCCTTTCACTG
>Staphylea_colchica
ATGATAATTGATACAACCGA---------------------AGTACAAGATATCAATTCTTTTTCCAGATTGGAATC------CTTAAAAGAGGTTTATGGG-ATCATATGGATG---ATCCCTATTTTTTTTCCTGTATTGGGAATCACAATAAGTGTACTAGTAATTGTATGGTTAGAAAGAGAAATATCTGCAGGGATACAACAACGTATTGGGCCTGAATACGCCGGTCCTTTGGGAATTCTTCAAGCTCTAGCAGATGGGACAAAACTACTTTTCAAAGAGAATCTTCTTCCATCTAGAGGGGATACTCGTTTATTCAGTATCGGACCATCCATAGCAGTCGTATCAATTCTACTAAGTTATTCAGTAATTCCTTTTAGTTATCGCCTTGTTTTAGCGGATCTCAATATCGGTGTTTTTTTATGGATTGCCATTTCAAGCATTGCTCCTATTGGACTTCTTATGTCAGGATATGGATCAAATAATAAATATTCCTTTTTAGGTGGTCTACGAGCTGCTGCTCAATCGATTAGTTATGAAATACCATTAACTCTATGTGTGTTATCAATATCTCTAC------------TATCTAACAGTTCAAGTACAGTTGATATAGTTGAGGCGCAGTCAAAATATGGTTTTTGGGGATGGAATTTGTGGCGTCAACCTATAGGATTTCTCATTTTTATAATTTCTTCCCTAGCGGAATGTGAAAGATTACCTTTTGATTTACCAGAAGCAGAGGAAGAATTAGTAGCAGGTTATCAAACCGAATATTCAGGTATCAAATTTGGTTTATTTTACGTTGCTTCCTATCTAAATCTATTAGTTTCTTCATTATTTGTAACAGTTCTTTACTTGGGCGGTTGGAATATCTCTATTCCGCACATATTGGTTACTGAGCTATT------TAAAATAAATAACGCGAGTGGAATCTTTGGAACGACAATTGGTATCTTTATTACATTAACTAAAACTTATTTGTTCTTGTTCATTTCGATCGCAACAAGATGGACTTTACCTAGGATAAGAATGGACCAACTATTAAATCTTGGATGGAAATTTCTTTTACCTATATCTCTTGGTAATCTATTATTAACAACTTCTTCCCAACTCCTTTCACTG
>Vitis_acerifolia
ATGATAATTGATACACCAGA---------------------AGTACAAGATATCAATTCTTTTTCCCGATTGGAATA------CTTAAAAGAGGTTTATGGG-ATCATATGGATGCTTGTACCTATTTTTACTCCTGTATTGGGAATCACAATAGGTGTACTAGCAATTGTGTGGTTAGAAAGAGAAATATCCGCAGGGATACAACAACGTATTGGACCTGAATATGCCGGTCCTTTGGGAATTCTTCAAGCTCTAGCAGATGGCACAAAACTACTTTTCAAAGAGAATCTTCTTCCATCTAGAGGAGATACTCGTTTATTCAGTATCGGACCATCCATAGCAGTCATATCAATTCTACTAAGTTATTTAATAATTCCTTTTGGCTCTAACCTTGTTCTATCCGATCTCAATATCGGTGTTTTTTTATGGATCGCCATTTCAAGTATTGCTCCCATTGGACTTCTTATGTCAGGATATGGATCAAATAATAAATATTCCTTTTTAGGTGGTCTACGAGCTGCTGCTCAATCAATTAGTTATGAAATACCATTAACTCTATGCGTGTTATCAATATCTCTAT------------TATCTAACAGTTCAAGTACAGTTGATATAGTTGAGGCGCAGTCAAAATATGGTTTTTGGGGGTGGAATTTGTGGCGTCAACCTATAGGGTTTATCGTTTTTCTAATTTCGTCCCTAGCCGAATGCGAAAGATTGCCTTTTGATTTACCAGAAGCAGAAGAAGAATTAGTAGCAGGTTATCAAACCGAATATTCGGGTATCAAATTTGGTTTATTTTACGTTGCTTCTTATCTAAATCTACTAGTTTCTTCATTATTTGTAACAGTTCTTTACTTGGGAGGTTGGGATCTCTCTATTCCGTACATATTTGTTCCTGAGTTTTT------TGAAATAAATAAAGCGGGTGAAGTCTTTGGAACGACAATTGGTATCTTTATTACATTAGCCAAAACTTATTTGTTCTTGTTCATTCCTATCACAACAAGATGGACTTTACCTAGGCTGAGAATGGACCAACTATTAAATCTTGGATGGAAATTTCTTTTACCTATTTCTCTAGGTAATCTATTATTAACAACTTCTTCCCAACTCCTTTCACTG
>Viviania_marifolia
ATGATAATTGATACAACAGA---------------------AGTACAAGATATCAATTCTTTTTCCAGATTGGAATC------CTTAAAAGAGATGTATGGG-ATCATATGGATGCTTGTCCCTATTTTGACTCCTGTATTGGGAATTGCAATAGGTGTACTAGTAATTGTGTGGTTAGAAAGAGAAATAGCTGCAGGGATCCAACAACGTATTGGGCCTGAATACGCCGGCCCTTTGGGAATTCTTCAAGCTCTAGCAGATGGAACAAAACTACTTTTCAAAGAGAATCTTCTTCCATCTAGAGGGGATACTCGGGTATTCAGTATTGGGCCATCCATAGCAGTTATATCAATTCTATTAAGTTATTCAGTAATTCCTTTTAGCTATGGCCTTGTTTTAGCTGATCTAAATATTGGTGTTTTTTTATGGATTGCCGTTTCAAGTATTGCTCCCATTGGACTTCTTATGTCAGGATATGGATCAAATAATAAATATTCCTTTTTAGGTGGTCTACGAGCTGCAGCTCAATCAATTAGTTATGAAATACCATTAACTCTATGTGTGTTATCAATATCTCTAC------------TTTCTAACAGTTCAAGTACAGTTGATATAGTTGAAGCGCAGTCAAAATATGGTTTTTGGGGGTGGAATTTATGGCGTCAACCTATAGGGTTTGTCGTTTTTCTAATTTCTTCCCTAGCAGAATGCGAGAGATTGCCTTTTGATTTACCAGAAGCAGAGGAAGAATTAGTAGCAGGTTATCAAACCGAATATTCCGGTATAAAGTTTGGTTTATTTTACGTTGCTTCCTATCTAAATTTATTAGTTTCTTCCTTATTTGTAGCAGTTCTTTATTTGGGCGGTTGGAATATTTCTATTCCGTTTCTATTCGCTCCTGAGCTATT------TGAAATAAATAAGGCGAGTGGAGTCTTTGGAACGACAGTTGGTATCTTTATTACATTAGCTAAAACTTATTTGTTCTTGTTCATTTCTATCACAACAAGATGGACTTTCCCTAGATTACGAATGGACCAACTATTAAATTTTGGATGGAAATTTCTTTTACCTATTTCTCTCGGTAATCTATTATTAACAACTTCTTCCCAACTCCTTTCACTG
