# Supplementary material for: ­Complete plastid genome sequences of two species of the Neotropical genus Brunellia (Brunelliaceae)
Source: PeerJ. 2020 Jan 28;8:e8392. doi: 10.7717/peerj.8392 (PMC6993752; doi:10.7717/peerj.8392)
Supplement: Supplemental Information 2 [file peerj-08-8392-s002.zip › Alignments/NDHC.fasta]

>Aquilaria_yunnanensis
ATGTTTCTGCTTTACGAATATGATATTTTCTGGGCATTTCTGATAATATCAAGTGCTATTCCTATTTTGGCCTTTCTAATTTCTGGAGTTTTAGGCCCCATTAGAAAGGGTCCCGAAAAACTTTCTAGTTATGAATCGGGTATAGAACCAATGGGTGATGCTTGGTTACAATTTCGAATCCGTTATTATATGTTTGCTCTCGTTTTTGTTGTTTTTGATGTTGAAACGGTTTTTCTTTATCCATGGGCAATGAGTTTTGATGTATTGGGGGTGTCCGTATTTATCGAAGCTTTCATTTTTGTGCTTATCCTAATTGTTGGTTTAGTTTCTGCATGGCGAAAGGGAGCATTGGAATGGTCT
>Arabidopsis_thaliana
ATGTTTCTGCTTTACGAATATGATATTTTCTGGGCATTTTTACTAATATCAAGTGCTATTCCTGTTTTGGCATTTCTAATTTCCGGAGTTTTATCTCCAATTAGGAAGGGGCCGGAGAAACTTTCTAGTTATGAATCAGGTATAGAACCGATCGGGGATGCTTGGTTACAATTTAGAATCCGTTATTATATGTTTGCTCTAGTTTTTGTTGTTTTTGATGTTGAAACTGTTTTTCTGTATCCGTGGGCAATGAGTTTCGATGTACTGGGGGTATCTGCTTTTATAGAAGCTTTCATTTTCGTGCTTATCCTAATTCTTGGTTTAGTTTATGCATGGCGAAAAGGAGCATTGGAATGGTCT
>Arabis_alpina
ATGTTTCTGCTTTACGAATATGATATTTTCTGGGCATTTTTAATAATATCAAGTGCTATTCCTGTTTTGGCATTTCTAATTTCCGGAGTTTTATCTCCAATTAGGAAGGGGCCTGAGAAACTTTCTAGTTATGAATCAGGTATAGAACCTATCGGGGATGCTTGGTTACAATTTAGAATCCGTTATTATATGTTTGCTCTAGTTTTTGTTGTTTTTGATGTTGAAACCGTTTTTCTGTATCCGTGGGCAATGAGTTTCGATGTACTGGGGGTATCTGCTTTTATAGAAGCTTTTATTTTCGTGCTTATCCTAATTCTTGGTTTAGTTTATGCATGGCGAAAAGGAGCATTGGAATGGTCT
>Arachis_hypogaea
ATGTTTTTGCTTTACGACTATGATATTTTTTGGGCATTTCTAATAATATCCAGCCTTATTCCTATTTTGGCATTTCTAATTTCTGGAATTTTAGCCCCGATTAGCAAAGGGCCCGAAAAACTTTCTAGTTATGAATCGGGAATAGAACCAATGGGTGATGCTTGGTTACAATTTCGAATCCGTTATTATATGTTTGCTCTAGTTTTTGTTGTTTTTGATGTTGAGACGGTTTTTCTTTATCCCTGGGCAATAGGTTTTGATATATTGGGGATATCCGTATTTATAGAAGCTTTAATTTTCGTGCTTATCCTAATTGTTGGTTCAGTTTATGCATGGCGAAAAGGGGCATTAGAATGGTCT
>Averrhoa_carambola
ATGTTTCTGCTTTACGAATATGATATTTTCTGGGCATTTCTAATAATATCAAGTGTTATTCCTATTTTGGCATTTCTAATTTCCGGGGTTTTAGCCCCGATTAGCAAAGGGCCAGAGAAATTTTCTAGTTATGAATCGGGTATAGAACCAATGGGCGATGCTTGGTTACAATTTCGAATTCGTTATTATATGTTTGCTCTAGTTTTTGTTATTTTTGATGTTGAAACAGTTTTTCTTTATCCATGGGCAATGAGTTTCGATGTATTGGGAGTATCCATATTTATAGAAGCTTTAATTTTCGTGCTTATCCTAATTGTTGGTTCAGTCTATGCATGGCGAAAAGGAGCATTGGAATGGTCT
>Brunellia_antioquensis
ATGTTTTTGCTTTACGAATACGATATTTTCTGGGCATTTCTAATAATATCAAGTCTTATTCCTATTTTGGCATTTCTAATTTCCGGAGTTTTAGCCCCGATTAGCAAAGGGCCGGAGAAACTTTCTAGTTATGAATCAGGTATAGAACCAATGGGCGATGCTTGGTTACAATTTCGAATTCGTTATTATATGTTTGCTCTAGTTTTTGTTGTTTTTGATGTTGAAACAGTTTTTCTTTATCCATGGGCAATGAGTTTCGATGTATTGGGGGTATCCATATTTATAGAAGCTTTAATTTTCGTACTTATCCTAATTGTTGGTTCAGTCTATGCATGGCGAAAAGGAGCATTGGAATGGTCT
>Brunellia_trianae
ATGTTTTTGCTTTACGAATACGATATTTTCTGGGCATTTCTAATAATATCAAGTCTTATTCCTATTTTGGCATTTCTAATTTCCGGAGTTTTAGCCCCGATTAGCAAAGGGCCGGAGAAACTTTCTAGTTATGAATCAGGTATAGAACCAATGGGCGATGCTTGGTTACAATTTCGAATTCGTTATTATATGTTTGCTCTAGTTTTTGTTGTTTTTGATGTTGAAACAGTTTTTCTTTATCCATGGGCAATGAGTTTCGATGTATTGGGGGTATCCATATTTATAGAAGCTTTAATTTTCGTACTTATCCTAATTGTTGGTTCAGTCTATGCATGGCGAAAAGGAGCATTGGAATGGTCT
>Bulnesia_arborea
ATGTTTCTACTTTATGAATATGATCTCTTTTGGGCATTTCTAATAATATCAAGTGTAATTCCTATTTTGGCATTTTTCATTTCTGGAGTTTTAGCCCCGATTAGCAAAGGTCCAGAGAAACTTTCTAGCTATGAATCGGGCATAGAACCGATGGGTGATGCTTGGTTACAATTTCGAATCCGTTATTATATGTTTGCTCTAGTTTTTGTTGTTTTTGATGTTGAAACGGTTTTTCTTTATCCATGGGCAATGAGTTTTGATATATTAGGTGTATCTGTATTTATAGAAGCTTTGATTTTCGTGCTTATCTTAATTGTTGGTTTAGTTTATGCGTGGCGAAAGGGGGCATTGGAATGGTCT
>Carica_papaya
ATGTTTCTGCTTTACGAATATGATATTTTCTGGGCATTTCTAATAATATCAAGTGCTATTCCTATTTTGGCATTTCTAATTTCCGGAGTTTTAGCTCCAATTAACAAAGGCCCAGAGAAACTGTCTAGTTATGAATCGGGTATAGAACCGATGGGCGATGCTTGGTTACAATTTCGAATTCGTTATTATATGTTTGCTCTAGTTTTTGTTGTTTTTGATGTTGAAACAGTTTTTCTTTATCCATGGGCAATGAGTTTCGATGTATTGGGGGTATCCGTTTTTATAGAAGCTTTAATTTTTGTGCTTATCCTAATTGTTGGTTCAGTTTATGCGTGGCGAAAAGGAGCATTGGAATGGTCT
>Castanea_mollissima
ATGTTTCTACTTTACGAATATGATATTTTCTGGGCATTTCTAATAATAGCAAGTGCTATTCCTATTTTGGCATTTTTGATTTCGGGAGTTTTAGCCCCGATTCGCAAAGGGCCGGAGAAACTTTCTAGTTATGAATCGGGAATAGAACCAATGGGTGATGCTTGGCTCCAATTTCGAATTCGGTATTATATGTTTGCTCTAGTTTTTGTTGTTTTTGATGTTGAAACGGTTTTTCTTTATCCATGGGCAATGAGTTTTGATGTATTGGGTATATCTGTATTTATAGAAGCTTTCATTTTCGTGCTTATCCTAATTGTTGGTTCAGTTTATGCATGGCGAAAAGGAGCATTGGAATGGTCT
>Catha_edulis
ATGGTTCTGCTTTACGAATACGATCTTTTCTGGTCATTTCTAATAATCTCAAGTGTTATCCCTAGTTTGGCATTTCTAATTTCCGGAGTTTTAGCCCCCCTTAACAAAAGGCCAGAGAAGCTTTCGAGTTATGAGTCGGGTATAGAACCAATAGGCGATGCTTGGTTACAATTTAGAATCCGTTATTACATGTTTGCTCTCGTTTTTGTTATTTTTGATGTTGAAACGGTTTTTCTTTATCCGTGGGCAATGAGTTTCGATGTAGTAGGAGTATCCGTATTTATAGAAGCTTTCATTTTTGTGCTTATCTTAATTGCTGGTTTAGTTTATGCATGGCGCAAAGGAGCATTAGAATGGTCT
>Ceratopetalum_apetalum
ATGTTTCTGCTTTACAAATATGATATTTTCTGGGCATTTCTAATAATATCAAGTGTTATTCCTATTTTGGCATTTCTAATTTCTGGAGTTTTAGCCCCGATTAGCAAAGGGCCAGAGAAACTTTCTAGTTATGAATCGGGTATAGAACCAATGGGCGATGCTTGGTTACAATTTCGAATTCGTTATTATATGTTTGCTCTAGTTTTTGTTGTTTTTGATGTTGAAACGGTTTTTCTTTATCCATGGGCAATGAGTTTCGATGTATTGGGGGTATCCATATTTATAGAAGCTTTCATTTTCGTGCTTATCCTAATTGTTGGTTCAGTCTATGCATGGCGAAAGGGAGCATTGGAATGGTCT
>Citrus_sinensis
ATGTTTCTGCTTTACAAATATGATATTTTCTGGGCATTTCTAATAATATCAAGCGTTATTCCTATTTTGGCATTTCTAATTTCCGCAGTTTTAGCCCCGATTAACAAAGGGCCAGAGAAACTTTCTAGTTATGAATCGGGTATCGAACCAATGGGCGATGCTTGGTTACAATTTCGAATCCGGTATTATATGTTTGCTCTAGTTTTTGTTGTTTTTGATGTTGAAACCGTTTTTCTTTATCCATGGGCAATGAGTTTTGATGTATTGGGGGTACCCGTATTTATAGAAGCTTTCATTTTCATGCTTATCCTAATTGTTGGTTTAGTTTATGCGTGGCGAAAAGGAGCATTAGAGTGGTCT
>Cucumis_melo
ATGTTTCTGCTTTACGAATATGATATTTTCTGGGTATTTCTAATAATATCAAGTCTTATTCCTATTTTGGCATTTCTAATTTCTGGAGTTTTAGCCCCTCTTAGCAAAGAGCCAGAGAAACTTTCGAGTTATGAATCGGGAATAGAACCAATGGGCGATGCTTGGGTACAATTTAGAATCCGTTATTATATGTTTGCTCTAGTTTTTGTTGTTTTTGATGTTGAAACAGTTTTTCTTTATCCGTGGGCAATGAGTTTTGATGTATTAGGGGTATCCGTCTTTATAGAAGCTTTAATTTTCGTGCTTATCCTAATTGTCGGTTTAGTTTATGCATGGCGAAAAGGAGCATTGGAATGGTCT
>Eucalyptus_grandis
ATGTTTCTGCTTTACGAATATGATATTTTCTGGGCATTTCTAATAATATCAAGTGTTATTCCTATTTTGGCATTTCTAATTTCCGGAATTTTAGCCCCGATTAGCAAAGGGCCAGAGAAACTTTCGAGTTATGAATCAGGTATAGAACCAATGGGCGATGCTTGGTTACAATTTCGAATCCGTTATTATATGTTTGCTCTAGTTTTTGTTGTTTTTGATGTTGAAACGGTTTTTCTTTATCCATGGGCAATGAGTTTCGATGTATTGGGGGTATCCGTATTTATAGAAGCTTTAATTTTCGTGCTTATCCTAATTGTTGGTTTAGTTTATGCATGGCGAAAAGGAGCATTGGAATGGTCT
>Euonymus_japonicus
ATGATTCTGCTTTACGAATACGATCTTTTCTGGGCATTTCTAATAATCTCAAGTGTTATCCCTATTTTGGCATTTCTAATTTCCGGCGTTTTGGCCCCCCTTAACAAAAGGCCAGAGAAGCTTTCGAGTTATGAGTCGGGTATAGAACCAATGGGCGATGCTTGGTTACAATTTAGAATCCGTTATTACATGTTTGCTCTCGTTTTTGTTATTTTTGATGTTGAAACGGTTTTTCTTTATCCGTGGGCAATGAGTTTTGATGTAGTAGGAGTATCCGTATTTATAGAAGCTTTCATTTTTGTGCTTATCCTAATTGCCGGTTTAGTTTATGCATGGCGCAAAGGAGCATTAGAATGGTCT
>Ficus_racemosa
ATGTTTCTGCTTTACGAATATGATATTTTTTGGGCATTTTTAATAATATCAAGTGTTATTCCTATTTTTGCATTTGTAATTTCCGGAGTTTTAGCCCCGATTAGCAAAAGACCAGAAAAACTTTCTAGTTATGAATCGGGAATAGAACCAATGGGAGATGCTTGGTTACAATTTCGAATCTGTTATTATATGTTTGCTTTAGTTTTTGTTGTTTTTGATGTTGAAACAGTTTTTCTTTATCCATGGGCAATGAGTTTCGATGTATTGGGGGTATCCGTATTTATAGAAGCTTTAATTTTCGTGCTTATCCTAATTGTTGGTTCAATTTATGCATGGCGAAAAGGAGCATTGGAATGGTCT
>Glycine_max
ATGTTTCTTCTTTACGAATATGATATTTTTTGGGCATTTCTAATAATATCAAGTTTTATTCCTATTTTGGCATTTCTAATTTCTGGAATTTTAGCCCCGATTAGCAAGGGACCAGAGAAACTTTCTAGTTATGAATCGGGAATAGAACCAATAGGTGATGCTTGGTTACAATTTCGAATCCGTTATTATATGTTTGCTCTCATTTTTGTTGTTTTTGATGTTGAAACGGTTTTTCTTTATCCTTGGGCAATGAGTTTCGATGTATTAGGGGTATCCGTATTTATAGAAGCTTTCATATTCGTGCTTATCCTAATTGTTGGTTCAGTTTATGCATGGCGAAAGGGGGCATTAGAATGGTCT
>Gossypium_arboreum
ATGTTTCTGCTTTACGAATATGATATTTTCTGGGCATTTCTAATAATATCAAGTGCTATTCCTATTTTGGCATTTCTAATTTCTGGAGTTTTAGCCCCGATTAGAAAGGGTCCAGAAAAACTTTCTAGTTATGAATCGGGTATAGAACCAATGGGCGATGCTTGGTTACAATTTCGAATCCGTTATTATATGTTTGCTCTAGTTTTTGTTGTTTTTGATGTTGAAACGGTTTTTCTTTATCCATGGGCAATGAGTTTCGATGTATTGGGGGTACCCGTATTCATAGAAGCTTTCATTTTCGTGCTTATCCTAATTGTTGGTTCAGTTTATGCATGGCGAAAAGGAGCATTGGAATGGTCT
>Heritiera_angustata
ATGTTTCTGCTTTACGAATATGATATTTTCTGGGCATTTCTAATAATATCAAGTGCTATTCCTATTTTGGCATTTCTAATTTCTGGAGTTTTAGCCCCGATTAGAAAGGGTCCAGAAAAACTTTCTAGTTATGAATCGGGTATAGAACCAATGGGCGATGCTTGGTTACAATTTCGAATCTGTTATTATATGTTTGCTCTAGTTTTTGTTGTTTTTGATGTTGAAACGGTTTTTCTTTATCCATGGGCAATGAGTTTCGATGTATTGGGGGTACCCGTATTCATAGAAGCTTTAATTTTCGTGCTTATCCTAATTGTTGGTTCAGTTTATGCATGGCGAAAAGGAGCATTGGAATGGTCT
>Heuchera_sanguinea
ATGTTTCTGCTTTACGAATATGATATTTTCTGGGCTTTTCTAATAATATCAAGTCTGATTCCTATTTTGGCATTTCTAATTTCCGGAGTTTTAGCTCCGATTAGCAAAGGACCAGAGAAACTGTCGAGTTATGAATCGGGTATCGAACCAATGGGCGATGCTTGGGTACAATTTCGAATCCGTTATTATATGTTTGCTCTAGTTTTTGTTGTTTTTGATGTTGAAACGGTTTTTCTTTATCCATGGGCAATGAGTTTCGATGTATTGGGTGTATCCGCATTTATAGAAGCTTTAATTTTCGTGCTTATCCTAATTGTTGGTTCAGTTTATGCATGGCGAAAGGGAGCATTGGAATGGTCT
>Jatropha_curcas
ATGTTTCTGATTTACGAATATGATATATTCTGGGCATTTCTAATAATATCAAGTGCTATTCCTATTTTAGCATTTCTAATTTCCGGAGTTTTATCCCCGATTAGCAAAGGGCCGGAGAAACTTTCTAGTTATGAATCGGGTATAGAACCAATGGGCGATGCTTGGTTACAATTTCGAATCCGTTACTATATGTTTGCTCTAGTTTTTGTTGTTTTTGATGTTGAAACCGTTTTTCTTTATCCATGGGCAATGAGTTTCGATATATTGGGGTTATCCGCATTTATAGAAGCTTTAATTTTCGTACTTATCCTAATTGTTGGTTTAGTTTATGCGTGGAGAAAAGGAGCGTTAGAATGGTCT
>Larrea_tridentata
ATGTTTCTACTTTATGAATATGATCTTTTTTGGGCATTTCTAATAATATCAAGTGTGATTCCTATTTTGGCATTTTTCATTTCTGGAGTTTTAGCCCCAATTAGCAAAGGTCCAGAGAAACTTTCTAGTTATGAATCGGGCATAGAACCGATGGGTGATGCTTGGTTACAATTTCGAATCCGTTATTATATGTTTGCTCTAGTTTTTGTTGTTTTTGATGTTGAAACGGTTTTTCTTTATCCATGGGCAATGAGTTTTGATATATTGGGTGTATCTGTATTTATAGAAGCTTTGATTTTCGTGCTTATCTTAATTGTTGGTTTAGTTTATGCGTGGCGAAAGGGAGCGTTGGAATGGTCT
>Liquidambar_styraciflua
ATGTTTCTGCTTTATGAATATGATATTTTCTGGGCATTTCTAATAATATCAAGTGTTATTCCTATTTTGGCATTTCTAATTTCCGGAGTTTTAGCTCCGATTAGCAAAGGACCAGAGAAACTTTCTAGTTATGAATCGGGTATAGAACCAATGGGCGATGCTTGGTTACAATTTCGAATCCGTTATTATATGTTTGCTCTAGTTTTTGTTGTTTTTGATGTTGAAACGGTTTTTCTTTATCCATGGGCAATGAGTTTCGATGTATTGGGTGTATCTGTATTTATAGAAGCTTTAATTTTCGTGCTTATCCTAATTGTTGGTTCAGTTTATGCATGGCGAAAAGGAGCATTGGAATGGTCT
>Manihot_esculenta
ATGTTTCTGATTTACGAATATGATATATTCTGGGCATTTCTAATAATATCAAGTGTTATTCCTATTTTAGCATTTCTAATTTCCGGAGTTTTATCCCCGATTAGCAAAGGGCCGGAGAAACTTTCTAGTTATGAATCGGGTATAGAACCAATAGGCGATGCTTGGTTACAATTTCGAATCCGTTATTATATGTTTGCTCTAGTTTTTGTTGTTTTTGATGTTGAAACAGTTTTTCTTTATCCATGGGCAATGAGTTTCGATGTATTGGGGTTATCCGTATTTATAGAAGCTTTAATTTTCGTGCTTATCCTAATTGTTGGTTCAGTTTATGCATGGAGAAAAGGAGCATTAGAATGGTCT
>Morus_indica
ATGTTTCTGCTTTATGAATATGATATTTTCTGGGCATTTTTAATAATATCAAGTGTTATTCCTATTTTTGCATTTATAATTTCCGGAGTTTTAGCCCCGATTAGCAAAGGACCAGAAAAACTTTCTAGTTATGAATCGGGAATAGAACCAATGGGGGATGCTTGGTTACAATTTCGAATCTGTTATTATATGTTTGCTTTAGTTTTTGTTGTTTTTGATGTTGAAACAGTTTTTCTTTATCCATGGGCAATGAGTTTCGATATATTGGGGGTATCCGTATTTATAGAAGCTTTAATTTTCGTACTTATCCTAATTGTTGGTTCAATTTATGCATGGCGAAAAGGAGCATTGGAATGGTCT
>Oenothera_parviflora
ATGTTTCTGCTTTACGAATATGATATTTTCTGGGCATTTCTAATAATATCAAGTGTTATTCCTATTTTGGCATTTCGAATTTCCGGACTTTTAGCCCCGACTAGCAAAGGGCCAGAGAAACTTTCGAGTTATGAATCGGGTATAGAACCAATGGGCGATGCTTGGTTACAATTTCGAATACGTTATTATATGTTTGCTTTAGTTTTTGTTGTTTTTGATGTTGAAACCATTTTTCTTTATCCATGGGCACTGAGTTTCGATATATTGGGGGTATCCGTATTTATAGAAGCTCTCATTTTCGTGCTTATCTTAGTTCTTGGTTTGGTTTATGCATGGCGAAAAGGAGCGTTGGAATGGTCT
>Oxalis_latifolia
ATGTTTCTGCTTTACGAATATGATATTTTCTGGGCCTTTCTAATAATATCTAGTGTTATTCCTATTCTGGCATTTCTAATTTCCGGAGTTTTAGCCCCGATTAGCAAAGGGCCAGAGAAACTTTCTAGTTATGAATCGGGTATAGAACCAATGGGCGATGCTTGGTTACAATTTCGAATTCGTTATTATATGTTTGCTCTAGTTTTTGTTGTTTTTGATGTTGAAACCGTTTTTCTTTATCCATGGGCAATGAGTTTCGATGTATTGGGGGTATCCATATTTATAGAAGCTTTAATTTTCGTGCTTATTCTAATTGTTGGTTCAGTCTATGCATGGCGAAAAGGAGCATTGGAATGGTCT
>Parnassia_brevistyla
ATGTTTCTGCTTTACGAATACGACATTTTCTGGGCATTTCTAATAATCTCAAGTCTTATCCCAATTTTGGCATTTCTAATATCTGGAGTTTTAGCCCCCCTTAGCAAAAGACCCGAGAAACTTTCGAGTTATGAGTCGGGGATAGAGCCGATGGGCGATGCTTGGTTACAATTTAGAATCCGTTATTACATATTTGCTCTCGTTTTTGTTGTTTTTGATGTTGAAACAGTTTTTCTTTATCCGTGGGCAATGAGTTTTGATGTATTAGGGGTATCTGTATTTATAGAAGCTTTCATTTTTGTGCTTATCCTAATTGTTGGGCTAGTTTATGCATGGCGCAAAGGAGCATTAGAATGGTCT
>Passiflora_biflora
ATGTTTCTGCTTTACGAATATGATGTTTTTTGGGCATTTCTAATAATATCAAGTTTGATTCCTATTTTGGCATTTTTTATTTCCAGTGTTTTATCCCCTATTAGCAAAGGACCAGAGAAACTTTCTGGTTATGAATCGGGTATAGAACCAATGGGCGATGCTTGGTTACAATTTCGAATCCGTTATTATATGTTCGCTCTAGTTTTTGTTGTCTTCGATGTTGAAACCGTTTTTCTTTATCCATGGGCAATGAGTTTCGATCTATTGGGGATATCCGTATTTATAGAAGCTTTCATTTTCGTGCTTATCCTAACTATTGGTTTAGTTTATGCGTGGCGAAAGGGAGCATTAGAATGGTCT
>Pelargonium_quercifolium
ATGTTTCTGCTTTACGAATATGATCTTTTCTGGGTATTTCTAATAATCTCAAGTCTTATTCCTATTTTGGCATTTCTAATTTCCGGTGTTTTAGCCCCAATTAGCGAAGGGCCGGAAAAACTTTCGAGTTATGAATCGGGTATAGAACCAATGGGCGATGCTTGGTTACAATTTCGAATCCGTTATTATATGTTTGCTCTAGTTTTTGTTGTTTTTGATGTTGAAACGGTTTTTCTTTATCCATGGGCAATGAGTTTCGACGTATTGGGGGTATCCGTATTTATAGAAGCTTTGGTTTTCGTGCTTATCCTAATTGTTGGTTCAGTTTATGCATGGCGAAAGGGAGCATTGGAATGGTCT
>Pentactina_rupicola
ATGTTTCTGCTTTACGAATATGATTTTTTCTGGGCATTTCTGATAGTATCAAGTGTTATTCCGATTTTGGCATTTCGAATTTCCGGAGTTTTAGCCCCGATTAGCAAAGGACCAGAAAAACTTTCGAGTTATGAATCGGGAATAGAACCAATGGGGGATGCTTGGTTACAATTTAGAATCCGTTATTATATGTTTGCTCTAGTTTTTGTTGTTTTTGATGTTGAAACGGTTTTTCTTTATCCATGGGCAATGAGTTTCGATGTATTGGGAGTATCCGTATTTATAGAAGCTTTAATTTTCGTGCTTATCCTAATTGTTGGTTCAATTTATGCATGGCGAAAAGGGGCATTGGAATGGTCT
>Populus_alba
ATGTTTCTGCTTTACGAATATGATATTTTCTGGGCATTTCTAATAATATCAAGTGTTATTCCTATTTTGGCATTTCTAATTTCGGGCCTTTTATCCCCAATTAGAAAAGGACCAGAGAAACTTTCTAGTTATGAATCCGGTATCGAACCAATGGGCGATGCTTGGTTACAATTTAGAATCCGTTATTATATGTTTGCTCTAGTTTTTGTTGTTTTTGATGTTGAAACGGTTTTTCTTTATCCATGGGCAATGAGTTTCGATGTATTGGGGGTATCCGTATTTATAGAAGCTTTAATTTTCGTGCTTATCCTAATTGTTGGTTTAGTTTATGCATGGCGAAAAGGAGCATTAGAATGGTCT
>Prunus_persica
ATGTTTCTGCTTTACGAATATGATTTTTTCTGGGCATTTCTGATAGTATCAAGTGTTATTCCAATTTTGGCATTTCTAATTTCCGGAGTTTTAGCCCCGATTAGCAAAGGACCAGAAAAACTTTCGAGTTATGAATCGGGCATAGAACCAATGGGGGATGCTTGGTTACAATTTCGAATCCGTTATTATATGTTTGCTCTAGTTTTTGTTGTTTTTGATGTTGAAACGGTTTTTCTTTATCCATGGGCAATGAGTTTCGATGTATTGGGAGTATCCGTATTTATAGAAGCTTTAATTTTCGTGCTTATCCTAATTGTTGGTTCAATTTATGCATGGCGAAAAGGAGCATTGGAATGGTCT
>Quercus_nigra
ATGTTTCTACTTTACGAATATGATATTTTCTGGGCATTTCTAATAATAGCAAGTGCTATTCCTATTTTGGCATTTTTGATTTCGGGAGTTTTAGCCCCGATTCGCAAAGGGCCAGAGAAACTTTCTAGTTATGAATCGGGAATAGAACCAATGGGTGATGCTTGGCTCCAATTTCGAATTCGGTATTATATGTTTGCTCTAGTTTTTGTTGTTTTTGATGTTGAAACGGTTTTTCTTTATCCATGGGCAATGAGTTTTGATGTATTGGGTATATCTGTATTTATAGAAGCTTTCATTTTCGTGCTTATCCTAATTGTTGGTTCAGTTTATGCATGGCGAAAAGGAGCATTGGAATGGTCT
>Ricinus_communis
ATGTTTCTGATTTACGAATATGATATATTCTGGGCATTTCTAATAATATCAAGTGTTATTCCTATTTTAGCATTTCTAATTTCCGGAGTTTTATCCCCAATTAGCAAAGGGCCGGAGAAACTTTCTAGTTATGAATCGGGGATAGAACCAATGGGCGATGCTTGGTTACAATTTCGAATCCGTTATTATATGTTTGCTCTAGTTTTTGTTGTTTTTGATGTTGAAACGGTTTTTCTTTATCCATGGGCAATGAGTTTCGATGTATTGGGGTTATCCGTATTTATAGAAGCTTTAATTTTCGTGCTTATCCTAATAGTTGGTTCAGTTTATGCATGGAGAAAAGGAGCATTAGAGTGGTCT
>Salix_babylonica
ATGTTTCTGCTTTACGAATATGATATTTTCTGGGCATTTCTAATAATATCAAGTGTTATTCCTATTTTGGCATTTCTAATTTCGGGCCTTTTAGCCCCAATTAGAAAAGGACCAGAGAAACTTTCTAGTTATGAATCCGGTATAGAACCAATGGGCGATGCTTGGTTACAATTTCGAATCCGTTATTATATGTTTGCTCTAGTTTTTGTTGTTTTTGATGTTGAAACGGTTTTTCTTTATCCATGGGCAATGAGTTTCGATGTATTGGGGGTATCCGTATTTATAGAAGCTTTAATTTTCGTGCTTATCCTAATTGTTGGTTTAGTTTATGCATGGCGAAAAGGAGCATTAGAATGGTCT
>Sloanea_australis
ATGTTTCTGCTTTACGAATATGATATTTTCTGGGCATTTCTAATAATATCAAGTGTTATTCCTATTTTGGCATTTCTAATTTCCGGAGTTTTAGCCCCGATTAGCAAAGGGCCAGAGAAACTTTCTAGTTATGAATCGGGTATAGAACCAATGGGCGATGCTTGGTTACAATTTAGAATTCGTTATTATATGTTTGCTCTAGTTTTTGTTGTTTTTGATGTTGAAACGGTTTTTCTTTATCCATGGGCAATGAGTTTCGATGTATTGGGGGTATCCATATTTATAGAAGCTTTAATTTTCGTGCTTATCCTAATTGTTGGTTCAGTCTATGCATGGCGAAAAGGAGCATTGGAATGGTCT
>Spondias_tuberosa
ATGTTTCTGCTTTACAAATATGATATTTTCTGGGCATTTCTAATAATATCAAGCGTTATTCCGATTTTGGCATTTCTAATTTCCGCAGTTTTAGCCCCGATTAGCAAAGGGCCAGAGAAACTTTCGACTTATGAATCGGGTATAGAACCAATGGGCGATGCTTGGTTACAATTTCGAATCCGTTATTATATGTTTGCTCTAGTTTTTGTTGTTTTTGATGTTGAAACGGTTTTTCTTTATCCATGGGCAATGAGTTTTGATGTATTGGGGGTATCCGTATTTATAGAAGCTTTCATTTTCATGCTTATCCTAATTGTTGGTTCAGTTTATGCGTGGCGAAAAGGAGCATTGGAGTGGTCT
>Staphylea_colchica
ATGTTTCTGCTTTACGAATATGATATTTTCTGGGCATTTCTAATAATATCAAGCCTTATTCCTATTTTGGTATTTCTAATTTCCGGAGTTTTAGTCCCGATTAGCAAAGGGCCAGAGAAACTTTCTAGTTATGAATCGGGTATAGAACCGATGGGCGATGCTTGGTTACAATTTCGAATCCGTTATTATATGTTTGCTCTAGTTTTTGTTGTTTTTGATGTTGAAACGGTTTTTCTTTATCCATGGGCAATGAGTTTCGATGTATTGGGGGTATCCGTATTTATAGAAGCTTTCATTTTCGTGCTTATCCTAATTGTTGGTTCAGTTTATGCATGGCGAAAGGGAGCATTGGAATGGTCT
>Vitis_acerifolia
ATGTTTCTGCTTTACGAATATGATATTTTCTGGGCTTTTCTAATAATATCAAGTGTTATTCCCATTTTGGCATTTTTTATTTCCGGAGTTTTAGCTCCGATTAGTAAAGGACCAGAGAAACTTTCTAGTTATGAATCGGGTATAGAACCAATGGGCGATGCTTGGTTACAATTTCGAATCCGTTATTATATGTTTGCTCTAGTTTTTGTCGTTTTTGATGTTGAAACGGTTTTTCTTTATCCATGGGCAATGAGTTTCGATGTATTGGGTGTATCCGTATTTATAGAAGCTTTAATTTTCGTGCTTATCCTAATTGTTGGTTCAGTTTATGCATGGCGAAAAGGAGCATTGGAATGGTCT
>Viviania_marifolia
ATGTTTTTGCTTTATGAATATGATCTTTTCTGGGCATTTCTAATAATATCGAGTGTTATTCCTATTTTGGCATTTCTAATTTCTGGAGTTTTAGCCCCAATTAGCAAAAGGCCCGAGAAACTTTCGACTTATGAATCCGGTATAGAACCAATGGGCGATGCTTGGTTACAATTTCGAATCCGGTATTATATGTTTGCTCTAGTGTTTGTTGTTTTTGATGTTGAAACGGTTTTTCTTTATCCATGGGCAATGAGTTTCGATGTATTAGGGGTATCCGTATTTCTAGAGGCTTTCATTTTCGTGCTTATCCTGATTGTTGGTTTAGTTTATGCATGGCGAAAAGGAGCATTGGAATGGTCT
