# Supplementary material for: ­Complete plastid genome sequences of two species of the Neotropical genus Brunellia (Brunelliaceae)
Source: PeerJ. 2020 Jan 28;8:e8392. doi: 10.7717/peerj.8392 (PMC6993752; doi:10.7717/peerj.8392)
Supplement: Supplemental Information 2 [file peerj-08-8392-s002.zip › Alignments/NDHD.fasta]

>Aquilaria_yunnanensis
AATTCTTTTCCTTGGTTAACAATAATTGTAGTTTTGCCAATATCTGCGGGCTCTTTAATTTTCTTTCTTCCTCATAG------AGGAAATAAGCTAATTAGGTGGTATACCATTTCTATATCCACCTTAGAACTACTTCTAATGACCTATGTATTTTGTTATCATTTCCAATTGGACGATCCATTAATCCAGCTGGCGGAAGATTATAAATGGATCAATTTTTTTGATTTTTACTGGAGATTGGGAATAGATGGACTTTCTATAGGACCTATTTTACTGACAGGATTTATAACAACTTTAGCTACTTTAGCGGCTTGGCCAGTTACTCGGGATTCCCGACTATTCCATTTCCTGATGTTAGCAATGTACAGTGGTCAAATAGGATCATTTTCTTCTCGAGACCTTTTACTTTTTTTCATCATGTGGGAGTTAGAATTAATTCCTGTTTATCTACTTCTATCTATGTGGGGGGGAAAGAAACGCCTGTATTCAGCTACAAAGTTTATTTTGTACACTGCGGGAGGTTCCATTTTTCTATTAGTAGGGGTTTTGGGTATCGGTTTATATGGTTCTAATGACCCAACATTCAATTTTGAAACATTAGCTAATCAATCGTATCCTCTCGCACTGGAAATAATATTCTATATTGGATTTCTTATTGCTTTTGCTGTCAAATCACCGATTATACCCTTACATACATGGTTACCAGACACCCATGGGGAGGCACATTATAGTACTTGTATGCTTCTAGCCGGAATCTTATTAAAAATGGGAGCATATGGATTAGTTCGGATCAATATGGAATTATTACCCCATGCTCATTCTATATTTTCTCCCTGGTTGATGATAGTAGGCACAATGCAAATAATTTATGCAGCTTCAACATCTCTTGGTCAACGTAATTTAAAAAAAAGAATAGCCAATTCCTCTGTATCTCATATGGGTTTCATAATTATAGGAATTGGCTCTATAACCGATACGGGACTCAACGGAGCCTTTTTACAAATAATATCTCATGGATTTATTGGCGCTGCACTTTTTTTCTTGGCAGGAACGAGTTATGATAGAATACGTCTTGTTTATCTCGACGAAATGGGCGGAATGGCTCTTCCAATTCCAAAAATGTTTACGATGTTCAGTATCTTATCGATGGCTTCTCTTGCATTACCGGGCATGAGTGGTTTTGTTGCAGAATTGATAGTCTTTTTTGGAATAATTAGTAGTCAAAAATCTTTTTTAATGCCAAAAATATTCATTCTTTTTGTAATGGCAAGTGGAATGATATTAACTCCTATTTATTTATTATCTATGTCATGTCAAATGTTCTACGGATACAAGCTATTTAATGCTCCAAACTCCTATTTTTTTGATTCTGGACCAAGAGAGTTATTTGTTTCGATCTCTATCTTTCT-ACCCGTAATAGG-TATTGGTATTTATCCGGATTTCGTTTTCTCACTATCGGGTGAGAAAGTCGAAGCTATTCTAGCTAATTAT
>Arabidopsis_thaliana
AATGATTTTCCTTGGTTAACAATAATTGTTGTTTTTCCAATATCTGCTGGTTCATTAATGTTATTTCTCCCGCATAG------GGGAAATAAAGTCAATAAATGGTATACTATATGCATTTGCATCTTAGAACTTCTTCTAACGACCTACGCTTTTTGTTATAATTTTAAAATGGACGATCCATTAATTCAACTGTCCGAAGATTATAAATGGATCGATTTTTTTGATTTTTACTGGAGAATGGGAATAGATGGACTTTCTATAGGAACTATTTTACTGACGGGATTTATTACTACTTTAGCCACTTTAGCGGCTTTTCCAGTTACTCGGGATTCCCGATTTTTTCATTTCCTGATGTTAGCAATGTACAGCGGTCAAATAGGATCATTTTCTTCTCGGGATCTTCTACTTTTTTTCATCATGTGGGAATTAGAATTAATTCCCGTTTATCTACTTTTATCCATGTGGGGTGGAAAGAAACGTCTGTATTCGGCTACAAAATTTATTTTGTACACGGCAGGAAGTTCTATTTTTTTATTAATAGGAGTTTTAGGTATAAGTTTATATGGTTCGAACGAACCAACATTAAATTTAGAACTCTTAGCTAATAAATCCTATCCTGTTACACTTGAAATACTATTTTATATTGGATTTCTTATTGCTTTTGCCGTCAAATCACCGATTATACCTTTACATACTTGGTTACCTGACACCCACGGTGAGGCACATTACAGTACCTGTATGCTTCTCGCTGGAATCTTATTAAAAATGGGAGCCTATGGGTTGGTTCGAATCAATATGGAATTATTACCCCACGCTCATTCTATGTTTTCTCCTTGGTTGTTGGTAGTCGGTACAATCCAAATAATTTATGCAGCTTCAACATCTCCCGGTCAACGTAATTTAAAAAAGAGAATAGCCTATTCTTCTGTATCTCATATGGGTTTTATAATTATAGGTATTAGTTCTATAACGGATCCTGGACTTAATGGAGCTATTTTACAAATAATTTCTCATGGATTTATTGGCGCTGCACTTTTTTTCTTGGCAGGAACGAGTTATGATAGAATTAGGCTTGTTTATCTTGATGAAATGGGTGGAATGGCTATCTCCATTCCAAAAATATTTACAATGTTCACTATTTTATCGATGGCTTCCCTTGCATTGCCGGGCATGAGTGGTTTTATTGCAGAATTCATTGTTTTTTTTGGAATAATTACCAGCCAAAAATATTTCTTAATTTCCAAAATTTTCATTATTTTTGTAATGGCAATTGGAATGATATTAACTCCTATATATTTATTATCTATGTTACGCCAAATGTTCTATGGATACAAGTTAATTAATATCAAAAACTTTTCTTTTTTTGATTCTGGACCCCGAGAGTTATTTCTTTCAATCTCTATTCTTTT-ACCCATAATTGG-TATTGGGATTTATCCTGATTTTGTGCTCTCATTAGCAAGTGACAAGGTCGAATCCATTTTATCTAATTAT
>Arachis_hypogaea
AATTATTTTCCTTGGTTAACAATAGTTGTACTTTTACCAATAGCCGGGGGTTCCTTAATATTCTTATTTCCTCATCG------AGGAAATAAGGTAATTAAGTGGTATACAATTTGCATATGTTTAATCGATCTGCTGATAACAGCCTATGCATTTTGTTATCATTTCCAATTGGATGATCCATTAATCCAACTGACAGAAAATTATAAATGGATTAATTTTTTTGATTTTTACTGGAGATTCGGAATAGATGGACTCTCTATAGGACCCATTTTATTGACGGGATTTATTACCACTATAGCTACTTTAGCGGCTCAACCGGTTACTCGAGAATCCCGATTATTCCATTTCCTGATGCTAGCAATGTACAGCGGTCAAATAGGACCTTTTTCTTGTCAAGACATTTTACTTTTTTTCATCATGTGGGAATTGGAATTAATTCCAGTTTATATACTTTTATCCATGTGGGGGGGAAAGAAACGTTTGTATTCAGCTACAAAGTTTATTTTATACACTGCGGGAAGCTCTATTTTTTTATTAATGGGAATTCTAGGTATCGGTTTATATAGTTCTAATGAACCGACATTAAATTTTGAAACATTAACTAATCAATCGTATCCTGGGGTGCTCGAAATAATATTTTATATGGGATTTCTTTTTACTTTTGCTGTAAAATTGCCGATTATACCCTTACATACATGGTTACCGGACACCCACGGAGAGGCACATTACAGCACTTGTATGCTTTTAGCCGGAATCTTATTAAAAATGGGCGCATATGGATTGGTTCGAATTAATATGGAATTATTACCTCACGCTCATTCCATATTTTCCCCCTGGTTAATGTTATTAGGTTCAATTCAAATAATCTATGCAGCTTCAACATCTCTTGGTCAACGTAATTTAAAGAAAAGAATAGCTTATTCCTCGGTATCTCATATGGGTTTCATAATTATTGGAATTGGTTCTATAAGTGATACGGGGCTCAACGGGGCCATTTTACAAATTATCTCTCATGGATTTATTGGTGCTGCGCTTTTTTTCTTGGCGGGAACTGGTTATGATAGACTACGTCTTCTTTATCTTGACCAAATGGGTGGAATGGCTATCCCAATGCCCAAAATATTCACAGTTTTCAGTATCTTATCAATGGCTTCTCTTGCATTGCCAGGCATGAGCGGTTTTGTTGCAGAATTGATGATTTTTTTTGGAATACTAACCAGTCAAAAATATCTTTTAATGACAAAAATACTAATAATTTTTTTAAACACAATTGGAATTATATTAACTCCTATTTATTCATTATCCATGTTACGGCAGATGTTCTATGGATACAAGCTTTTTAATACACCAAACTCGTATTTTTTTGATTCTGGTCCGCGAGAATTATTTATTTCGATTTCTATCCTTAT-ACCCGTAATAGG-TATTGGTATTTATCCAGATTTTATTTTCTCATTCTCGGTTGACAAGGTTGAAGCCATTCTATCAAATTTT
>Averrhoa_carambola
AATTATTTTCCTTGGTTAACAATATTTGTAGTTTGGCCGATATCCGCGGGTTCCTTAATTTTCTTTCTCCCTCATAG------AGGAAATAAAGTAACTAGACAGTATACTTTATTTATATGTACCCTAGAACTCCTTTTAATGACCTATGTGTTCTATTACCATTTCCAATTGGACGATCCATTAATGCAATTGACCGAGAATTATAAATGGATCAATTTTTTTGATTTTTACTGGAAATTGGGAATAGATGGACTTTCTATAGGACCTATTTTACTGACAGGATTTATCACCACTTTAGCTACTTTAGCGGCTTGGCCGGTTACTCGAAATTCCCGATTATTCCATTTTCTGATGTTAGTAATGTATAGCGGTCAAATAGGATTATTTTCGTCTCGAGATCTTTTACTTTTTTTCATCATGTGGGAGTTAGAATTAATTCCCGTTTATCTACTTCTATCCATGTGGGGAGGAAAGAAACGTCTGTATTCAGCTACAAAGTTTATTTTGTACACCGCGGGAAGCTCCATTTTTTTATTAATGGGAGTATTGGGTCTCGGTTTATATGGTTCCAATGAACCAACATTAAATTTTGAAACATCAGCCAATCAATCGTATCCTGCGGCACTGGAAATAATATTCTATATTGGATTTCTTATTGCTTTTGCTGTCAAATCACCGATTATACCTTTACATACATGGTTACCCGACACCCACGGAGAAGCACATTACAGTACTTGTATGCTTCTAGCCGGAATTTTATTAAAAATGGGGGCGTATGGATTGATTCGGATCAATATGGAATTGTTATCCCACGCTCATTCTATATTTTCTCCCTGGTTGATAATAGTAGGAACAATGCAAATAATCTATGCAGCTTCAACATCTCCTGGTCAACGTAATTTAAAAAAAAGAATAGCATATTCCTCCGTATCTCATATGGGTTTCATAATTATAGGAATTGGCTCTATAAGCGATACGGGTCTCAATGGAGCCATTTTACAAATAATATCTCATGGGTTTATTGGTGCCGCGCTTTTTTTCTTGGCAGGAACGAGTTATGATAGAATACGTCTTGTTTATCTCGACGAAATGGGCGGAATGGCTATCCAAATTCCAAAAATATTTACAATGTTCAGTATCTTATCAATGGCTTCCCTTGCATTACCGGGCATGAGCGGTTTTTTTGCGGAATTGATAGTATTTTTTGGAATACTTACCAGTCAAAAATATCTTTTAATGTCCAAAATACTAATTACTTTTGGAATGGCAATTGGAATGATATTAACTCCTATTTATTCATTATCTATGTTACGCCAACTGTTCTATGGATACAAGCTAGTTAATGTTCCACCCTCTTATTTTTTTGATTCTGGACCCCGAGAGTTATTTGTTTCGATCTCCATTCTTTT-ACCTGTAATAGG-TATTGGTATTTATCCGGATTTTGTTTTTTCATTATCAGTTGACAAGGTCGAAGCTATTCTATCTAATTTT
>Brunellia_antioquensis
AATTATTTTCCTTGGTTAACAATATTTGTAATTTGTCCGATATCCGCGGGTTCCTTAATTTTCTTTTTCCCTCATAG------AGGAAATAAGGTGATTAGGCAGTATACTATATTTATATGTATTTTAGAACTCTTTTTAATGACCTATGCATTCTATTACCATTTCCAATTGGACGATCCATTAATCCAATTGACCGAGGATTATAAATGGATCAATTTTTTTGATTTTTACTGGAGATTGGGAATAGATGGACTTTCTATAGGACCTATTTTACTGACAGGATTTATCACCACTTTAGCTACTTTAGCGGCTTGGCCAGTTACTCGAAATTCCAAATTATTACATTTCCTGATGTTAGCAATGTATAGCGGTCAAATAGGATCATTTTCCGCTCGAGATCTTTTACTTTTTTTCATCATGTGGGAGTTAGAATTAATTCCCGTTTATCTACTTCTATCCATGTGGGGAGGAAAGAAACGTCTGTATTCAGCTACAAAGTTTATTTTGTACACCGCCGGAAGCTCCATTTTTTTATTAATGGGAGCTCTGGGTCTCGGTTTATATGGTTCCAATGAACCAACATTAAATTTTGAAACATCAGCCAATCAATCGTATCCTGCGGTACTGGAAATAATATTCTATATTGGATTTCTTATTGCTTTTGCTGTCAAATCACCGATTATACCCTTACATACATGGTTACCCGACACCCACGGAGAAGCACATTACAGTACTTGTATGCTTCTAGCCGGAATCTTATTAAAAATGGGAGCGTATGGATTAATTCGGATCAATATGGAATTATTACCCCACGCTCATTCTATATTTTCTCCCTGGTTGATGATAGTAGGCACAATACAAATAATCTATGCAGCTTCAACCTCTCCTGGTCAACGTAATTTAAAAAAAAGAATAGCCTATTCCTCTGTATCTCATATGGGTTTCATAATTATAGGAATTTGCTCTATAAGCGATAGGGGGCTCAATGGAGCCATTTTACAAATACTATCTCATGGGTTTATTGGCGCTGTGCTTTTTTTCTTGGCAGGAACGAGTTATGATAGAATACGTCTTGTTTATCTCGACGAAATGGGCGGAATGGCTATCCCAATTCCAAAAATATTCACAATGTTCAGTATCTTATCAATGGCTTCCCTTGCATTACCGGGCATGAGCGGTTTTTGTGCGGAATTGATAGTATTTTTTGGAATAATTACCAGTCAAAAATATCTTTTAATGCCAAAAATATTAATTACTTTTATAATGGCAATTGGAATGATATTAACTCCTATTTATTCATTATCTATGTTACGCCAAATGTTCTATGGATACAAGTTATTTAATACCCCAACCTCTTATTTTTTTGATTCTGGACCGCGAGAGTTATTTGTTTCGATCTCTATACTTTT-ACCTGTAATAGG-TATTGGTATTTATCCGGATTTCGTTTTCTCATTATCAGTTGACAAGGTCGAAACTATTCTATCTAATTTT
>Brunellia_trianae
AATTATTTTCCTTGGTTAACAATATTTGTAATTTGTCCGATATCCGCGGGTTCCTTAATTTTCTTTTTCCCTCATAG------AGGAAATAAGGTGATTAGGCAGTATACTATATTTATATGTATTTTAGAACTCTTTTTAATGACCTATGCATTCTATTACCATTTCCAATTGGACGATCCATTAATCCAATTGACCGAGGATTATAAATGGATCAATTTTTTTGATTTTTACTGGAGATTGGGAATAGATGGACTTTCTATAGGACCTATTTTACTGACAGGATTTATCACCACTTTAGCTACTTTAGCGGCTTGGCCAGTTACTCGAAATTCCAAATTATTACATTTCCTGATGTTAGCAATGTATAGCGGTCAAATAGGATCATTTTCCGCTCGAGATCTTTTACTTTTTTTCATCATGTGGGAGTTAGAATTAATTCCCGTTTATCTACTTCTATCCATGTGGGGAGGAAAGAAACGTCTGTATTCAGCTACAAAGTTTATTTTGTACACCGCCGGAAGCTCCATTTTTTTATTAATGGGAGCTCTGGGTCTCGGTTTATATGGTTCCAATGAACCAACATTAAATTTTGAAACATCAGCCAATCAATCGTATCCTGCGGTACTGGAAATAATATTCTATATTGGATTTCTTATTGCTTTTGCTGTCAAATCACCGATTATACCCTTACATACATGGTTACCCGACACCCACGGAGAAGCACATTACAGTACTTGTATGCTTCTAGCCGGAATCTTATTAAAAATGGGAGCGTATGGATTAATTCGGATCAATATGGAATTATTACCCCACGCTCATTCTATATTTTCTCCCTGGTTGATGATAGTAGGCACAATACAAATAATCTATGCAGCTTCAACCTCTCCTGGTCAACGTAATTTAAAAAAAAGAATAGCCTATTCCTCTGTATCTCATATGGGTTTCATAATTATAGGAATTTGCTCTATAAGCGATAGGGGGCTCAATGGAGCCATTTTACAAATACTATCTCATGGGTTTATTGGCGCTGTGCTTTTTTTCTTGGCAGGAACGAGTTATGATAGAATACGTCTTGTTTATCTCGACGAAATGGGCGGAATGGCTATCCCAATTCCAAAAATATTCACAATGTTCAGTATCTTATCAATGGCTTCCCTTGCATTACCGGGCATGAGCGGTTTTTGTGCGGAATTGATAGTATTTTTTGGAATAATTACCAGTCAAAAATATCTTTTAATGCCAAAAATATTAATTACTTTTATAATGGCAATTGGAATGATATTAACTCCTATTTATTCATTATCTATGTTACGCCAAATGTTCTATGGATACAAGTTATTTAATACCCCAACCTCTTATTTTTTTGATTCTGGACCGCGAGAGTTATTTGTTTCGATCTCTATACTTTT-ACCTGTAATAGG-TATTGGTATTTATCCGGATTTCGTTTTCTCATTATCAGTTGACAAGGTCGAAACTATTCTATCTAATTTT
>Bulnesia_arborea
AATGATTTTCCTTGGTTAACACTAATTGTTGTTTTTCCAATATTGGCGGGTTCCTTCATTTTTTTTCTGCCTCAGAG------AGGGAATAAAACAATTAGGTGGTATACTATATGTGTATGCATCTTAGAGCTTCTTCTGACAACCTATGCATTCTGTTATTATTTTAAATTAGATGATCCTTTAATCCAATTAGGAGAGGATTATCAATGGATTCCCTTTTTTGATTTTGACTGGAGATTGGGAATCGATGGACTTTCTATAGGACCTATTTTACTGACTGGATTTATTACCACTTTAGCTACGTTAGCGGCTTGGCCAATTACTCGAGATTCCAGATTCTTTCATTTTTTGATGTTAGCAATGTATAGTGGTCAAATAGGATTATTCTCATCTCGAGACATTTTACTTTTTTTTATCATGTGGGAGTTAGAATTAATTCCTGTTTATTTACTTCTATCCATGTGGGGTGGGAAAAAACGTCTTTATTCAGCTACAAAGTTTATTTTATATACTGCGGGAGGTTCCATTTTTCTATTAATAGGAGTTCTGGGTATTGGTTTATATGGTTCCAATCAACCAATATTAAATTTTGAAACATCAGCTAACCAATCTTATCCTATAGCATTAGAAATTATATTCTATATTGGATTTTTTATTGCATTCGCTGTTAAATTACCAATTCTGCCCTTACATACATGGTTGCCAGACACTCACGGAGAGGCACATTACAGTACTTGTATGCTTCTAGCTGGAATATTATTAAAAATGGGAGCATATGGCTTGGTTCGGATCAATATGGAATTATTACCCCACGCCCATTCTCTATTTTCTCCTTGTTTGGTGATAATAGGTACATTACAAATAATCTATGCAGCTTCAACATCTCCAGGTCAACGTAATTTAAAAAAAAGAATAGCATATTCGTCTGTATCTCATATGGGTTTTATAATTATAGGAATTGGATCTATCAATGATATGGGACTCAATGGAGTCATTTTACAAATAATTTCACATGGATTTATTGGAGCTGCACTTTTTTTCTTAGCAGGAACAAGTTATGATCGGATACGTCTTGTTTATCTTGACGAAATGGGTGGAATGGCTATACCGATTCCAAAAATATTTACGATGTTCAATATCTTATCAATGGCATCCCTCGCATTACCGGGGATGAGCGGTTTTGTTTCAGAATTGATAGTCTTTTTTGGAATAATTACGAGCCAAAAATATCTTTTAATGGCAAAAATACTAATTACTTTTGTCATGGCAATTGGAATGATATTAACTCCTATTTATTCATTATCGATGCTACGTCAAATGTTCTATGGATATAAACTATTTAGTACTTCAAATTCGTATTTCTTTGATTCTGGACCACGAGAATTATTTATTTCTATTTCGATTCTTCT-ACCTGTAATAAG-TATTGGTATTTATCCGGATTTTATTATCTCCTTATCCGTTGACAAGGTGGAAGCAATTTTATCTAAGTAT
>Carica_papaya
AATTATTTTCCTTGGTTAACAATAATTGTAGTTTTGCCGATATCCGCAGGTTCGTTAATTTTTTTTCTACCTCATAG------AGGAAATAAGGTGATTCGGTGGTATACAATATGTATATGCGTCTTAGAACTTCTTCTAACGACCTATGCGTTTTGTTATCATTTTCAATTGGACGATCCCTTAGTTCAGTTGACGGAAGATTATAAATGGATCAATTTTTTTGATTTTTACTGGAGATTGGGAATAGATGGACTTTCTATAGGACCTATTTTACTGACAGGATTTATCACTACTTTAGCTACCTTAGCGGCTTGGCCTGTTACTCGAGATTCCCGATTATTCCATTTTCTGATGTTAGCAATGTACAGCGGTCAAATAGGATCATTTTCGTCTCGAGATCTTTTACTTTTTTTCCTCATGTGGGAGTTAGAATTAATTCCCGTTTATCTACTTCTTTCCATGTGGGGTGGAAAGAAACGTCTGTATTCAGCTACAAAGTTTATTTTGTACACTGCGGGAGGTTCCATTTTTCTATTAATAGGAGTTTTGGGTATTGGTTTATATGGTTCCACTGAACCAACATTAAATTTTGAAACATTAACTAATCAATCGTATCCGATCGCACTAGAAATAATATTCTATATTGGATTTCTTATTGCTTTTGCTGTCAAATCACCGATTATACCCTTACATACATGGTTACCAGACACCCATGGAGAGGCACATTACAGTACTTGTATGCTTCTCGCCGGAATCTTATTAAAAATGGGAGCATATGGATTGGTTCGAATCAATATGGAATTATTACCACATGCTCATTCTCTATTTTCTCCCTGGTTGGTGGTTGTAGGTACAATGCAAATAATTTATGCAGCTTCAACATCTTCTGGTCAACGTAATTTAAAAAAAAGAATAGCCTATTCTTCTGTATCTCATATGGGTTTCATAATTATAGGAATTGGTTCTATAACCGACCCAGGACTCAATGGAGCCATTTTACAAATAGTCTCTCATGGATTTATTGGCGCTGCACTTTTTTTCTTGGCAGGAACGAGTTATGATAGAATACGTCTTGTTTATCTCGACGAAATGGGCGGAATGGCTATCTCAATGCCAAAAATATTCACAATGTTCAGTATCTTATCGATGGCTTCCCTTGCATTACCGGGCATGAGTGGGTTTGTTGCAGAATTGATAGTTTTTTTTGGAATAATTACCAGTCAGAAATATTTTTTAATGGCAAAAATACTAATTACTTTTGTAATGGCAATTGGAATGATATTAACTCCTATTTATTCATTATCTATGTCACGCCAAATGTTCTATGGGTACAAGCTAATTAATGCCCAAAACTTTTCTTTTTTTGATTCTGGGCCGCGAGAGTTATTTGTTTCGATCTCTATTCTTTT-ACCCGTAATAGG-TATTGGTATTTATCCGGATTTCCTTCTCTCACTATCAAGTGACAAGGTTGAAGCTATTCTATCTAATTAT
>Castanea_mollissima
AATTATTTTCCTTGGTTAACAATAGTTGCCGTTTTACCAATATTCGGGGGTTCCTTAATTTTCTTTCTCCCTCATAA------AGGGAATAAGGTAATTAGGCTCTATACTCTATTTATATGCATCATAGAACTCCTTCTAACAACCTATGCATTCTATTATTATTTCCAATTGGATGATCCATTAATGCAACTCACGGAGGATTATAAATGGATCGATTTTTTTGATTTTTACTGGAGATTGGGAATAGATGGACTTTCCATAGGACCCATTTTACTGACAGGGTTTATAACCACTTTAGCTACTTTAGCGGCTTGGCCGGTTACTCGAGATTCCCGATTATTCCATTTCCTGATGTTAGCAATGTATAGCGGCCAAATAGGATTATTTTCTTCTCGAGACCTTTTACTTTTTTTCATCATGTGGGAATTAGAATTAATTCCCGTTTATCTACTTATATCCGTGTGGGGGGGGAAGAAACGCTTGTATTCAGCTACAAAGTTTATTTTGTACACTGCGGGAAGCTCCGTTTTTTTATTACTGGGAGTTCTGGGTATCGGTTTATATGCTTCCAATGAACCAACATTAAATTTTGAAACATCAGCTAATCAATCCTATCCAGTAGCACTGGAAATAATATTCTATATTGGATTTCTTATTGCTTTTGCTGTTAAATCGCCGATTATACCTTTCCATACATGGTTACCAGACACCCATGGAGAGGCACATTACAGTACTTGTATGCTTCTAGCCGGAATCTTATTAAAAATGGGAGCGTATGGGTTGGTTCGGATCAATATGGAATTCTTGCCCCGCGCTCATTCTATATTTGCTCCCTGGTTGATGATAGTAGGCACAATTCAAATAATCTATGCAGCTTCAGCATCTCCTGGTCAACGTAATTTAAAAAAAAGAATAGCCTATTCCTCCGTATCTCATATGGGTTTCATAATTATAGGAATTGGCTCTCTAAGCGATATGGGCCTCAATGGAGCCTTTTTACAAATAATCTCTCATGGCTTTATTGGCGCTGCACTTTTTTTCTTGGCGGGAACGAGTTATGATAGAATACGTCTTGTTTATCTCGACGAAATGGGCGGAATGGCGGTCCCGGTTCCAAAAATATTCACGACTTTCAGTATCTTATCGATGTCTTCCCTTGCATTACCGGGGATGAGTGGTTTTGTTGCAGAATTAATAGTATTTTTTGGAATAATTACCAGTCAAAATTTTTTTTTAATACAAAAAATACTAATTACATTTGTAATGGCAATAGGAACGATATTAACACCTATTTATTCATTATCTATGTTACGCCAAATGTTCTATGGATACAAGTTTTTTAATGTCCCAAACTCTTATTTTTTTGATTCTGGACCGCGAGAGTTATTTATTTCTATCTCTATCTTTTT-ACCTGTAATAGG-TATTGGTCTTTATCCAGATTTCGTTTTCTCACTATCAGTTGACAAGGTCGAAACTCTTATATCTAATTTT
>Catha_edulis
AATTTTTTTCCTTGGTTAACAATCTTTGTAGTCTTTCCGATATCCGCAGGTTCCTTAATTTTCTTTCTGCCTCAGCCTCAGGGAGGAAATAAAGCAATTAGGTGGTATGCTATATGTATATGCGTCTTAGAACTTCTTTTAATGACCTACGTATTCTGCTATAGTTTCCAATCGAACGATCTATTAATTCAATTGTCGGAGAATTATAAGTGGGTCGATTTTTTTGGTTTTTACTGTAGATTGGGAATAGATGGACTTGCTATAGGACCCATTTTACTGACAGGATTTATCACTACTTTAGCTACTTTAGCGGCTTGGCCGGTTACTCGAGATTCCAGATTATTCCATTTCTTGATGTTAGCCATGTATAGTGGTCAAATAGGATTATTTTCTTCTCGAGATCTTTTACTTTTTTTCATCATGTGGGAGTTAGAATTAATTCCCGTTTATCTACTTCTATTTATGTGGGGGGGAAAGCAACGTTTGTATTCAGCTACAAAGTTTATTTTATACACCGCAGGGGGTTCCCTTTTTTTATTAATAGGAATTCTGGGTATCTGTTTATATAGTTCCAACGAGCCAACATTCAATTTTGAAACATCAGCCAATCAACCATATCCTTTAGCGCTGGAAATAATATTCTATATTGGATTTCTTATTGCTTTTGCTGTCAAATTACCGATTATACCCTTACATACATGGTTACCAGATACTCACGGAGAGGCACATTACAGCACTTGTATGCTTCTAGCCGGAATCTTATTAAAAATGGGAGCATATGGGTTGATTCGGATCAATATGGAATTATTACCCCATGCTCACTCCCTAGTTTCTCCCTGGTTGATAATAATAGGCACAATTCAAATAATTTATGCAGCTTCAACATCTCCTGGTCAACGTAATTTAAAAAAAAGAATAGCCTATTCCTCGGTATCTCATATGGGTTTTATAGTTATAGGAATTTGCTCTCTAAGCGATACGGGACTTAACGGAGCTCTTTTACAAATAATATCTCATGGATTTATCGGTGCTGCGCTTTTTTTCGTGGCAGGAACGAGTTATGATAGAATACGTCTTCTTTATCTCGATAAAATGGGAGGACTGGCTATCTCGGTTCCAAAAATATTTACGATGTTCAGTATCTCATCAATGGCTTCTCTTGCATTACCGGGCATGAGCGGTTTTTTTGCAGAATTGATAATATTTTTTGGAATAATTACTAGCCAAAAATTTCTTTTACTGGCAAAAATAATAATTACTTTTGTCATGGCAATTGGAACGATATTAACTCCTGCTTATTTATTGTCTATGTTACACCAGATGTTCTATGGCTACAAGCTATTTAATGCCTCAAACTCTCCTTTTTTGGATTTTGGACCGCGAGAGTTGTTTGTTTCAATCTCTATCCTTCT-ACCTGTAATAGG-CATTGGCATTTATCCGGACTTCGTTTTCTCATTATCAGGTGACAAGGTCGAGGCTATTTTGTCTAATTAT
>Ceratopetalum_apetalum
AATTATTTTCCTTGGTTAACAATATTTGTAGTTTGTCCAATATCTGCGGGTTCCTTAATTTTCTTTCTCCCCCATCG------AGGAAATAAGGTAATTAGGCATTATACTATATGTATATGTATTTTTGAACTCCTTTTAATGACCTATGCGTTCTATTACCATTTCCAATTGGACGATCCATTAATTCAATTGACTGAGGATTATAAATGGATCAATTTTTTTTATTTTTACTGGAGATTGGGAATAGATGGACTTTCTATAGGACCTATTTTACTGACAGGATTTATCACCACTTTAGCTACTTTAGCGGCTTGGCCGGTTACTCGAAATTCCCGATTATTCCATTTCCTGATGTTAGCAATGTATAGCGGTCAAATAGGATCATTTTCTGCTCGAGATCTTTTACTTTTTTTCATCATGTGGGAGTTAGAATTAATTCCCGTTTATCTACTTCTATCCATGTGGGGAGGAAAGAAACGTCTGTATTCAGCTACAAAGTTTATTTTGTACACAGCAGGAAGCTCCATTTTTTTATTAATGGGAGCTCTGGGTCTCGGTTTATATGGTTCCACTGAACCAACATTAAATTTTGAAACATCAGCCAATCAATCGTATCCTGCGGCACTGGAAATAATATTCTATATTGGATTTCTTATTGCTTTTGCTGTCAAATCACCGATTATCCCCTTACATACATGGTTACCCGACACCCACGGAGAAGCACATTACAGTACTTGTATGCTTCTAGCTGGAATCTTATTAAAAATGGGAGCGTATGGATTGATTCGGATCAATATGGAATTATTACCCCACGCTCATTCTATATTTTCTCCCTGGTTGATGATAGTAGGCACAATGCAAATAATCTATGCAGCTTCAACCTCTCCTGGCCAACGTAATTTAAAAAAAAGAATAGCCTATTCCTCTGTATCTCATATGGGTTTCATAATTATAGGAATTTGCTCTATAAGCGATAGGGGACTCAATGGAGCCATTTTACAAATAATATCTCATGGGTTTATTGGCGCTGCTCTTTTTTTCTTGGCAGGAACGAGTTATGATAGAATACGTCTTGTTTATCTCGACGAAATGGGCGGAATGGCTATCCCAATTCCAAAAATATTCACGATGTTCAGTATCTTATCAACGGCTTCCCTTGCATTACCGGGTATGAGCGGTTTTTTTGCGGAATTGATAGTATTTTTTGGAATAATTACCAGTCAAAAATATCTTTTAATGCCAAAAATATTAATTACTTTTGTAATGGCAATTGGAATGATATTAACTCCTATTTATTCATTATCTATGTCACGCCAAATGTTCTATGGATACAAGTTATTTAATGTCCCAACCTCTTATTTTTTTGATTCTGGACCGCGCGAGTTATTTGTTTCGATCTCTATCCTTTT-ACCTGTAATAGG-TATTGGTATTTATCCGGATTTCGTTTTCTCATTATCAGTTGACAAGGTCGAAGCTATTCTATCTAATTTT
>Citrus_sinensis
AATTATTTTCCTTGGTTAACACTAATTGTAGTTTTTCCGATAGCCGCGGGTTCTTTAATTTTTTTTCTCCCTCATAG------AGGAAATAAGGTGACTAGAGGATATACAATATATATATGTGTCTTAGAACTCCTTCTAACGACCTATGCATTCTGTTATAATTTCCAATTGGACGATCCATTAATCCAGCTGGCAGAGGATTATAAATGGATCACTTTTTTTGAGTTTGACTGGCGATTGGGAATAGATGGACTTTCCATAGGACCCATTTTACTGACGGGATTTATCACCACTTTAGCTACTTTAGCGGCTCGGCCAGTTACTCTGAATTCCCGACTATTCCACTTCCTGATGTTAGCGATGTACAGCGGTCAAATAGGATCATTTTCTTCTCGGGACCTTTTACTTTTTTTCATCATGTGGGAATTAGAATTAATTCCCGTTTATCTACTTCTGTCCGTGTGGGGTGGAAAGAAACGCCTTTATTCAGCCACAAAATTTATTTTGTACACGGCAGGAGGCTCCGTTTTTCTTTTAATAGGAGTTTTGGGTATCGGTTTATATGGTTCCAATGAACCAACATTAAATTTGGAAACATTAGTTAATCGGTCGTATCCTGTGGCACTGGAAATAATATTCTATATTGGATTTTTTATTGCTTTTGCTGTCAAATTGCCAATTATACCCTTTCATACGTGGTTACCAGACACCCACGGAGAGGCACATTACAGTACTTGTATGCTTCTAGCCGGAATCTTATTAAAAATGGGAGCATATGGGTTGATTCGAATCAATATGGAACTATTACCGCACGCTCATTCTATATTTTCCCCCTGGTTCATGATAGTAGGTACCGTGCAAATAATTTATGCAGCTTCAACATCTCCCGGCCAACGGAATTTAAAAAAAAGAATAGCCTATTCCTCTGTATCTCATATGGGTTTCATAATTCTAGGAATAGGCTCGATAACCGATACAGGTCTCAATGGAGCCGTTTTACAAATAATTTCTCATGGGTTGATTAGTGCTGCACTTTTTTTCTTGGCAGGAACGAGTTATGATAGAATACGTTTTGCTTATCTAGACGAAATGGGCGGACTAGCTATACCAATTCCAAAGATCTTCACGCTATTCAGTATCTTATCGATGGCCTCCCTTGCATTACCCGGCATGAGTGGTTTTGTTGCAGAATTGATAGTATTTTTTGGAATAATTACCAGCCAAAAATTTTTTTTAATGCCAAAAATAGTAATCACTTTTGTAATGGCAATTGGAATGATATTAACTCCTATTTATTCATTATCTATGTTACGGCAAATGTTCTATGGGTACAAGCTATTTAATGCCCCAAACTCTTATTTTTTTGATTCTGGACCACGGGAGTTATTTGTTTTGATCTCGATTCTTCT-ACCCGTAATAGG-TATTGGTATTTATCCCGATTTCGTTCTCTCACTATCAGCGGACAAGGCCGAAGCTATTATATCGAATTTT
>Cucumis_melo
AATTATTTTCCTTGGTTAACAACAGTTGTAGTTTTTCCAATATTTGCGGGTTTATTACTTTTCTTTTTCCCTCATAG------AGGAAATAAAGTAATGAGATGGTATACTATATGTATCTGTGTACTCGAGCTGCTTCTAACAACCTATGCGTTTTGTTATCATTTCGAATTAGACGATCCATTAATCCAATTGATGGAGGATTATAAATGGATCCCTTTTTTGGATTTTTACTGGAGATTGGGAATCGATGGACTTTCCATAGGACCCATTTTACTGACGGGGTTTATCACCACTTTAGCTACTTTAGCGGCTTGGCCAGTTACTCGAGATTCCCGATTATTCCATTTTCTAATGTTAGCAATGTATAGTGGTCAAATAGGATCATTTTCTGCTCGAGACCTCTTACTCTTTTTTATCATGTGGGAGTTAGAATTAATTCCCGTTTATCTACTTCTATCGATGTGGGGCGGAAAGAAACGGTTGTATTCAGCTACAAAGTTTATTTTGTACACTGCGGGAGGTTCCATTTTTTTGTTAATGGGAGTTCTGGGTATCGGTTTATATGGTTCTAATGAACCAACTTTAAATTTTGAAACATCAGCTAATCAATCGTATCCTATAGCACTAGAAATACTATTCTATATCGGATTTCTTATTGCTTTTGCTGTCAAATCACCGATTATACCCTTACATACATGGTTACCAGATACCCACGGAGAGGCACATTACAGTACTTGTATGCTTCTAGCCGGAATCTTATTAAAAATGGGAGCATATGGATTGGTTCGGATCAATATGGAATTATTACCCCACGCCCATTCTATCTTTTCACCCTGGTTGATCATATTAGGCATAATTCAAATAATCTATGCAGCTTCAACATCTTCGGGTCAACGCAATTTAAAAAAAAGAATAGCTTATTCCTCCGTCTCTCATATGGGTTTCATAATTATAGGAATTGGTTCTATAAGCGATACGGGACTGAATGGAGCTATTTTACAAATAATCTCTCATGGATTTATTGGCGCTGCACTTTTTTTCTTGGCAGGAACAAGTTATGATAGAATACGTCTGGTTTATCTCGATGAAATGGGAGGACTGGCTATCCCAATTCCAAAAATATTTATGACTTTCAGTATCTTATCGATGGCTTCCCTTGCATTGCCTGGTATGAGCGGTTTTGTTGCAGAATTAATAGTCTTTTTTGGAATAATTACTAGCCAAAAATATCTTTTAATGGCAAAAATAGTAATTACTTTGGTAATGGCAATTGGAATTATATTAACTCCCATTTATTTATTATCTATGTTACGCCAGATGTTCTATGGATACAAGCTTTTTAATGCTAAAAATTCTTATTTTTTTGATTCGGGACCACGAGAGTTGTTTGTTGCGATCTCTATCCTTAT-ACCTGTCATAGG-TATTGGTATTTATCCAGATTTTGTTTTCTCACTATCAGTTGACAAGGTCGAAGCTATTTTATCTAATTAT
>Eucalyptus_grandis
AATTATTTTCCTTGGTTAACAATAATTGTACTTTTGCCGATATTCGCAGGTTCTTTAATTTTCTTTCTACCTCATAG------AGGAAATAAGGTAATAAGGTGGTATACTATATGCATATGCACTTTAGAGCTCCTTTTAACTACCTATACATTCTGTTATCATTTCCAATTGAACGATCCATTAACCCAATTAACAGAGGATTATAAATGGATTAATTTTTTTGATTTTTACTGGAGATTGGGAATAGATGGACTTTCTATAGGACCTATTTTACTGACGGGATTTATCACCACTTTAGCTACTTTAGCGGCTCGGCCAGTTACTCGAGATTCCCGATTATTCCATTTCCTGATGTTAGCAATGTACAGCGGTCAAATAGGATCATTTTCTTCTCGAGACCTTTTACTTTTTTTCATCATGTGGGAGTTAGAATTAATTCCCGTTTATCTACTTCTAGCGATGTGGGGGGGAAAGAAACGTCTGTATTCCGCTACAAAATTTATTTTGTACACTGCGGGAGGTTCCATTTTTCTATTAATAGGGGTTCTGGGTATTGGTTTATATGGTTCCAACGAACCAACATTAAATTTGGAAACATTAGCTAATCAATCGTATCCGGTGGCACTGGAAATAATACTCTATATTGGATTTCTTATTGCTTTTTCTGTTAAATTACCGATTATACCCTTACATACATGGTTACCAGACACCCATGGAGAGGCACATTATAGTACTTGTATGCTTCTAGCCGGAATTTTATTAAAAATGGGAGCATATGGGTTGGTTCGAATCAATATGGAATTATTACCTCATGCTCATTCTATATTTTCTCCCTGGTTGATTATAGTAGGCGCAATCCAAATAATCTATGCAGCTTTAACATCTCCTGGTCAACGTAATTTAAAAAAAAGAATAGCCTATTCCTCTGTATCTCATATGGGTTTCATAATTATTGGAATTGGCTCGATAACTGATACGGGACTCAATGGAGCCATTTTACAAATAATCTCTCATGGATTTATCGGCGCTGCTCTTTTTTTCTTGGCAGGAACGAGTTATGATCGAATACGTCTTGTTTATCTCGACGAAATGGGTGGAATGGCTATCCACCTTCCAAAAATATTCACAATGTTTAGTATCTTATCAATGGCTTCCCTTGCATTACCAGGTATGAGTGGTTTTCTTGCAGAATTGATAGTATTTTTTGGAATAATTACCAGCCACCAATATCTTTTAATGCCAAAAATACTAATTACTTTTGTAATGGCAATTGGAATGATATTAACTCCTATTTATTTATTATCTATGTTACGCCAAATGTTCTATGGATACAAGTTATTTAATGTTCCAAACTCTTATTTTTTGGATTTTGGGCCGCGAGAGTTATTTGTTTCCATCTCTATTCTTCT-ACCAATAATAGC-TATTGGTATTTATCCAGATTTCGTTCTTTCACTATCTGTTGACAAAGTCGAAGCTATTATATCTAATTAT
>Euonymus_japonicus
---------------------------------------------------------------------------------------------------------------------------------------------ATGACCTACGTATTCTGCTATCGTTTCCAATCGGACGATCTATTAATTCAATTGGCGGAGAATTATAAGTGGGTCGATTTTTTTGGTTTTTACTGGAGATTGGGAATAGATGGACTTTCTATAGGACCCATTTTACTGACAGGATTTATCACTACTTTAGCTACTTTAGCGGCTTGGCCAGTTACTCGAGATTCCAGACTATTCCATTTCTTGATGTTAGCCATGTATAGTGGTCAAATAGGATTATTTTCTTCTCGAGATCTTTTACTTTTTTTCATCATGTGGGAGTTAGAATTAATTCCCGTTTATCTACTTATATTTATGTGGGGGGGAAAGCAACGTTTGTATTCAGCTACAAAGTTTATTTTATACACCGCAGGGGGTTCTCTTTTTTTATTAATAGGAATTCTAGGTATCTGTTTATATGGTTCCAACGAGCCAACATTAAATTTTGAAACATCAGCCAATCAACCCTATCCTTTAGCGCTGGAAATAATATTCTATATTGGATTTCTTATTGCTTTTGCTGTCAAATTACCGATTATACCCTTACATACATGGTTACCAGATACTCACGGAGAGGCACATTACAGCACTTGTATGCTTCTAGCCGGAATCTTATTAAAAATGGGAGCATATGGGTTGGTTCGGATCAATATGGAATTATTACCCCATGCTCACTCTCTAGTTTCTCCCTGGTTGATAATAATAGGCACAATTCAAATAATTTATGCAGCTTCAACATCTCCTAGTCAACGTAATTTAAAAAAAAGAATAGCCTATTCTTCGGTATCTCATATGGGTTTTATAATTATAGGAATTTGCTCTCTAAGCGATACGGGACTTAACGGAGCTCTTTTACAAATAATATCTCATGGATTTATCGGTGCTGCACTTTTTTTTGTGGCAGGAACGAGTTATGATAGAATACGTCTTCTTTATCTCGATAAAATGGGAGGAATGGCTATCTCGGTTCCAAAAATATTCACGATGTTCAGTATCTCATCAATGGCTTCTCTTGCATTACCGGGCATGAGCGGCTTTTTTGCAGAATTGATAATATTTTTTGGAATAATTACTAGCCAAAAATTTCTTTTACTGGCAAAAATACTAATTACTTTTGTCATGGCAATTGGAACGATATTAACTCCTGTTTATTTATTGTCTATGTTACACCAGATGTTCTATGGATACAAGCTATTTAATGCCTCAAACTCTTCTTTTTTGGATTTTGGACCGCGAGAGTTGTTTATTTCAATCTCTATCCTTCT-ACCTGTAATAGG-TATTGGCATTTATCCGGACTTCGTTTTCTCATTATCGGGTGACAAGGTCGAGGCTATTTTGTATAATTAT
>Ficus_racemosa
AATTATTTTCCTTGGTTAACGATAATTGTAGTTTTGCCAATATTTGCAGGTTCCCTAATTTTCTTTCTTCCTCATAG------AGGAAATAAGGTAATTAGGTGGTATACTCTTTGTATATGTATAATCGAACTCCTTCTAACAACCTATGCATTCGGTTATCATTTCCAATTGGACGATCCATTAATCCAACTGACAGAGGATTATAAATGGATCGATTTTTTGGATTTTTCCTGGAGATTGGGAATAGATGGAATTTCGATAGGACCTATTTTGCTGACGGGGTTTATCACTACTTTAGCTACTTTAGCGGCTCGGCCAATTACTCGAGAATCCCGAGTATTCCATTTCCTGATGTTAGCAATGTATAGCGGTCAAATAGGACCATTTTCTTCTCAAGACCTTTTACTTTTTTTCATCATGTGGGAATTAGAATTAATTCCAGTTTATCTACTTCTAGCCATGTGGGGAGGAAAGAAACGTTTGTATTCAGCTACAAAATTTATTTTGTATACTGCAGGAAGTTCCGCCTTTTTATTAATGGGAATTCTAGGTATTTGTTTATCTGGTTCTAATGAACCAACATTAAATTTTGAAACATCAGCTAATCAATCGTATCCTGTAGCACTCGAAATGCTATTCTATATTGGATTTTTTATTGCTTTTGCTGTCAAATCGCCGATTATACCCTTACATACCTGGTTACCAGACACTCATGGAGAGGCACATTACAGTACTTGTATGCTTCTAGCTGGAATTTTATTAAAAATGGGAGCGTATGGATTGATTCGGATCAATATGGAATTATTACCTCACGCACATTCTATATTTTCTCCTTGGTTGATGATAGTCGGCACAATTCAAATAATCTATGCAGCTTCAACATCTCCTGGTCAACGTAATTTAAAAAAAAGAATAGCTTATTCCTCTGTATCTCATATGGGTTTCATAATTATAGGACTTGGTTCTATAAACGATACAGGCCTTAATGGAGCCATTTTACAAATAATCTCTCATGGATTTATTGGCGCGGCGCTTTTTTTCTTGGCAGGAACGAGTTATGATAGAATACGTCTTGCTTATCTCGATGAAATGGGTGGAATGGCTATCACAATTCCTAAAATATTTACGACTTTCAGTATCTTATCAATGGCTTCTCTTGCATTACCGGGCATGAGCGGTTTTGTTGCAGAATTAATAGTATTTTTTGGAATACTTACTAGCCAAAAATATCTTTTAATGACAAAAATACTAATTACTTTTGTAATGGCAATTGGAATGATATTAACTCCTATTTATTCATTATCTATGTTACGACAGATGTTCTATGGATACAAGCTTTTTACTGCGACAAACTCTTATTTTGTCGATTCTGGGCCACGAGAATTTTTTGTTTCGATCTCTATTCTTTT-ACCCGTAATAGC-TATTGGTATTTATCCAGATTTCGTTTTCTCATTATCAGTTGACAAAGTCGAAGCTCTTCTATCTAATTCT
>Glycine_max
AATTATTTTCCTTGGTTAACAACAGTTGTAATTTTGCCAATAGTCGGGGGTTCCTTAATTTTCTTATTTCCCCATAA------AGGAAATAAGGTAATTAAATGGTATACTATTTGTATATGTTTAATTGATCTCCTTATAACATCCTATGTATTTTGTTATCATTTCGAACTGGATGATCCACTAATCCAATTGACAGAAAATTATAAATGGATCAATTTTTTTGACTTTTACTGGAGCTTCGGAATAGATGGACTCTCTCTAGGACCCATTTTATTGACGGGATTTATCACTACGTTAGCTACGTTAGCGGCTCAGCCGGTTACTAGAGAATCCAAATTATTCTATTTCCTGATGTTAGCAATGTATAGTGGTCAAATAGGAACATTTTCTTCTCAAGACATTTTACTTTTTTTCATCATGTGGGAATTCGAATTAATTCCCGTTTATCTACTTTTATCTATGTGGGGTGGAAAAAAACGTTTGTATTCAGCTACAAAGTTTATTTTGTACACTGCGGGAAGTTCTGTTTTTTTATTACTGGGAATTCTGGGTATGAGTTTCTATAGCTCTAATGAACCAACATTAAATTTCGAATCATTAACTAATCAATCATATCCCGTGGCACTGGAAATAATATTCTATATCGGGTTTCTTATTGCTTTTGCTGTCAAATCACCAATTATACCCTTACATACATGGTTACCAGACACCCACGGAGAGGCACATTACAGCACTTGTATGCTTTTAGCCGGAATATTATTAAAAATGGGAGCATATGGGTTGGTTCGAATTAATATGGAATTCTTATCTCGCGCTCATTCTATATTTTCTCCCTGGTTAATACTATTAGGTTCAATTCAAATAATCTATGCAGCTTCAACATCTCTTGGTCAACGCAATTTAAAAAAAAGAATAGCTTATTCTTCAGTATCTCATATGGGTTTCTTACTTTTAGGAATTGGTTCTATAAGCGATACAGGTCTCAACGGGGCTATTTTACAAATAATATCTCACGGATTTATTGGCGCTGCGCTTTTTTTCTTGGCGGGAACGAGTTATGATAGACTACGTCTTCTTTATCTCGACGAAATGGGTGGAATGGCTATCCCAATGCCAAAAATATTCACGGTTTTCACTATCTTATCGATGGCTTCTCTTGCATTGCCGGGCATGAGCGGTTTTGTTGCAGAATTGATAGTCTTATTGGGAATAATTACTAGCCAAAAATATCTTTTAATCACAAAAATACTAATAACTTTTGTAACAGCAATTGGAATGATATTAACTCCTATTTATTCATTATCTATGTTACGTCAAATGTTCTATGGATACAAGCTTTTTAATACACCAAATTCTTATTTTTTTGATTCGGGGCCACGAGAATTATTTATTTCAATTTCTATCCTTAT-ACCCGTAATAAG-TATTGGCATTTATCCAGATTTTATTTTTTCATTTTCGGCTGACAAGGTTGAAGCTATTCTATCTAATTTT
>Gossypium_arboreum
AATTATTTTCCTTGGTTAACAATAATTGTATTTTTACCAATATCTGCAGGTTCTTTACTTTTCTTTCTTCCTCATAA------AGGAAATAAGCTAATTAAGTGGTATACAATATGTATATGCATTCTCGAACTCCTTCTAACAACCTATGCATTTTGTTATCATTTCCGATTGGACGATCCATTAATCCAGCTGGCGGAAGATTATAAATGGATAAATTTTTTTGATTTTTACTGGAGATTGGGAATAGATGGACTTTCTATAGGGCCCATTTTACTGACAGGATTTATCACCACTTTAGCGACTTTGGCGGCTTGGCCAGTTACTCGAGATTCGCGATTATTTCATTTCCTGATGCTAGCAATGTACAGTGGTCAAATAGGATCATTTTCTTCTCGAGACCTTTTACTTTTTTTCATCATGTGGGAGTTCGAATTAATTCCCGTTTATCTACTTCTATCCATGTGGGGGGGAAAGAAACGTCTGTACTCGGCTACAAAATTTATTTTGTACACCGCAGGGGGTTCCGTTTTTCTATTAATAGGAGTTTTGGGTCTCGGTTTATACGGTTCTAATGAACCAACATTAAATTTTGAAACATTAGCTAATCAATCCTATCCTGTCGCACTGGAAATAATATTCTATATTGGATTTCTTATTGCTTTTGCTGTCAAATCGCCGATTATACCCTTACATACGTGGTTACCGGATACCCACGGGGAGGCCCATTACAGTACTTGTATGCTTCTAGCCGGAATTTTATTAAAAATGGGAGCATATGGATTAGTTCGGATCAATATGGAATTATTACCCCATGCGCATTCCATATTTTCTCCCTGGTTGATAATAGTGGGTACAATGCAAATAATTTATGCAGCTTCAACATCTCTTGGTCAACGGAATTTAAAAAAAAGAATAGCCTATTCCTCCGTATCTCATATGGGTTTCATAATTATAGGAATTGGTTCGATAACTGATACGGGACTCAACGGAGCTATTTTACAAATAATATCTCATGGCTTTATCGGTGCTGCACTTTTTTTCTTGGCAGGAACGAGTTATGATAGAATGCGTCTTGTTTATCTCGACGAAATGGGCGGAATGGCCGTTTCGATTCCCAAAATATTTACGATGTTCAGTATCTTATCCATGGCTTCTCTTGCATTACCGGGCATGAGTGGTTTTGTTGCAGAATTGATAGTCTTTTTTGGAATAATTACCAGCCAAAAATATTTTTTAATGCCAAAAATACTAATTACTTTCGTAATGGCAATTGGAATGATATTAACTCCTATTTATTCATTATCTATGTCACGTCAAATGTTCTATGGATACAAGCTATTTAATGCTCCAAGTTCTTATTTTTTTGATTCTGGACCACGAGAGTTATTTGTTTCGATCTCTATCTTTCT-ACCAGTAATAGG-TATTGGTATTTATCCGGATTTCGTTCTCTCATTATCAGGTGAGAAAGTCGAAACTATTCTATATAATTAT
>Heritiera_angustata
---------------------------------------------------------------------------------------------------------------ATGTGTATATGCATATTCGAACTCCTTCTAACAACCTATGCATTTTGTTATCATTTCCGATTGGACGATCCATTAATCCAGCTGGCGGAAGATTATAAATGGATAAATTTTTTTGATTTTTACTGGAGATTGGGAATAGATGGACTTTCTATAGGGCCCATTTTACTGACAGGATTTATCACCACTTTAGCCACTTTGGCGGCTTGGCCAGTTACTCGAGATTCACGATTATTCCATTTCCTGATGCTAGCAATGTACAGTGGTCAAATAGGATCATTTTCTTCTCGAGACCTTTTACTTTTTTTCATCATGTGGGAGTTCGAATTAATTCCCGTTTATCTACTTCTATCCATGTGGGGGGGAAAGAAACGTCTGTACTCGGCTACAAAATTTATTTTGTACACTGCAGGGGGTTCCATTTTTCTATTAATAGGGGTTTTGGGTATCGGTTTATACGGTTCTAATGAACCAACATTAAATTTTGAAACATTAGCTAATCAATCATATCCGGTCGCACTGGAAATAATAGTCTATATTGGATTTCTTATTGCTTTTGCTGTCAAATCGCCGATTATACCCTTGCATACGTGGTTACCAGACACCCACGGGGAGGCACATTACAGTACTTGTATGCTTCTAGCCGGAATTTTATTAAAAATGGGAGCATATGGATTAGTTCGGATCAATATGGAATTATTACCCCATGCTCATTCCATATTTTCTCCCTGGTTGATAATAGTGGGTACAATGCAAATAATTTATGCAGCTTCAACATCTCTTGGTCAACGGAATTTAAAAAAAAGAATAGCCTATTCCTCCGTATCTCATATGGGTTTCATAATTATAGGAATTGGTTCTATAACTGATACAGGACTCAACGGAGCTATTTTACAAATAATATCTCATGGATTTATCGGTGCTGCACTTTTTTTCTTGGCAGGAACGAGTTATGATAGAATGCGTCTTGTTTATCTCGACGAAATGGGCGGAATGGCTATTCCGATTCCAAAAATATTTACGATGTTCAGTATCTTATCGATGGCTTCTCTTGCATTACCGGGTATGAGTGGTTTTGTTGCAGAATTGATAGTCTTTTTTGGAATAATTACCAGCCAAAAATCTTTTTTAATGCCAAAAATACTAATTACTTTCGTAATGGCAATTGGAATGATATTAACTCCTATTTATTCATTATCTATGTCACGTCAAATGTTCTATGGATACAAGCTATTTAATGCTCCAAGTTATTATTTTTTTGATTCTGGGCCACGAGAGTTATTTGTTTCGATCTCTATCTTTCT-CCCAGTAATAGG-TATTGGTATTTATCCGGATTTCGTCCTCTCATTATCAGGTGAGAAGGTCGAAACTATTCTATATAATTAT
>Heuchera_sanguinea
AATTATTTTCCTTGGTTAACAATAATTGTAGTTTTGCCGATATTTGCGGGCTCCTTAATTTTCTTTCTCCCCCATAG------AGGAAATAAGATAATTAGGTGGTATACTATATGTATATGCATCTTGGAGCTCCTTCTAACGACCTATGCATTCGGTTATCATTTTCAATTGGATGATCCATTAATCCAATTTTCGGAGGATTATAAATGGATCAATTTTTTTGATTTTTATTGGAGATTGGGAATAGATGGACTTTCTATAGGACCTATTTTACTGACAGGATTTATCACCACTTTAGCTACTTTAGCGGGTCGGCCAGTTACTCGAGATTCCCGATTATTCCATTTCTTGATGTTAGCAATGTACAGTGGTCAAATAGGATCATTTTCTTCTCGAGACCTTTTACTTTTTTTCATCATGTGGGAGTTAGAATTAATTCCTGTTTATCTACTCCTATCTATGTGGGGAGGGAAGAAACGTCTGTACTCAGCTACAAAGTTTATTTTGTACACTGCAGGAGGTTCTATTTTTCTCTTAATGGGAGTGCTGGGTATCGGTTTATATGGTTCCAATGAACCAACATTAAATTTTGAAACATTAGCTAATCAGTCGTATCCTATAGCATTGGAAATACTATTCTATCTTGTATTTCTTATTGCTTTTGCTGTCAAATCGCCGATTATACCTCTACATACATGGTTACCAGACACCCATGGAGAAGCACATTACAGTACTTGTATGCTTCTAGCTGGAATCTTATTAAAAATGGGAGCGTATGGGTTGATTCGGATCAATATGGAATTATTACCCCGTGCTCATTCTATATTTTCTCCCTGGTTGTTGATAGTAGGCACAATACAAATCATCTATGCAGCTTCAACATCTTCCGGCCAACGTAATTTAAAAAAAAGAATAGCCTATTCCTCTGTATCTCATATGGGTTTCATAATTATCGGAATTAGCTCTCTAACTGATACAGGACTCAATGGAGCCATTTTACAAATAATCTCTCATGGATTTATTGGCGCTGCACTTTTTTTCTTGGCAGGAACCAGTTATGATAGAATACGCCTTGTTTATCTCGACGAAATGGGTGGAATAGCTATTCCAATGCCAAAAATATTCACAATGTTCAGTATCTTATCGATGGCTTCCCTTGCATTACCGGGCATGAGTGGTTTTGTTGCAGAATTGCTAGTATTTTTTGGAATAATTACCAGCCAAAAGTATCTTTTAATGCCAAAAATAATAATTACTTGTGTAATGGCAATTGGAATGATATTAACTCCTATTTATTCATTATCTATGTCACGCCAGATGTTCTATGGATACAAGCTATTTAATGCCCCAAACTCTTATTTTTTTGATTCTGGACCGCGAGAGTTATTTGTTTCGATTTCTATCTTTCT-ACCGGTAATAGG-GATTGGTATTTACCCGGATTTCGTTCTTTCATTATCAGTTGACAAGGTCGAAACTATTCTATCTAATTTT
>Jatropha_curcas
AATTCTTTTCCTTGGTTAACAATACTTGTAGTTTTACCGATATCCGCGGGTTCCTTAATTTTCCTTTTCCCTCATAG------AGGAAATAAGGTAATTAGGTGGTATACTTTATGTATATGTGTTTTAGAGCTTCTTTTAATGACTTATGTGTTCTCTTATTATTTCCAATTGGACGATCCATTAATTCAATTAACAGAAGATTATAAATGGATCAAGTTTTTTGATTTTTACTGGAGATTGGGAATAGATGGATTTTCTTTAGGACCTATTTTATTGACAGGATTTATCACTACTTTAGCTACTTTAGCGGCTCGGCCAATTAATCGGGATTCCCGATTATTCCATTTTCTGATGTTAGCAATGTATAGTGGTCAAATAGGATTATTTTCTTCTCAAGATCTTTTACTTTTTTTTATCATGTGGGAGTTAGAATTAATTCCCATTTATCTACTTCTATCAATGTGGGGGGGAAAGAAACGTCTGTATTCAGCTACAAAGTTTATTTTGTATACTGCAGGGGGTTCTGTTTTTTTATTAATGGGAGCTTTGGGTATCGCTTTATATGGTTCCAATGAACCAAGATTCCATTTTGAAATATCAGCCAATCAATCATATCCTGCGGCGCTAGAAATATTTTTCTATATTGGATTTCTTATTGCTTTTGCTGTCAAATCACCGATTATACCCTTACATACATGGTTACCAGACACGCATGGGGAAGCACATTACAGTACTTGTATGCTTCTAGCCGGAATCTTATTAAAAATGGGGGCATATGGATTGATTCGAATCAATATGGGATTCTTACCTCATGCTCATTCTATCTTTTCTCCCTGGTTGATAATAGTAGGCGTAATGCAAATAATCTATGCAGCTTCAACATCTCCTGGTCAACGAAATTTAAAAAAAAGAATAGCATATTCTTCTGTATCTCATATGGGTTTCATAATTATAGGAATTTGCTCTATAAGTGATATGGGGCTCAACGGAGCCATTTTACAAATAATATCACATGGATTTATTGGTGCTGCACTTTTTTTCTTGGCAGGAACGGGTTATGATAGAATACGTCGTGTTTATCTTGACGAAATGGGTGGAATGGCTCCCCCAATGCCAAAAATATTTACGACATTCAGTATCTTATCACTAGCTTCTCTTGCATTACCGGGCATGAGTGGTTTTTTTTCGGAATTGATAGTCTTTTTTGGAATAATTACCGGTCAAAAATATCTTTTAATGTCAAAAATATTAATTACTTTTGTAATGGCAGTTGGAATGATATTAACTCCTATTTATTTATTATCTATGTTACGCCAGATATTCTATGGGTACAGGCTATTTAATGTCCAAAACTCTTATTTTTTTGATTCTGGACCGCGAGAGTTATTTGTTTCGATCTCTATCCTTCT-GCCTGTAATAGG-CATTGGTATTTATCCGGATTTCGTTTTCTCATTATCAATTGACAAGGTCGAAGCTATTCTATCTAATTAT
>Larrea_tridentata
AATGATTTTCCTTGGTTAACAATAATTGTTGTTCTTCCAATATTGGCAGGTTCCTTCATTTTCTTTTTACCTCAGAG------AGGGAATAAAACAATTAGGTGGTATACTATATGTATATGCATATTGGAGCTTCTTCTAACAACCTATGCATTCTGTTATTATTTTAAATTGGATGATCCTTTAATCCAATTAGCAGAGGATTATCAATGGATTGATTTTTTTGATTTTGACTGGAGATTGGGAATCGATGGACTTTCTATAGGACCTATTTTACTGACTGGATTTATTACCACTTTAGCTACATTAGCGGCTTGGCCAGTTACTCGAGATTCCAGATTCTTTCATTTCTTGATGTTAGCAATGTATAGTGGTCAAATAGGATTATTTTCGTCTCGAGACATTTTACTTTTTTTTATCATGTGGGAGTTAGAATTAATTCCTGTTTATTTACTTCTATCTATGTGGGGGGGAAAGAAACGTCTTTATTCAGCTACAAAGTTTATTTTGTATACTGCGGGAGGTTCCATTTTTCTATTAATAGGAGTTCTGGGTATTGGTTTATATGGTTCCAATCAACCAACATTAAATTTTGAAACATCAGCTAACCAATCTTATCCTATAGCATTAGAAATTATATTCTATATTGGATTTTTTATTGCATTCGCTGTTAAATTACCAATTCTACCTTTACATACATGGTTGCCAGACACTCACGGAGAGGCACATTACAGTACTTGTATGCTTCTAGCCGGAATATTATTAAAAATGGGAGCATATGGCTTGGTTCGGATTAATATGGAATTATTACCCCATGCTCATTCTCTATTTTCTCCTTTCTTGGTGATAGTAGGTACATTACAAATAATCTATGCAGCCTCAACATCTCTTGGTCAACGTAATTTAAAAAAAAGAATAGCATATTCGTCTGTATCTCATATGGGTTTTATAATTATAGGAATTGGATCTATCAATGATATGGGACTCAATGGAGTCATTTTACAAATAATTTCACATGGATTTATTGGAGCTGCACTCTTTTTCTTAGCAGGAACAAGTTATGATCGGATACGTCTTGTTTATCTTGACGAAATGGGTGGAATGGCTATACCGATGCCAAAAATATTTACGATGTTCAGTATCTTATCAATGGCATCTCTCGCATTACCGGGGATGAGCGGTTTTGTTTCAGAATTAATAGTATTTTTTGGAATAATTACGAGCCAAAAATATCTTTTAATGGCAAAAATACTAATTACTTTTGTCATGGCAATTGGAATGATATTAACTCCTATTTATTTATTATCTATGATACGTCAGATGTTCTATGGATATAAACTATTTAGTACTTCAAACTCGTATTTTTTTGATTCTGGACCGCGAGAATTATTTATTTCTATTGCGATTCTTTT-ACCCGTAATAAG-TATTGGTATTTATCCGGATTTTATTATCTCTTTATCTGTTGACAAGGTGGAAGCGATTTTATCTAAGTAT
>Liquidambar_styraciflua
AATTATTTTCCTTGGTTAACAATAATTGTAGTTTTGCCGATATTCGCGGGTTCCTTAATTTTCTTTCTCCCTCATAG------AGGAAATAAGATAATAAGGTGGTATACTATATGTATATGTTTTTTAGAACTCCTTCTAACGACCTATGCATTCGGTTATCATTTCCAATTGGACGATCCGTTAATCCAACTGGCGGAGGATTATAAATGGATCGATTTTTTTTATTTTTACTGGCGATTAGGAATAGATGGACTTTCTATAGGACCCATTTTGCTGACAGGATTTATCACCACTTTAGCTACTTTAGCGGCTCGGCCAGTTACTCGAGATTCCCGATTATTCCATTTCTTGATGTTAGCAATGTACAGCGGTCAAATAGGATCATTTTCTTCTCGAGACCTTTTACTTTTTTTCATCATGTGGGAGTTAGAATTAATTCCTGTTTATCTACTTCTATGCATGTGGGGAGGAAAGAAACGTCTATACTCAGCTACAAAGTTTATTTTGTATACTGCAGGAGGTTCCGTTTTTCTATTAATGGGAGTTCTGGGTGTCAGTTTATATGGTTCCAATGAACCAACATTCAATTTTGAAACATTAGCTAATCAATCGTATCCTGTAGCATTGGAAATAATATTCTATATTGTATTTCTTATTGCTTTTGCTGTCAAATCACCGATTATACCCCTACATACATGGTTACCAGACACCCATGGAGAAGCACATTACAGTACTTGTATGCTTCTAGCCGGAATCTTATTAAAAATGGGAGCATATGGATTAGTTCGGGTCAATATGGAATTATTACCCCACGCTCATTCTATATTTTCTCCCTGGTTGATGATAGTAGGCACAATACAAATCATTTATGCAGCTTCAACATCTCCCGGTCAACGTAATTTAAAAAAAAGAATAGCCTATTCCTCCGTATCTCATATGGGTTTCATAATTATAGGAATTGGTTCTATAACCGATACAGGACTCAACGGAGCCATTTTACAAATAATCTCTCATGGATTTATTGGCGCTGCGCTTTTTTTCTTGGCAGGAACGAGTTATGATAGAATACGTCTTGTTTATCTCGACGAAATGGGCGGAATAGCTATCCCAATGCCAAAAGTATTCACGATGTTCAGTATCTTATCGATGGCTTCCCTTGCATTACCGGGCATGAGTGGTTTTGTTGCAGAATTGATAGTATTTTTTGGAATAATTACCAGTCAAAAATTTCTTTTAATGCCAAAAATACTAATTACTTGTGTAATGGCAATTGGAATGATATTAACTCCTATTTATTCATTATCTATGTCACGCCAGATGTTCTATGGATACAAGCTATTTAATCCTCCAAACTCTTATTTTTTTGATTCTGGACCGCGAGAGTTATTTGTTTCGATCTCTATCTTTCT-ACCCGTAATAGG-TATTGGTCTTTATCCGGATTTCATTCTATCACTATCAGTTGACAAGGTCGAAACGATTCTATCTAATTTT
>Manihot_esculenta
AATTCTTTTCCTTGGTTAACAATATTTGTAGTTTTACCGATATCCGGGGGTTCCTTAATTTTCCTTTTCCCTCATAG------AGGAAATAAAGTAATAAAATGGTATACTATATTTATATGCATCTTTGAGCTACTTTTAATGACTTATGCGTTCTCTTATTATTTCCAATTGGACGATCCATTAATCCAATTAACAGAAGATTATAAATGGATCCAATTTTTTGATTTTTACTGGAGATTGGGAATCGATGGATTTTCTTTAGGACCTATTTTACTGACAGGATTTATCACCACTTTAGCTACTTTAGCGGCTCGGCCAATTACTCGGGATTCCCGATTATTTCATTTTCTGATGTTAGCAATGTATAGTGGTCAAATAGGATTATTTTCTTCTCAAGATCTTTTACTTTTTTTTATCATGTGGGAGTTAGAATTAATTCCCGTTTATCTACTTCTATCCATGTGGGGGGGAAAGAAACGTCTGTATTCAGCTACAAAGTTTATTTTGTATACTGCGGGAGGTTCCGTTTTTTTATTAATGGGAGCTTTGGGTATCGCTTTATATGGTTCTAATGAACCAAGATTCCATTTTGAAACATCAGCTAATCAATCATATCCTGTGGCGCTAGAAATATTTTTCTATATTGGATTTCTTATTGCTTTTGCTGTCAAATCACCGATTATACCCTTACATACATGGTTACCAGACACCCACGGGGAAGCACATTACAGTACTTGTATGCTTCTAGCCGGAATCTTATTAAAAATGGGGGCGTACGGATTGGTTCGAATCAATATGGAATTATTACCTCACGCTCATTCTATTTTTTCTCCCTGGTTGATAATAGTAGGCGTAATGCAAATAATCTATGCAGCTTCAACATCTCCTGGTCAACGAAATTTAAAAAAAAGAATAGCCTATTCTTCTGTATCTCATATGGGTTTCATAATTATAGGAATTTGCTCTATAAGTGATATGGGACTCAATGGAGCCATTTTACAAATAATATCACATGGATTTATTGGTGCCGCACTTTTTTTCTTGGCAGGAACGGGTTATGATAGAATACGTCGTGTTTATCTTGATGAAATGGGCGGAATGGCTACCTCAATGCCAAAAATATTCACGACATTCAGTATCTTATCACTAGCTTCCCTTGCATTACCAGGCATGAGCGGTTTTTTTGCGGAATTGATAGTATTTTTTGGAATAATTACCGGCCAAAAATATCTTTTAATGTCAAAAATATTAATTACTTTTGTAATGGCAGTTGGAATGATATTAACTCCTATTTATTTATTATCTATGTTACGCCAGATGTTTTATGGATACAAGCTGTTTAATGCCCCAAACTCTTATTTTTTTGATTCTGGACCGCGGGAGCTATTTGTTTCGATCTCTATCCTTCT-GCCTGTAATAGG-GATTGGTTTTTATCCGGATTTCGTTTTCTCATTATCAGTTGACCGGGTTGAAGCTATTCTATCTAATTAT
>Morus_indica
AATTATTTTCCTTGGTTAACGATAATTATAGTTTTGCCAATATTTGCGGGTTTCCTAATTTTATTTCTTCCTCATAG------AGGAAATAAGGTAATTAGGTGGTATACTCTTTGTATATGTATAATCGAACTCCTTCTAACAACCTATGCATTTGGCTATCATTTCCAATTGGACGATCCATTAATCCAACTGGCAGAGGATTATAAATGGATCGATTTTTTGGATTTTTCCTGGAGATTGGGAATAGATGGAATTTCGATAGGACCTATTTTGCTGACGGGGTTTATCACTACTTTAGCTACTTTAGCGGCTCGGCCAGTTACTCGGGAATCCCGAGTATTCCATTTCCTGATGTTAGCAATGTATAGCGGTCAAATAGGACCATTTTCTTCTCAAAACCTTTTACTTTTTTTTATCATGTGGGAATTAGAATTAATTCCAGTTTATCTACTTCTATCCATGTGGGGAGGAAAGAAACGTTTGTATTCAGCTACAAAATTTATTTTGTACACTGCAGGAAGTTCCGCCTTTTTATTAGTGGGAATTCTAGGTATTTGTTTATCTGCTTCTAATGAACCAACATTAAATTTTGAAACATCAGCTAATCAATCGTATCCTGTAGCACTCGAAATGCTATTCTATATTGGATTTTTTATTGCTTTTGCTGTCAAATCGCCGATTATACCCTTACATACCTGGTTACCAGACACTCATGGAGAGGCACATTACAGTACTTGTATGCTTCTAGCTGGAATCTTATTAAAAATGGGAGCGTATGGATTGGTTCGAATCAATATGGAATTATTACCTCACGCACATTCTATATTTTCTCCTTGGTTGATGATAGTCGGCACAATTCAAATAATCTATGCAGCTTCAACATCTCCTGGTCAACGTAATTTAAAAAAAAGAATAGCTTATTCCTCCGTATCTCATATGGGTTTCATAATTATAGGACTTGGTTCTATAAACGATACAGGACTCAATGGAGCCATTTTACAAATAATCTCTCATGGATTTATTGGCGCGGCGCTTTTTTTCTTGGCAGGAACGAGTTATGATAGAATACGCCTTGTTTATCTCGATGAAATGGGCGGAATGGCTATCACAATTCCAAAAATATTTACGACTTTCAGTATCTTATCAATGGCTTCTCTTGCATTACCGGGCATGAGCGGTTTTGTTGCAGAATTAATATTATTTTTTGGAATACTTACTAGCCAAAAATATCTTTTAATGACAAAAATACTAATTACTTTTGTAATGGCAATTGGAATGATATTAACTCCTATTTATTCATTATCTATGTTACGCCAGATGTTCTATGGATACAAGCTTTTTACTGCTACAAACTCTTATTTTGTCGATTCTGGTCCGCGAGAATTTTTTGTTTCGATCTCTATTCTTTT-ACCCGTAATAGC-TATTGGTATTTATCCAGATTTCGTTTTCTCACTATCAGTTGACAAAGTCGAAGCTCTTCTATCTAATTAT
>Oenothera_parviflora
AATTCTTTTCCTTGGTTAACAATAATTGTAGTTTTTCCCATATTGACGGGTTCTTTAATTTTCTTGCTACCTCATAG------AGGTAATAAGGTCATGAAATGGTATACTTTATGTATATGTATTTTAGAGCTTCTTTTAACAACCTATACATTCTGTTATCATTTCCAACTGGACGATCCATTAACCCAACTAACAGAGAATTATAAATGGATCCATTTTTTTGATTTTTATTGGAGATTAGGAATAGATGGGCTTTCTATAGGACCTATTTTATTGACGGGATTTATTACCACTTTAGCAACTTTAGCGGCCTGGCCAGTTACTCGAGATGCCCAATTGTTCCATTTTTTGATGTTAGCAATGTACAGCGGTCAAATAGGATCATTTTCCTCTAGAGACCTTTTACTTTTTTTCCTAATGTGGGAGTTCGAATTAATTCCCGTTTATCTACTTCTATCGATGTGGGGGGGAAAGAAACGTCTCTATTCAGCTACAAAGTTCATTTTGTACACGGCGGGGGGGTCCATTTTTCTATTAATAGGAGTTCTGGGTATTGGTTTATATGGTTCCAATGAACCAACACTCAATTTTGAAACATTAGCGAATCAGTCGTATCCTGTGGCACTCGAAGTAATATTCTATGTGGGATTTCTTATTGCTTTTGCGGTCAAATTGCCGATTATACCCTTACATACATGGTTACCAGATACACATGGGGAAGCACATTATAGTACGTGTATGCTTCTAGCTGGAATCTTATTAAAAATGGGAGCTTATGGGTTGGTTCGAATCAATATGGAATTATTACCTCATGCTCATTGCCTATTTTCTCCCGGGTTGATTATAGTAGGTGCAATACAAATAATCTATGCAGCTTCAACATCTCCTGGTCAACTTAATTTAAAAAAAAGAATAGCCTATTCCTCTATATCTCATATGGGTTTCATAATTATTGGAATTGGATCTCTAAGCGATACGGGACTTAATGGAGCCATTTTACAAATAATCTCTCATGGATTTATTGGGGCGGCTCTTTTTTTCTTGGCCGGAACGAGTTATGATAGAATACGCCTTCTTTATCTCGATGAAATGGGTGGAATGGCTATCCCCCTTCCAAAATTATTTACGATGCTCAGTATCTTATCGATGGCTTCGCTTGCATTACCGGGCCTGAGCGGTTTTGTTGCCGAATTATTAGTATTCTTTGGCATAATTACCAGTCAAAAGTATCTTTTAATGCCAAAAATACTAATTGCTTTTTTAATGGCAATTGGAATGATATTAACTCCTATTTATTCATTATCTATGTTACGCCAAATGTTCTACGGATACAAGCTATTTAATGTTCCAAACTATTATTTCTTTGATTCTGGTCCGCGAGAGTTATTTGTTTCGATCTCTCTCCTTCT-ACCAATAATTGG-GATTGGTATTTATCCGGATTTCGTTCTGTCATTATCGGTTGAAAAAGTAGAAGCTATTATATCTCATTTT
>Oxalis_latifolia
AATTATTTTCCTTGGTTAACAATATTTGTAGTTTGGCCGATATCCGCGGGTTCCCTTATTTTCTTTCTCCCTCATAG------AGGAAATAAGGTAACTAGACAGTATACTTTATTTATATGTACCCTAGAACTCCTTTTAATGACCTATGTGTTCTATTACCATTTCCAATTGGACGATCCATTAATGCAATTGACCGAGAATTATAAATGGATAAATTTTTTTGATTTTTACTGGAAATTGGGAATAGATGGACTTTCTATAGGACCTATTTTACTGACAGGATTTATCACTACTTTAGCTACTTTAGCGGCTTGGCCGGTTACGCGAAATTATCGATTATTCCATTTTCTTATGTTAGTAATGTATAGCGGTCAAATAGGATCATTTTCTTCTCGAGATCTTTTACTTTTTTTCATCATGTGGGAGTTCGAATTAATTCCCGTTTATCTACTTTTATCTATGTGGGGCGGAAAGAAACGTCTGTATTCAGCGACAAAGTTTATTTTGTACACCGCGGGAAGCTCCATTTTTTTATTAATGGGAGTATTCGGTCTCGGCTTATATGGTTCCAACGAATCAACATTAAATTTTGAAATATCGGCCAATCAATCGTATCCTACAGCGCTGGAAATACTATTTTATATTGGATTTCTTATTGCTTTTGCTGTCAAATCACCGATTATACCTTTACATACATGGTTACCCGATACCCACGGTGAAGCACATTATAGTACTTGTATGCTTCTAGCTGGAATTTTATTAAAAATGGGAGCGTATGGATTGATTCGAATCAATATGGAATTGTTATCCCACGCCCATTCTATATTTTCTCCCTGGTTGATGATAGTAGGCACAATGCAAATAATCTATGCAGCTTCAACATCTCCTGGTCAACGTAATTTAAAAAAAAGAATAGCCTATTCCTCCGTATCTCATATGGGTTTTATAATTTTAGGAATTGGCTCTATAAGTGATACAGGTCTCAACGGAGCCATTTTACAAATAATATCTCATGGGTTTATTGGTGCCGCGCTTTTTTTCTTGGCAGGAACGAGTTATGATAGAATCCGTCTTGTTTATCTCGACGAAATGGGCGGAATGGCTATAAAAATTCCAAAAATATTTACAATGTTCAGTATCTTATCAATGGCTTCCCTTGCATTACCAGGTATGAGCGGTTTTTTTGCAGAATTTATAGTATTTTTTGGAATAATTACCAGTCAAAAATATCTTTTAATGTTCAAAATAATAATAATTTTTGGAATGGCAATTGGAATGATATTAACTCCTATTTATTCATTATCTATGTTACGGCAACTGTTCTATGGATACAAACTCTTTAATGTTCCATCCTCTTATTTTTTTGATTCTGGACCGCGAGAGTTATTTATTTCGATCGCCATCCTTTT-ACCTGTAATAGG-TATTGGTATTTATCCGGATTTCGTTTTTTCATTATCAGTTGACAAGGTCGAAGCTATTATATCTAATTTT
>Parnassia_brevistyla
AATTCTTTTCCTTGGTTAACATTCTTTGTAGTCTTTCCGATATCAACAGGTTCCTTAATTTTATTTCTACCTCAAACTCAGAGAGGGAATAAAGTAATTAGATGGTATGCTATATGTATATGCATTTTAGAACTGCTTTTAATGACCTACGCATTTTGTTATTATTTCCAGTCTGATGATTTATTAATTCAATTTTCGGAGAATTATAAATGGGTCAATTTTTTTGATTTTTATTGGAGATTGGGAATAGACGGACTTTCTGTAGGACCTATTTTACTAACAGGATTTATCACTACTTTAGCTACTTTAGCGGCTCGGCCAGTTACTCGAGATTCCCGATTATTCCATTTTTTGATGCTAGCAATGTATAGTGGTCAAATAGGATTATTTTCTTCTCGAGATCTTTTACTTTTTTTCATCATGTGGGAGTTAGAATTAATTCCCGTTTATCTACTTTTATTCATGTGGGGGGGAAAGAAACGTTTGTATTCAGCTACAAAGTTTATTTTATACACCGCAGGGGGTTCCATTTTTTTATTAATAGGAACGCTGGGTATCAGTTTATATGGTTCCGCTGAACCAACATTAAATTTTGAAACATCAGCCAATCAATCATATCCATTAGTGCTGGAAATAATATTTTATATTGGATTTCTTATAGCTTTTGCTGTAAAATTACCGATTATCCCTTTACATACCTGGTTACCAGATACTCATGGCGAGGCACATTACAGTACTTGTATGCTTCTAGCCGGAATCTTATTAAAAATGGGAGCATATGGATTGGTTCGGATCAATATGGAATTATTGCCCCATGCTCATTCTTTATTTTCTCCATGGTTGATAATACTAGGCACAATACAAATAATTTATGCAGCTTCAACATCTCCCGGTCAACGTAATTTAAAAAAAAGAATAGCCTACTCCTCAGTATCTCATATGGGTTTTATAATTATAGGAATTAGCTGTTTAAGCGATACGGGACTCAACGGAGCCGTTTTACAAATAATATCTCATGGATTTATTGGTGCTGCGCTTTTTTTCTTGGCAGGTACCACTTATGATAGAATGCGTCTTCTTTATCTCGACAAAATGGGAGGAACGGCTTTTTTTGTTCCAAAAACATTTACAATGTTCAGTATCTCATCGATGGCTTCTCTTGCATTACCGGGCACGAGTAGTTTTTTTGCAGAATTGATAATTTTTTTTGGAATCATTACTAGCCAAAAATATCTTTTACTGCCAAAAATACTAATTACTTTTGTGATGGCACTTGGAGTTATATTAACTCCAATTTATTCATTGTCTATGTTACGCCAGATGTTCTATGGATACAAGTTATTTAATGCTCCAAACTCCTCTTTTTTTGATTCTGGCCCGCGCGAGTTATTTGTTTCACTTTCTATTCTTCT-ACCCGTAATAGG-TATCGGGATTTATCCAGACTTCGTTTTCTCATTATCCGTTGACAAGGTTGAGGCTATTTTATCTAATTAT
>Passiflora_biflora
AATTCTTTTCCTTGGTCAACAACATTTGTCGTTTTACCAATATCTGCGGGTTGCTTAATTTTCTTTTTCCCTCATAA------AGGAAATAAGATAATTAGATGGTATACTATTTCTATCTGTATATTAGAACTTCTTTTAATGACCTATGCTTTCTCTTATTATTTCCAATTGGACGATCCATTAATTCAATTAGCGGAGAATTCTAAGTGGATCGATTTTTTGGATTTTGATTGGCGATTGGGAATAGATGGACTCTCGATAGGACCCATTTTATTGACAGGATTTATCACGACTTTAGCTACTTTAGCGGCTCGGCCAATTACTCGGGATTCCCGATTATTTCATTTTCTGATGTTAGGGATGTATAGTGGCCAAGTAGGATTATTTTCTTCTCAAGATCTTTTACTTTTTTTCATTATGTGGGAGTTAGAATTAATTCCCGTTTATCTACTCCTATCCATGTGGGGAGGAAAGAAACGTTTGTATTCAGCTACAAAATTTATTTTGTATACTGCGGGCAGTTCCATTTTTTTATTAATGGGAGCTTTGGGTATCGCTTTATATACGTTCAATGAACCAACATTCCATTTTGAAAAATCAGCCAATCAATCATATCCTGTGAGCCTAGAAATACTATTCTATATTGGGTTTCTTGTTGCTTTTGCTGTCAAATCACCGATTATACCTTTCCATACATGGTTACCAGACACTCATGGGGAAGCACATTATAGTACTTGTATGCTCCTAGCTGGAATCTTATTAAAAATGGGAGCATATGGATTGATTCGAATCAATATGGAATTATTACCGCACGCCCATTCTTTATTTTCGCCCTGGTTGGTAATAGTAGGCGCAATACAAATAATTTATGCAGCTTTAACATCTTCTGGTCAACGAAATTTAAAAAAGAGAATAGCCTATTCCTCTGTATCTCATATGGGTTTCATAATTATAGGGATTTACTCTATAAGTGATATGGGACTCAACGGAGCTGTTTTACAAATAATATCACATGGATTTATTGGCGCTGCACTTTTTTTCTTGGCGGGGACGAGTTATGATAGAATACATCTTGTTTATCTTGACGAAATGGGTGGAATGGCTACCCTAATGCCAAAAGTATTCACGATGTTCAGTATTTTATCATTAGCTTCCCTTGCATTACCGGGCATGAGTGGTTTTGTTGCGGAATTAATAGTCTTTTTTGGAATAATTAACGGCCATAAATATCTTTTAATGCCCAAAATACTAATTACTTTTGTAATGGCAGTTGGAATGATATTGACTCCTATTTATTTATTATCTATGTTACGCCAAATGTTCTATGGATACAAGCTGTTTGATGCTGCAAACTCGTATTTTTTTGATTCTGGACCGCGGGAATTTTTTGTTTCGATATGTCTACTTTT-ACCAGTAATAGG-TATTGGGATTTTTCCGGATTTCGTTTTTTCATTAGCAGTTGAGAAGGTTAGTGCTATTCTATCTAATTAT
>Pelargonium_quercifolium
AATTATTTTCCTTGGTTAACAATAATTGTTATTTTTCCGATCTCAGCGGGTTCTTTGATTTTCTTTCTCCCTCATAG------AGGAAATAAGGTAACTAAATGGTATACTTTGTGCGTCTGTTCACTAGAACTCCTTCTAACGGCCTATGCATTCTGTTATCATTTCCAATTGGACGATCCATTAATCCAACTGGTGGAGGATTCTAAATGGATCCTTTTTTTTCATTTTGACTGGAGATTGGGAATAGATGGACTCTCCCTCGGACCCATTTTACTGACGGGATTTATCACCACTTTGGCTACTTTAGCGGCTTGGCCCATTACTCGAGATTCCCGATTATTCCATTTCATGATGTTAGCAATGTACAGTGGTCAAATAGGATCATTTTCTTCTCAGGATCTTTTGCTTTTTTTCCTAATGTGGGAACTAGAGTTAATTCCCGTTTATTTACTTTTATCCATGTGGGGGGGAAAGAAACGCCTGTATTCATCTACAAAGTTTATTTTGTACACTGCAGGAAGTTCCATCTTTTTATTAATAGGCGTTCTAGGTATCGGGTTATATGGTTCTAACGAGCCAACATTCAATTTTGAAATATTAGCTCATAGATCATATCCTGCCGCACTAGAAATAATATTCTATATCGGCTTTCTTATTTCTTTTGCTGTCAAATCACCGATCATACCCTTACATACATGGTTACCAGACACTCATGGAGAGGCCCATTACAGTACTTGTATGCTTCTAGCCGGAATCTTATTAAAAATGGGAGCTTATGGATTGGTTCGGATCAATATGGAATTATTGCCCCATGCGCATTCTATATTTGCCCCCTACTTCATTATAGTAGGCGCAATCCAAATAGTTTATGCAGCTTCGACATCTCTTGGTCAACGTAATTTAAAAAAAAGAATAGCCTACTCCTCTGTATCTCATATGGGTTTCATAATTATAGGAATTGGCTCTATAACGGATGCGGGACTCAGTGGAGCTCTTTTACAAATAATCTCTCATGGATTTATTGGTGCTGCGCTTTTTTTCTTGGCAGGGACGAGTTATGATAGAATACGTATTGGTTTTTTCGACGAAATGGGTGGAATGGCCGTCGCCATTCCGAAAATATTTACGATGTTCAGTATCTTATCGATGGCTTCCCTTGCATTACCGGGCATGAGTGGTTTTGTTGCAGAATTGATAGTCTTTTTTGGAATAATCACGAGCCAAAAATTTCTTTTAATGCCAAAAATAATAATTACTTTTGTAATGGCAATTGGAATGATATTAACTCCGATTTATTCACTATCTATGTTACGCCAAATGTTCTATGGTTATAGGCTTTTTAATGCCCCAAACTCCTCTTTTTTTGATTCTGGTCCGCGAGAGTTATTTGTTTCGATTTCTATCCTTTT-ACCCGTAATAGG-TATGGGTATTTATCCCGATTTTCTTCTCTCATTGTCGGTTGACAAGGTTGAATTGATTGTATCAAATTTT
>Pentactina_rupicola
AATTATTTTCCCTGGTTAACGCTAGTTGTAGTTTTGCCAATATCCGCGGGTTCCTTAATTTTCTTTCTCCCTCATAG------AGGAAATAAGGTAATTCGGTGGTATACAATAGGTATATGTATAGTAGAACTCCTTATAACAACCTATGCATTCGGTTATCGTTTCAAATTGGATGATCCATTAATGCAACTGACAGAGGATTATAAATGGATCGATTTTTTTGATTTTTACTGGAGATTGGGAATAGATGGAATTTCTATAGGACCTATTTTACTGACAGGATTTATTACAACTTTAGCAACTTTAGCGGCTCGGCCGGTTACTCGGGATTCCCGACTATTCCATTTCCTAATGTTAGCAATGTATAGCGGTCAAATAGGACCTTTTTCTTCTCGGGACCTTTTGCTTTTTTTTATCATGTGGGAGTTAGAATTAATTCCAGTTTATCTACTTATATCCATGTGGGGGGGAAAGAAACGTTTGTATTCAGCTACAAAATTTATTTTGTACACTGCAGGAAGTTCCGTTTTTTTATTAATGGGAGTTTTGAGTATTGGTTTATATGGTTCCAATGAACCAACATTAAATTTTGAAACATCAGCTAATCAATCGTATCCTGTAGCACTGGAAATAATATTCTATATTGGCTTTCTTATTGCTTTTGCTGTTAAATTACCGATCATACCCTTACATACATGGTTACCAGACACCCATGGAGAGGCGCATTACAGTACTTGTATGCTTTTAGCCGGAATCTTATTAAAAATGGGAGCATATGGATTGATTCGGATCAATATGGAATTATTACCCCACGCCCATTCTATATTTTCCCCCTGGTTGATAATAGTAGGCACAATTCAAATAATCTATGCAGCTTTAACATCTCTTGGTCAGCGTAATTTAAAAAAAAGAATAGCCTACTCTTCTGTATCTCATATGGGTTTCATAATTATAGGAATTGGTTCTATAAACGATACGGGACTCAATGGAGCCATTTTACAAATAATCTCTCACGGATTTATTGGCGCGGCGCTTTTTTTCTTGGCCGGAACGAGTTATGATAGAATACGTCTTGTTTATCTCGACGAAATGGGCGGAATGGCTATCACAATTCCAAAAATATTCACGACTTTCAGTATCTTATCAATGGCTTCTCTTGCATTACCGGGCATGAGCGGTTTTGTTGCCGAATTGATAGTTTTTTTTGGAATACTTACTAGCCAAAAATATCTTTTAATGACAAAAGTATTAATTACTTTTGTAATGGCAATTGGAATGATATTAACTCCTATTTATTTATTATCTATGTTACGCCAGATGTTCTATGGATACAAGCTTTTTAATGCCCAAAACTCTTATTTTTTTGATTCTGGACCGCGGGAATTATTTGTTTCGATCTCTATCCTTTT-ACCTGTAATAGG-TATTGGTGTTTATCCCGATTTCGTTTTCTCATTATCAGTTGACAAAGTCGAAGCTATTATATCCAATTAT
>Populus_alba
AATTCTTTTCCTTGGTTAACAATATTTGTAGGTTTACCAATATCCGCGGGTTTCTTGATTTTCGTTTTCCCTCATAG------AGGAAATAAGGTAATTAGGTGGTATACTATATTTATATGTGTACTAGAACTCCTTTTAATGACCTATGCATTCTCTTATTATTTCCAATTGGACGATCCCTTAATCCAATTGACGGAGTCTTATAAATGGATTAATTTTTTTGATTTTTACTGGAGATTAGGAATAGATGGACTTTCTCTAGGACCTATTTTACTGACCGGATTTATCACCACTTTAGCTACTTTAGCGGCTCGGCCAATTACTCGGGATTCCCGATTATTTCATTTTTTGATGTTAGCAATGTATAGTGGTCAAATAGGATTATTTTCTTCTCAAAATCTTTTACTTTTTTTCATTATGTGGGAGTTAGAATTAATTCCTGTTTATCTACTTCTAGCCATGTGGGGGGGAAAGCAACGTCTGTATTCAGCTACAAAATTTATTTTGTATACTGCAGGAAGTTCTGTTTTTTTATTAATGGGGGCCTTAGGTATCGCTTTCTATGCTTCCAATGAACCAACATTCAATTTTGAAACATCAGCTAATCAATCATATCCTGTGACCTTGGAAATACTATTCTATATTGGATTTCTTATTGCTTTTGCTGTCAAATCACCGATTATACCCTTACATACATGGTTACCAGACACCCATGGAGAAGCACATTACAGTACTTGTATGCTTTTAGCTGGAATCTTATTAAAAATGGGAGCATATGGATTGGTTCGAATAAATATGGAATTATTATCCCACGCCCATTCTATATTTTCTTCTTGGTTGATAATAGTAGGCGCAATACAAATAATCTATGCAGCTTCAACATCTTCTGGTCAAAAAAATTTAAAAAAAAGAATAGCCTATTCTTCTGTATCTCATATGGGTTTTACAATTATAGGAATTTACTCTATAAGCGATATGGGACTCAACGGGGCCATTTTACAAATAATATCTCATGGATTTATCGGCGCTGCGCTTTTTTTCTTGTCAGGAACAAGTTATGATAGAATACGTCTTGTTTATCTTGACGAAATGGGCGGAATGGCTACCCTAATGCCAAAAATATTCATGATGTTCAGTATCTTATCATTAGCTTCTCTTGCATTACCGGGCATGAGCGGTTTTTTTGCGGAATTGGTAGTATTTTTTGGAATAATTACCGCCAAAAAATTTTTTTTAATGCCAAAAATACTAATTACTTTTGTAACGGCAGTTGGAACGATATTGACTCCTATTTATTTATTATCTATGTTACGCCAGATGTTCTATGGATACAAGCTGTTTAATGCCACAAATTCTTATTTTTTTGATTCTGGACCACGAGAATTATTTGTTTCGATTGCTATCCTTCT-GCCTGTAATCAG-TATTGGTATTTATCCGGATTTCGTTTTCTCATTATCAGTTGACAAGGTCGAAGCTATTCTATCTAATTAT
>Prunus_persica
AATTATTTTCCTTGGTTAACACTAGTTGTAGTTTTGCCAATATTCGCGGGTTCCTTAATTTTCTTTCTCCCTCATAG------AGGAAATAAGGTAATCCGCTGGTATACTATATGTATATGTTTAATAGAACTACTTCTAACAACCTATGCATTCGGTTATCGTTTCCAATTGGATGATCCATTAATGCAACTGACAGAGGATTATAAATGGATCAATTTTTTTGATTTTTACTGGAGATTGGGAATAGATGGAATTTCTATAGGACCTATTTTACTGACAGGATTTATCACAACTTTAGCTACTTTAGCGACTCGGCCGGTTACTCGAGATTCCCGACTATTCCATTTCCTGATGTTAGCAATGTATAGCGGTCAAATAGGACCATTTTCTTCTCGAGACCTTTTACTTTTTTTCATCATGTGGGAGTTAGAATTAATTCCAGTTTATTTACTTCTATCCATGTGGGGGGGAAAGAAACGTTTGTATTCAGCTACAAAATTTATTTTGTACACTGCAGGAAGTTCTGTTTTTTTATTAATAGGAGTTCTGGGTATTGGTTTATACGGCTCCAATGAACCGACATTAAATTTTGAAACATCAGCTAATCAATCGTATCCTGTAGCACTGGAAATAATATTCTATATTGGATTTCTTATTGCTTTTGCTGTCAAATCACCGATCATACCCTTACATACATGGTTACCAGACACTCATGGAGAGGCGCATTACAGTACTTGTATGCTTTTAGCCGGAATCTTATTAAAAATGGGAGCATATGGATTGGTTCGGATCAATATGGAATTATTACCCCACGCTCATTCGATATTTTCTCCCTGGTTGATGATAGTAGGCACAATTCAAATAATCTATGCAGCTTCAACATCTCCAGGTCAGCGTAATTTAAAAAAAAGAATAGCCTATTCTTCTGTATCTCATATGGGTTTCATAATTATAGGGATTGGTTCTATAAGCGATACAGGACTCAACGGAGCCATTTTACAAATAATCTCTCACGGATTTATTGGCGCTGCGCTTTTTTTCTTGGCCGGAACGAGTTATGATAGAATACGTCTTGTTTATCTCGACGAAATGGGCGGAATGGCTATCGCAATTCCAAAAATATTCACGACTTTCAGTATCTTATCAATGGCTTCTCTTGCATTACCGGGCATGAGCGGTTTTGTTGCCGAATTGATAATTTTTTTTGGAATACTTACTAGCCAAAAATATCTTTTAATGACAAAAATATTAATTACTTTTGTAATGGCAATTGGAATGATATTAACTCCTATTTATTCATTATCTATGTTACGCCAGATGTTCTATGGATACAAGCTTTTTAATGCCCCAAACTCTTATTTTTTTGATTCTGGACCGCGAGAATTATTTGTTTCGATCTCGATCCTTTT-ACCTGTAATAGG-TATTGGTGTTTATCCCGATTTCGTTTCCTCATTATCAGTTGACAAGGTCGAAGCTATTATATCCAATTAT
>Quercus_nigra
AATTATTTTCCTTGGTTAACAATAGTTGCCGTTTTACCAATATTCGGGGGTTCCTTAATTTTCTTTCTCCCTCATAA------AGGGAATAAGGTAATTAGGCTCTATACTCTATTTATATGCATCATAGAACTCCTTCTAACAACTTATGCATTCTATTATTATTTCCAATTGGATGATCCATTAATGCAACTCACGGAGGATTATAAATGGATCGATTTTTTTGATTTTTACTGGAGATTGGGAATAGACGGACTTTCCATAGGACCCATTTTACTGACAGGGTTTATAACCACTTTAGCTACTTTAGCGGCTTGGCCGGTTACTCGAGATTCCCGATTATTCCATTTCCTGATGTTAGCAATGTATAGCGGCCAAATAGGATTATTTTCTTCTCGAGACCTTTTACTTTTTTTCATCATGTGGGAATTAGAATTAATTCCCGTTTATCTACTTATATCCGTGTGGGGGGGGAAGAAACGCTTGTATTCAGCTACAAAGTTTATTTTGTACACTGCGGGAAGCTCCGTTTTTTTATTACTGGGAGTTCTGGGTATCGGTTTATATGCTTCCAATGAACCAACATTCAATTTTGAAACATCAGCTAATCAATCCTATCCAGTAGCACTGGAAATAATATTCTATATTGGATTTCTTATTGCTTTTGCTGTTAAATCGCCGATTATACCTTTCCATACATGGTTACCAGACACCCATGGAGAGGCACATTACAGTACTTGTATGCTTCTAGCCGGAATCTTATTAAAAATGGGAGCGTATGGGTTGGTTCGGATCAATATGGAATTCTTGCCCCGCGCTCATTCTATATTTGCTCCCTGGTTGATGATAGTAGGCACAATTCAAATAATCTATGCAGCTTCAGCATCTCCTGGTCAACGTAATTTAAAAAAAAGAATAGCCTATTCCTCCGTATCTCATATGGGTTTCATAATTATAGGAATTGGCTCTCTAAGCGATATGGGCCTCAACGGAGCCTTTTTACAAATAATCTCTCATGGCTTTATTGGCGCTGCACTTTTTTTCTTGGCGGGAACGAGTTATGATAGAATATGTCTTGTTTATCTCGACGAAATGGGCGGAATGGCGGTCCTGGTTCCAAAAATATTCACGACTTTCAGTATCTTATCGATGGCTTCCCTTGCATTACCGGGGATGAGTGGTTTTGTTGCAGAATTAATAGTATTTTTTGGAATAATTACCAGTCAAAATTTTTTTTTAATACAAAAAATACTAATTACATTTGTAATGGCAATAGGAACGATATTAACACCTATTTATTCATTATCTATGTTACGCCAAATGTTCTATGGATACAAGTTTTTTAATGCCCCAAACTCTTATTTTTTTGATTCTGGACCGCGAGAGTTATTTATTTCTATCTCTATCTTTTT-ACCTGTAATAGG-TATTGGTCTTTATCCAGATTTCGTTTTCTCACTATCAGTTGACAAGGTCGAAACTCTTATATCTAATTTT
>Ricinus_communis
AATTCTTTTCCTTGGTTAACAATATTTGTAGTTTTACCGATATCTGCGGGTTCCTTAATTTTCTTTTTCCCCCATAG------AGGAAATAAGGTAATTAGGTGGTATACTTTGTTTATATGTATTTTAGAACTCCTTTTAATGACTTATGCGTTCTCTTATTATTTCCAATTGGACGACCCATTAATCCAATTAACAGAAGATTATAAATGGATCCAATTTTTTGATTTTTACTGGAGATTGGGAATAGATGGATTTTCTTTAAGCCCTATTTTACTGACAGGATTTATCACCACTTTAGCTACTTTAGCGGCTTGGCCAATTACTCGTGATTCCCGCTTATTTAATTTTCTGATGTTAGCAATGTATAGTGGTCAAATAGGATTATTTTCTTCTCAAGATCTTTTGCTTTTTTTTATCATGTGGGAGTTAGAATTAATTCCCATTTATCTACTTCTATCCATGTGGGGGGGAAAGAAACGTCTGTATTCAGCTACAAAGTTTATTTTGTATACTGCCGGGGGTTCCGTTTTTTTATTAATGGGAGCTTTGGGTATCGCTTTATATGGTTCCAATGAACCAAGATTCAATTTTGAAACATCAGCCAATCAATCATATCCTGTGGCGCTAGAAATATTTTTTTATATTGGATTTCTTATTGCTTTTGCTGTCAAATTACCGATTATACCCTTACATATATGGTTACCAGACACCCATGGGGAAGCACATTACAGTACTTGTATGCTTCTAGCCGGAATCTTATTAAAAATGGGGGCGTATGGGTTGGTTCGAATCAATATGGAATTATTACCTCATGCTCATTCTATCTTTTCTCCCTGGTTGATAATAGTAGGCGTCATGCAAATAATCTATGCAGCTTCAACATCTCCTGGTCAACGAAATTTAAAAAAAAGAATAGCCTATTCTTCTGTATCTCATATGGGTTTCATAATTATAGGAATTTGCTCTATAAGTGATATGGGACTCAATGGAGCCATTTTACAAATAATATCACATGGGTTTATTGGCGCTGCACTTTTTTTCTTAGCAGGAACGGGTTATGATAGAATACGTCGTGTGTATCTTGATGAAATGGGCGGAATGGCTACACTAATGCCAAAAATATTCACGACATTCAGTATCTTATCACTAGCTTCCCTTGCATTACCAGGCATGAGCGGTTTTTTTGCGGAATTGGCAGTATTTTTTGGAATAATTACCGGCCAAAAATATCTTTTAATGTCAAAAATAGTAATTACTTTTGGAATGGCAGTTGGAATGATATTAACTCCTATTTATTTATTATCTATGTTACGCCAGATGTTTTATGGATACAAGCTGTTTAATGCTCCAAACTCTTATTTTTTTGATTCTGGACCGAGGGAGTTATTTGTTTCGATCTCTATCCTTCT-GCCTGTAATAGG-TATTGGTATTTATCCGGATTTCCTTTTTTCATTATCAGTTGACAGGGTCGAAGCTCTTCTATCTAATTAT
>Salix_babylonica
AATTCTTTTCCTTGGTTAACAGTATTAGTAGTTTTACCAATATTCGCGGGTTCCTTAATTTTCGTTTTCCCTCATAG------AGGAAATAAGGTAATTCGGTGGTATACTATACTTATATGTGTACTAGAACTCCTTTTAATGACCTATGCATTCTCTTATTATTTCCAATTGGACGATCCCTTAATCCAATTGACGGAGTCTTATCAATGGATTAATTTTTTTGATTTTTACTGGAGATTAGGAATAGATGGACTTTCTATAGGCCCTATTTTACTGACTGGATTTATCACCACTTTAGCTACTTTAGCGGCTCGGCCAATTACTCGGGATTCTCGATTATTTCATTTTTTGATGTTAGCAATGTATAGTGGTCAAATAGGATTATTTTCTTCTCAAAATCTTTTACTTTTTTTCATTATGTGGGAGTTAGAATTAATTCCTGTTTATCTACTTCTATCCATGTGGGGGGGAAAGCAACGTCTGTATTCAGCTACAAAATTTATTTTGTATACTGCAGGAAGTTCCGTTTTTTTATTAATGGGAGCTTTAGGTATCGCTTTCTATGCTTCCAATGAACCAACATTCAATTTTGAAACATCAGCTAATCAATCATATCCTGTGACCTTGGAAATACTATTCTATATTGGATTTCTTATTGCTTTTGCTGTCAAATCACCGATTATACCCTTACATACATGGTTACCAGACACCCATGGAGAAGCACATTACAGTACTTGTATGCTTTTAGCTGGAATCTTATTAAAAATGGGAGCATATGGATTGGTTCGAATAAATATGGAATTATTATCCCACGCCCATTCTATATTTTCTTCTTGGTTGATAATAGTAGGCGCAATACAAATAATCTATGCAGCTTCAACATCTTCTGGTCAAAAAAATTTAAAAAAAAGAATAGCCTATTCTTCTGTATCTCATATGGGTTTTACAATTATAGGAATTTGCTCTATAAGCGATATGGGACTCAACGGGGCCATTTTACAAATAATATCTCATGGATTTATTGGCGCTGCGCTTTTTTTCTTGTCAGGAACAAGTTATGATAGAATACGTCTTGTTTATCTTGACGAAATGGGCGGAATGGCTACCCTAATGCCAAAAATATTCATGATGTTCAGTATCTTATCATTAGCTTCTCTTGCATTACCGGGCATGAGCGGCTTTTTTGCAGAATTGGTAGTATTTTTTGGAATAATTACCGCCAAAAAATATTTTTTAATGCCAAAAATACTAATTACTTTTGGAGCGGCAGTTGGAACGATATTGACTCCTATTTATTTATTATCTATGTTACGCCAGATGTTCTATGGATACAAGCTGTTTAATGCCACAAATTCTTATTTTTTTGATTCTGGACCACGGGAATTATTTGTTTCGATTGCTATCCTTCT-GCCTGTAATTAG-TATTGGTATTTATCCGGATTTCGTTTTCTCATTATCAGTTGACAAGGTCGAAGCTATTCTATCGAATTTT
>Sloanea_australis
AATTATTTTCCTTGGTTAACAATATTTGTAGTTTGTCCAATATCCGCGGGTTCCTTAATTTTCTTTCTCCCTCATAG------AGGAAATAAGGTCATTCGGCAGTATACTATATGTATATGTGTTTTAGAACTCCTTTTAATGACCTATGCATTCTATTACCATTTCCACTCGGACGATCCATTAATCCAATTGACCGAGGATTATAAATGGATCAATTTTTTTGATTTTTACTGGAGATTGGGAATAGATGGACTTTCTATAGGACCTATTTTACTGACAGGATTTATCACCACTTTAGCTACTTTAGCGGCTTGGCCGGTTACTCGAAATTCCCGATTATTCCATTTCCTGATGTTAGCAATGTATAGCGGTCAAATAGGATCATTTTCTGCTCGAGATCTTTTACTTTTTTTCATCATGTGGGAGTTAGAATTAATTCCCGTTTATCTACTTCTATCCATGTGGGGAGGAAAGAAACGTCTGTATTCAGCTACAAAATTTATTTTGTACACCGCAGGAAGCTCCATTTTTTTATTAATGGGAACTCTGGGTCTCGGTTTATATGGTTCCAATGAACCAACATTAAATTTTGAAACATCAGCCAATCAATCGTATCCTGCGGCACTGGAAATAATATTCTATATTGGATTTCTTATTGCTTTTGCTGTCAAATCACCGATTATACCCTTACATACATGGTTACCCGACACCCACGGAGAAGCACATTACAGTACTTGTATGCTTCTAGCCGGAATCTTATTAAAAATGGGAGCGTATGGATTGATTCGGATCAATATGGAATTATTACCCCACGCTCATTCTATATTTTCTCCCTGGTTGATGATAGTAGGCACAATGCAAATAATCTATGCAGCTTCAACCTCTCCTGGTCAACGTAATTTAAAAAAAAGAATAGCCTATTCCTCTGTATCTCATATGGGTTTCATAATTATAGGAATTTGCTCTATAAGCGATAGGGGACTCAATGGAGCCATTTTACAAATAATATCTCATGGGTTTATTGGYGCTGCACTTTTTTTCTTGGCAGGAACGAGTTATGATAGAATACGTCTTGTTTATCTCGACGAAATGGGCGGAATGGCTATCCCAATTCCAAAAATATTCACGATGTTCAGTATCTTATCAATGGCTTCCCTTGCATTACCGGGCATGAGCGGTTTTTTTGCGGAGTTTATAGTATTTTTTGGAATAATTACCAGTCAAAAATATCTTTTAATGCCAAAAATATTAATTACTTTTGTAATGGCAATTGGAATGATATTAACTCCTATTTATTCATTATCTATGTCACGCCAAATGTTCTATGGATACAAATTATTTAATGCTCCAACCTCTTATTTTTTTGATTCTGGACCACGAGAGTTATTTGTTTCGATTTCTATCCTTTT-ACCTATAATAGG-TATTGGTATTTATCCGGATTTCGTTTTCTCATTATCAGTTGACAAGGTCGAAGCTATTCTATCTAATTTT
>Spondias_tuberosa
------------------------------------------------------------------------------------------------------------------------------------------------------------------------------------------------------------------------------------------------------------------------------------------------------------------------------------------------------------------ATGTTAGCAATGTACAGCGGTCAAATAGGATCATTTTCTTCTCGAGACCTTTTACTTTTTTTCATCATGTGGGAGTTAGAATTAATTCCCGTTTATCTACTTCTATCCGTTTGGGGGGGAAAGAAACGTCTTTATTCAGCTACAAAGTTTATTTTGTACACTGCGGGAGGGTCTGTTTTTCTATTAATAGGAGTTTTGGGTATCGGTTTATATGGCTCCAATGAACCAATATTAAATTTGGAAACATTATCTAATCAATCGTATCCCGTGGCACTGGAAATAATATTCTATATTGGATTTCTTATTGCTTTTGCTGTCAAATCACCGATTATACCCTTACATACATGGTTACCAGACACCCATGGAGAGGCGCATTACAGTACTTGTATGCTTCTAGCCGGAATCTTATTAAAAATGGGAGCGTATGGGTTGGTTCGGATCAATATGGAACTATTACCGCACGCTCATTCTATATTTTCTCCCTGGTTGATGATAGTAGGTACAATGCAAATAATTTATGCAGCTTCAACATCTCCTGGCCAACGGAATTTAAAAAAAAGAATAGCTTATTCCTCCGTATCTCATATGGGTTTCATAATTATAGGGATTGGTTCGATAACCGATACGGGACTCAATGGAGCCATTTTACAAATAATTTCTCATGGGTTTATTAGCGCTGCACTTTTTTTCTTGGCAGGAACGAGTTATGATAGAATACGTCTTGGTTATCTTGACGAAATGGGCGGATTGGCTATCTCAATTCCAAAGATATTCACGATATTTAGTATCTTATCGATGGCTTCCCTTGCATTACCGGGCATGAGTGGTTTTGTTGCAGAATTGATAGTATTTTTTGGAATAATTACCAGCCAAAAATATTTTTTAATGCCAAAAATACTAATTACTTTTGTAATGGCAATTGGAATGATATTAACTCCTATTTATTCATTATCTATGTCACGGCAAATGTTCTATGGGTACAAGCTATTTAATGCTCCAAACTCTTATTTTTTTGATTCTGGCCCACGTGAGTTATTTGTTTTGATGTCTATTCTTCT-ACCCGTAATAGG-TATTGGTATTTATCCGGATTTCGTTCTCTCCCTATCAGTGGACAAGATCGAAGATATTCTATCTAATTTT
>Staphylea_colchica
AATTATTTTCCTTGGTTAACAATAATTGTCATTTTTCCGATATCCGCGGGTTCTTTAATTTTCTTTCTCCCTAATAG------AGGAAATAAAGTTACTAAATGGTATACTTTATGTATATGTGTCTTAGAACTCCTTCTAACAGCCTATGCATTCTGTTATCATTTCCAATTGGACGATCCATTAATCCAACTCGCGGAGGATTATAAATGGATCAACTTTTTTGATTTTTACTGGAGATTGGGAATAGATGGACTTTCTATAGGACCCATTTTACTGACAGGATTTATCACCACTTTAGCTACTTTAGCGGCTTGGCCAGTTACTCGGGATTCCCGATTATTCCATTTTCTGATGTTAGCAATGTACAGTGGTCAAATAGGATCATTTTCTTCTAGAGACCTTTTGCTTTTTTTCATCATGTGGGAGTTAGAATTAATTCCCGTTTATCTACTTCTAGCCATGTGGGGGGGAAAGAAACGGCTGTATTCGGCTACAAAATTTATTTTGTACACTGCAGGAAGTTCGGTTTTTCTATTAATAGGGGTTCTGGGTATCGGTTTATATGGTTCCAATGAACCAACATTAAATTTTGAAACATTAGCCAATCAATCGTATCCTGTGGCACTAGAAATAATATTCTATATTGGATTTTTTATTGCTTTTGCTGTCAAATCACCGATTATACCCTTACATACCTGGTTACCAGACACCCATGGAGAAGCACATTACAGTACTTGTATGCTTCTAGCTGGAATCTTATTAAAAATGGGAGCGTATGGATTGGTTAGAATCAATATGGAATTATTGCCCCACGCTCATTCTATATTTTCTCCCTGGTTGATGATAATAGGCACAATTCAAATAATCTATGCAGCTTCAACGTCTCCTGGTCAACGTAATTTAAAAAAGAGAATAGCCTATTCTTCGGTATCTCATATGGGTTTCATAATTATAGGCATTGGCTCTATAACCGATACAGGCCTCAATGGATCCATTTTACAAATAATTTCTCATGGATTTATTGGCGCTCTGCTTTTTTTCTTGGCAGGAACAAGTTATGATAGAATACGTCTTGTTTATCTTGACGAAATGGGTGGAATGGCTATCCCAATTCCCAAAATATTCACGATGTTCAGTATCTTATCGATGGCTTCCCTTGCATTACCGGGCATGAGTGGTTTTTTTGCAGAATTGATAGTATTTTTTGGAATAATTACCAGTCAAAAATATCTTTTAATGCCAAAAATACTAATGATTTGTGTAATGGCACTTGGAATGATATTAACTCCTATTTATTCATTATCTATGCTACGCCAGATGTTTTATGGATACAAGCTATTTAATGCTCAAAACTATTCTTTTTTTGATTCTGGACCACGAGAGTTATTTGTTTCGATATCTATCTTTCT-ACCCGTAATAGG-TATTGGTATTTATCCGGATTTCGTTCTTTCACTATCAGTTGACAAGATTGAAGCTATTCTATCTAATTAT
>Vitis_acerifolia
AATTATTTTCCTTGGTTAACACTAATTGTAGTTTTGCCGATATCCGCAGGTTCCTTAATTTTTTTTCTCCCTCATAG------AGGAAATAAGGTAATTAGATGGTATACTATATTTATATGTATGTTAGAACTACTTCTAACAACCTATGTATTCTGTTATCATTTCCAATTAGATGATCCATTAATCCAACTGGTGGAGGATTATAAATGGATCAATTTTTTTGATTTTGACTGGAGATTAGGAATAGATGGACTGTCTATAGGACCCATTTTACTGACGGGATTTATCACCACTTTAGCTACTTTAGCGGCTTGGCCAGTTACTCGAGATTCCCGATTATTCCATTTCCTGATGTTAGCAATGTACAGCGGTCAAATAGGATCATTTTCTTCTCGGGACCTTTTACTTTTTTTCATCATGTGGGAGTTAGAATTAATTCCGGTTTATCTACTTCTATCTATGTGGGGGGGAAAGAAACGTCTGTACTCAGCTACAAAGTTTATTTTGTACACTGCAGGAGGTTCCATTTTTCTCTTACTGGGGGTTCTGGGTATCGGCTTATATGGTTCCAACGAACCAACATTAAATTTTGAAACATCAGCTAATCAATCGTATCCTGTGGCATTGGAAATAATATTCTATATTGGATTTTTTATTGCTTTTGCTGTCAAATCACCGATTATCCCACTACATACATGGTTACCAGACACCCATGGAGAAGCACATTATAGTACTTGTATGCTTCTAGCTGGAATCTTATTAAAAATGGGAGCGTATGGTTTGGTTCGGATCAATATGGAATTATTACCCCACGCTCATTCTATATTTTCTCCCTGGTTGGTAGTAGTAGGTACAATGCAAATAATCTATGCAGCTTCAACATCTTCTGGTCAACGTAATTTAAAAAAAAGAATAGCCTATTCCTCTGTATCTCATATGGGTTTCATAATTATAGGAATTGGTTCTATAACCGATACGGGACTCAACGGAGCCATTTTACAAATAATCTCTCATGGATTTCTTGGTGCTGCGCTTTTTTTCTTGGCAGGAACCAGTTATGATAGAATACGTCTTATTTATCTCGACGAGATGGGCGGAATAGCTATCCCAATGCCAAAAATATTCACAATGTTCAGTATCTTATCGATGGCTTCCCTTGCATTACCGGGCATGAGCGGTTTTGTTGCAGAATTGATAGTCTTTTTTGGAATAATTACCAGCCAAAAATTTCTTTTAATGCCAAAAATACTAATTACTTTTGTAATGGCAATTGGAATGATATTAACTCCTATTTATTCATTATCTATGTCACGCCAGATGTTCTATGGATACAAGCTATTTAATGCCCCAAACTCTTATTTTTTTGATTCTGGACCGCGAGAGTTATTTGTTTTGATCTCTATCTTTCT-ACCCGTAATAGG-TATTGGTATTTACCCGGATTTCGTTCTCTCATTATCAGTTGACAAGGTTGAAGCTATTCTATCTAATTTT
>Viviania_marifolia
---------------------ATAATTGTCGTTTTTCCCATCTCCGCGGGTTCTTTAATTTTCTTTCTTCCTCAGAA------AGGAAATAAGGGAATCCGCTGGTATACTCTAGGTGTATGTATATTAGAACTTCTTCTAACCGCTTATGCTTTCTCTTATCATTTTGAATTGGATGATCCATTAATTCAACTGGCCGAGGATTATAAATGGATCGATTTTTTTGATTTTTATTGGAGATTAGGAATAGATGGGCTCTCTCTAGGACCTATTTTACTGACGGGATTTATCACCACTTTAGCGACTTTAGCCGCTTGGCCAATTACTCGAGATTCTCGATTATTTCATTTCCTAATGTTAGCAATGTACAGCGGTCAAATAGGACTATTTTCTTCTCGGGATATTTTACTTTTTTTCATCATGTGGGAATTAGAATTAATTCCTGTTTATCTACTTCTATCCATGTGGGGGGGAAAGAAACGTCTGTATTCAGCTACAAAGTTCATTTTGTACACTGCAGGAGGTTCCGTTTTTCTATTACTAGGAGTTCTGGGTCTCGGTTTATACGGGTCCGATGAACCGACATTAAATTTTGAAATATCAGCTAATCAATCGTATCCTGTGACACTGGAAATACTATTCTATATTGGATTTCTTATTGCTTTTGCTGTCAAATCACCGATTGTACCCTTACATACATGGTTACCGGATACCCACGGAGAAGCACATTACAGTACTTGTATGCTTCTAGCCGGAATCTTATTAAAAATGGGAGCGTATGGATTGATTCGCATCAATATGGAATTATTACCCCATGCTCATTCTATATTTTCTCCCTCGTTGATTATAATAGGCACGATACAAATAATCTATGCAGCTTTAACCTCTCCTGGTCAGCGTAATTTAAAAAAAAGAATAGCCTATTCTTCCGTATCTCATATGGGTTTCATAATTATAGGAATTGGCTCTATAACGGATACTGGGCTCAACGGAGCCATTTTACAAATAATCTCTCATGGATTTATTGGGGCTGCGCTTTTTTTCTTGGCAGGAACAAGTTATGATAGAATACGTATTGTTTCTCTCAGCGAAATGGGCGGAATGGCTGTCCCAATTCCAAAAATATTCACGATGTTCAGTATCTTATCCATGGCTTCCCTTGCTCTACCGGGTATGAGCGGTTTTGTCGCAGAATTTATAGTATTTTTGGGAATAATTACCAGCCAAAAATATCTTTTAATGTCAAAAATAATAATGACTTGTGTAATGGCAATTGGAATGATATTAACTCCTATTTATTTATTATCTATGTCACGCCAAATGTTCTATGGATACAAATTCTTTAATGCCCCAAACTCTTCTTTTTTTGATTCGGGGCCGAGAGAGTTATTTGTTTCGATCTCTATTCTTCT-ACCCGTAATAGG-TATTGGTCTTTATCCGGATTTCGTTTTCTCACTATCCATTGACAAGGTCGAATCCATCTTATCTAATTAT
