# Supplementary material for: ­Complete plastid genome sequences of two species of the Neotropical genus Brunellia (Brunelliaceae)
Source: PeerJ. 2020 Jan 28;8:e8392. doi: 10.7717/peerj.8392 (PMC6993752; doi:10.7717/peerj.8392)
Supplement: Supplemental Information 2 [file peerj-08-8392-s002.zip › Alignments/NDHE.fasta]

>Aquilaria_yunnanensis
ATGCTCGAACATGTACTTGTTTTGAGTGCCTATTTATTTTCTATCGGTATTTATGGATTAATCACGAGTCGAAACATGGTTAGGGCTCTTATGTGTCTTGAACTTATATTGAATGCAGTTAATATCAATTTTGTAACATTTTCTGATTTTTTTGATAGTCGCCAGTTAAAGGGAGATATTTTCTCAATTTTTGTTATAGCTATTGCAGCCGCTGAAGCAGCTATTGGATTGGCTATTGTTTCGTCAATTTATCGTAACAGAAAATCAACGCGTATCAATCAATCGACTTTATTGAATAAG
>Arabidopsis_thaliana
ATACTCGAACATGTACTTGTTTTGAGTGCCTATTTATTTTTGATTGGTCTTTATGGATTGATCACAAGTCGAAATATGGTTAGGGCTCTTATGTGTCTTGAACTTATACTCAATGCAGTTAATATGAATTTCGTAACATTTTCTGATTTTTTTGATAATTCCCAACTAAAAGGGGAAATTTTCTGCATTTTTGTTATAGCAATTGCAGCCGCTGAAGCAGCTATTGGATTAGCTATAGTCTCGTCAATTTATCGTAACAGAAAATCAATTCGCATAAACCAATCGACCTTATTAAATAAG
>Arabis_alpina
ATACTCGAGCATGTACTTGTTTTGAGTGCCTATTTATTTTTAATTGGTCTTTATGGATTGATCACGAGTCGAAATATGGTTAGGGCTCTTATGTGTCTTGAACTTATACTCAATGCAGTTAATATTAATTTCGTAACATTTTCTGATTTTTTTGATAATTCCCAACTAAAAGGGGATATTTTCTGCATTTTTGTTATAGCAATTGCAGCCGCTGAAGCAGCTATTGGATTAGCTATAGTCTCGGCAATTTATCGTAACAGAAAATCAACTCGCATCAACCAATCGACCTTATTAAATAAG
>Arachis_hypogaea
ATGCTCGAAGATGGACTTGTTTTGAGTGCCTATTTATTTTCTATCGGTATCTATGGATTGATCACGAGTCGAAATATGGTTAGAGCCCTTATGTGTCTTGAACTTATACTGAATGCAGTTAATATAAATTTCGTAACCTTTTCTGATTTTTTTGATAGTCGCCAATTAAAGGGAAATATTTTTTCTATTTTTGTTATTGCCATTGCAGCCGCTGAAGCTGCTATCGGACCGGCTATTGTTTCTTCAATTTATCGTAACAGAAAATCAACTCGTATCAATCAATCGAACTTGTTGAATAAC
>Averrhoa_carambola
ATGTTCGAACATGTACTTGTTTTGAGTGCCTATTTATTTTTTATCGGTATCTATGGATTGATCAGGGGCCGAAATATGGTTAGAGCCCTTATGTGTCTTGAACTTATACTGAACGCAGTTAATATAAATTTCGTAACATTTTCTGATTTTTTTGATGGTCGCCAATTAAAAGGAAATATTTTCTCCATTTTTGTTATAGCTATTGCAGCCGCTGAAGCAGCTATTGGACCAGCCATTGTTTCGTCAATTTATCGTAACAGAAAATCAACTCGTATCAATCAATCAAACTTGTTAAATAAA
>Brunellia_antioquensis
ATGCTCGAACATGTACTTGTTTTGAGTGCCTATTTATTTTTTATCGGTATCTATGGATTGATCACGAGCCGAAATATGGTTAGAGCTCTTATGTGTCTTGAACTTATACTGAACGCAGTTAATATAAATTTCGTAACATTTTCTGATTTTTTTGATGGTCGCCAATTAAAAGGAAATATTTTCTCAATTTTTGTTATAGCTATTGCAGCCGCTGAAGCAGCTATTGGACCAGCCATTGTTTCGTCAATTTATCGTAACAGAAAATCAACCCGTATCAATCAATCAAATTTGTTGAATAAA
>Brunellia_trianae
ATGCTCGAACATGTACTTGTTTTGAGTGCCTATTTATTTTTTATCGGTATCTATGGATTGATCACGAGCCGAAATATGGTTAGAGCTCTTATGTGTCTTGAACTTATACTGAACGCAGTTAATATAAATTTCGTAACATTTTCTGATTTTTTTGATGGTCGCCAATTAAAAGGAAATATTTTCTCAATTTTTGTTATAGCTATTGCAGCCGCTGAAGCAGCTATTGGACCAGCCATTGTTTCGTCAATTTATCGTAACAGAAAATCAACCCGTATCAATCAATCAAATTTGTTGAATAAA
>Bulnesia_arborea
ATGCTAGAACATGTACTTGTTTTGAGTGCTTATTTATTTTCTATAGGTATTTATGGATTAATTACGAGTCGGAATATGGTTAGAGCACTTATGTGTCTCGAACTTATGCTTAATGCAGTGAATATAAATTTTGTAACATTTTCTGACTTTTTTGATAGTCGCCAATTAAAAGGAAATATTTTCTCAATTTTTGTCATAGCTATTGCAGCTGCTGAAGCTGCTATTGGACTAGCTATTGTTTCTTCAATTTATCGTAACAGAAAATCAACTTGTATCAATCAATCAAATTTATTGAATAAG
>Carica_papaya
CTACTCGAACATGTACTTGTTTTGAGTGCCTATTTATTTTCTATCGGTATTTATGGATTGATTACGAGTCGAAATATGGTTAGGGCCCTTATGTGTCTTGAACTTATACTGAATGCGGTTAATATGAATTTTGTAACGTTTTCTGATTTTTTTGATAAGCGCCAATTAAAGGGGGATATTTTCTCAATTTTTGTTATAGCAATTGCAGCCGCTGAAGCAGCTATTGGATCAGCTATTGTTTCGTCAATTTATCGTAACAGAAAATCAACTCGTATCAACCAATCAACTTTGTTGAATAAG
>Castanea_mollissima
ATGCTCGAACATGTACTTGTTGTGAGTGCCTATTTATTTTCTATCGGTATCTATGGCTTGATCACAAGTCGAAATATGGTTAGAGCCCTTATGTGTCTTGAACTTATACTAAATGCAGTTAATATAAATTTTGTAACATTTTCTGATTTTTTTGATAGTCGCCAATTAAAAGGAAATATTTTTTCAATTTTTGTTATAGCTATTGCAGCCGCTGAAGCAGCTATTGGACCAGCTATTGTTTCCTCAATTTATCGTAACAGAAAATCAACTCGTATCAATCAATCGAATTTGTTGAATAAG
>Catha_edulis
ATGCTCGAACATATACTTGTTTTGAGTGCCTATTTATTTTGTATAGGTATTTATGGATTGATCACGAGCCAAAATATGGTTAGAGCCCTTATGTGTCTTGAACTTCTACTAAATGCAGTTAATATAAATTTCGTAACATTTTCTGATTTTTTTGATAGTCGCCAATTAAAAGGAACTATTTGCTCAATATTTGTTATAGCTATTGCAGCGGCTGAAGCAGCTATTGGACCGGCTATTGTTTCGTCAATTTATCGTAACAGAAAATCAACGCGTATCAATCAATCTAATTTGTTGAATAAG
>Ceratopetalum_apetalum
ATGCTCGAACATGTACTTGTTTTGAGTGCCTATTTATTTTTTATCGGTATCTATGGATTGATCACGAGCCGAAATATGGTTAGAGCCCTTATGTGTCTTGAACTTATACTGAACGCAGTTAATATAAATTTCGTAACATTTTCTGATTTTTTTGATGGTCGCCAATTAAAAGGAAATATTTTCTCAATTTTTGTTATAGCCATTGCAGCCGCTGAAGCAGCTATTGGACCAGCCATTGTTTCGTCAATTTATCGTAATAGAAAATCAACTCGTATCAATCAATCAAATTTGTTGAATAAA
>Citrus_sinensis
ATGCTCGAGCATGTACTTGTTTTGAGTGCCTATTTATTTTCGATTGGCATCTATGGCTTGATTACGAGCCGAAATATGGTTCGGGCCTTGATGTGCCTTGAACTTATACTAAATGCAGTTAATATCAATTTTGTAACATTCTCTGATTTTTTTGATAGTCGACAATTAAAAGGAGATATTTTTTCAATTTTTGTTATAGCTATTGCAGCCGCTGAAGCAGCTATCGGATCAGCTATTGTTTCGTCAATTTATCGTAACAGAAAATCGACGCGTATCAATCAATCGACTTTGTTGAATAAG
>Cucumis_melo
ATGCTCGAACATGTACTTATTATAAGTGCCTATTTATTTTCTATCGGTATCTATGGATTGATCACAAGCCGAAATATGGTTAGGGCCCTTATGTGTCTTGAGCTTATACTGAATGCAGTTAATATGAATTTCGTAACATTTTCTGATTTTTTTGATAGTCGCCAATTAAAAGGGAATATTTTCTCAATTTTTGTTATAGCTATTGCAGCCGCTGAAGCAGCTATTGGCCCAGCTATTCTTTCGTCAATTTATCGTAACAGAAAATCCACTCGTATCAATCAATCGAATTTGTTGAATAAG
>Eucalyptus_grandis
ATACTCGAACATGTACTTGTTTTGAGTGCCTATTTATTTTCTATTGGTATCTATGGATTGATCACGAGTCGAAATATGGTTAGGGCCCTTATGTGTCTTGAACTTATCCTCAATGCGGTTAATATAAATTTTGTAACATTTTCAGATTTTTTTGATAGTCGACAATTAAAAGGAGATATTTTCTCCATTTTTGTTATAGCTATTGCAGCCGCTGAAGCAGCTATTGGGTTAGCTATTGTTTCGTCAATTTATCGTAACAGAAAATCAACTCGTATCAATCAATCGAATTTGTTGAATAAA
>Euonymus_japonicus
ATGCTAGAACATATACTTGTTTTGAGTGCCTATTTATTTTGTATAGGTATTTATGGATTGATCACGAGCCAAAATATGGTTAGAGCCCTTATGTGTCTTGAACTTATAATGAATGCAATTAATATAAATTTCGTCACATTTTCTGATTTTTTTGATAGTCGCCAATTAAAAGGAACTATTTGCTCAATATTTGTTATAGCTATTGCAGCGGCTGAAGCAGCTATTGGACCGGCTATTGTTTCCTCAATTTATCGTAACAGAAAATCAACGCGTATCAATCAATCTAATTTGTTGAATAAG
>Ficus_racemosa
ATGCTCGAACATGTACTTGTTTTGAGTGCCTACTTATTTTTTATCGGTATCTATGGATTGATCACTAGCCGAAATATGGTTAGAGCTCTTATGTGTCTTGAACTTATACTGAACGCGGTTAATATAAATTTCGTAACATTTTCTGATTTTGTTGATAGTCGCCAATTAAAAGGAAATATTTTCTCCATTTTTGTTATAGCCATTGCAGCCGCTGAAGCAGCCATTGGACCAGCTATTGTTTCGTCAATTTATCGTAACAGAAAATCAACTCGTATCAATCAATCGAATTTGTTGAATAAG
>Glycine_max
ATATTCGAGCATGCACTTGTTTTGAGTGCCTATTTATTTTCTATAGGTATATATGGGTTGATCACGAGCCGGAATATGGTTAGAGCCCTTATGTGTCTTGAACTTATACTGAATGCAGTTAATATAAATCTCGTAACCTTTTCTGATTTTTTTGATAGTCGACAATTAAAAGGAAATATTTTTTCAATTTTTGTTATAGCTATTGCAGCTGCTGAAGCAGCTATCGGACCGGCTATTGTTTCCTCAATTTATCGTAATAGAAAATCAACCCGTATCAATCAATCAAATTTATTGAATAAA
>Gossypium_arboreum
ATGCTCGAACATATACTTGTTTTGAGTGCCTATTTATTTTCTATCGGTATTTATGGATTGATCACGAGTCGAAATATGGTTAGGGCCCTTATGTGTCTTGAACTTATACTGAATGCGGTTAATATAAATTTTGTAACATTTTCTGATTTTTTTGATAGTCGGCAATTAAAGGGAAATATTTTCTCAATTTTTGTTATAGCTATTGCAGCCGCTGAAGCAGCTATTGGATCAGCTATTGTGTCCTCGATTTATCGTAACAGAAAATCAACGCGTATCAATCAATCAACTTTGTTGAATAAG
>Heritiera_angustata
ATGCTCGAACATATACTTGTTTTGAGTGCCTATTTATTTTCTATCGGTATTTATGGATTGATCACGAGTCGAAATATGGTTAGGGCCCTTATGTGTCTTGAACTTCTACTGAATGCGGTTAATATAAATTTTGTAACATTTTCTGATTTTTTTGATAGTCGGCAATTAAAAGGAAATATTTTCTCAATTTTTGTTATAGCTATTGCAGCCGCTGAAGCAGCTATTGGATCAGCTATTGTTTCCTCAATTTATCGTAACAGAAAATCAACGCGTATCAATCAATCAACTTTGTTGAATGAG
>Heuchera_sanguinea
ATGCTCGAACATGTACTTATTTTGAGTGCCTATTTATTTTCTATCGGTATCTATGGATTGATCACGAGTCGAAATATGGTTCGAGCCCTTATGTGTCTTGAACTTATACTGAATGCAGTTAATATAAATTTCGTAACATTTTCGGATTTTTTTGATAATCGCCAACTAAGAGGAGACATTTTCTCAATTTTTGTTATAGCTATTGCAGCCGCTGAAGCAGCTATTGGACTAGCAATTGTTTCGTCAATTTATCGTAACAGAAACTCTATTCGTATCAACCAATCGAATTTGTTGAATAAA
>Jatropha_curcas
ATGCTCGAACATGTACTTGTTTTGAGTGCCTATTTATTTTCTATCGGTATCTATGGATTGATCACGAGTCGAAATATGGTTAGAGCCCTTATGTGCCTTGAACTTATACTGAATGCAGTTAATATAAATTTCGTAACATTTTCTGATTTTTTTGATAGTCGCCAACTAAAGGGAAATATTTTTTCAATTTTTGTTATAGCTATCGCAGCCGCTGAAGCAGCTATTGGACCAGCTATTGTTTCATCAATTTATCGTAACAGAAAATCAACCCGTATCAATCAATCGAATTTGTTGAATAAG
>Larrea_tridentata
ATGCTAGAACATGTGCTTGTTTTAAGTGCCTATTTATTTTCTATAGGTATTTATGGATTGATTACGAGTCGGAATATGGTTAGAGCACTTATGTGTCTTGAACTTATGCTTAATGCAGTTAATATAAATTTTGTAACATTTTCTGACTTTTTTGATAGTCGCCAATTAAAGGGAAATATTTTCTCAATTTTTGTCATAGCTATTGCAGCTGCTGAAGCAGCTATTGGACTAGCTATTGTTTCTTCAATTTATCGTAACAGAAAATCAACTTCTATCAATCAATCAAATTTATTAAATAAG
>Liquidambar_styraciflua
ATGCTCGAACATGTACTTGTTTTGAGTGCCTATTTATTTTCTATCGGTATCTATGGATTGATCACGAGTCGAAATATGGTTAGAGCCCTTATGTGTCTTGAACTTATACTGAATGCAGTTAATATGAATTTTGTAACATTTTCTGATTTTTTTGATAGTCGCCAGTTAATAGGAGACATTTTCTCAATTTTTGTTATAGCTATTGCAGCCGCTGAAGCAGCTATTGGACCAGCTATTGTTTCGTCAATTTATCGTAACAGAAAATCAACTCGTATCAATCAATCGAATTTGTTGAATAAG
>Manihot_esculenta
ATGCTCGAACATGTACTTGTTTTGAGTGCCTATTTATTTTCTATTGGTATCTATGGATTGATCACGAGTCGAAATATGGTTAGAGCCCTTATGTGCCTTGAACTTATACTGAATGCAGTTAATCTAAATTTCGTAACATTTTCTGATTTTTTTGATAGTCGCCAATTAAAAGGAAATATTTTTTCAATTTTTGTTATAGCTATCGCAGCCGCTGAAGCAGCTATTGGACCAGCTATTGTTTCGGCAATTTATCGTAATAGAAAATCAATCCATATCAATCAATCGAATTTGTTGAATAAG
>Morus_indica
ATGCTCGAACATGTACTTGTTTTGAGTGCCTACTTATTTTCTATCGGTATCTATGGATTGATCACCAGCCGAAATATGGTTAGAGCTCTTATGTGTCTTGAACTTATACTAAATGCGGTTAATATAAATTTTGTAACATTTTCTGATTTTTTTGATAGTCGCCAATTAAAAGGAAATATTTTTTCCATTTTTGTTATAGCCATTGCAGCCGCTGAAGCCGCCATTGGACCAGCTATTGTTTCGTCAATTTATCGTAATAGAAAATCAACTCGTATCAATCAATCGAATTTGTTGAATAAG
>Oenothera_parviflora
ATACTCGAGCATGTACTTGTTTTGAGTGCCTATTTATTTTCTATAGGTATTTATGGATTGATCACGAGTCGAAATATGGTTCGGGCTCTTATGTGCCTTGAACTTATACTGAATTCGGTTAATCTTAATTTCGTAACATTTTCGGATTTTTTTGATAGTCGCCAATTAAAAGGAGATATTTTTTCCATTTTTATTATAGCTATTGCAGCCGCCGAAGCCGCTATTGGGTTGGCTATTGTTTCGTCAATTTATCGTAACAGAAAATCAATTCGTATCAATCAATCCAATTTATTGAATAAA
>Oxalis_latifolia
ATATTCGAACATGTACTTATTTTGAGTGCTTATTTATTTTTTATCGGTATCTATGGATTGATCAGGGGCCGAAATATGGTTAGAGCCCTTATGTGTCTTGAACTTATACTGAACGCAGTTAATATAAATTTCGTAACATTTTCTGATTTTTTTGATAGTCGCCAATTAAAAGGAAATATTTTCTCAATTTTTGTTATAGCTATTGCAGCCGCTGAAGCAGCTATTGGACCGGCCATTGTTTCGTCAATTTATCGTAACAGAAAATCAATTCGTATCAATCAATCAAATTTGTTAAATAAA
>Parnassia_brevistyla
ATACTCGAGCATATACTTGTTTTGAGTTCCTTTTTATTTTGTATCGGTATTTATGGGTTGATCACGAGCCGAAATATGGTTAGAGCTCTTATGTGTCTGGAACTTCTACTGAATGCAGTTAATATAAATTTCGTAACATTTTCTGATTTTTTTGATAGTCGTCAATTAAAAGGAAATATTTTCTCAATTTTTGTTATAGCTATTGCAGCGGCTGAAGCAGCTGTTGGACTGGCTATCATTTCGTCAATCTATCGTAACAGAAAATCAACTCGTATCAATCAAGCAAATTTATTGAATAAG
>Passiflora_biflora
ATGCTCGAACATGTACTTGTTTTCAGTGCCTATTTATTTTCTATCGGTATCTATGGATTGATTACGAGTCGAAATATGGTTAGAGCCCTTATGTGTCTTGAACTTATCCTAAATGCTGTTAATATGAATTTCGTAATATTTTCTGATTTTTTTGATAGTCGCCAATTAAAAGGAAATATTTTTGCAATTTTTGTTATATCTATCGCAGCCGCTGAAGCAGCTATTGGACCGGCTATCGTTTCGTCAATTTATCGTAATCAAAAATCAATTCGTATTAATCAATCCAATTTGTTGAATAAG
>Pelargonium_quercifolium
ATACTCGAACATGTCCTTATTTTGAGTTCTTTTTTATTTTCTATTGGTATCTATGGATTGATTACCAGTCGGAATATGATTAGGGCTCTTATGTCTCTTGAACTTATGCTGAATGGGGTTAATTTAAATTTTGTAACATTTTCCGATTTTTTTGATAGTCGTCAACTAAAAGGTGACATTTTTTCCCTTTTTGTTATAGCCATTGCAGCCGCTGAAGCAGCTATTGGACCGGCTATTCTTTCGTCAATTTATCGTAACAAAAAATCAATTCGTATTAATCAATCGAATTTATTGAATAAG
>Pentactina_rupicola
ATGCTCGAACATGTACTTGTTTTGAGTGCCTACTTATTTTCTATCGGCATCTATGGATTGATCACGAGCCGAAATATGGTTAGAGCCCTTATGTGTCTTGAACTTATACTGAATGCAGTTAATATAAATTTCGTAACATTTTCTGATTTTTTTGATAGTCGCCAATTAAAAGGAAATATTTTCTCAATTTTTGTTATAGCTATTGCAGCCGCTGAAGCAGCTATTGGCCTGGCTATTGTTTCGTCAATTTATCGTAACAGAAAATCAACTCGTATCAATCAATCGAATTTGTTGAATAAG
>Populus_alba
ATGCTCGAATATGTGCTTGGTTTGAGTGCTTATTTATTTTCTATCGGTATCTATGGATTGATCACGAGTCGAAATATGGTTAGAGCCCTTATGTGTCTTGAACTTATATTGAATGCCGTCAATCTAAATTTCGTAACATTTTCTGATTTTTTTGATAGTCGACAATTAAAAGGAAATATTTTATCAATTTTTGTTATATCTATCGCAGCCGCTGAAGCAGCTATCGGGCCGGCTATAGTTTCGTCAATTTATCGTAACAGAAAATCAATCCGTATCAATCAATTGAATTTGTTGAATAAG
>Prunus_persica
ATGCTCGAGCATGTACTTGTTTTGAGTGCCTACTTATTTTCTATCGGTATCTATGGATTGATCACGAGTCGAAATATGGTTAGAGCCCTTATGTGTCTTGAACTTATACTGAATGCGGTTAATATAAATTTCGTAACATTTTCTGATTTTTTTGATAGTCGCCAATTAAAAGGAAATATTTTCTCAATTTTTGTTATAGCTATTGCAGCCGCTGAAGCAGCTATTGGTCCGGCTATTGTTTCGTCAATTTATCGTAACAGAAAATCAACTCGCATCAATCAATCAAATTTGTTGAATAAG
>Quercus_nigra
ATGCTCGAACATGTACTTGTTGTGAGTGCCTATTTATTTTCTATCGGTATCTATGGCTTGATCACAAGTCGAAATATGGTTAGAGCCCTTATGTGTCTTGAACTTATACTAAATGCAGTTAATATAAATTTTGTAACATTTTCTGATTTTTTTGATAGTCGCCAATTAAAAGGAAATATTTTTTCAATTTTTGTTATAGCTATTGCAGCCGCTGAAGCAGCTATTGGACCAGCTATTGTTTCCTCAATTTATCGTAACAGAAAATCAACTCGTATCAATCAATCGAATTTGTTGAATAAG
>Ricinus_communis
ATGCTCGAACATGTACTCGTTTTGAGTGCCTATTTATTTTCTATCGGTATCTATGGATTGATCACGAGTAGAAATATGGTTAGAGCCCTTATGTGCCTTGAACTTATACTGAATGCAGTTAATATAAATTTCGTAACATTTTCTGATTTTTTTGATAGTCGCCAATTAAAGGGAAATATTTTTTCAATTTTTGTTATAGCTATTGCAGCCGCTGAAGCAGCTATTGGACCAGCTATCGTTTCGTCAATTTATCGTAACAGAAAATCAATCCGTATCAATCAATCGAATTTGTTGAATAAG
>Salix_babylonica
ATGCTCGAACATGTGCTTGGTTTGAGTGCTTATTTATTTTCTATCGGTATCTATGGATTGATCACGAGTCGAAATATGGTTAGAGCCCTTATGTGTCTTGAACTTATACTGAATGCCGTCAATATAAATTTAGTAACATTTTCTGATTTTTTTGATAGTCGCCAATTAAAAGGAAATATTTTTTCAATTTTTATTATATCTATCGCAGCCGCTGAAGCAGCTATCGGGCCGGCTATAGTTTCGTCAATTTATCGTAACAGAAAATCAATCCGTATCAATCAATTGAATTTGTTGAATAAG
>Sloanea_australis
ATGCTCGAACATGTACTTGTTTTGAGTGCCTATTTATTTTTTATCGGTATCTATGGATTGATCACGAGCCGAAATATGGTTAGAGCCCTTATGTGTCTTGAACTTATACTGAACGCAGTTAATATAAATTTCGTAACATTTTCTGATTTTTTTGATGGTCGCCAATTAAAAGGAAATATTTTCTCAATTTTTGTTATAGCTATTGCAGCCGCTGAAGCAGCTATTGGACCAGCCATTGTTTCGTCAATTTATCGTAACAGAAAATCAACTCGTATCAATCAATCAAATTTGTTGAATAAA
>Spondias_tuberosa
ATGCTCGAGCATGTACTTCTTTTGAGTGCCTATTTATTTTCTATCGGTATCTATGGATTGATCACGAGCCGAAATATGGTTCGGGCCCTGATGTGTCTTGAACTTATACTAAATGCGGTTAATATAAATTTTGTAACATTTTCTGATTTTTTTGATAGTCGGCAATTAAAAGGAGATATTTTCTCAATTTTTGTTATAGCTATTGCAGCCGCTGAAGCAGCTATTGGATCGGCTATTGTTTCGTCAATTTATCGTAACAGAAAATCGACTCGTATCAATCAATCGACTTTGTTGAATAAA
>Staphylea_colchica
ATGCTCGAACATGCCCTTGTTTTGAGTGCCTATTTATTTTCTATCGGTATCTATGGATTGATTACGAGTCGAAATATGGTTAGGGCTCTTATGTGTCTTGAACTTATATTGAATGCGGTTAATATAAATTTTGTAACCTTTTCTGATTTTTTTGATAGTCGCCAATTAAAAGGAAATATTTTCTCCATTTTTGTTATAGCTATTGCGGCCGCTGAAGCAGCTATTGGACCGGCTATTGTTTCGTCAATTTATCGTAACAGAAAATCAACTCGTATCAATCAATCGACTTTGTTGAATAAA
>Vitis_acerifolia
ATGCTCGAACATGTACTTGTTTTGAGTGCCTATTTATTTTCTATCGGTATCTATGGATTGATCACGAGTCGAAATATGGTTAGAGCTCTTATGTGTCTTGAACTTATACTGAATGCAGTTAATATAAATTTCGTAACATTTTCTGATTTTTTTGATAATCGACAATTAAAAGGAGACATTTTCTCAATTTTTGTTATAGCTATTGCAGCCGCTGAAGCTGCTATTGGACCAGCTATTGTTTCGTCAATTTATCGTAATAGAAAATCAACTCGTATTAATCAATCGAATTTGTTGAATAAG
>Viviania_marifolia
CTGCTCGAACATGTACTTGTTTTGAGTGCCTATTTATTTTCTATTGGTATCTATGGATTGATCACGAGTCGAAATATGGTTAGGGCCCTTATGTCTCTTGAACTCATACTAAATGCGGTTAATATCAATTTTGTAACATTTTCTGATTTTTTTGATAGTCGCCAATTAAAAGGAAATATTTTTTCCATTTTTGTTATAGCTATTGCGGCCGCTGAAGCAGCTATTGGACTGGCGATTGTTTCGTCAATTTATCGTAACAGAAAATCAACTCGTATCAATCAATCGAATTTGTTGAATAAA
