# Supplementary material for: ­Complete plastid genome sequences of two species of the Neotropical genus Brunellia (Brunelliaceae)
Source: PeerJ. 2020 Jan 28;8:e8392. doi: 10.7717/peerj.8392 (PMC6993752; doi:10.7717/peerj.8392)
Supplement: Supplemental Information 2 [file peerj-08-8392-s002.zip › Alignments/NDHF.fasta]

>Arabidopsis_thaliana
ATGGAACATACATATCAATATTCATGGATCATCCCTTTCATTCCACTTCCAGTACCTATTTTACTAGGAGTTGGACTTCTCCTTTTTCCGACAGCAACAAAAAACCTTCGCCGCATGTGGACTTTTCTTAGTATTTTTTTGTTAAGTATAGTTATGATCTTTTCAATCTATCTATCTATTCAACAAATTTTTCTAA------GTTGCATTCATCAAAATGTATGGTCTTGGACCATAAATAATGAATTTTCTTTTGAGTTCGGTTACTTTATCGATCCACTTACTTCTATTATGTCAATATTAATTACAACTGTTGGGATTTTGGTTCTGATTTATAGTGACAATTATATGTCGCATGATCAAGGATACCTGAGATTTTTTGCTTATATGGGTTTTTTTAATACTTCAATGTTAGGATTAGTTACTAGTTCTAATTTGATCCAAGTTTATTTTTTTTGGGAATTAGTTGGAATGTGTTCGTATTTATTAATAGGTTTTTGGTTCACACGACCTATTGCAGCGAATGCTTGTCAAAAAGCTTTTGTAACTAATCGTGTAGGGGATTTTGGTTTATTATTAGGAATTTTAGGTCTTTATTGGATAACTGGCAGTTTTGAATTTCAGGATTTGTTCGAAATATTCAATAATTTAATTTTAAATAA------TAGAGTAAATCTCTTATTCCTTACTTTGTGTGCATTTCTATTATTTGTAGGTCCTATTGCTAAATCCGCACAATTTCCTCTTCATGTATGGTTACCTGATGCCATGGAGGGCCCTACTCCCATTTCGGCTCTTATACATGCTGCTACTATGGTAGCGGCGGGTATTTTTCTTGTAGCTCGTCTTCTTCCTCTTTTTATCGTTATCCCTTCTATAATGTATATAATATCTTTGATAGGTATAATAACAGTACTCTTAGGAGCCACTTTAGCTCTTGCTCAAAAAGACATTAAGCGGGGTTTAGCCTATTCTACAATGTCTCAACTCGGTTATATGATGTTAGCTCTAGGTATGGGGTCTTATCGATCTGCTTTATTTCATTTGATTACTCATGCTTATTCGAAAGCTTTGTTGTTTTTAGGATCTGGATCCATTATTCATTCAATGGAAGCTATAGTTGGATATTCTCCCGATAAAAGTCAGAATATGATTCTTATGGGTGGTTTGACAAAACATGTCCCGATTACAAAAACGGCCTTTTTAATAGGAACACTCTCTCTTTGTGGTATCCCCCCCCTTGCTTGTTTTT--GGTCGAAAGATGAAATTCTT--AATG--ATAGTTTGTTA--TTTTCGCCAATTTTTGCAATAATAGCTTGTTCAACAGCGGGATTAACCGCATTTTATATGTTTCGGATTTATTTACTTACTTTTGAAGGACATTTAAACACTTATTTTCTAAATTACAGTGGAAAAAAAAGTGGCTCCTTCTATTCACTCTCTTTATGGGGTAAAGAAGAAGAAAAAAAACTTAATAA---AAAT-------GTACCATTATTAACAATGACA------------AAAAGAGCTTCTTTTTTTT---------GCAATA-----AAACAT----ATAAAATAAGTAAT------AATGTAAGAAATCAAATT---------TT------TATTGAAAATTTTGGA---AATACAAGAACTTTCTATTATCCGCATGAATCAGACAATACTATTCTATTTCCTATGCTTATTTTGGTTTTATTTACTTTGTTTATTGGAGCCATAGGAATTCCT------------TTCAATCAAGA--AGGAATA------------------------------------------GACTTTGATATATTATCAAAATTTTTCACGCCGTCAATAAACCTTTTGCATAAAAATTCACAAAATTTTGTAG------ATTGGTATGAATTTTTGAGAAATGCAACTTTTTCGGTCAGTATAGCCTTTTTTGGAATATTTATAGCATACTGTTTATATAAGCCTTTTTATTCATCTTTATTAAATTTAACCTTACTTAATTCATTTCAA------------AAATGGAATTCTAAA------CGAATTCATTGGGAAAAACTAATAAATTTTGTATATAATTGGTCATATAATCGTGGTTACATAGATTCTTTTTTTAAAACATCTTTAATTGAAAGTATAAGAAGATTAGCAAAACAAACGACTTTTTTTGATAAACGAATCATTGATGGAATTACAAATGGAGTAGGTATTACAAGTTTCTTTGTAGGAGAAGTAACAAAATATATAGGTGGAAGTCGCATCTCTTCTTATCTGTTCTTATATTTGTCCTATGTATTGATTTTT----TTAATG---ATCCTCTTT
>Arabis_alpina
ATGGAACATACATATCAATATTCATGGACCATCCCTTTCATTCCACTTCCAGTACCTATTTTACTAGGAGTTGGACTGCTACTTTTTCCGACAGTAACAAAAAACCTTCGACGTATGTGGACTTTTCTGAGTATTTTGTTGTTAAGTATAGTTATGGTTTTTTCACTCTATCTATCTATTCAACAAATTTTTCTAA------GTTGCATTCATCAAAATGTATGGTCTTGGACCATAAATAATGAATTTTCTTTTGAGTTCGGTTACTTTATTGATCCACTTACTTCTATTATGTTAATATTAATTACAACTGTTGGAATTTTGGTTCTGATTTATAGTGACAATTATATGTCTCATGATCGAGGATATCTGAGGTTTTTTGCTTATATGGGTTTTTTTAATACTTCAATGTTAGGATTAGTTACTAGTTCTAATTTGATCCAAGTTTATTTTTTTTGGGAATTAGTTGGAATGTGTTCGTATTTATTAATAGGTTTTTGGTTCACACGACCCATTGCAGCGAATGCTTGTCAAAAAGCTTTTGTAACTAATCGTGTAGGGGATTTTGGTTTATTATTAGGAATTTTAGGTCTTTATTGGATAACTGGCAGTTTCGAATTTCAGGATTTGTTCGAAATAGTTAATAATTTAATTTTAAATAA------TAGAGTCAATCTTTTATTCCTTACTTTGTGTGCATTTCTATTATTTGTGGGTCCTATTGCTAAATCCGCACAATTTCCTCTTCATGTATGGTTACCTGATGCCATGGAGGGCCCTACTCCTATTTCAGCTCTTATACATGCTGCTACTATGGTAGCGGCGGGAATTTTTCTTGTAGCTCGTCTTCTTCCTCTTTTTATAGTTATCCCTTCTATAATGTATATAATATCTTTGATAGGTATAATCACAGTACTCTTAGGAGCCACTTTAGCTCTTGCTCAAAAAGACATTAAAAGAGGTTTAGCCTATTCTACAATGTCTCAACTGGGTTATATGATGTTAGCTCTAGGTATGGGGTCTTATCGATCCGCTTTATTTCATTTGATTACTCATGCGTATTCGAAAGCTTTGTTGTTTTTAGGATCTGGATCCATTATTCATTCAATGGAAGCTATAGTTGGATATTCTCCCGATAAAAGTCAGAATATGATTCTTATGGGTGGTTTGACAAAACATGTGCCGATTACAAAAACTGCCTTTTTAGTAGGAACACTTTCTCTTTGTGGTATTCCTCCCTTTGCTTGTTTTT--GGTCTAAAGATGAAATTCTT--AATG--ATAGTTTATTA--TTTTCGCCAATTTTTGCAATAATAGCTTGTTCAACAGCGGGATTAACCGCATTTTATATGTTTCGGATTTATTTACTTACTTTTGAAGGACATTTAAATACTTATTTTATAAATTACAGTGGAAAAAAAAGCAGCTCCTTCTATTCAATCTCTTTATGGGGGAAAGACGAAGAAAAAAAACGTAATAGAA-ATTTTGGGTTAGTACCATTATTAACAATGAATAAT------ATGAAAAGAGTTTCTTTTTTTG---------GCAAGAAA---ACATAT------AACATTAGTAAT------AATGTAACAAATCAAACTTTTATTACTTTTATTACTGTTGAAAATTTTGGACTTAATACACGAACTTTCTATTATCCCCATGAATCAGACAATACTATTCTATTTCCTATGCTTGTATTACTTTTATTTACTTTGTTTGTTGGAGCCATAGGAATTCCT------------TTCAATCAAGA--AGGAATA------------------------------------------GACTTTGATATATTATCAAAATTATTCACGCCGTCAATAAACCTTTTGCATAAAAATTCACAACATTTTGTAG------ATTGGTATGAATTTTTACAAAATGCAACTTTTTCAGTCAGTATAGCTTTGTTTGGAATATTTATAGCATACTGTTTATATAAGCCTTCTTATTCATCTTTATTAAATTTAACCTTACTTAATTCATTTAAA------------AAGTGGAATTCTAAA------AGAATTTGGTGGGAAAAACTAATAAATTTTGTGTATAATTGGTCATATAATCGTGGTTACATAGATGCTTTTTTTAAAACATCTTTAACTGAAAATATAAGAAGATTAGCAAAACAAACGAATTTTTTTGATAAACGAATCGTTGATGGAATTACAAATGGAGTAGGTATTACAAGTTTCTTTGTAGGAGAAGTAACAAAATATATAGGTGGAAGTCGCATCTCTTCTTATCTATTCTTGTATTTGTCCTATGTATTGATTTTT----TTA---ATGATCCTCTTT
>Arachis_hypogaea
ATGGAATATACACATCAATCTTTATGGATCATACCTTTCATTCCGCTTCCAGTTCCTATGTTGATAGGGGCGGGACTTCTATTTTTTCCCACAGCAACAAAAAATCTTCGACGTAGGTGGGCTTTTCTCAGTATTTTATTGTTAGGTATAGTTATGCTTTTTTCCGTCGCGCTGTCGATCGATCAAATAAATAACAATAAGAGTTTCATCTATCAATATGTGTGGTCTTGGACTATAAATAATGATCTTTCTTTAGAATTTGGTTACTTGATCGATTCACTTACCCTTATTATGTTAATATTAATCACTACTGTTGGCATTTTGGTTCTTATTTATAGTGATAATTATATGTCTCACGATCAAGGATATTTGAGATTTTTTGCTTATATGAGTTTTTTTAATGCTTCAATGTTGGGATTAGTTACTAGTTCAAATTTGATCCAAATTTATATCTTTTGGGAATTAGTTGGAATGTGTTCTTATCTATTAATAGGTTTTTGGTTTACACGTCCTATTGCAGCAAATGCTTGTCAAAAGGCATTTGTAACTAATCGTTTAGGGGATTTTGGTTTATTATTAGGTATTTTAGGTCTTTATTGGATAACGGGTAGTTTGGAATTTCGGGATTTGTTTCAAATATTCAATAACTTGATTTTTAATAA------TTATCTTAATGTTTTTTTTGTTACTTTGTGTGCCCTATTGTTATTTTGCGGTTCCGTAGCTAAATCTGCCCAATTTCCCCTTCATGTATGGTTACCGGATGCTATGGAGGGGCCTACTCCAATTTCTGCTCTTATACATGCTGCTACTATGGTAGCGGCGGGAATCTTTCTTGTAGCTAGACTTCTTCCTCTTTTCATAGCTATACCTACCATAATGAATGGAATAGCTTTCATTGGTATAATAACATTATTTTTGGGAGCTACTTTAGCTATTGCTCAAAAAGATATTAAGAGAAATTTGGCCTATTCTACAATGTCTCAATTGGGTTATATGATGTTAGCTCTAGGTATGGGATCTTCCCGAGCTGCTCTATTTCATTTAATTACTCATGCTTATTCAAAAGCATTGTTGTTCTTAGGATCTGGATCAATTATTCATTCAATGGAAACTATTGTTGGATATTCTCCAGAAAAAAGTCAAAATATGGTTCTTATGGGTGGGTTAACAAAACATACGCCAATTACAAAAACAGCTTTTTTAATAGGTACGCTCTCTCTTTGTGGTATTCCACCCTTTGCTTGTTTTT--GGTCCAAAGATCTCATTCTT--AATG--ATAGTTGGTTG--TATTCGCCAATTTTTGCAATATTAGCTTATTTTACAGCTGGATTAACCGCATTTTATATGTTTCGCATCTATTTACTTGTTTTTGAAGGATATTTCAATGTTCATTTTCAAAATCTCAATGGCAAAAAAAAAAATTCATTATATTCAATATCTTTGTGGGGTAAAGAAAGAAAACAAAAAGTAAACAAAA-GATTTTATTTAATAGATTTATTAACATTAATAAAT------AATGACCAGAAATATCTTTTTT---------TTAACAAGAGGGCATATTTCCATAGAATTAATCAA------AATGTCAAAAGCATAACACGT---CTTCTTATTGATACTACTCATTTTGATACTAAAAAGCCTTCTCCTTTTTATCCTCATGAATCCACCAATACTATGCTTTTTTCTATGTTTATATTAGTATTATTTACTTTGTTGGTTGGAGTAATAGGAATCTCT------------TTTAGCCAAGA--AGGAACA------------------------------------------AATTTGGATATATTATCCAAATTGTTAATCCCTTCTATAGACCTGTTGCATCAAAATTTTCAAAATTCTTTCG------ATTGGTTTGAATTTTTAACAAATGCAACTTTTTCGGTCAGTCTGTCTTTTTTCGGAATATTTATAGCGTCTTTTATCTATAAGCCCGTTTATTCGGTTTTACAAAATTTGAACTTAAAAAATATATTTGAA------------AAAAATGTTCGTAAA------ACAAAAATTCTAGAAAAAATAATCAATGCCATATATGATTGGTCATCTAATCGTGGTTATCTGGATGCTTTTTATGGAAGTTTTTTCATTACAAATGTAAGAAAATTCGCTAAAATAAATCATTATATTGATAGACAAGTAATTGATGCAATTCCAAATGGAATTGGTATCTTAAGTTTTTTTATGGGAGAGGCCATAAAATATATTGGGGGTGGACGAATTTCTTCATATATATATATATTATTATCTTTTTTATTCATT-------CTTTTAGTAATTTGCTCT
>Averrhoa_carambola
ATGGAACATACATATCAATATTCATTTATCATACCTTTTGTTACACTTCCAGTTTCTATGTTAATAGGAATGGGTCTTCTACTTTTTCCGACGGCAACAAATAATCTTCGTCGTATGTGGGCTTTTCCTAGTGTTTTATTGTTAAGTATAGTTATGATTTTTTCAGTCGATCTGTCTATTCAGCAAATAAATAGCA------GTTCTATTTATCTATATGTATGGTCTTGGACCATCAATAATGATTTTTCTTTAGAGTTTGGCTGCTTAATTGATCCACTTACTTCTATTATGTTAATATTAATTACTACTGTTGGAATTATGGTTCTTATTTATAGTGACAATTATATGTCTCATGATCAAGGATATTTGAGATTTTTGGCTTATATGAGTTTTTTCAATACTTTAATGTTAGGATTAATTACTAGTTCTAATTTGATACAAATTTATATTTTTTGGGAATTAGTTGGAATGTGTTCTTATTTATTAATAGGTTTTTGGTTCACACGACCTCTTGCGGCGGATGCTTGTCAAAAAGCGTTTGTAACTAATCGTGTAGGGGATTTTGGTTTATTTTTAGGAATTTTAGGTCTTTATTGGACAACGGGTAGTTTCGAATTTCGGGATTTGTTCGAAATATTCAATAACTTGATTTATAGTAA------TGAGGTTAATTTTTTATTTGTTACTTTGTGTGCCTTTCTATTATTTGCCGGTGCAGTTGCTAAATCTGCTCAATTCCCCCTTCATGTCTGGTTACCTGATGCCATGGAAGGACCTACTCCTATTTCGGCTCTTATACACGCTGCCACTATGGTAGCAGCAGGAATTTTTCTTGTAGCTCGGCTTCTTCCTCTTTTTATAGTCATACCTTATATAATGAATCTAATAGCTTTGATAGGTATAATAACAGTATTATTAGGAGCTACTTTAGCTCTTGCTCAAAAAGATATTAAGAGAGGTTTAGCATATTCTACAATGTCTCAATTGGGTTATATGATGTTAGCACTAGGTATGGGGTCTTATCGAGCTGCTTTATTTCATTTGATTACTCATGCCTATTCGAAAGCATTGTTGTTTTTAGGATCTGGATCAATTATTCATTCAATGGAAGCTATTGTTGGATATTCTCCAGCTAAAAGTCAGAATCTGGTTCTTATGGGTGGTTTAACAAAATATGTACCAATTACAAAAACAGCTTTTTTATTAGGTACACTTTCTCTTTGTGGTATTCCACCTCTTGCTTGCTTTT--GGTCCAAAGATGAAATTCTT--AATG--ATAGTTGGTTG--TATTCACCAATTTTTGCAATAATAGCTTGTTCCACAGCAGGCTTAACTGCATTTTATATGTTTCGGATCTATTTACTTACTTTTGAAGGACATTTAAATGTTCATTTTCAAAATTACAGTGGCAAAAAAACTAGCTTGGTCTATTCAATATCTCTATGGGGTAAAGAAGAATTAAAA------AAAAAAA-AAATTCATTTATTATCTTTCTTAACAATAAATAAT------AATGAAGAGTCTTCTTTTTTTT---------GGAAGAAG---ACATAT------CGATTTGATAAT------AATGTAAGAAACATGACACGG---CCTTGTATTACTATTAATTCTTTGGGT---ACTAAGAATACTTTCTCCTATCCTCAGGAATCGGATAATACTATACTATTTTCTATGCTTGTATTGGTCCTATTTACTTTATTTGTTGGAGCCGTAGGAATTCCT------------TTCAATGAAGA--AGGAATG------------------------------------------------GATATATTATCCAAATTTTTAACTCCGTCTATAAACCTTTTACATCAAAATTCAAAT---------A------ATTCGTATGAGTTTGTAACAAATGCAACATTTTCAGTTAGTATAGCCTATTTCGGAATATTTACAGCCTCTTTTTTATATAAGCCTGTTTATTCATCTTTACAAAATTTGAACTTTCTTAATTCATTTTCT------------GAAAAAAGTATTAAG------AAAATTTTTTTGGAAAAGATAATAAATGTGATATATAATTGGTCATATAATCGTGCTTACATAGATGTTTTTTATGGAAGATTTTTAATTAAGGGTGTAAGAGGATTAGCTGAACGAATTCATTTTTTTGATAGACGAATAATTGATACAATTACGAATGGGGTTGGTGTTACGAGTTTCTTTGTAGGAGAAGGTATAAAATATGTAGGGGGTGGTCGTATCTCTTCTTATCTCCTATTGTATTCATTTTTTGTATTAATA-------TTGTTAGTAATTTACTAT
>Brunellia_antioquensis
ATGGAACATACATATCAATATTCATTGATTATACCTTTTGTTACACTTCCAGTTCCTATGTTAATAGGAGCGGGACTTCTCCTTTTTCCGACGGCAACAAAAAATCTTCGCCGTATGTGGGCTTTTTCTAGTGTTTTATTGTTAAGTATAGTTATGCTTTTTTCATTCGATCTGTCTATTCAGCAAATAAATAGCA------GTTCCGTTTATCTATATGTAGGGTCTTGGACCATCAATAATGATTTTTCTTTAGAGTTTGGCTGCTTGATTGATCCACTTACTTCTATTATGTTAATATTAATCACTACCGTTGGAATTATGGTTCTTATTTATAGTGACAATTATATGTCTCATGATCAAGGATATTTGCGATTTTTTGGTTATATGAGTTTTTTCAATACTTCAATGTTGGGATTAGTTACTAGTTCAAATTTAATACAAATTTATATTTTTTGGGAATTAGTTGGAATGTGTTCTTATCTATTAATAGGTTTTTGGTTCACACGACCTATTGCGGCAAATGCTTGTCAAAAGGCTTTTGTAACTAATCGTGTAGGGGATTTTGGTTTATTTTTAGGAATTTTAGGTCTTTATTGGATAACGGGTAGTTTAGAATTTCGGGATTTGTTCGAAATATTCAATAACTTGATTTATAATAA------TGAGATTAATTTGTTATTTGTTACTTTGTGTACCTTTCTATTATTTGCCGGTGCAGTTGCTAAATCTGCTCAATTTCCCCTTCATGTATGGTTACCTGATGCCATGGAAGGACCTACTCCTATTTCGGCTCTTATCCATGCTGCTACTATGGTAGCAGCGGGAATTTTTCTTGTAGCTCGACTTTTTCCTCTTTTCATAGTCATACCGTACATAATGAATATAATAGCTTTGATAGGTATAATAACAGTACTATTAGGAGCTACTTTAGCTCTTGCTCAAAAAGATATTAAGAGAGGTTTAGCTTATTCTACAATGTCTCAATTGGGTTATATGATGTTAGCTCTGGGTATGGGGTCTTATCGAGCTGCTTTATTTCATTTGATTACTCATGCCTATTCGAAAGCCTTGTTGTTTTTAGGATCCGGATCAATTATTCATTCAATGGAAGCTATTGTTGGATATTCTCCAGATAAAAGTCAGAATCTGGTTCTTATGGGCGGTTTAACAAAATATGTACCAATTACAAAAACTGCTTTTTTATTAGGTACACTTTCTCTTTGTGGTATTCCACCTCTTGCTTGTTTTT--GGTCCAAAGATGAAATTCTT--AATG--ATACTTGGTTG--TATTCACCAATTTTCGCAATAATAGCTTGTTCCACAGCGGGATTAACCGCATTTTATATGTTTCGGATCTATTTACTTACTTTTGAAGGACATTTAAATGTTCATTTTCAAAATTACAGTGGCAAAAAAAGTAGCTCTTTCTATTCAATATCTTTATGGGGTAAAGAAGAACCCAAAACGATAAAAAAAA-AATTTCGTTTATTATCTTTCTTAACAATAAATAAT------AATGAAAGGTCTTCTTTTTTTT---------GGAAGAAG---ACATAT------CGACTTGATGGT------AATGTAAGAACAATGACGCGG---TCTTTTATTACTATTAATGCTTTTGGC---ACTAAGAACACTTTCTCATATCCTCATGAATCGGACAATACTATGCTATTTTCTTTGCTTGTATTGGTCCTATTTATTTTGTTCGTTGGAGTCATAGGAATTCCT---TTCAATCAATTCAATCAAGA--AGGAATG------------------------------------------------GATATATTATCCAAATTGTTAACTCCGTTTATAAACCCTTTACATAAAAATTCAAATACTTTTTTTG------ATTGGTATGAGTTTGTAACAAATGCAACGTTTTCAGTTAGTATCGCTTATTTCGGAATATTTATAGCGTCTTTTTTATATAAGCCTGTTTATTCATCTTTACAAAATTTGAACTTTCTTAATTCATTTTCT------------AAAAAAGGTCCTAAG------AAAATTCTTTTGGAAAAAATAATAACTGTGGTATATGATTGGTCATATAATCGTGCTTATATAGATGCTTTTTATGCAATATCTTTAACTAAAGGTATAAGAGGATTAGCTGAATTAATTCAGTTTTTTGATAGACGAATAATTGATGCAATTACGAATGGGATTGGTGTTACGAGTTTCTTTGTAGGAGAGGTTATAAAATATGTAGGAGGCGGTCGTATCTCTTCTTATCTCCTATTGTATTTATTTTATGTATTAATC-------TTATTAGTAATTTACTAT
>Brunellia_trianae
ATGGAACATACATATCAATATTCATTGATTATACCTTTTGTTACACTTCCAGTTCCTATGTTAATAGGAGCGGGACTTCTCCTTTTTCCGACGGCAACAAAAAATCTTCGCCGTATGTGGGCTTTTTCTAGTGTTTTATTGTTAAGTATAGTTATGCTTTTTTCATTCGATCTGTCTATTCAGCAAATAAATAGCA------GTTCCGTTTATCTATATGTAGGGTCTTGGACCATCAATAATGATTTTTCTTTAGAGTTTGGCTGCTTGATTGATCCACTTACTTCTATTATGTTAATATTAATCACTACCGTTGGAATTATGGTTCTTATTTATAGTGACAATTATATGTCTCATGATCAAGGATATTTGCGATTTTTTGGTTATATGAGTTTTTTCAATACTTCAATGTTGGGATTAGTTACTAGTTCAAATTTAATACAAATTTATATTTTTTGGGAATTAGTTGGAATGTGTTCTTATCTATTAATAGGTTTTTGGTTCACACGACCTATTGCGGCAAATGCTTGTCAAAAGGCTTTTGTAACTAATCGTGTAGGGGATTTTGGTTTATTTTTAGGAATTTTAGGTCTTTATTGGATAACGGGTAGTTTAGAATTTCGGGATTTGTTCGAAATATTCAATAACTTGATTTATAATAA------TGAGATTAATTTGTTATTTGTTACTTTGTGTACCTTTCTATTATTTGCCGGTGCAGTTGCTAAATCTGCTCAATTTCCCCTTCATGTATGGTTACCTGATGCCATGGAAGGACCTACTCCTATTTCGGCTCTTATCCATGCTGCTACTATGGTAGCAGCGGGAATTTTTCTTGTAGCTCGACTTTTTCCTCTTTTCATAGTCATACCGTACATAATGAATATAATAGCTTTGATAGGTATAATAACAGTACTATTAGGAGCTACTTTAGCTCTTGCTCAAAAAGATATTAAGAGAGGTTTAGCTTATTCTACAATGTCTCAATTGGGTTATATGATGTTAGCTCTGGGTATGGGGTCTTATCGAGCTGCTTTATTTCATTTGATTACTCATGCCTATTCGAAAGCCTTGTTGTTTTTAGGATCCGGATCAATTATTCATTCAATGGAAGCTATTGTTGGATATTCTCCAGATAAAAGTCAGAATCTGGTTCTTATGGGCGGTTTAACAAAATATGTACCAATTACAAAAACTGCTTTTTTATTAGGTACACTTTCTCTTTGTGGTATTCCACCTCTTGCTTGTTTTT--GGTCCAAAGATGAAATTCTT--AATG--ATACTTGGTTG--TATTCACCAATTTTCGCAATAATAGCTTGTTCCACAGCGGGATTAACCGCATTTTATATGTTTCGGATCTATTTACTTACTTTTGAAGGACATTTAAATGTTCATTTTCAAAATTACAGTGGCAAAAAAAGTAGCTCTTTCTATTCAATATCTTTATGGGGTAAAGAAGAACCCAAAACGATAAAAAAAA-AATTTCGTTTATTATCTTTCTTAACAATAAATAAT------AATGAAAGGTCTTCTTTTTTTT---------GGAAGAAG---ACATAT------CGACTTGATGGT------AATGTAAGAACAATGACGCGG---TCTTTTATTACTATTAATGCTTTTGGC---ACTAAGAACACTTTCTCATATCCTCATGAATCGGACAATACTATGCTATTTTCTTTGCTTGTATTGGTCCTATTTATTTTGTTCGTTGGAGTCATAGGAATTCCT---TTCAATCAATTCAATCAAGA--AGGAATG------------------------------------------------GATATATTATCCAAATTGTTAACTCCGTTTATAAACCCTTTACATAAAAATTCAAATACTTTTTTTG------ATTGGTATGAGTTTGTAACAAATGCAACGTTTTCAGTTAGTATCGCTTATTTCGGAATATTTATAGCGTCTTTTTTATATAAGCCTGTTTATTCATCTTTACAAAATTTGAACTTTCTTAATTCATTTTCT------------AAAAAAGGTCCTAAG------AAAATTCTTTTGGAAAAAATAATAACTGTGGTATATGATTGGTCATATAATCGTGCTTATATAGATGCTTTTTATGCAATATCTTTAACTAAAGGTATAAGAGGATTAGCTGAATTAATTCAGTTTTTTGATAGACGAATAATTGATGCAATTACGAATGGGATTGGTGTTACGAGTTTCTTTGTAGGAGAGGTTATAAAATATGTAGGAGGCGGTCGTATCTCTTCTTATCTCCTATTGTATTTATTTTATGTATTAATC-------TTATTAGTAATTTACTAT
>Bulnesia_arborea
ATGGAACATATGTATCAATATTCATGGATCATACCTTTTCTTCCACTTCCAGTTCCTATTTTAATAGGAGTTGGGCTTATATTGTTTCCGACAGCTACAAAAAATTTTCGCCGTATATGGGCTTTTCCTAGTATTTTATTGTTAAGTATAGCCATGATTTTTTCAACTGAGTTGTCTATTCAGCAAATAAATAGTA------ATTCTATCTATCAATATGTAGGGTCTTGGACTATCAATAATGATTTTTCTTTTGAATTAGGCTATTGCATTGATCCACTTACTTGTATTATGTCAATCTTAATAACTACTGTTGCAATTCTGGTTCTTTTTTATAGTGACAATTATATGTTCTATGATGAAGGATATTTGAGATTTTTTGCTTATATAAGTTTTTTCACTACTTCAATGTTAGGATTAGTTACTAGTTCGAATTTGATACAAATTTATATTTTTTGGGAATTAGTTGGACTTTGTTCTTATCTATTAATTGGTTTTTGGTTTACACGACCTAGTGCAGCAAGTGCTTGTCAAAAAGCATTTGTAACTAATCGTGTAGGGGATTTTGGCTTATTATTAGGAATTTTAGGTTTTTATTGGATAACAGGTAGTTTCGAATTTCGAGATTTGTTCGAAATATCAAAAAATTTAATTGATAATAA------TGAGATTAATTCTTTATTTCTTTCTTTATGCTCCTTCTTATTATTCACTGGTGCAGTTGCTAAATCTGCCCAATTCCCTCTTCATGTATGGTTACCAGACGCTATGGAAGGTCCGACCCCGATCTCAGCTTTGATACATGCGGCTACTATGGTAGCTGCGGGAATTTTTCTTGTAGCCCGTCTTCTTCCTCTTTTTATAGTTGTACCTTATATTATGAATATAATTGCTATTCTAGGCATAATAACACTACTGTTCGGAGCTACTTTAGCTCTTGCTCAAAAAGATGTTAAGAGAGGTTTAGCTTATTCGACAATGTCTCAATTGGGCTATATGATGTTAGCTCTAGGTATGGGGTCTTATCGAGCTGGTTTATTTCATTTGATTACTCATGCTTATTCTAAAGCATTGTTATTTTTAGGATCCGGATCTATTATTCATTCAATGGAAAGTCTTGTTGGATATTCTCCGAATAAAAGTCAAAATCTAGTTATCATGGGTGGTTTAAAAAAGCATGTGCCGATTACAAAAACTGCCTTTTTATTAGGTACACTTTCACTTTGTGGTATTCCACCTCTTGCTTGTTTTT--GGTCTAAAGATGAAATTCTT--TATG--ATAGTTGGTTA--TATTCATCGATCTTCGCCATAATAGCTTGTTCCACGGCAGGATTGACTGCATTTTATATGTTTCGGATTTATTTACTTATTTTCGAAGGACATTTCAACTTTCATTTTCAAAATTACAGTGGAAAAAAAAGTAGTTCATTCTATTCAATATCGATATGGGGTAAAGAAGGAAAAAAAATTATTAAAAA---CAAT-------TCAAATCTACCAAATATAAAT------------GAAAAGTCTTCTCATTTTT---------TGAAAA-----AGACGT----ATGGA-TTTTTGGT------AATGTAAAAAATTTTACGCG---TCCTTT------TATTACCCATTCCTTC---ACTAAAAATATTTTTTTGTATCCTCGTGAGTCAGATAATACTATGCTATTTCCAATGATTATATTAGTTCTATTTACTTTGTTTATTGGAGCGATAGGAATTCCT------------TTGAATAAAGA--AAAAATG------------------------------------------GATTTTGATTTATTATCAAAATTGTTAACTCCATCTATAAATCTTTTAGAACAAACTTCAAATAATTCTGAGG------GTTGGTATCAATTTTTGACAAATGCAACTTTTTCAGTAAGTATAGCTTTTATTGGAATATTTATAGCGTCTTTTTTATATAATCCCTTTTATTCGTCTTTAACAAATTTTCATTTAATGAATTTATTTTAT------------AAAAATAGTTCTCAA------GAAATTCTTTGGGACAAAATAATCAATTTTATCTATGATTGGTCATATAATCGCGGTTACATAGATTATTTTTACGAAATATTATTTATCAAAAGTATAAGAAAATTATCTGAATTCACTCATTTTTTTGATAGACGAATAATTGATGGAATTCCAAATGGGTTTGGTATTACTAGTTTTTTTGTGGCAGAAGGTATCCGATATGTGGGGAGTGGGCGTATCTCGTCTTATCTTTTATTATATTTATCCTATGTGTTAATTTTT----TTATTG---ATATACTAC
>Carica_papaya
ATGGAACATATATATCAATATTCATGGATGATCCCTTTCATTCCACTTCCAGTTCCGATTTTACTAGGAATGGGACTTCTACTTTTTCCGACGGCAACAAAAAATCTTCGCCGTATGTGGGCTTTTCTTAGTATTTTTTTGTTAAGTATAGTTATGATCTTTTCGATCGATCTCTCTATTCAACAAATAACTGGAA------GTTCCGCCTATCAATATGTATGGTCTTGGACCATAAATAATGAATTTTCTTTCGAGTTTGGCAACTTGATTGATCCACTTACTTCTATTATGTCAATATTAATCACTACTGTTGGAATTTTGGTTCTTATTTATAGTGACAGTTATATGTCTCATGATCAAGGGTATTTGAGATTTTTTGCTTATATGAGTTTTTTCAATACTTCAATGTTGGGATTAGTTACTAGTTCTAATTTGATACAAGTTTATATTTTTTGGGAATTAGTCGGAATGTGTTCTTATTTATTAATAGGTTTTTGGTTCACACGACCTATTGCAGCAAATGCTTGTCAAAAAGCCTTTGTAACTAATCGTGTAGGGGATTTTGGTTTATTATTAGGAATCTTAGGTCTTTATTGGATAACGGGTAGTTTCGAATTTCAGGATTTGTTCGAAATATTCAATAACTTGATTTATAATAA------TCAGGTTCATTTTTTATTCGTTACTTTGTGTGCTTTTCTATTATTTGCGGGCCCAGTTGCTAAATCCGCCCAATTCCCTCTTCATGTATGGTTACCTGATGCGATGGAAGGTCCTACTCCTATTTCGGCTCTTATACATGCTGCTACTATGGTAGCGGCAGGAATTTTTCTTGTAGCTCGGCTTCTTCCTCTTTTCATAGGCATACCTTACATAATGTATCTAATTTCTTTGATAGGTATAATAACAGTATTATTAGGAGCTACTTTAGCTCTTGCTCAAAAAGATATTAAGAGAGGGTTAGCCTATTCTACAATGTCTCAATTGGGTTATATGATGTTAGCTCTAGGTATGGGCTCTTATCGAGCCGCTTTATTTCATTTGATTACTCATGCTTATTCAAAAGCATTGTTGTTTTTAGGATCCGGATCAATTATTCATTCAATGGAAGCTGTTGTTGGATATTCTCCAGTTAAAAGCCAGAATATGGTTCTTATGGGTGGTTTAACAAAGCATGTACCAATTACAAAAACCACTTTTTTATTAGGTACGCTTTCCCTTTGTGGTATTCCGCCCCTTGCTTGTTTTT--GGTCCAAAGATGAAATTCTC--AATG--ATAGTTGGTTG--TATTCACCAATTTTTGCAGTAATAGCTTGTTCCACGGCCGGATTAACCGCCTTTTATATGTTTCGGATCTATTTACTTACTTTTGATGGGCATTTAAACATTCATTTTCAAAATTACAGTGGCAAAAAAAGTAGCTCTTTCTATTCAATATCTATATGGGGTAAAGAAGAAGCAAAACCAATTAACAG---AAAT-------GTACCTTTATTAACAATGAAC------------GAAAGAGCTACTTTTTTTT---------GGAAGA-----AGGCAT----ATCAAATTGGTAGT------AATGTAAGAAAT------AG---AACTTT------TCTTCCTCATTTTGCC---GTTAAAACAACTTTCTCTTATCCCCATGAATCGGACAATACTATCCTATTTCCGATGCTTATATTGGTTCTATTTACTTTGTTTGTTGGAGCCATAGGAATTCCT------------TTCAATCAAGA--AGGAATA------------------------------------------GATTTTGATATATTATCAAAATTGTTAACTCCGTCTATAAACCTTTTACATCAAAATTCAAATGATTTTGTAG------ATTGGTATGAATTTTTTAAAAATGCAACCTTTTCAGTCAGTATAGCTTTTTTCGGAATATTTATAGCATTTTTTTTATATAAGCCTGCTTATTCATCTTTACAGAATTTAAACTTACTTAATTCATTTGCA------------AAAAGGGGTCCTAAG------AGAATTCTGTGGGACAAAATAATCAATTTTATATATGATTGGTCGTATAATCGTGGTTACATAGATACTTTTTATACAATATCTTTAACTGGGGGTATAAGAGGATTAGCGGAACTAACTCATTTTTTTGATAGACGAGTAATTGATGGAATTACAAATGGGGTAGGTATTACGAGTTTCTTTATAGGAGAAGGCATAAAATATGTCGGGGGAAGTCGCATCTCTTCTTATCTATTATTGTATTTGTTCTATGTATTAATTTTT----TTATTT---ATTTACTAC
>Castanea_mollissima
ATGGAATATACATATCAATATTTATGGTTCATACCTTTCATTCCAGTTCTAATTCCTATGTTACTAGGAGTGGGACTCCTACTTTTCCCGACGGCAACAAGAAATCTTCGGCGCACGTGGGCTTTTCCTAGTGTTTTATTGTTAAGTATAGTTATGGTTTTTTCAGCCAATCTGTCTGTTCAGCAAATAAATAACA------GTTATATATATCAATATGTATGGTCTTGGACTATCAATAATGACTTTTCTTTAGAGTTTGGACAATTGATTGATCCACTTACTTCTATTATGTCAATCTTAATTACTACTGTTGGAATTCTCGTTCTTATTTATAGCGACAATTATATGTCTTATGATCAAGGATATTTAAGATTTTTTGCTTATATGAGTTTTTTCAATACTTCAATGCTGGGATTAGTTACTAGTTCTAATTTTATACAAATTTATATTTTTTGGGAATTAGTTGGAGTATGCTCTTATCTATTAATAGGTTTTTGGTTCACACGACCTATCGCTGGGAATGCTTGTCAAAAAGCGTTTGTCACTAATCGTGTAGGAGATTTTGGTTTATTATTAGGAATTTTAGGTTTTTATTGGATAACGGGTAGTTTCGAATTTCGGGGTTTGTTTGAAATAGTCAATAGATTGATTTCTAATAA------TGAAGTTAATTTTTTATTTGTTACTTTGTGTGCTCTTTTATTATTTTCTGGTGCAATTGCCAAATCCGCCCAATTTCCCCTTCATGTATGGTTACCCGATGCTATGGAAGGACCTACTCCTATTTCGGCTCTTATACATGCTGCTACTATGGTAGCAGCAGGGATTTTTCTTGTAGCTCGGCTTCTTCCTCTTTTCATAGTTGTACCTTACATAATGAACATAATAGCTTTGATAGGGATAATAACATTACTATTAGGAGCTACTTTAGCCCTTGCTCAAAAAGATATTAAGAGAGGTTTAGCCTATTCTACAATGTCTCAATTGGGTTATATGATGTTAGCTCTAGGTATTGGGTCTTATCGATCCGCTTTATTTCATTTGATTACTCATGCTTATTCAAAAGCATTGTTGTTTTTAGGATCCGGATCAATCATCCACTCAATGGAAGCGGTTGTTGGATATTCTCCAGATAAAAGTCAGAATATGGTCCTTATGGGGGGTTTAACAAAACATGTACCAATCACAAAAACTGCTTTTTTATTAGGTATACTGTCTCTTTGCGGTATTCCACCCCTTGCCTGTTTTT--GGTCCAAAGATGAAATTCTT--AATT--ATATTTGGTTG--TATTCACCGATTTTTGCAATAATTGCTTGTTCTACAGCAGGATTAACTGCATTTTATATGTTTCGTATTTATTTACTTACTTTTGAAGGATATTTAAATGTTAATTTTCAAAATTACAATGGAAAAACAAATAACTCGTTTTATTCAATGTCTCTATGGGGTAAAGAGGGGAAAAATAAAAAAAAAAAAA-AAATTCCGTTATTCTCTTTATTAACAATGAATAAT---------AAAAGGATTTATTTTTTTT---------GGAATAAA---ATATAT------CCAATCAGTATTATT---AATATAAGAAAGATGTCGCGA---CCCTTTATTACTATTACTCATTTTGGC---ATTACGAACACTTTTTCGTATCCCCATGAATCGGATAGTACTATGTTATTTCCTATGTTTGTATTAGGCATATTTACTTTCTTCGTTGGGTCCATAGGAATCCCT---TTTAATCAATTCAATCAACA--AAGAGTG------------------------------------------GATTTGGATATATTATCCAAATTGTTAACTCCAGATATAAACCTTTTACATCAAAATTCAAACAATTCGGTGG------ATTGGTATGAATTTGTGAAAAATGCAGGCTTTTCGTTGAGTATAGCTTATCTTGGAATATTTATAGCGTCTTTTTTATATAAGCCTATTTATTCATCTTTACAAAATTTTAACTTTCAAAATTCATTTGTT------------AAAAGTGTTCCTAATAAAAATAAAATTGTTTTTGAAAAAATAAAAAATGTCATATATGATTGGTCAGATAATCGTGGCTACATGGATGTTCTTTATGTAATATACTTAACTGATGCTATGAGAGCATTGGCCGAATTTACTCATTTTTTTGATAGACGAATAATTGATGGAATTACAAATGGGGTTGGTATTACAAGTTTTTTTGTAGGAGAGGGTATCAAATATATAGGAGGTGGCCGAATTTCTTCTTATCTTTTATTGTATTTATCTTATATATTAATCTTT----TTATTA---ATTTTAATT
>Catha_edulis
ATGGAACATATATATCAACATTCCTGGATCATCCCTTTTATTACACTTCCAGTTCCTATGGTAATAGTGGGGGGACTTCTACTTTTTCCAACAGTAACAAAAAAAATTCGCCGTATGTTGTCTTTTTCTAGTGTTTTTTTGTTAAGTATAGTTATGCTTTTTTCACCAAATCTCCTTCTTCAGCAAATCCATAGCA------GTTCCATCTATAAATCAGTGTGGTCTTGGACTATCAATAATGATTTTTCTTTAGAGTTCGGCTATTTGATCGACCCACTGACTTCTATTATGTTAATATTGATCACTACTGTTGGAATCATGGTGCTTATTTATAGCGACAATTATATGTCTCATGATCAAGGATATTTGAGATTTTTTGCTTCTATTAGTTTTTTCAATACTTCAATGTTGGGTTTAGTCTCGAGTTGTAATTTAATACAAATTTATATTTTTTGGGAATTGGTTGGGATGTGTTCTTATCTATTAATAGGTTTTTGGTTTACGCGACCTCTTGTGGGTAATGCGTGTCAAAAGGCGTTTATAACTAACCGTGTCGGGGATTTTGGTTTATTATTAGGAATTTTAGGTCTTTATTGGATAACGGGTAGTTTCGAATTTCGGGATTTGTTCGAAATATTCAACAACTTAATTTATAATAA------TGAGATTAATTTGTTATTTGTTACTTTGTGTTTCTTGCTATTATTTTCCGGTGCAGTTGCTAAATCCGCGCAGTTTCCCCTTCATGTGTGGTTACCAGATGCCATGGAAGGGCCTACTCCTATTTCGGCTCTCATACATGCTGCTACTATGGTAGCAGCAGGCATTTTTCTTTTAGCTCGCCTTCTTCCTCTTTTCTTAGTCATACCTTACGTTATGAATTTAATAGCCTTAATAGGTATATTAACAGTACTATTAGGAGCTACTTTATCTCTTGCTCAAAAAGATATTAAGAGAAGTTTAGCTTATTCTACAATGTCTCAATTGGGCTATATCATGTTAGCTTTAGGTCTGGGCTCTTCTCGAGCCGCTTTATTTCATTTGATTACTCACGCTTATTCAAAAGCTTTGTTGTTTTTAGGATCTGGATCAATTATTCATTCAATGGAGACTATTGTTGGATATTCTCCCGATAAAAGTCAGAATATGGTTCTTATGGGCGGTTTAACAAAACATGTTCCAATTACAAAAATTTCTTTTTTACTAGGTACACTTTCTCTTTGTGGTATTCCTCCTTTTGCATGTTTTT--GGTCTAAAGATGAAATACTT--AATG--ATAGTTGGTTA--TATTCACCGATTTTTGCAATAATCGCTTGTTACGCGGCCGGATTAACCGCATTTTATATGTTTCGTATCTATTTACTTACTTTTGAGGGTCATTTGAATCTTCATTTTCAAGATTACAGTGGAAAAAAAGGTAGCTCGTTCTATTCAATATCTTTATGGGGTAAAGAGGGGCTAAGTCCGATAAAAAAAA-AA-----------------------------------------------------------------------------------------------------------------------------------------------------------------------------------------------------------------------------------------------------------------------------------------------------------------------------------------------------------------------------------------------------------------------------------------------------------------------------------------------------------------------------------------------------------------------------------------------------------------------------------------------------------------------------------------------------------------------------------------------------------------------------------------------------------------------------------------------------ATTCTTTATTACTTTTAT??????????????????????????????????
>Ceratopetalum_apetalum
ATGGAACATACATATCAATATTCATTGATCATACCTTTTGTTACACTTCCAGTTCCTATGTTAATAGGAGCGGGACTTCTACTTTTTCCGGCGGCAACAAAAAAAATTCGCCGTATGTGGGCTTTTCCTAGTGTTTTATTGTTAAGTATAGTTATGATTTTTTCATTCGATCTGTCTATTCAGCAACTAAATAGCA------GTTCCGTTTATCTATATGTATGGTCTTGGACCATCAATAATGATTTTTCTTTAGAGTTTGGCTGCTTGATCGATCCACTTACTTCTATTATGTTAATATTAATCACTACTGTTGGAATTATGGTTCTTATTTATAGTGACAATTATATGTCTCATGATCGAGGATATTTGAGATTTTTTGCTTATATGAGTTTTTTCAATACTTCAATGTTGGGATTAGTTACTAGTTCTAATTTGATACAAATTTATATTTTTTGGGAATTGGTTGGAATGTGTTCTTATATATTAATAGGTTTTTGGTTTACACGCCCTACTGCGGCGAATGCTTGTCAAAAAGCGTTTGTAACTAATCGTGTAGGGGATTTTGGTTTATTTTTAGGAATTTTAGGTCTTTATTGGATAACGGGTAGTTTCGAATTTCGAGATTTGTTCGAAATATTCAATAACTTGATTTATAATAA------TGAGATTCATTTTGTATTTGTTACTTTGTGTGCCTTTCTATTATTTGCCGGTGCAGTTGCTAAATCTGCTCAATTCCCTCTTCATGTATGGTTACCTGATGCCATGGAAGGGCCTACTCCTATTTCGGCCCTTATACACGCTGCTACTATGGTAGCGGCGGGAATTTTTCTTGTAGCTCGGCTTCTTCCCCTTTTCATAGTCATACCTTACATAATGAATCTAATAGCTTTGATAGGTATAATAACAGTACTATTAGGAGCTACTTTAGCTCTTGCTCAAAAAGATATTAAGAGAGGTTTAGCTTATTCTACAATGTCTCAATTGGGTTATATGATGTTAGCCCTAGGTATGGGGTCTTATCGAACTGCTTTATTTCATTTGATTACTCATGCCTATTCGAAAGCATTGTTGTTTTTAGGATCCGGATCAATTATTCATTCAATGGAAGCCATTGTTGGATATTCTCCAGATAAAAGCCAGAATCTGGTTCTTATGGGCGGTTTAACAAAATATGTACCAATTACAAAAACTGCTTTTTTATTAGGTACACTTTCTCTTTGTGGTATTCCACCTCTTGCTTGCTTTT--GGTCCAAAGATGAAATTCTT--AATG--ATAGTTGGTTG--TATTCACCAATTTTCGCAATAATAGCTTGTTCCACAGCAGGATTAACCGCATTGTATATGTTTCGGATCTATTTACTTACTTTTGAAGGACATTTAAATGTTCATTTTCAAAATTACAGTGGCAAAAAAAGTAGCTCGTTCTATTCAATATCTCTATGGGGTAAAGAAGAACCAAAAACGATTAAAAAAA-AAATTAGTTTATTATCTTTCTTAACAGTAAATAAT------AATGAAAGGTCTTCTTTTTTTT---------TGAAGA-----CGACAT----ATCGAATTGATGGT------AATGAAAGAAACATGACGCG---ATCTTTTATTACTATTAATCCTTTTGGC---ATTAAGAGCACTTTCTCATATCCCCATGAATCGGATAATACTATGCTATTTTCTCTGCTTGTATTGGTCCTATTTATTTTCTTCGTTGGAGCCATAGGAATTCCT---TTCAATCAATTCAATCAAGA--AGGAAT------------------------------------------------GGATATATTATCCAAATTGTTAGCGCCGTCTATAAACCTTTTACATAAAAACTCAAATAATTTTGTGG------ATTGGTATGAGTTTGTAACAAATGCAACGTTTTCGGTTAGTATCGCTTATTTCGGAATATTTATAGCGTCTTTTTTATATAGGCCTGTTTATTCATCTTTACAAAATTTGAACTTTCTTAATTCATTCTCG------------AAAAAAGGTCCTAAG------AAAATTCTTTTAGAAAAAATAATAAATGTGATATATGATTGGTCATATAATCGTGCTTACATAGATGCTTTTTATGCAATATCTTTAACTAAAGGTATAAGAGGATTAGCTGAACTAATTCATTTTTTTGATAGACGAATAATTGATGCAATTACGAATGGGGTTGGTGTTACGAGTTTCTTTGTAGGAGAGGGTATAAAATATGTAGGAGGCAGTCGTATCTCTTCTTATCTCCTATTGTATTCATTTTATGTATTAATCTTA----TTATTA---ATTTACTCA
>Citrus_sinensis
ATGGAACATACATATCAATATTCCTGGATCATACCTTTAGTTCCACTTCCAGTCCCTATGTTAATAGGGGTGGGACTTCTATTTTTTCCGACCGCAACAAAAAATCTTCGCCGTATGTGGGCTTTTATTAGTATTTTATTGTTAAGTATAGTTATGATTTTTTCGATCGATCTATCTATTGAGCAAATAGATAGAA------CTTCGATCTATCAATCCCTAAGGACTTGGACCATCACTAGTGATTTGTCTTTCGAGTTCGGATACTTTATTGATCCACTTACTTCTATTATGTCAATATTAATCACTACAGTTGGAATTCTGGTTCTTATTTATAGTGACAATTATATGTCTCATGATCAAGGATATTTGAGATTTTTTGCTTATATGAGTTTTTTCAATGCTTCAATGTTAGGATTAGTTACAAGTTCGAATTTCATACAAATTTATATTTTTTGGGAATTGGTTGGAATGTGCTCTTATCTATTAATCGGGTTTTGGTTCACACGACCTATTGCGGCAGGCGCCTGTCAAAAAGCATTTGTAACTAATCGTGTAGGGGATTTTGGATTATTATTAGGGATCTTAGGTCTTTATTGGCTAACAGGCAGTTTCGAATTTCGGGATTTGTTCGAAATATTGAAAAACTTGATTTATAATAA------TGAGGTTAACCTTTTATTTGTTACTTTGTGTGCATTTCTATTATTTGCCGGCCCGGTTGCTAAATCCGCGCAATTCCCTCTTCATGTATGGTTACCCGATGCCATGGAAGGGCCTACTCCTATTTCGGCTCTTATCCATGCTGCTACTATGGTAGCGGCGGGAATTTTTCTTGTAGCTCGGCTTCTTCCACTTTTCATAGTCATACCATACGCAATGAATCTAATATCTTTGATAGGGATAATAACAGTATTTTTAGGAGCTACTTTAGCTCTTGCTCAACAAGATATTAAGAGAGGTTTAGCTTATTCTACAATGTCTCAATTGGGTTATATGATGTTAGCTCTAGGTATGGGGTCTTATCGAGCCGCTTTATTTCATTTGATTACTCATGCCTATTCCAAAGCCTTGTTGTTTTTAGGATCCGGATCAATTATTCATTCAATGGAAGCTATTGTTGGATATTTTCCAGATAAAAGCCAGAATATGGTTCTTATGGGTGGGTTAAGAAAGCATGTGCCGATTACAAAAACCGCTTTTTTAGTAGGTACTCTTTCTCTTTGTGGTATTCCACCTCTCGCCTGTTTTT--GGTCCAAGGATGAAATTCTT--AATG--ATACTTGGTTG--TATTCGCCGATTTTCGCAACAATAGCTTTTTTCACAGCCGGATTAACCGCATTTTATATGTTTCGAATTTATTTACTTACTTTTGAGGGGCCTTTCAACTTTTGCTTGCAAAATTACAGTGGCAAAAAAAGAAATTCCTTATATTCAATATCTCTATGGGGTAAAGAAGAACCAAAACCGATTAAAAA---CAAA-------GTTGCTTTATTAACAATGAAT------------AAAAGGGCTTCTTTTTTTG---------CGAAGA-----AGACTC----ATCGAATTGCTAGT------ACTGTAACAAATATG---------CCCTT------TATTTTTCCTTTTGGC---GCTGCCAAGACTTTTTGTTATCCTCACGAATCAGACAATACTATATTATTTGTTATGCTTGTATTAGTCCTATTTCCTTTGTTTGTTGGAGCGATAGGAATTCCT------------TTGAATCAAGA--AGTAATC------------------------------------------GAGTCGGATATTTTATCAAAATTGTTAACTCCATCTATAAATCTGTTACAACAAAATTCAACTCATTTTGTTG------ATTGGTATGAAGTTGTAAAAAATCCAACCCTTTCCGTCAGTATAACGTATTTTGGAATACTTCTAGCCTACTTTTTATATAAACCCTTTTATTCATCTTTACACAATTGGAACATATTGAATTTTTTTGCT------------AAAAGAGGACCTAAG------AGAATTCTTTGGGACAAAATACTCAATTTTCTATATGATTGGTCATATAATCGTGCTTATATAGATGCTTTTTACACAAGATCCTTAACAGAAGGGATAAGAGGATTAGCGGAACTAACTCATTTGTTCGACAGACGAGTAATTGATGGAATTACGAATGGGGTTGGTATTACAAGTTTTTTTGTAGGGGAAGGTATAAAATATTTAGGGGGAAGTCGCATCTCTTTTTATCTCTTATTATATTTATTTTCGTTATTATTCTTT----TTAATA---TTTCTCTTC
>Cucumis_melo
ATGGAATATACATATCAATATTCATGGATCATACCGTTCATCTCACTTCCAATTCCTATCTTAATAGGAGTGGGCCTTCTACTTTTTCCGACGGCAACCAAAAACCTTCGACGTATGTGGTCTTTTCCGAGTATTTTATTGTTAAGTATAGTTATGATTTTTGCAGTTTATCTGTCTATTGATCAAATAAATACTA------GTTATATCTATCAATATGTATGGTCTTGGACTATCAATAATGATTTTTCTTTAGAGTTGGGCTACTTGATCGATCCACTTACTTGTATTATGGCAATATTAATCACGACTGTTGGAATTATGGTTCTTATTTATAGTGACAATTATATGTCTCATGATCAAGGATATTTGAGATTTTTTGCGTATATGAGTTTGTTCAATACGTCAATGTTGGGATTAGTTACTAGTTCGAATTTGATCCAAATTTATATTTTTTGGGAATTGGTTGGAATGTGTTCTTATCTATTAATAGGTTTTTGGTTCACTCGACCTACTGCGGCGAATGCTTGTCAAAAGGCATTTGTAACTAATCGCGTAGGGGATTTTGGTTTATTATTAGGAATTTTAGGTCTTTATTGGACAACGGGGAGTTTTGAATTTCGGGATTTATTTAAAATATTCAATAACTTGATTGATAATAA------TGAGGTTAATTTATTATTTGTTACTTTGTGCGCCGTCCTATTATTTGCAGGTGCAGTTGCTAAATCTGCTCAATTTCCTCTTCATGTATGGTTACCTGATGCTATGGAGGGTCCTACCCCCATTTCGGCTCTTATACATGCTGCTACCATGGTAGCAGCGGGAATTTTTCTTGTTGCTCGGCTTCTTCCGCTTTTTATAGTAATACCTTACATCATGAATCTAATAGCTTTGATAGGTATAATAACAGTACTATTTGGAGCTACTTTAGCTCTTGCTCAAAAAGATATTAAGAGAAGTTTAGCCTATTCTACAATGTCTCAATTGGGCTATATGATGTTAGCTTTGGGTATGGGGTCTTATCAGGCTGCTTTATTTCATTTGATTACTCATGCTTATTCAAAAGCGTTGTTGTTTTTAGGATCGGGGTCCATTATTCACTCAATGGAATCGGTTGTTGGATATTCTCCAGATAAAAGTCAGAATATGGTTCTTATGGGTGGTTTAACAAAGCATGTGCCAATTACAAAAAATGCTTTTTTATTAGGTACCCTTTCTCTTTGTGGTATTCCACCCCTTGCCTGCTTTT--GGTCCAAAGATGAAATTCTT--AATG--ATAGTTGGTTG--TATTCACCGATTTTCGCAATAATCGCCTGTTCCACAGCAGGATTAACAGCATTTTATATGTTTCGCATCTACTTACTTACTTTTGATGGACATTTAAACCTTTATTGTAAAAACTATAATGGAAAAACAAATAACTCCCTTTATTCAATATCATTATGGGGTAAAGAAGGATCAAAAATCATTAAAAAAA-ACTTTCCTTTCTTCTCATTATTAACAATGAATAAT------AATGAAAGGTCTTCTTTTTGGA---------TAAAAAAAAAAACATCT------CAATTTAATAGT------AATGTAACAAAAATTATGCGC---CCGTTTGTTAGTAGTCCCCATTTTAGT---ACTAAAAATACTTTTTATTATCCCTATGAATCAGATAATACTATGCTATTTCCGATGTTTGTGTTATCCCTATTTACTTTGTTTGTTGGAATCATAGGAAGCCCG---TTCACTCAATTCAATCAAGA--AGCAATT------------------------------------------GATTTGAATATATTAGACAAATGGTTAACTCCGTCTATAAACTTGTTACATGAAAGTTCAAAAGATTCTGAAA------ATTGGTATGAATTTCTTAAAAATGCAACTTTTTCTGTGACTATAGCTTATTTCGGAATATTTATAGCGTCTTTCTTCTATAAGCCCACTTATTCATCTTTACAAAATTTGAATTTTCGTAATTCAGTTGTT------------AAAAATTTTACTAAG------AATTTTTTTTTTGAAAAAATTATAAATATAATATATAATTGGTCATATAATCGTGGTTACATAGATGCTTTTTATCGAATATCCTTAATTGGGGGTATAAGAATATTAGCTGAATTAACTTATTTTTTTGATCGACGGATAATTGATGGAATTATCAATGCGGTGGGTATTCTTAATTTTTTTGTAGCAGAAAGTATTAAATATGTAGGAGGTGGTCGAATCTCGTCTTATATCTTGTTGTATTTAGCTTATTTAGTTAGTTTT----ATATTATTAATTTACTTT
>Eucalyptus_grandis
ATGGAATATACATATCAATATTCATGGATTATCCCCTTCATTCCACTTCCAGTTCCTATGTTAATAGGAGTGGGACTTCTACTTTTTCCAACGGCAACAAAAAATCTTCGCCGTATGTGGGCTTTTCCTAGTATTTTCTTGTTAAGTATAGTTATGATACTTTCGGTCTATCTATCTATTCAGCAAATAAATAGAA------GTTTTATCTATCAATATGTATGGTCTTGGACCATTAATAATGATTTTTCTTTCGAGTTCGGTCACTTAATAGATCCACTTACTTCTATTATGTTAATATTAATTACTACTGTTGGAATTTTGGTTCTTTTTTATAGTGACAATTATATGTCTCATGATCAAGGATATTTGAGATTTTTTGCTTATATGAGTTTTTTCAATACTTCCATGTTGGGATTAGTTACTAGTTCGAATTTGATACAAATTTATATTTTTTGGGAATTAGTTGGAATGTGTTCTTATCTATTAATAGGTTTTTGGTTCACACGACCTAGTGCGGCGACTGCTTGTCAAAAAGCGTTTGTAACGAATCGTGTAGGCGATTTTGGTTTATTATTAGGAATTTTAGGTCTTTATTGGATAACCGGTAGTTTTGAATTTCGGGATTTGTTCCAAATATTGAATAACTTGATTTATAATAA------TGAGGTTCCTTTTTTATTTCTTACTTTGTGTGCCTTTCTTTTATTTGCAGGTGCAGTTGCGAAATCGGCACAATTCCCCCTTCATGTATGGTTACCTGATGCCATGGAAGGCCCTACTCCCATTTCGGCTCTTATACATGCCGCTACTATGGTAGCAGCAGGCATTTTTCTTGTAGCTCGACTTCTTCCTCTTTTTATAATCATACCTTACATAATGAATTTCATATCTTTAATAGGTATAATAACAGTATTATTAGGAGCTACTTTAGCTCTTGCTCAAAAAGATATTAAAAGAGGTTTAGCTTATTCTACAATGTCTCAATTGGGTTATATGATGTTAGCTCTAGGTATGGGGTCTTATCGAGCCGCTTTATTTCATTTGATTACTCATGCTTATTCAAAAGCATTGTTGTTTTTAGGATCCGGATCAATTATTCATTCAATGGAAGCTATTGTTGGATATTCTCCAGATAAAAGTCAGAATATGGTTCTTATGGGAGGTTTAAAAAAGCATGTACCAATTACAAAAACTGCTTTTTTAGTAGGTACACTTTCTCTTTGTGGTATTCCCCCCCTTGCTTGTTTTT--GGTCCAAAGATGAAATTCTT--AATG--ATAGTTGGTTG--TATTCACCTATTTTCGCAATAATAGCTTGTTCCACAGCAGGATTAACCGCATTTTATATGTTTCGAATCTATTTACTTACTTTTGAGGGACATTTCAATGTTCATTTTCAAAATTACAATGGTCAAAAAAGTAGTTCCTGCTATTCAATATCTCTATGGGGAAAAGAAGTGCCAAAAATGATTAAAAATC-ATTTTTGTTTATTAAGTTTATTAACAATGAATAAT------AATGAAAGGACTTCTTTTTTTT---------CGAATAAG---ACATAT------CAAATTGATGGT------AATGGAAAAAACAGGATACGC---CCTTTTATTACTATTACTAATTTTGTC---ACTAAAAATACTTTCTCTTATCCTCATGAATCGGACAATACCATGTTATTTTCTATGGTTATATTAGTGTTATTTACTTTGTTTGTTGGGGTCGTAGGAATTCCC---TTTGCT---TTTAATCAAGA--AGAAATT------------------------------------------CATTTGGATATATTATCTAAATTGTTAAATCCGTCTATAAACCTTTTACATCCGAATTCAAATAATTCGGTGG------ATTGGTATGAATTTGTGACAAATGCAAGTTTTTCTGTCAGTATAGCTTTTTTCGGAATATTTATAGCGTCTTTTTTATATAAGCCTATTTATTCATCTTTACAAAATTTGAACTTACTAAATTCGTTTTCT------------AAAAGAGGTTCTAAT------AGAATTTTAGGGGACAGAATAAGAAATGGGATATATGATTGGTCATATAATCGTGGTTACATAGATGCTTTTTATACAATACCCTTAACTCAGGGTATAAGAGGACTAGCTGAACTAATTCATTTTTTGGATAGACGACTAATTGATGGAATTACGAATGGTTTCGGTCTTACAAGTTTCTTTTTCGGAGAAGGTATCAAATATGTAGGGGGCGGTCGCATCTCTTCTTATCTATTATTGTATTTATTGTTTGTATTA????????????????????????????
>Euonymus_japonicus
ATGGAACATATATATCAATATTCCGGGATCATCCCTTTTATTACACTTCCAGTTCCTATGGTAATAATGGGGGGACTTCTACTTTTTCCGACAGTAACAAAAAAAATTCGCCGTATGTTGTCTTTTTCTAGTGTTGTTTTGTTAAGTATAGTCATGCTTTTTTCATTAAATCTTCTTCTTCAGCAAATCTATAGCA------GTTCTATCTATAAATCAGTGTGGTCTTGGACTATCAATAATGATTTTTCTTTAGAGTTCGGCTATTTGATCGACCCGCTGACTTCTATTATGTTAATATTGATCACTACTGTTGGAATCATGGTGCTTATTTATAGCGACAATTATATGTCTCATGATCAAGGATATTTGAGATTTTTTGCTTCTATGAGTTTTTTCAATACTTCAATGTTGGGTTTAGTCTCGAGTTGTAATTTAATACAAATTTATATTTTTTGGGAATTGGTTGGGATGTGTTCTTATCTATTAATAGGTTTTTGGTTTACGCGACCTCTTGTGGGTACTGCGTGTCAAAAGGCGTTTATAACTAACCGTGTCGGGGATTTTGGTTTATTATTAGGAATTTTAGGTTTTTATTGGATAACGGGTAGTTTCGAATTTCGGGATTTGTTCGAAATATTCAACAACTTAATTTATAAAAA------TGAGATTGATTTGTTATTTGTTACTTTGTGTTCCTTGCTATTATTTTCCGGTGCAGTTGCTAAATCCGCGCAGTTTCCCCTTCATGTGTGGTTACCAGATGCCATGGAAGGGCCTACTCCTATTTCGGCTCTCATACATGCTGCTACTATGGTAGCAGCAGGCATTTTTCTTGTAGCTCGCCTTCTTCCTCTTTTCTTAGTCATACCTTACGTTATGAATTTAATAGCCTTAATAGGTATATTAACAGTACTATTAGGAGCTACTTTAGCTCTTGCTCAAAAAGATATTAAGAGAAGTTTAGCTTATTCTACAATGTCTCAATTGGGCTATATCATGTTAGCTTTAGGTCTGGGCTCTTCTCGAGCCGCTTTATTTCATTTGATTACTCACGCCTATTCAAAAGCTTTGTTGTTTTTAGGATCTGGATCAATTATTCATTCAATGGAGGCTGTTGTTGGATATTCTCCCGATAAAAGTCAGAATATGGTTCTTATGGGCGGTTTAACAAAACATGTTCCAATTACAAAAATTTCTTTTTTACTAGGTACACTTTCTCTTTGTGGTATTCCTCCCTTTGCATGTTTTT--GGTCTAAGGATGAAATACTT--AATG--ATAGTTGGTTA--TATTCACCGATTTTTTCAATAATTGCTTGTTCCGCGGCTGGATTAACCGCATTTTATATGTTTCGGATCTATTTACTTACTTTTGAAGGTCATTTGAATCCTTATTTTCAAGATTACAGTGGAAAAAAAGGTAGCTCCTTCTATTCAATATCTTTATGGGGTAAAGAGGGGCCAAGTCCCATAAAAAAAA-AA--------------------------------------------------------------------------------------------------------------------------------------------------------------------------------------------------------------------------------------------------------------------------------------------------------------------------------------------------------------------------------------------------------------------------------------------------------------------------------------------------------------------------------------------------------------------------------------------------------------------------------------------------------------------------------------------------------------------------------------------------------------------------------------------------------------------------------------------------ATTATTTATTATCTTTAT?????????????????????????????????????
>Ficus_racemosa
ATGGAATATATATATCAATATTCATGGATTATAGCTTTAATCTCACTTCCAGTTCCGATATTAATAGGAGTAGGACTTTTACTTTTTCCAACGGCAACAAAAGATCTTCGCCGTATGTGGGTTTTTCCAAGTGTTTTATTGTTAAGTATAGTTATGCTTTTTTCAACTTATCTAGTTATTCAACAAATAAATAAAC------CTTCTATCTATCTATCTATATGGTCTTGGACTATAAATAATGACTTTTCTTTAGAATTTGGCTATTTGGTTGACCCACTTACTTCTATTATGTTAATATTAATTACTACTGTTGGAGTTTTGGTTCTTATTTATAGTGACAATTATATGTCTTATGATCAGGGATATTTACGATTTTTTGCTTATATTAGTTTATTCATTACTTCAATGGTAGGATTAGTTACTAGTTCTAATCTAATACAAATTTATTTTTTTTGGGAATTAGTTGGAATGTGTTCTTATCTATTAATAGGTTTTTGGTTCACACGACCTACTGCAGCAAATGCTTGTCAAAAAGCTTTTGTAACTAATCGTGTCGGAGATTTTGGTTTATTATTAGGAATTTTAGGTTTTTATTGGATAACGGGCAGTTTGGAATTTCGGGGTTTGTTTGAAATATTCAATAACTTGGTTTCTAATAA------TGAGGTTAATCATTTATTTGCTACTTTGTGTGCTTTTCTATTATTTGCTGGTGCAATTGCTAAATCTGCCCAATTTCCCCTTCATGTATGGTTACCCGATGCTATGGAAGGGCCTACCCCTATTTCAGCTCTTATACATGCTGCTACTATGGTAGCGGCTGGAATTTTTCTTGGAGCTCGGCTTCTTCCGCTTTTCATAGTTATACCTTATATAATGAATCTAATAGCTTTGATAGGTATAATAACATTATTTTTAGGGACCACGTTAGCTCTTGCTCAAAAGGATATTAAGAGGGGTTTAGCTTATTCTACAATGTCTCAATTGGGTTATATGATGTTTGCTCTAGGTATGGGTTCTTATCGGGCTGCTTTGTTTCATTTGATTACTCATGCTTATTCCAAAGCATTGTTGTTTTTAGGATCTGGATCTATTATTCATTCAATGGAAACTATTGTTGGATATTCTCCAGATAAAAGTCAGAATATGATTCTTATGGGGGGTTTAAAAAAACATGTACCAATTACAAGAACATCTTTTTTATTAGGTACACTTTCTCTTTGTGGTATTCCACCTCTTGGATGTTTTT--GGTCCAAAGATGAAATTCTT--AATG--ATAGTTGGTTG--TATTCACCAATTTTTGCAATAATAGCTTTTTCCACAGCGGGATTAACTGCATTTTATATGTTTCGGATCTATTTACTTACTTTTGAGGGACATTTAAATGTTTATTTTCAAACTTACAGTGATAAAAAACGAAGTTCTGTTTATTCAATATCTTTATGGGGGAGAGAAGAGCAAAAGTGGATTAAAACAA-AATTTCACTTATTACCTTTATTAACCATGAATAAT------AACAAAAGGACTTCTTTTTTTTTTTTT---------AAAAAGAAATAT------CCAATTAATAGA------AATGTAAGAAATATGAGGGGA---CCTATTATTACTATTCCTAATTTCGGT---ACTAAGAACATTTTCTCTTATCCTAATGAGTCGGCCAATACTATGCTATTTGTTATGCTTGTATTAGGTCTATTTACATTCTTCATTGGAATTATAGGAATTCCTTTCTTCAATCAATTCAATCAAGA--AGGAATG------------------------------------------CAGTTGGATATATTAACAAAATTATTAACTCCGTCTATAAATCTTTTATATCAAAATAAAAGATTTTTGATGGATTGGGATTGGTATGAATTTATAACAAATGCAATTTTTTCAGTTAGTATAGCTTCTTTCGGAATTCTTATAGCGTCCTTTTTATATAATCCTTGTTATTCATCTTTACAAAATTTGAATTTATTTAATTCATTTGTT------------AAAAGTATTTCTAATAAACTGAAAATTTTTGAGAATAAAATAATAAATGTGACATATGATTGGTCATATAATCGAGGTTATATTGATTTTTTTTATGCAACATTTTTAATTCAAGGGATAAGAATATTGTCTAAACTAATTCTATTTTTTGATAGACAAGTAATTGATGGAATTACGAATGGGGTCGGTATTTCGAGTTTTTTCGTAGGAGAAGGTATTAAATATGTAGGTGTGGGTCGAATCTCTTCCTATCTTTTAGTGTATGTATCTTATGTATTAATCTTT----TTATTA---ATTTACTCT
>Glycine_max
ATGGAATATACACATCAATATTCATGGATCATACCTTTTATTCCATTTCCAGTTCCTATGTTAATAGGAGTGGGACTTCTACTTTTTCCGACAGCAACCAAATATCTTCGCCGTATGTGGGCTTTTCCTAGTATTTTATTGTTAACTATAGTTATGATGTTTTCGCTTGATTTGTCTATTCATCAAATCAATAATA------GTTCTTTTTATCAATATGTATGGTCTTGGACCATAAATAATGATCTTTCTTTAGAGTTTGGGTACTTGATCGATTCACTTACTTCTATTATGTCAATATTAATTACTACTGTTGGCATTCTGGTTCTTATTTATAGTGATAATTATATGTCTCATGATCAAGGATATTTGAGATTTTTTGCTTATCTGACTCTTTTTAATATTTCAATGTTGGGATTAGTTACTAGTTCGAATTTGATACAAATTTATGTTTTTTGGGAATTGGTTGGAATGTGTTCTTATTTATTAATAGGCTTTTGGTTCACACGTCCTATTGCGGCAAATGCTTGTCAAAAAGCATTTGTAACTAATCGTGTCGGGGATTTTGGTTTATTATTGGGAATTTTAGGTCTTTATTGGATAACGGGTAGTTTGGAATTTCGGGATTTGTTTCAAATAATAAATAACTTGATTTATAAAAA------TGAAGTTAATATTTTTTTTCTTACTTTGGTTGCCCTCTTGCTATTTTGTGGCTCAGTCGCTAAATCCGCCCAATTTCCTCTTCATGTATGGCTACCAGATGCTATGGAAGGGCCTACTCCAATTTCCGCCCTTATACATGCTGCTACTATGGTAGCCGCGGGAATTTTTCTTGTAGCTCGACTTCTTCCTCTTTTCATAGTTCTACCTGCAATAATGAACGGAATAGCTTTTATAGGTATAATAACGGTAGTATTAGGAGCTACCTTAGCTATTGCTCAACAAGATATTAAGAAAAATTTGGCTTATTCCACAATGTCTCAATTGGGTTATATGATGTTAGCTCTCGGTATGGGATCTTATCGAGCCGCTTTATTTCATTTGATTACTCATGCTTATTCAAAAGCATTGTTGTTTTTAGGATCTGGATCCATTATTCATTCAATGGAAGCTCTTGTCGGATATTCTCCAGCTAAAAGTCAAAATATGGTTCTTATGGGCGGTTTAACAAAACATGTACCAATTACAAAAACTTCTTTTTTAGTGGGTACGCTTTCTCTTTGCGGTATTCCACCTTTTGCCTGTTTTT--GGTCTAAGGATGAGATTCTT--AATG--ATAGTTGGTTG--TATTCACCCATTTTTGCAATAATAGCTTGTTGTACAGCAGGATTAACTGCATTTTATATGTTTCGGATCTATTTACTTGTTTTTGAAGGATATTTAAACGTTCATTTTTTAAATTTCAATGGAAAAAAAAATAGTTCATTCTATTCAATATCTTTATGGGGGAAGAAAGAAGTAAAAAAATTAAAAAA---CAAA-------TTAGCTTTACTAAGAATGAAT------------GAAATGACTTCCTTTTTTA---------TCCGGA-----AGATAT----ATCGCATTAATCAA------AATGTAAAAAACATAACTTG---TCTTTT------TTTTAATTATTTTGGC---ACTAAAAAAACTTGTTTATATCCAAATGAATCGGACAATACTATGCGATTTTCTATCCTTGTTTTAGTGCTCTTTACTTTATTCGTTGGGACCATAGGAATTTCT------------TTCAGCTACAA--AGGAATA------------------------------------------GATTTTGATATATTATCAAAATGGTTAATTCCCTTTATAGACCTTTTACATAAAAATTCAAAAAATTTTGTGG------ATTGGTATGAATTTTTGACCAACGCAGCTTTTTCGGTGATTCTTACTTTTTTAGGAATATTTATAGCGTCTTTTTTTTACAAACCTGTTTATTCAGATTTACAAAATTTGAATTTATTAAATTTATTTGAA------------AAAAATGTTCTTAAT------AAAAAAGTTGCTGATTATTTTCAAAATGTCATATATGATTGGTCGTATAATCGTGGTTATATAGATGTTTTTTATGATATATCTTTAATTACGAGTGTAAGAAAATTAGTACAATTCAATTATTTTTTTGATAAAAAAATAATTGATGCAATTCCGAATGGAATAGGTATTACAAGTTTTTTTATGGGAGAGGCCATCAAATATGTAGGAGGCGGGCGAATTTCTTCATATATTTTATTGTATATATTCTATATAGTAATCTTT----ATACTA---ATTTGGTAT
>Gossypium_arboreum
ATGGAGCATGCAGATCAATATTCATGGATCATACCTTTTGTTCCACTTCCCATTCCTATTTTAATAGGAATGGGACTCCTACTTTTTCCGACGGCAACAAAAAATCTTCGTCGTATGTGGGCTTTTCCCAATATTTTATTGTTAAGTATAGTTATGATTTTTTCGCTCGATCTGTCTATTCAGCAAATAAATGGAA------GTTCTATCTATCAATATGTATGGTCTTGGACCATCAATAATGATTTTTCTTTCGAGTTTGGCTACTTTATTGATTCACTTACCTCTATTATGTCAATATTAATCACTACTGTTGGAATTTTTGTTCTTATTTATAGTGACAATTATATGTCTCATGATGAAGGATATTTGAGATTTTTTGCTTATATGAGTTTGTTCAATACTTCAATGTTGGGATTAGTTACTAGTTGTAATTTGATACAAATTTATATTTTTTGGGAATTAGTTGGAATGTGTTCTTATCTATTAATAGGTTTTTGGTTCACACGACCCGCTGCGGCAAACGCTTGTCAAAAAGCGTTTGTAACTAATCGGATAGGCGATTTTGGTTTATTATTAGGAATCTTAGGTTTTTATTGGATAACGGGAAGTTTCGAATTTCAAGATTTGTTCGAAATATTTAATAACTTGATTTATAATAA------TGAGGTTCATTTTTTATTTGTTACTTTATGTGCCTCTTTATTATTTGCCGGCGCAGTTGCTAAATCTGCTCAATTTCCTCTTCATGTATGGTTACCTGATGCCATGGAGGGGCCTACTCCTATTTCGGCTCTTATACATGCTGCCACTATGGTAGCTGCGGGAATTTTTCTTGTAGCCCGCCTGCTTCCTCTTTTTATAGTTATACCTTACATAATGAATCTAATATCTTTGATAGGTATAATAACGGTATTATTAGGGGCTACTTTAGCCCTTGCTCAAAACGATATTAAGAGGGGTTTAGCCTATTCTACAATGTCCCAACTGGGTTATATGATGTTAGCTCTAGGTATGGGGTCTTATCGAGCCGCTTTATTTCATTTGATTACTCATGCTTATTCGAAAGCGTTGTTGTTTTTAGCATCCGGATCGATTATTCATTCCATGGAAGCTATTGTTGGATATTCTCCAGAGAAAAGCCAGAATATGGTTTTTATGGGCGGTTTAAGAAAGCACGTGCCCGTTACCCAAATTGCTTTTTTAGTAGGTACACTTTCTCTTTGCGGTATTCCACCCCTTGCTTGTTTTT--GGTCCAAAGATGAAATTCTT--AGTG--ACAGTTGGTTG--TATTCACCGATTTTTGCAATAATAGCTTGGTCCACTGCCGGATTAACAGCATTTTATATGTTTCGGATCTATTTACTTACTTTTGAAGGACATTTAAACGTTCATTTTCAAAAATATAGTGGCAAAAAAAGTAGCTCTTTCTATTCAATAAAACTATGGGGTAAAGAAGAGCAAAAAATAATTAACAG---AAAT-------TTTCCTTTATTAACAATGAAC------------GAGCAGCCA-----------------------------------T----ATACAATTGGTGGA------AAA------------AAAGA---AGCTCG------TATTACGAATTTTGGC---TACAAGAAGGCTTTTTCTTATCCTCATGAATCAGATAATACTATGCTATTTCCTATGCTTATATTGCTTCTATTTACTTTATTTGTTGGAGCTATAGCAATTCCT------------TTTAATCAAGA--AGGAATG------------------------------------------CATTTGGATATATTATCCAAATTATTAACTCCATCTATAAATCTTTTACATCAAAATTCAAATGATTTTGAGG------ATTCGTATCAATTTTTTAAAAATGCAACTTTTTCAGTGAGTATAGCTTGTTTCGGAATATTTACAGCATTCCTTTTATATAAACCTTTTTATTCATCTGTACAAAATTTAAACTTACTAAATTCATTTGTG------------AAAAGGGGTCCTAAA------AGAATTTTATTGGATAAAATGATATATTTGATATATGATTGGTCATATAATCGTGGTTACATAGATATGTTTTATTCAATATCCTTAACAAAAGGTATAAGAGGATTGGCCGAACTAACTCATTTTTTTGATAGGCGAGTAATCGATGGAATTACAAATGGAGTAGGCATTACAAGTTTTTTTGTGGGAGAAAGTGTAAAATATCTAGGGGGAAGTCGCATCTCGTTTTATCTATTATTGTATTTAGTTTATGTATTCATTTTT----TTAGTA---ATTTCCTAC
>Heritiera_angustata
ATGGAGCATACATATCAATATTCATGGATCATACCTTTTCTGCCACTTCCCATTCCTATTTTAATAGGAACGGGACTCCTACTTTTTCCGACGGCAACAAAAAATCTTCGTCGTATGTGGGCTTTTCCCAATATTTTATTGTTAAGTATAGTTATGATTTTTTCGGTCGATCTGTCTATTCAGCAAATAAATAGAA------GTTCTATCTATCAATCGGTATGGTCGTGGACCATCACTAATGATTTTTCTTTCGAGTTTGGCTACCTTATTGATTCACTTACCTCTATTCTGTCAATATTAATCACTACTGTTGGAATTTTTGTTCTTATTTATAGTGACAATTATATGTCTCATGATCAAGGATATTTGAGATTTTTTGCTTATATGAGTTTGTTCAATACTTCAATGTTGGGATTAGTTACTAGTTCGAATTTGATACAAATTTATATTTTTTGGGAATTAGTTGGAATGTGTTCTTATCTATTAATAGGGTTTTGGTTCACACGACCCGCTGCGGCAAACGCTTGTCAAAAAGCGTTTGTAACTAATCGGATAGGCGATTTTGGTTTATTATTAGGAATCTTAGGTTTTTATTGGATAACGGGAAGTTTCGAATTTCAAGATTTGTTCGAACTATTTAATAACTTGATTTATCATAA------AGAGGCTCATTTTTTATTTGTTACTTTATGTGCCTCTTTATTATTTGCCGGCGCAGTTGCTAAATCTGCGCAATTTCCCCTTCATGTATGGTTACCTGATGCCATGGAGGGGCCTACTCCTATTTCGGCTCTTATACATGCTGCCACTATGGTAGCAGCGGGAATTTTTCTTGTAGCCCGCCTTCTTCCTCTTTTCATAGTTCTACCTTACATAATGAATCTAATATCTTTGATAGGTATAATAACGGTATTATTAGGGGCTACTTTAGCTCTTGCTCAAAAAGATATTAAGAGGGGTTTAGCCTATTCCACAATGTCCCAACTGGGTTATATGATGTTAGCTCTAGGTATGGGGTCTTATCGAGCCGCTTTATTTCATTTGATTACTCATGCTTATTCGAAGGCATTGTTGTTTTTAGGATCCGGATCAATTATTCATTCCATGGAAGCTATTGTTGGATATTCTCCGGATAAAAGCCAGAATATGGTTTTTATGGGCGGTTTAAGAAAGCATGTGCCAATTACACAAATTGCTTTTTTAGTGGGTACACTTTCTCTTTGTGGTATTCCACCCCTTGCTTGTTTTT--GGTCCAAAGATGAAATTCTT--AGTG--ACAGTTGGTTG--TATTCACCGATTTTTTCAATAATAGCTTGGTCCACCGCCGGATTAACAGCATTTTATATGTTTCGGATCTATTTACTTACTTTTGAAGGACATTTAAACATTCATTTTCAAAATTATAGTGGCAAAAAAAGTAGCTCGTTTTATTCAATAAAACTATGGGGTAAAGAAGAGCAAAAAATGATTAACAGAA-ATTGTCGTTTATCTCCTTTATTAACAATAAATAAT------AACGAGAAGC---------------------------------CATAT------AGAATTGGTGGT------AATGTAAAAAAAGGGGTT---------CTTATTACTATTACGAATTTTAGC---TACAATAAGGCTTCTTCTTATCCTCAAGAATCGGATAATACTATGCTATTTCCTATGCTTATATTGGTTCTATTTACTTTATTTGTTGGATCCATAGCAATTCCT------------TTTAATCAAGA--AGGAATA------------------------------------------CATTTGAATATATTATCCAAATTATTAACTCCATCTATAAATCTTTTACATCAAAATTCAAATGATTTTGAGG------AT------CCATTTTTAACAAATGCAACTTTTTCAGTGAGTATAGCTTGTTTCGGAATATTTACAGCATTCCTTTTATATAAGCCTTTTTATTCATCTTTACAAAATTTGAACTTACTAAATTCGTTTGCG------------AAAAGGGGTCCTAAA------AGAATTTTCTTGGAGAAAATAATCTATTTGATATACGATTGGTCATATAATCGTGGTTACATAGATACGTTTTATTCAATATCCTTAACAAAAGGTATAAGAGGATTGGCCGAACTAACTAATTTTTTTGATAGGCGAGTAATCGATGGAATTACAAATGGAGTAGGCATTACAAGTTTTTTTGTAGGAGAAAGTATAAAATATGTAGGGGGAAGTCGCATCTCTTTTTATCTATTATTGTATTTATTTTATGTATTCATTTTT----TTATTA---ATTTTACTT
>Heuchera_sanguinea
ATGGAACATACATATCCATATGCATGGATCATACCTTTCGTTCCACTTCCTGTTCCTGTCTTAATAGGAGTGGGACTTCTCCTTTTTCCGACGGCAACCAAGAATCTTCGTCGTATGTGGGCTTTTCCTAGTGTTTTATTATTAAGTATAGTTATGATTTTTTCGGCGGATCTGTCTATTCAGCAAATAAATAGCA------ATTCCATATATCAATATGTATGGTCTTGGACTATCAATAATGATTTTTCTTTAGAGTTCGGCCACCTGATCGACCCACTTACTTCTATTATGTTAATATTAATCACTACTGTTGGAATTATGGTTCTTATTTATAGTGATAATTATATGTCTCATGATCAAGGATATTTAAGATTTTTTGCTTATATGAGTTTTTTCAATACTTCCATGTTGGGATTAGTTACTAGTTCTAATTTGATACAAATTTATATTTTTTGGGAATTAGTTGGAATGTGTTCATATCTATTAATAGGTTTTTGGTTCACAAGACCTATTGCGGCAAATGCTTGTCAAAAAGCTTTTGTAACTAATCGTATAGGGGATTTTGGTTTATTCTTAGGAATTTTAGGTCTTTATTGGATAACAGGTAGTTTTGAATTTAGAGATTTGTTCGAAATATTCAATAACTTGAGTTATAATAA------TGAGTTAAATTTATTATTTGTTACTTTGTGTGCTTTTCTATTATTTTCCGGTGCAGTTGCTAAATCCGCGCAATTTCCCCTTCATGTATGGTTACCCGATGCCATGGAGGGGCCTACTCCTATTTCGGCTCTTATCCATGCTGCTACCATGGTAGCAGCGGGAATTTTTCTTGTCGCTCGGCTTCTTCCTCTTTTCATAGTTATACCTTACATAATGAATCTAATATCTTTGATAAGTATAATAACAGTACTATTAGGAGCTACTTTAGCTCTTGCTCAAAAAGATATTAAGAGAAGTTTAGCCTATTCTACAATGTCTCAATTGGGTTATACGATGTTAGCTTTAGGCATGGGGTCGTATCGAGCTGCTTTATTTCATTTAATTACCCATGCTTATTCGAAAGCATTATTGTTTTTAGGATCTGGATCAATTATTCATTCAATGGAAGCTATTGTCGGATATTCTCCAGATAAAAGTCAGAATATGGTTCTTATGGGTGGTTTAACAAAACATGTGCCAATTACAAAAACAGCTTTTTTTTTAGGTACACTTTCTCTTTGTGGTATTCCACCACTTGCTTGTTTTT--GGTCCAAAGATGAAATTCTT--AATG--ATACTTGGTTA--TATTCACCAATTTTCGCAATAATAGCTTGTTCCACAGCTGGGTTAACTGCATTTTATATGTTTCGGATTTATTTACTTACTTTTGAAGGGCATTTAAACGTTCATTTTCAAAATTACAGTGGAAAAAAAACGAGCTCGTTCTATTCAATATCTCTATGGGGTAAAGAAGGTCCAAAAACGACTAAAAC---AAAA-------TTTACTTTATTAACAATGAAT------------GAGAGGGCTTCTTCTTTTT---------CGAAGA-----AGACAT----ACCAAATGGATAGT------AATCTAAAAAAGATGACCCA---ACCCTT------TATTTTTAAGACTTGG---AATAAGAAAACTTTTTCATATCCCCATGAATCGGATAATACTATGCTATTCTCTCTGCTTGTATTGGTCCTATTTACTTTGTTCGTTGGAGCCATAGGAATTCCT------------TTCAATCAAGA--AGGAAAG------------------------------------------GATTTAGATATATTATCTAAATGGTTAACCCCGTCTATAAACCTTTTACATAAAAATTTGACTAATTCTGTGG------ATTGGTATGCATTTGTGACAAATGCAATTTTTTCAGTCAGTATAGCGTATTTCGGAATACTTATAGCGTCCCTTTTATATAAGCCTGTTTATTCATCTTTACAAAATTTGAACTTAATTAATTCATTTGTT------------AAAAAAGGGCCTAAG------AGGATTTTTTGGGACAAAATAATATATGTGATATATGGTTGGTCATATAATCGTGGTTACATAGATGCTTTTTATGCAACATCTTTCACTAAGGGTATAAGAGGGTTAGCTGAATTAACTCATTTTTTTGATAGACGAGTAATTGATGGAATTACGAATGGCGTTGGTATTACGAGTTTCTTTGTAGCAGAAGGCATCAAATATGTAGGGGGTGGCCGCATCTCTTCTTATCTTTTCTTGTATTTATCTTATGTATCAATATTT----TTATTA---AGTTACTAC
>Jatropha_curcas
ATGGAACATATATATCAATATTCATGGATCATACCTTTCGTTACGTTCACCGTGCCTATATTAATAGGAGCGGGACTCCTACTTTTTCCGGCAGCAACAAAAAAACTTCGTCGTATATGGGTTTTTCCAAGCGTTTTATTGTTAAATATAGTCATGATTTTTTCAATCGATCTGTCTATTCAGCAAATAAATAGCA------GTTTTTTATATCAATATATATGGTCGTGGACTATCAATAATGATTTTTCTTTAGAGTTCGGATACTTGATTGACCCACTTACTTCTATTTTGTCAGTATTAATTACTACAGTTGGAATTTTGGTTCTTTTTTATAGTGATAATTATATGTCTCATGATCAAGGCTATTTGAGATTTTTTGCTTATATGAGTTTTTTCAATACTTCAATGTTGGGATTAGTTACTAGTTCTAATTTGATACAAATTTATATTTTTTGGGAATTGGTTGGAATGTGTTCTTATCTATTAATAGGTTTTTGGTTCACACGACCTATTGCATCAAACGCTTGTCAAAAAGCGTTTGTAACTAATCGTGTAGGGGATTTTGGTTTATTATTAGGAATTTTAGGTCTTTATTGGATAACAGGCAGTTTCGAATTTCGGGATTTGTTCAAAATATTCAATAACTTGATTTCTAATAA------TCAGGTTAATCTTTTATTTGTTACTTTGTGTGCCTTTCTATTATTTTCCGGTGCAATTGCGAAATCGGCGCAATTTCCTCTTCATGTATGGTTACCGGATGCCATGGAAGGGCCTACTCCTATTTCGGCTCTGATACATGCTGCTACTATGGTAGCGGCGGGGATTTTTCTTATAGCTCGACTTTTTCCTCTTTTTGTAGTCACACCTTACATAATGAATCTAATCGCTTTGATAGGTATAATAACAGTATTTTTAGGAGCTACTTTAGCTCTTGCTCAAAAAGATATTAAGAGAAGTTTAGCCTATTCTACAATGTCTCAATTGGGTTATATGATGTTAGCTCTAGGTATGGGGTCTTATCGAGTCGCTTTATTTCATTTGATTACTCATGCCTATTCGAAGGCATTGTTGTTTTTAGGATCTGGATCGATTATTCATTCAATGGAAGCTATTGTTGGTTATTCTCCAGATAAGAGTCAAAATATGGTTCTGATGGGTGGTTTAACAAAACATATTCCAATTACAAAAACTGCTTTTTTATTAGGAACACTTTCCCTTTGTGGTATTCCACCTTTCGCCTGTTTTT--GGTCCAAAGATGAGATTCTT--AATG--ATAGTTGGTTG--TATTCACCTATTTTTGCAATAATAGCTTGTTTCACAGCAGGATTAACTGCATTTTATATGTTTCGGGTTTATTTACTTACTTTTGAAGGACATTTAAATGTTCATTTTCAAAATTAC---------AAAAACAGTTCATTTTATTCAATCTCTTTATGGGGTAAAGAAGAATCTAAAATGCTTAACAA---CAAT-------TTAGCTTTATCAGCAATGAAT------------GAAAGGACTTCTTTTTTTT---------GGAGGA-----ACACAT----ATCAAATTGGCGGT------AATTTAAGAAATATGACATG---GCCTTT------TATTAAAAATTTTAAT---ACTAAAAGGGTTTTTTCCTATCCCCATGAATCGGATAATACTATGTTACTTCCTATGCTTGTTTTGGTACTATTTACTTTATTTGTTGGAGCCATAGGAATTCCC------------TTCAATGAAGA--AGGAATG------------------------------------------CAGTTGGATATTTTGTCAAAACTTTTAACTCCGTCTTTAAACCTTTTGTACCAAAACCAAAGTGAGTCTGTGG------ATTGGTATGAATTTGTAACAAATGCCATTTTTTCGGTCAGTATAGCTTTTTTCGGAATATTTATAGCGTCCTTTTTATATAAGCCCGTTTATTCATCGTTACAAAATTGGAATTTCTTTAATTTGTTCACT------------AAAAAGGGTCCTAAT------AGAATTCTTTGGGACAAAATACTAAATGTGATATATAATTGGTCCTATAATCGAGGTTACATAGATGCTTTTTATGCAATATCTTTTATTGGGGGTATAAGAAAATTGGCCGAATTAATTCATTTTTTTGATAAAAGAATAATTGATGGAATTATCAATGGAGTCGGTCTTACCAGTTTCTTTGTAGGAGAGGGTATAAAATATGTAGGAAGTGGTCGCATCTCTTCTTATCTCTTATTGTATTTATTTTGTGCATTAATCTTT----TTAGTA---ATTTACTAC
>Larrea_tridentata
ATGGAACATATGTATCAATATTCATGGATCATACCTTTTCTTCCACTTCCGGTTCCTATTTTAATAGGAGTGGGGCTTATATTGTTTCCAAAAGCTACAAAAAATTTTCGCCGTATATGGGCCTTTCCTAGTATTTTATTGTTAAGTATAGCCATGATTTTTTCAACTGAGTTGTCTATTCAGCAAATAAATAGTA------ATTCTATCTATCAATATGTAGGGTCTTGGACTATCAATAATGATTTTTCTTTTGAATTAGGTTATTGCATTGATCCACTTACTTGTATTATGTCAATCTTAATAACTACTGTTGGAATTCTGGTTCTTTTTTATAGTGACAATTATATGTTCTATGATCAAGGATATTTGAGATTTTTTGCTTATATGAGTTTTTTCACCACTTCAATGTTAGGATTAGTTACTAGTTCTAATTTGATACAAATTTATATTTTTTGGGAATTAGTTGGACTTTGTTCTTATCTATTAATTGGTTTTTGGTTTACACGACCTAGTGCAGCAAGTGCTTGTCAAAAAGCATTTGTAACTAATCGTGTAGGGGATTTTGGCTTATTATTAGGAATTTTAGGTTTTTATTGGATAACAGGTAGTTTCGAATTTCGAGATTTGTTCGAAATATCAAAAAATTTAATTGATAATAA------TGAGATCAATTCTTTATTTCTTTCTTTATGCTCCTTCTTATTATTCACTGGTGCAGTTGCTAAATCTGCCCAATTCCCTCTTCATGTATGGTTACCGGATGCTATGGAAGGTCCTACTCCTATCTCAGCTTTGATACATGCGGCTACTATGGTAGCTGCGGGAATTTTTCTTGTAGCCCGTCTTCTTCCTCTTTTTATAGTTGTACCTTATATAATGAATATAATTGCTGTTCTAGGCATAATAACACTACTGTTCGGAGCTACTTTAGCTCTTGCTCAAAAAGATGTTAAAAGGGGTTTAGCTTATTCTACAATGTCTCAATTGGGCTATATGATGTTAGCTCTAGGTATGGGGTCTTATCGAGCTGGTTTATTTCATTTGATTACTCATGCGTATTCCAAAGCATTGTTATTTTTAGGATCCGGATCTATTATTCATTCAATGGAAAGTCTTGTTGGATATTCTCCGGATAAAAGTCAAAATCTAGTTATTATGGGCGGTTTAAAAAAGCATGTGCCAATTACAAAAACTGCTTTTTTATTAGGTACACTTTCTCTTTGTGGTATTCCACCCCTTGCTTGTTTTT--GGTCTAAAGATGAAATTCTT--CATG--ATAGTTGGTTA--TATTCATCAATCTTCGCAATAATAGCTTGTTCCACAGCAGGATTAACTGCATTTTATATGTTTAGGATTTATTTACTTATTTTTGAAGGACATTTCAATTTTCATTTTCAAAATTACAGTGGAAACAAAAGTAGTTCATTCTATTCAATATCTATATGGGGTAAAGAAGGAAAAAAAATTATTCAAAACA-ATTTGACTTTGTCAAATCTATTTATACTCAATAAT------AATAAAAAGTCTTATCATTTTT---------GGAAAAAGACGACCTAT------GGATTTTTTGGT------AATGTAATAAATTTAACGCGC---CCTTTTATTAGTATTACCCATTCCTTC---ACTCAAAATATTTTTTTGTATCCCCGTGAGTCAGATAATACTATGTTATTTCCAATGCTTATATTGGTCCTATTTACTTTGTTTATTGGAGTCATAGGAATTCCT------------TTCAATCAAGA--AAAAATG------------------------------------------GATTTTGATTTATTATCAAAATTGTTAACTCCATCTATAAATCTTTTAGAACAAACTTCCAATAATTCTGAGG------GTTGGTATGAATTTTTGACAAATGCAACTTTTTCAGTAAGTATAGCATTTATTGGAATATTTATAGCGTCTTTTTTATATAATCCCTTTTATTCGTCTTTAACAAATTTTCACTTAATTAATTCATTTTATAAAAA---TTATAAAAAGAGTTCTCAA------GAAATTTTTTGGGACAAAATAATCAATTTTATATATGATTGGTCATATAATCGTGGTTACATAGATTACTTTTATGAAATATTTTTTATAAAAAGTATAAGAAAATTAGCTGAATTAAGTCATTTTTTTGATAGACGAATAATTGATGGAATTCCAAATGGATTTGGTATTACTAGTTTTTTTGTGGGAGAAGGTATCCGATATGTGGGGAGTGGGCGTATCTCGTCTTATCTTTTATTATATTTGTCTTATGTGTTAATCTTT----TTATTA---ATATACTAC
>Liquidambar_styraciflua
ATGGAAGATACATATCAATATACATGGATCATACCTTTCGTTCCACTTCCAGTTCCTATGTTAATAGGAATGGGACTTCTCCTTTTTCCGAGAGCAACAAACAATCTTCGTCGTATGTGGGCTTTTCCTAGTGTTTTATTGTTAAGTATAGTTATGCTTTTTTCAGCCGATCTGTCTATTCAACAAATAAATAGCA------GTTCTATCTATCAATATGTATGGTCTTGGACCATCAATAATGATTTTTCTTTAGAGTTCGGATATTTGATCGACCCACTTACTTCTATTATGTCAATATTAATTACTACTGTTGGAATTTTGGTTCTTATTTATAGTGACAATTATATGTCTCATGATCAAGGATATTTGAGATTTTTTGCTTATATGAGTTTTTCCAATACTTCTATGTTGGGATTAGTTACTAGTTCGAATTTGATACAAATTTATATTTTTTGGGAATTAGTTGGAATGTGTTCGTATCTATTAATAGGTTTTTGGTTCACACGACCTATTGCGGCAAATGCTTGTCAAAAGGCGTTTGTAACTAATCGTGTAGGGGATTTTGGTTTATTATTAGGAATTTTAGGTCTTTATTGGATAACAGGTAGTTTCGAATTTCGGGATTTGGTCGAAATATTCAATAACTTGATTTATAATAA------TGAGGTCAATTTTTTATTTGTTACTTTGTGTGCCTTCCTATTATTTGCCGGTGCAGTTGCTAAATCAGCGCAATTTCCCCTTCATGTATGGTTACCCGATGCCATGGAGGGGCCTACTCCTATTTCGGCTCTTATACATGCCGCTACTATGGTAGCAGCGGGAATCTTTCTTGTAGCTCGGCTTCTTCCTCTTTTCATAGTCATACCTTATGTAATGAATCTAATATCTTTGATAAGTATAATAACAGTACTATTAGGAGCTACTTTAGCTCTTGCTCAAAAAGATATTAAGAGAAGTTTAGCCTATTCTACAATGTCTCAATTGGGTTATATGATGTTGGCTCTAGGTATGGGGTCTTATCGAGCTGCTTTATTTCATTTGATTACTCATGCTTATTCGAAAGCATTATTGTTTTTAGGCTCCGGATCCATTATTCATTCAATGGAAGCTATTGTTGGATATTCTCCAGATAAAAGTCAGAACATGGTTCTTATGGGCGGTTTAACAAAACACGTGCCAATTACAAAAACCGCTTTTTTGTTAGGTACACTTTCTCTTTGTGGTATTCCACCTCTTGCTTGTTTTT--GGTCCAAAGATGAAATTCTT--AATG--ATAGTTGGTTG--TATTCACCTATTTTCGCAATAATAGCTTGTTCCACAGCAGGATTAACTGCATTTTATATGTTTCGTATCTATTTACTTACTTTTGAGGGGCATTTAAACGTTCATTTTCAAAATTATAGTGGAAAAAAAAGTAGCTCGTTCTATTCAATATCTCTATGGGGTAAAGAAGGGTCAAAAACGATAAAAAA---AAAA-------TGGAGTTTATTAACAATGAAT------------GAAAGGGCTTCTTTTTTTT---------CGAAGA-----ACACAT----ATCAAATTCATGGT------AATGTAAGAAAGATGACGCG---CCCTTT------TATTACTCATTTTGGT---ACTAAAAACACTTTATTTTATCCCCATGAATCCGACAATACTATGCTATTCCCTCTGCTTGTATTGGTCCTATTTACTTTGCTCGTTGGAGCCGTAGGAGTTCCT------------TTCAATCAAGA--AGGAATA------------------------------------------GATTTGGATATATTATCAAAATGGTTAATTACGGCTATAAACCTTTTACATAAAAATTCGACTAATTCTGTGG------ATTGGTATGAATTTGTGACAAATGCAACTTTTTCAGTCAGTATAGCGTTTTTCGGAATATTTATAGCGTCCCTTTTATATAAGCCTGTTTATTCATCTTTACAAAATTTGAATTTAATTAATTCATTTGCT------------AAAATCGGCCCTAAG------AGAATTCTTTGGGACAAAATAATAAATGTGATATACAATTGGTCATATAATCGTGGTTACATAGATGCTTTTTATGCAACATCCTTAACTAAGGGTATAAGAGGATTAGCCGAATTAACTCATTTTTTTGATAGACGAATAATTGATGGAATTACGAATGGGGTTGGTGTTACCAGTTTCTTTGTAGGAGAAGGCATCAAATATGTAGGGGGCGGGCGCATCTCTTCTTATCTCTTCTTGTATTTATCTTATGTATTCATTTTT----TTATTA---ATTTACTAC
>Manihot_esculenta
ATGGAACATATATATCAATATTCATGGATCATACCTTTCGTTACATTGCCAGTACCTATGTTAATCGGAGCGGGACTCCTGCTTTTTCCGGCAGCAACAAAAAAACTGCGGCGTATGTGGGCTTTTCCAAGCGTTTTCTTGTTAAGTATAGTCATGATTTTTTCAATCGATTTGTCTATTCAGCAAATAAATAGTA------GTTTTATTTATCAATATATATGGTCGTGGACTATCAATAATGATTTTTCTTTAGAGTTCGGACACTTGATTGACCCACTTACTTCTATTTTGTCAGTATTAATTACTACAGTTGGCATTTTGGTTCTTTTTTATAGTGACAATTATATGTCTCATGATCAAGGCTATTTGAGATTTTTTGCTTATATGAGTTTTTTCACTACTTCAATGTTGGGATTAGTTACTAGTTCTAATTTGATACAAATTTATATTTTTTGGGAATTGGTTGGAGTGTGTTCTTATCTATTAATAGGTTTTTGGTTCACACGACCTATTGCATCGAATGCTTGTCAAAAAGCGTTTGTAACTAATCGCGTAGGGGATTTTGGTTTATTATTAGGTATTTTAGGTCTTTATTGGATAACGGGCAGTTTCGAATTTCGGGATTTGTTCAAAATCTTCAATAACTTGATTTATAATAA------TCAGGTTAATTTTTTATTTGTTACTTTGTGTGCCGTTCTATTATTTTCTGGCGCAATTGCTAAATCGGCGCAATTTCCTCTTCATGTATGGTTACCGGATGCCATGGAAGGGCCTACTCCTATTTCGGCTCTGATACATGCTGCTACTATGGTAGCGGCGGGAATTTTTCTTGTAGCTCGCCTTTTTCCTCTTTTCGTAATTATACCTTTCATAATGAATCTAATAGCTTTGATAGGTATAATAACAGTATTTTTAGGAGCTACTTTAGCTCTTGCTCAAAAAGATATTAAGAGAAGTTTAGCCTATTCTACAATGTCTCAATTGGGTTATATGATGTTAGCTCTAGGTATGGGGTCTTATCGGGCCGCTTTATTTCATTTGATTACTCATGCCTATTCGAAAGCATTGTTGTTTTTAGGATCTGGATCCATTATTCATTCAATGGAAGCTATTCTTGGTTATTCTCCAGATAAGAGTCAAAATATGGTTCTTATGGGTGGTTTAACAAAACATATTCCAATTACCAAAACGGCTTTTTTATTAGGAACACTTTCTCTTTGTGGTATTCCCCCCTTCGCCTGTTTTT--GGTCCAAAGATGAAATTCTT--AATG--ATAGTTGGTTG--TATTCACCTATTTTCGCAATAATAGCCTGTTTCACAGCGGGATTAACCGCATTTTATATGTTTCGGGTTTATTTACTTACTTTTGACGGACATTTTAATGCTCATTTTCAAAGTTACAGTGGTAAAAAAAACAGTTCATTTTATTCAATATCTTTATGGGGTAAAGAAGGATCAAAAATGCTTAACAAAA-ATTTGCGTTTATTAGCTTTATTAACAATGAATAAT------AAGGAAAGGGCTTCTTTTTTTT---------GGAAGAAC---ACATAT------CAAATTGATGGT------AATGTAAGAAATATGACGTGG---CCTTTTATTACTATTCAAAATTTTAAC---ACTAAAAGGATTTTTTCCTATCCCCATGAATCGGATAATACTATGTTATTTCCTATGCTTATCTTAGTACTATTTACTTTGTTTATTGGAGCCATAGGAATTCCT---TTCAATCAATTCAATCAAGA--AGGAATGCTGTTG------------------------------------GATATAGATATATTGTCAAAACTTTTAACTCCGTCTTTAAACCTTTTGCATCAAAATCCAGAAAATTCGGTGG------ATTGGTATGAATTTGTAACAAATGCAACTTTTTCAGCCAGTATAGCTTTTTTTGGAATATTTATAGCGTCCTTTTTATATAAGCCTGTTTATTCATCGTTACAAAATTTGAATTTCTTTAATTCGTTCGCT------------AAAAAAGGTCCTAAG------AGAATTCTTTGGGACAAAATAATAAATGTGATATATAATTGGTCCTCTAATCGAGGTTATATAGATGCTTTTTATGCAATATCTTTTATTGGAGGTATAAGAAAATTGGCTGAATTAATTCATTTTTTTGATAAACAAATAATTGATGGAACCCCCAATGGGGTCGGTGTTACTAGTTTCTTTGTAGGAGAGGGTATAAAAAATGTAGGAAGTGGTCGCATCTCTTTTTATCTCTTATTTTATTTATTTTATGCGTTAATCTTC----TTATTA---ATTTACTAC
>Morus_indica
ATGGAATATATATATCAATATTTCTGGATTATAACTTTCATCTCACTTCCTGTTCCTATATTAATAGGAGTAGGACTTCTACTTTTTCCAACGGCAACAAAAAGTCTTCGCCGTATGTGGGTTTTTCCAAGTGTTTTATTGTTAAGTATAATTATGCTTTTTTCAACCTATCTAGCTATTCAACAAGTAAATAACC------CTTCTATATATCTATCTATATGGTCTTGGACTATAAATAATGACTTTTCTTTAGAATTTGGCTATTTAGTTGACCCACTTACTTCTATTATGTTAATATTAATTACTACTGTTGGAATTTTGGTTCTTATTTATAGTGACAATTATATGTCTCATGATCAGGGATATTTGAGATTTTTTGCCTATATGAGTTTTTTCAATACTTCAATGGTAGGATTGGTTACTAGTTCTAATCTCATACAAATTTATTTTTTTTGGGAATTGGTTGGAATGTGTTCTTATCTATTAATAGGTTTTTGGTTTACACGACCTACTGCAGCGAATGCTTGTCAAAAAGCGTTTGTCACTAATCGCGTCGGAGATTTTGGTTTATTATTAGGAATTTTAGGTTTTTATTGGATAACGGGCAGTTTAGAATTTCGGGATTTGTTTGAAATATTCAATAACTTGGTTTATAATAA------TGAAGTTAATCTTTTATTTGCTACTTTGTGTGCCTTTCTATTATTTGCTGGTGCAATTGCTAAATCTGCCCAATTTCCCCTTCATGTATGGTTACCCGATGCTATGGAAGGGCCTACCCCTATTTCAGCTCTTATACATGCTGCTACTATGGTAGCAGCTGGAATTTTTCTTGGAGCTCGGCTTCTTCCGCTTTTCATAGTTATGCCTTATATAATGAATCTAATAGCTTTATTAGGTATAATAACATTACTTTTAGGAGCCACTTTAGCCTTTGCTCAAAAGGATATTAAGAGAGGTTTAGCTTATTCTACAATGTCTCAATTGGGTTATATGATGTTGGCTCTAGGTATGGGTTCTTATCGGGCTGCTTTGTTTCATTTGATTACTCATGCTTATTCCAAAGCATTGTTGTTTTTAGGATCTGGATCTATTATTCATTCAATGGAAAGTATTGTTGGATATTCTCCAGATAAAAGCCAGAATCTGGTTCTTATGGGAGGTTTAAAAAAACATGTACCAATTACAAAAACATCTTTTTTATTAGGTACACTTTCTCTTTGTGGTATTCCACCTCTTGGCTGTTTTT--GGTCCAAAGATGAAATTCTT--AATG--ATAGTTGGTTG--TATTCACCAATTTTTGCAATAATAGCTTTTTCCACAGCGGGATTAACTGCATTTTATATGTTTCGGATCTATTTACTTACTTTTGAGGGACATTTAAATCTTTATTTTCAAACTTACAGTGGTAAAAAAAGAAGTTCTGTCTATTCAATATCTTTATGGGGTAGAGAAGAGCAAAAGTGGATTAAAAC---AAAA-------TTACCTTTATTAACAATGAAT------------AAAAAGACTTCTTTTTTTT---------TTAAAA-----AGAAAT----ATCTAATTAATAGA------AATGTAAGAAATTTGAGGGG---GCCTAT------TATTCCTAATTTTGGT---ACTAAGAACAGTTTCTCGTATCCTCATGAGTCGGAAAATACTATGCTATTTTCTATGCTTGTATTAGGTCTATTTACTTTGTTCATTGGAATTATAGGAATTCCT------------TTCAATCAAGA--AGGAATT------------------------------------------CAGTTGGATATATTAACAAAATTATTAACTCCGTCTATAAACCTTTTATATCAAAATAAAAAAAATTTGATGG------ATTGGTATGAGTTTATAACAAATGCAACTTATTCAGTCAGTATAGCTTCTTTCGGAATCCTTATAGCATCCTTTTTATATAATCCTGGTTATTCATCTTTACAAAATTTTAATTTATTTAATTCATTTGTT------------AAAGGTATTTCTAAG------AAATTTTTTGAGGATAAAATAATAAATGTGACATATGATTGGTCGTATAATCGGGGTTATATTGATTTTTTTTATGCAACATTTTTAATTCAAGGTATAAGAATATTGTCTGAACTAATTCATTTTTTTGATAGACAAGTAATTGATGGAATTACGAATGGGGTCGGTATTTCGAGTTTTTTCGTAGGAGAAGGTATTAAATATGTAGGTGTCGGTCGAATCTCTTCCTATCTTTTAGTGTATATATCTTATGTATTAATCTTT----TTATTA---ATTTACTCC
>Oenothera_parviflora
ATGGAATATACATATCAATATTCATGGATTATACCTTTCATTCCACTACCAGTTCCTATTCTAATAGGAATGGGACTTCTACTTTTTCCGACAGCAACAAAAAATCATCGTCGTGTGTGGTCTTTTCCTAGCATTTTACTGTTAAGCATGGTTATGCTTCTTTCCGTCTATCTCTCTATTCAACAAATAAATAGAA------GTTTTATCTATCAATATGTATGGTCTTGGACCATTAATAATGATTTTTCTTTAGAGTTCGGTCACTTAATCGATCCACTTGCTTCTATTATGTTAATATTAATTACTACTGTTGGAATTTTGGTTCTTTTTTATAGTGATAATTATATGTCTCATGATCAAGGATATTTAAGATTTTTTGCTTATCTGAGTTTTTTCAATACCTCAATGTTAGGATTAGTTACTAGTTCTAATTTGATACAAATTTATATTTTTTGGGAATTAGTTGGAATGTGTTCTTACCTATTAATAGGTTTTTGGTTCACGCGACCTATTGCAGCAACTGCTTGTCAAAAAGCTTTTGTAACTAATCGTGTAGGGGATTTTGGTTTATTATTAGGAATTTTAGGTCTTTATTGGATAACGGGTAGTTTTGAATTTAGGGATTTGTTCGAAATAGTGAATAACTTAATTAATAATAA------TCAAGTTCATTTTTTATTTGTTACTTTGTGTTCCTTTCTCTTATTTGCTGGTGCAGTTGCTAAATCCGCGCAATTCCCCCTTCATGTATGGTTACCTGATGCCATGGAAGGGCCCACTCCTATTTCCGCTCTTATCCATGCCGCTACTATGGTAGCCGCGGGCATTTTTCTTGTAGCTCGGCTTCTTCCTCTTTTTGTAATCACACCTTACATAATGAATTTGATATCTTTGATAGGTATAATAACAGTACTATTAGGAGCTACTTTAGCCCTTGCTCAAAAAGATATTAAAAGAAGTTTAGCTTATTCTACAATGTCTCAACTGGGTTATATGATGCTAGCTCTAGGTATGGGTTCTTATCGAGCTGCTTTATTTCATTTGATTACTCATGCTTATTCAAAAGCATTGTTGTTTTTAGGCTCCGGATCCATTATTCATTCAATGGAATCCATTGTTGGCTATTCTCCAGATAAAAGCCAGAATATGGTTCTTATGGGCGGTTTAAAAAAGCATGTACCAATCACAAAAACGGCTTTTTTGGTGGGTACGCTTTCTCTTTGTGGTATTCCACCTCTTGCTTGTTTTT--GGTCCAAAGATGAAATTCTT--AATG--ATAGTTGGTTG--TATTCGCCAATTTTCGCAATAATAGCTTGTTCCACAGCAGGATTCACTGCATTTTATATGTTTCGTGTTTATTTACTTACTTTTGATGGACATTTAAACGTTCATTTTCAAAATTATAGTGGTCAAAAAAGTAGCTCCGTCTATTCAATATCTTTATGGGGAAAACAAGTACCAAAAAGGATTCAAAA---TCCG-------TTAAATTTATTGACAATGAAT------------GAAAGTACGTCTTTTTTTT---------GGAATA-----ACAAAT----GTAAACTTGATGGT------AATGTAAAAAAGAGGATACG---CCCTTT------TATTACTCATTTTCCG---AATAGAAAGACTTTTTCTTATCCCCATGAGTCGGACAATACTATGCTATTTTCCCTCTTTGTATTAGTGCTCTTTACTTTGTTTGTTGCAGCCATAGGAATTCCT------------TTTAATCAAGA--AGGAAGT------------------------------------------GATTGCGATATATTATCAAAATTGTTAAATCCGTCTATAAACCTTTTACATCAAAATTCAAATAATTTTACGG------ATTGGTATGAATTTGTGACCAATGCAAGTTTTTCCGTCAGTATAGCCCTTTTGGGGATATTTATAGCGACTTTCTTATATAAGCCTATTTATTCATCTTTACAAAATTTCAACTTACTTAATTCATTTTAT------------AAAAGAAGTGCCAAT------CGAGTTATGTGGGACAAAATCCAAAATTGGATATATGATTGGTCATATAATCGTGGTTATATAGATTCTTTTTATACAATATCCTTAACTGGGGGTATAAGAGGATTGGCTGAACTAAGTCATTTTTTTGATAGACGCGTAATTGATGGAATTCTAAACGGATTCGGCCTTACGAGTTTCTTTTTAGGAGAAAGTCTCAAATATTTCGGGGGCGGACGTATCTCTTCGTATCTCTTATTGTATTCCATTTTTATATTCATTTTT----TTATTA---ATGGATTCT
>Oxalis_latifolia
ATGGAACATATATATCAATATTCATTTATCATACCTTTTGTTACACTTCCTGTTCCTATGTTAATAGGAATTGGTCTTCTACTTTTTCCGACAGCAACAAAAAATCTTCGCCGTATGTGGGCTTTTCCTAGTATTTTATTATTAAGTATTGTTATGATTTTTTCAGTCGATCTGTCTATTCAGCAAATAAATAGCA------GTTCTATTTATCTATATGTATGGTCTTGGACTATTAATAATGATTTTTCTTTAGAGTTTGGTTGCTTAATTGATCCACTTACTTCTATTCTGTTAATATTAATTACAACTGTTGGAATTTTGGTTCTTATTTATAGTGACAATTACATGTCTCATGATCAAGGATATTTGAGATTTTTTGCTTATATGAGTTTTTTCAATACTTTAATGTTAGGATTAATTACTAGTTCTAATTTGGTACAAATTTATATTTTTTGGGAGTTAGTTGGAATGTGTTCTTATTTATTAATAGGTTTTTGGTTCACACGACCTCTTGCAGCCACTGCTTGTCAAAAAGCCTTTGTAACTAATCGTGTAGGGGATTTTGGTTTATTTTTAGGAATTTTAGGTGTTTATTCGACAACGGGTAGTTTCGAATTTCGGGATTTGTTCGAAATATTCAACAACTTGATTTATAGTAA------TGAGGTTGATTTTTTATTTGTTACTTTGTGTGCCTTTCTATTATTTGCTGGTGCAATTGCTAAATCTGCTCAATTCCCCCTTCATGTATGGTTACCTGATGCCATGGAAGGACCTACGCCTATTTCGGCTCTTATACACGCTGCCACTATGGTAGCAGCAGGAATTTTTCTTGTAGCTCGCCTTCTTCCTCTTTTTATAGTCATACCTTCTATAATGAATCTAATAGCTTTGATAGGTATAATAACAGTACTATTAGGAGCTACCTTAGCTCTTGCTCAAAAAGATATTAAGAGAGGTTTAGCCTATTCTACAATGTCTCAATTGGGTTATATGATGTTAGCCCTAGGTATGGGGTCTTATCGGGCTGCTTTATTTCATTTGATTACTCATGCCTATTCGAAAGCATTGCTATTTTTAGGATCTGGATCAATTATTCATTCAATGGAAGCTGTTGTTGGATATTCTCCGACTAAAAGTCAAAATATCCTTCTTATGGGCGGCTTAACAAAATATGTACCAATTACAAAAACGTCTTTTTTATTAGGTACACTTTCCCTTTGTGGTATTCCACCTCTTGCTTGCTTTT--GGTCCAAAGATGAAATTCTT--AATG--ATAGTTGGTTG--TATTCACCCATTTTTGCAATAATAGCTTGTTTCACAGCAGGCTTAACCGCATTTTATATGTTTCGGATCTATTTACTTACTTTTGAAGGACATTTAAATGTTCATTTTCAAAATTACAGTGGCAAAAAAACTAGCTTGGTCTATTCAATATCTCTATGGGGCAAAGAAGAATTAAAAATAATAAAAAA---AAAT-------TTATCTTTCTTAACAATCAAT------------GAGGGGTCTTCTTTTTTTT---------ATACGA-----AGGCAT----ATCGACTTGCTAAT------AATGTAAGAACTATGCCACG---ACCTTT------TATTAATTCTTTTGTT---ACTAAGAATACTTTTTCTTATCCTCAGGAGTCGGATAATACTATACTTTTTTCTATGCTTATATTGGTTCTATTTACTTTATTTGTTGGAGCCGTAGGAATTCCT------------TTCAATGAAGA--AGGA------------------------------------------------ATCAATATATTATCAAAATTGTTAACTCCATCTATAAACCTCTTACATAAAAATTTAAATAATTTTGTGG------ATTCATATGAGTTTGTAACAAATGCAACGTTTTCGGTTAGTATAGCCTTTTTTGGAATATTTACAGCCTCTTTGTTATATAAACCAGTTTATTCATCTTTACAAAATTTGAACTTTCTTAATTCATTTTCA------------AAAAAATTTTTCTTA------AGAAATCTTTTTGAAAAGGTAATAAATGGAATATATAATTGGTCATATAATCGCGCTTACATAGATGTTTTTTATGCAAGATTTTTAACTAAGGGTGTAAGAGGATTCGCTGAACGAATTTCTTTTTTTGATAGACGAATAATCGATACAATTACCAATGGGGTTGGTGTTACGAGTTTCTTTGTAGGAGAAGGTATAAGATATGTAGGGGGTGGTCGGATCTCGTCTTATCTCCTATTGTATTCATTTTTTGTAGTAATCTTG----TTAGTA---ATT??????
>Parnassia_brevistyla
ATGGAACATACATATCAATATTCCTGGATCATCCCTTTTATTACACTTCCAATTCCTATGGTAATAGGGGGGGGTCTTCTCCTTTTTCCGACAGCAACAAAAAAGTTTCGTCGTATGTTGTCTTTTTTAAGTGTTTTTTTATTAAGTATAGTTATGCTTTTTGCAATCAACTTCCTTCTTCAGCAAATAAATCGCC------ATTCTATCTATCAATCTGTATGGTCTTGGACGATCAATAATGATTTTTCTTTAGAGTTTGGTTTTTTGATTGATCCGCTTACTTCCATTATGTTAATATTAATCACGACTGTTGGAATGATGGTGCTTATTTATAGCGACAACTATATGTCTCATGATAAAGGCTACTTGCGCTTTTTTGCTTATATGAGTTTTTTCAATAGTTCAATGGTGGGTTTAGTTTCGAGTTCTAATTTAATACAAATTTATTTTTTTTGGGAATTGGTTGGAATGTGTTCTTATCTATTAATAGGTTTTTGGTTTACGCGACCTGTTGTAGGTAATGCCTGTCAAAAGGCATTTATAACTAATCGTGTGGGGGATTTTGGATTTTTATTAGGAATTTTAGGTATTTATTGGATAACGGGTAGTTTAGAATTTCGGGATTTGTTCGAAATAGTCAAGAACTTAATTCATAATAA------TAGGGTTGATCTTTTATTTGTTACTTTGTGCTCCTTGCTATTATTTTCCGGTGCAATTGCTAAATCCGCGCAATTTCCCCTTCATATATGGTTACCCGATGCTATGGAGGGGCCGACTCCTATTTCTGCTCTCATACATGCTGCTACTATGGTAGCAGCAGGGGTTTTTCTTGTAGCTCGACTTCTTCCTCTTTTCAGAGTCATACCTTACATTATGAATTTCATAGCTTTGATAGGGCTAGTAACGGTACTATTAGGAGCTACTTTAGCTCTTGCTCAAAAAGATATTAAGAAAGGTTTAGCTTACTCTACAATGTCACAATTGGGTTATATGATACTTGCTTTAGGTATGGGCTCTGCTCGATCTTCTTTATTTCATTTGATTACTCATGCCTATTCAAAAGCTTTGTTGTTTTTAGGATCTGGATCAATTATTCATTCAATGGAGGCTATCGTTGGATATTCGCCGCATAAGAGTCAGAATATGGGTCTTATGGGGGGTTTAACAAAACATGTTCCAATTACAAAAATTTCTTTTTTATTAGGTACACTTTCTCTTTCTGGGATTCCCCCTTTTGCTTGTTTTT--GGTCTAAAGATGAGATCCTTTC--TG--ATAGTTGGTTA--TATTCACCCATTTTTGCAATAATAGCTTGTTACACGGCGGGATTAACCACATTTTATATGTTTCGCATTTATTTACTTACTTTTGAGGGGCATTTAAATATTTATTTTCAAGATTACAGTGGCAAAAAAAGTAGCTCGTTCTACTCAATATCTTTGTGGGGTAAAGGGGGGTCAAAATTGATAAAAAAAACAAATTCGTTT-TTAACTTTTTTTAAAATTAATACT------AATAAAAGGGCTTCGTTTTTTT---------TGAAGA-----AAACAT----ATCGAGCCGATCTT------AATGTAAGAAAGAG--CTCATCAACCTTTCA----TATTAGTTATTTG------AATAATATTTTTTTTCCTTATCCTCAGGAAGCCAACAATACTATGTTAGTTCCTATGCTTGTGTTGGCTTCATTTACTTTGTTTATTGGGTTCATAGGAAGTCCT------------TTCAATCAAGAAGAGGAAGG--------------------------------------------TCTGGATATATTATCCAAATTATTAATTCCATCACTATACTTTTTAGATCAAAATTCAAAAGAATCCACAG------ATTGCTATCAATTTCTAACAAATGCAACTTTTTCAGTCAGTATAGCTTTTTTTGGAATATTTATAGCCTCTTTTTTATACAAGCCCGTTTATTCATCTTTACAAAACTTGGACTTTTTAAATTTAACTGTT------------AAAAAGGGTTTTCGA------AAAATTCTTAGGGACAAAATAATATATTTAATATATGATTGGTCATATAATCGTGGTTACATAGACGCTCTTTACGCAAAATCGCTAACTAGTGGTCTAAGAAGGTTGGCGGAATTTACTCATTTTTTTGATAAACAAGTTATTGATAGAATTATAAATGGATTGGGTTTTTCTAGTTTTTTTCTGGGGGAGGGTATAAAATATTTAGGAGGTGGTCGCATCTCTTCGTATCTTTTATTCTACTTGTTTTCTATATTTATATTTCTACTTGTTAC-AAATAACATC
>Passiflora_biflora
ATGGAATATACATATCAATATTTTTTGATTATACCTTTCGTTACACTTCCAGTCCCTATGTTAATAGGAATGGGACTCCTACTTTTCCCGGCGTCAACAAAAAAACTTCGTCGTATATGGGCTTTTCCAAGTATTTTTTTGTTAAGTATAGTTTTCGCTTTTTCGGCGAATCTGTCTATTCAGCAAATAAATAGCA------GTTATATCTATCAATATATATGGTCGTGGACCATCAACAATGATTTTTCTTTAGAGTTTGGATATTTGATCGACTCACTTACTTCAATTTTGTTAATATTAATTACTACAGTTGGAATTCTTGTCCTTATTTATAGTGATAGTTATATGTCTTATGATCAAGGCTATTTAAGATTTTGTGCTTATATGAGCTTTTTCAATACTTCAATGTTGGGATTAGTTACTAGTTCGAATTTAATACAAATCTATATTTTTTGGGAATTAGTTGGAATGTGCTCGTATTTATTAATAGGGTTTTGGTTCACACGACCGATTGCGTCCAATGCTTGTCAAAAGGCGTTTCTAACTAATCGTGTAGGCGATTTTGGTTTATTATTAGGAATTTTAGGTCTTTATTGGATAACGGGCAGTTTCGAATTTCAGGATTTGTTTCAAATAGTCAAAAATTGCATTTCGAATAA------TGAGAATGAACTGTTCTTTTTTACTTTATGCGCCTTCCTATTATTTTCCGGTCCAATTGCAAAATCTGCACAATTCCCCCTTCATGTATGGTTACCAGATGCCATGGAAGGACCTACCCCTATTTCTGCTCTGATACACGCGGCTACTATGGTAGCCGCGGGAATTTTTCTTGTGGCTCGACTTCTTCCTCTTTTCGTAATCATACCTTCCATAATGAATCTAATAACTTTGATAGGTATAATAACAGTACTTTTAGGAGCTACTTTAGCTCTTGCTCACAAAGATATTAAAAGAAGTCTAGCCTATTCGACAATGTCTCAATTGGGTTATATGATGTTAGCTTTAGGTATGGGGTCTTACCGAGCCGCTTTATTTCATTTAATTACTCATGCATATTCAAAAGCCTTGTTGTTTTTAGGATCTGGATCCATTATTCATTCAATGGAAGCTATTGTTGGCTATTCCCCATATAAGAGCCAGAATATGATTCTTATGGGGGGGTTAACAAAACGTGTTCCAATTACAAAAACAACTTTTTTATTCGGAACTCTTTCCCTTTGTGGTATTCCACCCCTCGCCTGTTTTT--GGTCTAAAGATGAAATTCTT--AATG--ATAGTTGGTTG--TATTCACCTATTTTCGCAATAATAGCTTGTTCCACGGCGGGATTAACTGCCTTTTATATGTTTCGGGTTTATTTACTTACTTTTGGGGGCCATTTCAATGTTCATTTTACAAATTACAACGGAAAAAAAAACAGTGCCCTCTATTCACTATCTGTATGGGGTAAGGGAGAATCAAAAATGTTAAAAAA---AAAT-------TTAGCTTTATTAATAATGAAT------------CAACGGGCTTCTTTTTTTT---------CTAAGA-----AAAGCT----CTCAAATTTACGGT------ACTGTAAAAAGGATAAGGAA---CCATTT------TGTTAATCATCTTGTA---ACTAAAAGAAATTTTTCTTATCCGCAAGAATCAGAAAATACTATGTTATTTCCAATGTTAGTTTTGGGATTATTTACTTTGTTTAGTGGAGCAATAGGAATTCCT------------TTTAATCAAGA--AGGGGGG------------------------------------------GGGTTAGATATATTATCTAAACTGTTAAGTCCATCTTTAAACCTTTTGCATCAGAATGCAAACAATTCTGCGG------ATTTTTATGAATTTGTAAAAAAGGCAGCCTTTTCAATCAGTGTAGCTTTTTTTGGAATATTTATAGCCTTTTATTTATATAAGCCGGTTTATTCATCCTTACAAAATTTTAAGTTCCTCAATTTTTTTGTC------------AAAAAGGGTCCTAAA------AAGAGTTTTTGGGATAAAACAATAAACATGATCTATGATTGGTCCTATAATCGCGGTTACATAGATACTCTTTATGGACGATCTTTAACTAAGGGTATAAGAGAGCTTGTAGAATGTACTCTGTTTTTTGATAGACGAGTAATTGATGGAATTACCAATGGGTTCGGCATTATGAGTTTCTTTATAGCGGAAGGTATCAAATATGTAGGCGGTAGCCGTATCTCTTCTTATCTCTTAGTTTATTTATTT?????????????????????????????????????
>Pelargonium_quercifolium
ATGGAACATATATATCAATATTCATGGATTATGCCGTTCATTCCACTTCCCGTTCCTATGTTAATAGGAGTTGGACTCCTACTTTTTCCAACGACAACAAAACATCTTCGGCGTATATGGGCCTTTCCTACTCTTTTTTTGTTAGGTCTAGTTATGCTTCTTTCGGCCTATTTATTTATTCATCAACTAAATAAAA------GTTATATCTATCAATATGTCTGGTCTTGGACCATCAATAATGATTTTTCTTTAGAGTTTGGTCATTTGGTAGATCCACTTACTTCTATCATGTCAATTTTAATTACTACGGTTGGGATTACGGTTCTTATTTATAGTGAGAAATATATGTTTCATGATCAAGGATATTTAAGATTTTTTTCTTATATGACCTTTTTTAATGTTTCAATGTTGGGCTTAGTCACTAGTTCCAATTTGATACAAGTTTATATTTTTTGGGAATTCGTTGGAATGTTTTCTTACCTATTAATAGGCTTTTGGTTTACACGACCGGTTGCCGCGAATGCCTGTCAAAAAGCATTTGTAACTAATCGTGTAGGGGATTTCAGTTTATTATTAGGAATTCTGGGTCTTTATTGGATAACGGGAAGTTTTGAATTTCGAGATTTGTTCGAAATCTTTTCGAATTTGGTTCATAATAA------TGAAATTCCTTTTTTCTTTTTGACTCTGTGTGCCTTCTTATTATTTGGGGGCGCACTTGCTAAATCCGCGCAATTTCCCCTTCATATATGGTTACCTGATGCCATGGAAGGACCTACTCCTATTTCAGCTCTTATCCATGCTGCTACTATGGTAGCCGCAGGCATTTTTCTTGTAGCTCGTCTTCTTCCTCTTTTCATAGTCATGCCTTACATACTGAATCTAATATCTTTCATAGGTATAATCACAGTCTTTTTAGGAGCTACTTTAGCTCTTTCTCAAAAGGATATTAAGAGGGGCTTAGCTTATTCTACAATGTCTCAATTGGGTTATATGATGTTAGCTCTAGGCATGGGGTCTTATCGAGCCGCTTTATTTCATTTGATTACTCATGCTTATTCGAAAGCATTGCTCTTTTTAGGAGCTGGATCCATAATTCATTCAATGGAAGCTCTTGTTGGTTATTCTCCAGAAAAAAGTCAGAATATGGTTCTTATGGGCGGTTTAACAAAACATATGCCAATTACAAAAACTTCCTTTTTATTAGGTACACTTTCTCTTTGTGGTATTCCACCTCTTGCTTGTTTTT--GGTCCAAAGATTCAATTCTT--AATG--ATAGTTGGTTG--TATTCACCGATTTTCGCAATAATAGCTTGTTCCACTACAGGATTAACTGCATTTTATATGTTTCGGATCTATTTACTTACTTTTGAAGGACACTTAAACGTTCATTTTAGAAATTATAGTGGAAAAAGAAGTCATTCCTTCTATTCAATATCTTTATGGGGTAACGAAGGACCAAAAACGATTCAAAAAA-AAGGGGGTTTCAAAACTTTCTTAACAATGAATAAT------AAAAAAGGGGTAACGTTTTTTT---------GTAAGAAA---ATAGAT------CGAATTGATAGT------AGTGTAAGGAACATGACGCGC------------CTTTTTACTCACTTTGGG---GCTAAGAATACTCTGCCGTATCCCCATGAATCCGACAATACTATGCTATTCCCTATGGTTCTATTGGTTCTATTTACTTTATTTGTTGGAGCCATCGGAATTCCT------------TTCAATCAAGA--GGACAAG------------------------------------------AATTTGGATATATTGTCGAAATTCTTAACCCCATCAATAAACCTTTTACACGAAAAGTCAAATAATTCTGTGG------ATTGGTATGAATTTATACCAAATGCAACTTTGTCAGTTAGTCTATCTTATTTTGGAATAGTTATAGCCTCTTTTTTATATAAGCCTGTTTATTTATCTTTAACAAAATTGAACTTACTTAATCTCTTTGTT------------AAAGGGGGTCCTAAT------AAGATTTTTGGGGACAGAATAAGAAATCGGATATATGATTGGTCGTATAATCGTGGTTACATAGACACTTTTTACGCAATATCCTTAGCTAGGGGTCTAAGAGGATTCGCTGAATTCACTCATTTTTTTGATGCGCGAGTTATTGATGGAATTACGAACGGGATGGGTATTTTGAGTTTTTTTGTAGGCGAAGGCATCAAATGTGTAGGGGGCGGTCGCCTTTCTTCTTATCTTTTATTGTATTTTTATTGTGTATTGCTTTTT----TTATTC---ATTTCTTCC
>Pentactina_rupicola
ATGGAATATACATATCAATATTCATGGATTCTACCTTTCATTCCACTTCCAGTTCCTATGTTAATTGGAGCAGGACTTCTACTTTTTCCAACAGCAACAAAAAATCTTCGTCGTATGTGGGCTTTTCCTAGTGTTTTATTGTTAAGTATAGTTATGGTTTTTGCAGCCTATTTTTCTATTCAGCAAATAAATAAGA------ATTCTGTCTATCAATATGTATGGTCTTGGACCATCAATAATGATTTTTCTTTAGAATTTGGCTGCTTGGTTGATCCACTTACTTCTATTATGTCAATATTAATAACTACTGTTGGAATTATGGTTCTTATTTATAGTGACAATTATATGTCTCATGATCAAGGATATTTGAGATTTTTTGCTTATATGAGTTTTTCCAATACTTCAATGTTGGGATTAGTTACTAGTTCTAATTTGATACAAATTTATATTTTTTGGGAATTAGTTGGAATGTGTTCTTATCTATTAATAGGTTTTTGGTTCACACGACCTAGTGCGGCGAATGCCTGTCAAAAAGCGTTTGTAACTAATCGCGTCGGGGATTTTGGTTTATTATTAGGAATTTTGGGTTTTTATTGGATAACGGGTAGTTTCGAATTTCGGGATTTGTTTGAAATATTCAATAACTTGGTTTATAATAA------TGAGGTAAATCTTTTATTTGTTACTTTATGCGCCTTCCTATTATTTTCCGGCGCAGTTGCTAAATCTGCCCAATTTCCCCTTCATGTATGGTTACCCGATGCCATGGAAGGGCCTACCCCCATTTCGGCTCTTATACATGCCGCTACTATGGTAGCGGCAGGAATTTTTCTTGTAGCTCGGCTTCTTCCTCTTTTCATAGTTATACCTTACATAATAAATCTAATAGCTTTGATAGGTATAATAACATTACTTTTAGGAGCCACTTTAGCTCTTGCTCAAAAAGATATTAAGAAAAGTTTAGCTTATTCTACAATGTCCCAATTGGGTTATATGATGTTAGCTCTCGGTATGGGGTCTTATAGAGCTGCTTTATTTCATTTGATTACTCATGCTTATTCGAAAGCATTATTGTTCTTAGGATCTGGATCAATTATTCATTCGATGGAAGCTATTGTTGGATATTCTCCAGATAAAAGCCAGAATATGGTTCTTATGGGTGGTTTAAGAAAACATGTACCAATTACAAAAACTGCTTTTTTATTAGGTACACTTTCTCTTTGTGGTATTCCACCTCTTGCTTGTTTTT--GGTCCAAAGATGAAATTCTT--AATG--ATAGTTGGTTG--TATTCACCTATTTTTGCAATAATAGCTTGTTCCACAGCGGGATTAACTGCATTTTATATGTTTCGGATCTATTTACTTGCTTTTGAAGGACATTTAAACGTTTATTTTCAAACTTACAGTGGAAAAAAAAATAGTGAATTCTATTCAATGTCTTTATGGGGTAAAGAAGGACAAAACATTATTAAAAA---TAAA-------TTAGATTTATTAATGACGAAT------------GAAAAAACTTATTTGTTA---------------A-----AGACAT----ACAGAATTGATGAA------AATGTAAGAAGCATGGTGCA---GCCTTC------TATTACTCGTTTTGGG---AGTAAAAAAACTTTCTCGTATCCCCATGAGTCGGACAATACTATGTTATTTCCGATGCTTGTATTAGTTGTATTTACGTTGTTCGTTGGCGCCGTAGGAATTCCT------------TTCAATCATGA--CGGAATA------------------------------------------GATTTGGATATATTATCAAAATTGTTAAGTTCGTCCATAAACCCTTTACATCAAAATAGAAACAGTTCTGTGG------ATTGGTATGAATTTATCACAAATGCAAGTTTTTCAGTTAGTATAGCTTATTTTGGAATCCTTATATCGTCTTTTTTATATAATCCTGGTTATTCATCTTTACAAAATTTGAATTTATTTAATTCATTTGTT------------AAAAACGTTCCTAAT------AAATTTTTGGGGGATAAAATAATAAATGTCATATATGATTGGTCATATAATCGTGGTTACATAGATTCTTTTTATGGAATATCCTTAACTAAAGGTATAAGAAGATTCGCTGAACTAACTCATTTTTTTGATAGACGAGTAATTGATGGAATTACGAATGGAGTCGGTATTGCGAGTTTTTTCGTAGGGGAGGGTATCAAATATCTAGGGGGCGGTCGAATTTCTTCTTATCTTTTAGTATATGTATCTTATGTATTAATTTTT----TTATTA---ATTTTTCCT
>Populus_alba
ATGGAACATACATATCAATATTTATGGATTATATCTTTCGTTACACTTCCAGTCCCTATGTTAATAGGAATGGGACTCCTACTTTTTCCGGTGTCAACAAAAAAGCTTCACCGTATATGGGCTTTTCCCAGTGTTTTATTGTTAAGTATAGTTATGGTTTTTTCGACTGATCTGTTTATTCAGCAAATAAATAGCA------GTTCCATTTATCAATATGTATGGTCTTGGACCATCAACAATGATTTTTCCTTAGAGTTCGGGCACTTGATTGACCCACTTACTTCTATTTTGTTAATATTAATTACTACGGTTGGAATTTTGGTTCTTGTTTATAGTGACAGTTATATGTCTCATGATCAAGGCTATTTGAGATTTTTTGTTTATATGAGTTTTTTCAATACTTCAATGCTGGGATTAGTTACCAGTTCGAATTTAATCCAAATTTATATCTTTTGGGAATTGGTTGGAATGTGCTCTTACCTATTAATAGGTTTTTGGTTCACACGACCTATTGTGTCCAATGCTTGTCAAAAAGCATTCGTAACTAATCGTGTAGGCGATTTTGGTTTATTATTAGGAATTTTAGGTCTTTATTGGATAACAGGCAGTTTCGAATTTCAGGATTTGTTTGAAATATTCAATAACTTGATTTATAATAA------TGAGGTTCATTTTTTATTTGTTACCTTGTGCGCTTTCCTATTATTTTCCGGTGCAATTGCTAAATCGGCGCAATTCCCCCTTCATGTGTGGTTACCGGATGCCATGGAAGGACCTACCCCTATTTCGGCTCTAATACATGCTGCTACCATGGTAGCAGCGGGAATTTTTCTTGTAGCTCGACTTCTTCCTCTTTTCGTAGTTATACCTTACATAATGAAGCTAATAGCTTTGATAGGTATAATAACAGTACTATTAGGAGCTACTTTAGCTTTTGCTCAAAAAGATATTAAGAGAGGTTTAGCTTATTCTACAATGTCTCAATTGGGTTATACGATGTTAGCTTTAGGTATGGGCTCCTATCGAGCCGCTTTATTTCATTTGATTACTCATGCTTATTCGAAAGCATTGTTGTTTTTAGGATCTGGATCCATTATTCATTCAATGGAAGGTATTGTTGGCTATTCTCCGGATAAGAGTCAAAATATGGTTCTTATGGGTGGTTTAACAAAACATGTTCCAATTACAAAAATTGCTTTTTTATTAGGAACCCTTTCTCTTTGTGGTATTCCACCTCTCGCCTGTTTTT--GGTCCAAAGATGAAATTCTT--AATG--ATAGTTGGTCG--TATTCACCTATTTTCGCAATAATAGCTTTTTCCACAGCAGGATTAACTGCATTTTATATGTTTCGGGTTTATTTACTTACTTTTGAAGGGCATTTAAATATTTATTTTCAAAATTATAGTGGTAAAAAAAACAGCGCATTCTATTCAATATCTTTATGGGGTAAACAGGGATCAAAAATCTTAAAAAA---AAAA-------TTACCTTTATTAACAATAAAT------------GAAAGAGCTTCTTTTTTTT---------GGAAGA-----AAATAT----ATCAAACTGGTGGT------ACTGTAAGAAAGATGACGTG---TCCTTT------TATTAATCATTTTGGT---ACTAAAAGAATTTTTTCCTATCCCCAGGAATCGGATAATACTATATTATTTCCGATGCTTGTTTTGGTACTATTTACCTTGTTTATTGGAGCTATAGGAATACCT------------TTCAATAAAGA--AGAAATG------------------------------------------AATTTGGATATATTATCCAAACTGTTAATTCCGTCTTTAAGTCTTTTACATCAAAATCAAAATGAGTCTGTAG------ATTGGTATGAATTTGTAACAAATTCAACTTTTTCAGTTAGTATAGCTTCTTTTGGGATATTTATAGCGTCTTCTTTATATAAGCCGATTTATTCATCCTTACAAAATTTGAAATTCCTTAATTTGGTTGCT------------AAAAAAGGTCCTAAG------AGAATTCTTTGGGACAAAATAATAAATGTGATATATGATTGGTCCTATAATCGTGGTTACATAGATGTTTTTTATACAATATCTTTAACAGAAGGCATAAGAAGATTGGCGGAATTAACTTCTTTTTTTGATAGACGAGTAATTGATGGAATTACCAATGGAGTTGGCTTTACGAGTTTCTTTGCAGGAGAAGGCATAAAATATGTAGGAGGTGGTCGCATCTCTTTTTATCTCTTATTATATTTATTTTATGTATTAATCTTT----TTATTA---ATTTCTTCA
>Prunus_persica
ATGGAATATACATATCAATATTCATGGATTATACCTTTCATTCCACTTCCAGTTCCAATGTTAATTGGAGCAGGACTTCTACTTTTTCCAACGGCAACAAAAAATCTTCGCCGTATGTGGGCTTTTCCGAGTGTTTTATTGTTAAGTATAGTTATGATTTTTTCAGCCCATTTTTCTATTCAGGAAATAAATAACA------ATTCCGTATATCAATATGTATGGTCTTGGACCATCAATAATGATTTTTATTTAGAATTTGGCTGCTTGGTTGATCCACTTACTTCTATTATGTCAATATTAATCACTACTGTTGGAATGATGGTTCTTATTTATAGTGATAATTATATGTCTCATGATCAGGGATATTTGAGATTTTTTGCTTATATGAGTTTTTCCAATACTTCAATGTTGGGATTAGTTACTAGTTCTAATTTGATACAAATTTATATTTTTTGGGAATTGGTTGGAATGTGTTCTTATCTATTAATAGGTTTTTGGTTCACACGACCTAGTGCGGCGAATGCTTGTCAAAAAGCGTTTGTAACTAATCGTGTCGGGGATTTTGGTTTATTATTAGGAATTTTGGGTTTTTATTGGATAACGGGTAGTTTTGAATTTCGGGATTTGTTTGAGATATTTAATAACTTGGTTTATAATAA------TGAGGTTAATTTTTTATTTGTTACCTTATGCGCCTTCCTATTATTTGCCGGCGCAGTTGCAAAATCCGCCCAATTTCCCCTTCATGTATGGTTACCTGATGCCATGGAAGGGCCTACCCCCATTTCGGCTCTTATACATGCCGCTACTATGGTAGCAGCAGGAATTTTTCTTGTAGCTCGGCTTCTTCCTCTTTTCATAGTTATACCTTACATAATAAATCTAATAGCTTTGACAGGTATAATAACATTACTTTTAGGAGCCACTTTAGCTCTTGCTCAAAAAGATATTAAGAAAAGCTTAGCTTATTCTACAATGTCTCAATTGGGTTATATGATGTTAGCTCTAGGTATGGGGTCTTATCGAGTTGCTTTATTTCATTTGATTACTCATGCCTATTCGAAAGCATTGTTGTTCTTAGGATCTGGATCAATTATTCATTCGATGGAAACTATTGTTGGATATTCTCCAGATAAAAGTCAGAATATGGTTCTTATGGGCGGTTTAAGAAAACATGTACCAATTACAAAAACCGCTTTTTTATTAGGTACACTTTCTCTTTGTGGTATTCCACCTCTTGCTTGTTTTT--GGTCCAAAGATGAAATTCTT--AATG--ATAGTTGGTTG--TATTCACCGATTTTTGCAATAATAGCTTGTTCCACGGCAGGATTAACTGCATTTTATATGTTTCGTATCTATTTACTTACTTTTGAAGGACATTTAAATGTTTATTTTCAAAATTACAGCGGCAAAAAAAATAGCTCGTTCTATTCAATGTCTCTCTGGGGTAAAGAAGGAAAAAAAATTATTAAAACAA-GCTTTCGTTTATTAGATTTTTTAACTACGAAAAAA------AACGAAAAAACTTATTTTTTAA---------AC---------ACGTAT------CGGATTGATAGTAATGAAAATGTAAGAAGTATGGTACAT---CCGTTTATTAGTATTGCTCGTTTTGGC---ACTAAAAACACTTTCTCATATCCCCACGAGTCGGACAATACTATGTTATTTCCGATGCTTGTATTAGTTTTATTTACGTTGTTCGTTGGGGCCGTAGGAATTCCG---------TTATTCAATCAGGA--AGGAATG------------------------------------------GATTTGGATATACTATCCAAATTCTTAAGTTCGTCTATAAACCTTTTACATAAAAATAGAAACCATTTTGTGG------ATTGGTATGAATTTATCACAAATGCAACCTTTTCCGTTAGTATAGCTTATTTCGGAATTCTTATATCGTCTTTTTTATATAAGCCTGTTTATTCATCTTTACAAAATTTAAATTTATTTAATTCATTTGTT------------AGAAGTGTTCCTAATAAAATTAAAATTTTGGGGGGTAAAATAATAAATGTGATATATAATTGGTCATATAATCGTGGTTACATAGATTTTTTTTATGTAATATCCTTTACTAAAGGTATAAGAAGGTTAGCTGAACTAACTCATTTTTTTGATAGACGAGTAATTGATGGAATTACGAATGGAGTCGGTATTGCGAGTTTTTTCGTAGGAGAGGTTATCAAATATGTAGGGGGTGGTCGAATTTCTTCTTATCTTTTAGTGTATGTATCCTATGTATTAATTTTT----TTATTT---TTTTTT???
>Quercus_nigra
ATGGAATATACATATCAATATTTATGGTTCATACCTTTCATTCCAGTTCTAATTCCTATGTTACTAGGAGTGGGACTCCTACTTTTCCCGACGGCAACAAGAAATCTTCGGCGCACGTGGGCTTTTCCTAGTGTTTTATTGTTAAGTATAGTTATGATTTTTTCATCCAATCTGTCTGTTCAGCAAATAAATAACA------GTTATATATATCAATATGTATGGTCTTGGACTATCAATAATGACTTTTCTTTAGAGTTTGGACAATTGATTGATTCACTTACTTCTATTATGTCAATCTTAATTACTACTGTTGGAATTCTCGTTCTTATTTATAGCGACAATTATATGTCTTATGATCAAGGATATTTAAGATTTTTTGCTTATATGAGTTTTTTCAATACTTCAATGCTGGGATTAGTTACTAGTTCTAATTTTATACAAATTTATATTTTTTGGGAATTAGTTGGAGTATGCTCTTATCTATTAATAGGTTTTTGGTTCACACGACCTATCGCTGGGAATGCTTGTCAAAAAGCGTTTGTCACTAATCGTGTAGGAGATTTTGGTTTATTATTAGGAATTTTAGGTTTTTATTGGATAACGGGCAGTTTCGAATTTCGGGGTTTGTTTGAAATAGTCAATAGATTGATTTCTAATAA------TGAAGTTAATTTTTTATTTGTTACTTTGTGTGCTCTTTTATTATTTTCTGGTGCAATTGCCAAATCCGCCCAATTTCCCCTTCATGTATGGTTACCCGATGCTATGGAAGGACCTACTCCTATTTCGGCTCTTATACATGCTGCTACTATGGTAGCAGCAGGGATTTTTCTTGTAGCTCGGCTTCTTCCTCTTTTCATAGTTGTACCTTACATAATGAACATAATAGCTTTGATAGGGATAATAACATTACTATTAGGAGCTACTTTAGCTCTTGCTCAAAAAGATATTAAGAGAGGTTTAGCCTATTCTACAATGTCTCAATTGGGTTATATGATGTTAGCTCTAGGTATTGGGTCTTATCGATCCGCTTTATTTCATTTGATTACTCATGCTTATTCAAAAGCATTGTTGTTTTTAGGATCCGGATCCATCATCCACTCAATGGAAGCGGTTGTTGGATATTCTCCAGATAAAAGTCATAATATGGTCCTTATGGGGGGTTTAACAAAACATATACCAATCACAAAAACTGCTTTTTTATTAGGTATACTGTCTCTTTGCGGTATTCCACCCCTTGCCTGTTTTT--GGTCCAAAGATGAAATTCTT--AATG--ATATTTGGTTG--TATTCACCGATTTTTGCAATAATTGCTTGTTCTACAGCAGGATTAACTGCATTTTATATGTTTCGGATTTATTTACTTACTTTTGAAGGATATTTAAATGTCAATTTTCAAAATTACAATGGAAAAACAAATAACTCGTTTTATTCAATGTCTCCATGGGGTAAAGAGGG-AAAATAAAAAT-AAAAA---AAAA-------TTCTCTTTATTAACAATGAAT------------AAAAGGATTTCTTTTTTTT---------GGAATA-----AAATAT----ATCCAATCGGTATT------AATATAAGAAAGATGTCGCG---ACCCTT------TATTACTCATTTTGGC---ATTACGAACACTTTTTTGTATCCCCATGAATCGGATAGTACTATGTTATTTCCTATGTTTGTATTAGGCATATTTACTTTCTTCGTTGGGTCCATAGGAATCCCT------------TTCAATCAACA--AAGAGTG------------------------------------------GATTTGGATATATTATCCAAATTGTTAACTCCAGATATAAACCTTTTACATCAAAATTCAAACAATTCGGTGG------ATTGGTATGAATTTGTGACAAATGCAGGTTTTTCGTTGAGTATAGCTTATCTCGGAATATTTATAGCGTCTTTTTTATATAAGCCTGTTTATTCATCTTTACAAAATTTTAACTTTAAAAATTCATTTGTT------------AAAAGTGTTCCTAAT------AAAATTGTTTTTGAAAAAATAAAAAATGTCATATATGATTGGTCAGATAATCGTGGCTACATGGATGTTCTTTATGTAATATCCTTAACTGATGCTATAAGAGCATTGGCCGAATTAACTCATTTTTTTGATAGACGAATAATTGATGGAATTACGAATGGGGTTGGTATTACAAGTTTTTTTGTAGGAGAGGGTATCAAATATATAGGAGGTGGCCGAATTTCTTCTTATCTTTTATTGTATTTATCTTATATATTAATCTTT----TTATTA---ATTTTAATT
>Ricinus_communis
ATGGAACATATATATCAATATTCATGGATCATACCTTTTGTTACATTCCCAGCTCCTATGTTAATAGGAGCGGGACTCCTACTTTTTCCGGCGGCAACAAAAAAACTTCGTCGTATGTGGGCTTTTCCAAGCCTTTTCTTGTTAAGTATAGTCATGATTTTTTCAATCGACTTGTCTATTCACCAAATAAATAGCA------GTTTTATTTATCAATATATATGGTCGTGGACTATCAATAATGATTTTTCTTTAGAATTCGGACACTTGATTGACCCACTTACTTCTATTTTGTCAGTATTAATTACTACAGTTGGAATTATGGTTCTTTTTTATAGTGACAATTATATGTCTCATGATCAAGGCTATTTGAGATTTTTTGCTTATATGAGTTTTTTCAATACTTCAATGTTGGGATTAGTTACTAGTTCTAATTTGATACAAATTTATATTTTTTGGGAGTTGGTTGGAATGTGTTCTTATCTATTAATAGGGTTTTGGTTCACACGACCTATTGCATCGAATGCTTGTCAAAAAGCCTTTGTAACTAATCGTGTAGGGGATTTTGGTTTATTATTGGGAATTTTGGGCATTTATTGGATAACGGGCAGTTTCGAATTTCGGGATTTGTTCAAAATATTGAATAACTTGATTTCTAATAA------TCAGGTTCATTTTTTATTTGTTACTTTGTGTGCCTTTCTAGTATTTTCTGGCGCAATTGCTAAATCGGCGCAATTTCCTCTCCATGTATGGTTACCGGATGCCATGGAAGGGCCTACTCCTATTTCGGCTCTAATACATGCTGCTACTATGGTAGCGGCAGGAATTTTTCTTGTAGCTCGACTTTTTCCTCTTTTTGTAGTCATACCTTACATAATGAATCTAATAGCTTTGATAGGTATAATAACAGTATTTTTAGGAGCTACTTTAGCTCTTGCTCAAAAAGATATTAAGAGAAGTTTAGCCTATTCTACAATGTCTCAATTAGGTTATATGATGTTAGCTCTAGGTATGGGGTCTTATCGAGTCGCTTTATTTCATTTGATTACTCATGCCTATTCGAAAGCATTATTGTTTTTAGGATCTGGATCCATTATTCATTCAATGGAAGCTATTGTTGGTTATTCTCCAGATAAGAGTCAAAATATGATTCTTATGGGTGGTTTAACAAAACATATTCCAATTACAAAAACTGCTTTTTTTTTAGGAACACTTTCTCTTTGTGGTATTCCACCCTTCGCCTGTTTTT--GGTCCAAAGATGAAATTCTT--AACG--ATAGTTGGTTG--TATTCACCGGTTTTCGCAATAATAGCTTGTTTCACGGCCGGATTAACTGCATTTTATATGTTTCGGGTTTATTTACTTACTTTTGAAGGACATTTAAATGTTCATTTAAAAAATTACAGTGGTAAAAAAAACAGTTCATTTTATTCAATATCTTTATGGGGTAAAGAAGGATCAAAAATGCTTAACGA---AAGT-------TTACCTTTCTTAACAACGAAC------------GAAAGGGCTTCTTTTTTTT---------GGAAGA-----ACACAT----ATCAAATTGATGGT------AATGTAAGAAAGATGATGTG---GCCTTT------TATTAAAAATTTTAAC---ACTAAAAGGATTTTTGCCTATCCTCATGAATCGGATAATACTATGTTATTTCCTATGCTTGTCTTGGTACTATTTGCTTTGTTTATTGGAGCCATAGGAATTCCT------------TTCAATCAAAA--AGGAATG------------------------------------------GAGGTGGATATATTGTCAAAACTGTTAACTCCGTCTTTAAACCTTTTGCATCAAAATTCAAAGAATTCTGTGG------ATTGGTATGAATTTGTAACAAATGCAATTTTTTCAGTCAGTATAGCTTTTTTCGGAATATTTATAGCGTCCTCTTTATATAAGCCTGTTTATTCATCGTTACAAAATTTGAATTTCTTGAATTCGCTCGCT------------AAAAAAGGTTCTAAG------AGAATTCTTTGGGACAAAATAATAAACGTCATATATAACTGGTCCTATAATCGAGGTTACATAGATGCTTTTTATGAAATATCTTTTATTGGAGGTATAAGAAAATTAGCTGAATTAATTCATTTTTTTGATAAACGAATAATTGATGGAATTACCAATGGAGTTGGTGTTACCAGTTTCTTTGTAGGAGAGGGTATAAAATATGTAGGAAGCGGTCGCATCTCTTCTTATCTCTTATTATATTTATTTTATGCATTAATCTTT----TTATTA---ATTTATTCT
>Salix_babylonica
ATGGAACATACATATCAATATTTATGGATTATATCTTTCGTTACACTTCCAGTCCCTATGTTAATAGGAATGGGGCTGCTACTTTTTCCGGTGTCAACAAAAAAGCTTCACCGTATATGGGCTTTTCCGAGTGTTTTATTGTTAAGTATAGTTATGGTTTTTTCGACCGATCTGTTTATTCAGCAAATAAATAGCA------GTTCCATTTATCAATATGTATGGTCTTGGACTATCAACAATGATTTTTCCTTAGAGTTCGGGTATTTGATTGACCCACTTACTTCTATTTTGTTAATATTAATTACTACGGTTGGAATTTTGGTTCTTGTTTATAGTGACAGTTATATGTCTCATGATCAAGGCTATTTGAGATTTTTTGTTTATATGAGTTTTTTCAATACTTCAATGCTGGGGTTAGTTACCAGTTCGAATTTAATACAAATTTATATCTTTTGGGAATTGGTTGGAATGTGCTCTTACCTATTAATAGGTTTTTGGTTCACACGACCTAGTGTGTCCAATGCTTGTCAAAAAGCATTCGTAACTAATCGTGTAGGCGATTTTGGTTTATTATTAGGAATTTTAGGTCTTTATTGGCTAACAGGCAGTTTCGAATTTCAGGATTTGTTTGAAATATTCAATAACTTGATTTCTAATAATGATAATGAGGTTCATTTTTTATTTGTTACTTTGTGCGCTTTCCTATTATTTTCGGGTGCAATTGCTAAATCGGCACAATTCCCTCTTCATGTGTGGTTACCAGATGCCATGGAAGGACCTACCCCTATTTCGGCTCTAATACATGCTGCTACCATGGTAGCAGCGGGAATTTTTCTTGTAGCTCGACTTCTTCCTCTTTTCGTAGTTATACCTTACATAATGAAGCTAATAGCTTTGATAGGTATAATAACAGTACTCTTAGGAGCTACTTTAGCTTTTGCTCAAAAAGATATTAAGAGAGGTTTAGCCTATTCTACAATGTCTCAATTGGGTTATATGATGTTAGCTTTAGGTATGGGCTCCTATCGAGCCGCTTTATTTCATTTGATTACTCATGCTTATTCGAAAGCATTGTTGTTTTTAGGATCTGGATCCATTATTCATTCAATGGAAGGTATTGTTGGCTATTCGCCAGATAAGAGTCAAAATATGGTTCTTATGGGTGGTTTAACAAAACATGTTCCAATTACAAAAATTGCTTTTTTATTAGGAACTCTTTCCCTTTGTGGTATTCCACCTCTCGCCTGTTTTT--GGTCCAAAGATGAAATTCTT--AATG--ATAGTTGGTCG--TATTCACCTATTTTCGCAATAATAGCTTTTTCCACAGCAGGATTAACTGCATTTTATATGTTTCGGGTTTATTTACTTACTTTTGAGGGGCATTTAAATATTTATTTTCAAAATTATAATGGTAAAAAAAACAGCGCATTCTATTCAATATCTTTATGGGGTAAACAGGGATCAAAAATGCTAAAAAAAA-AAATGCGTTTATTACCTTTATTAACAATAAATAAT------AATGAAAGGGCTTCCTTTTTTTGTTTTTTTTGGAAGAAA---ATATAT------CAAACTGGTGGT------ACTGTAAGAAGGATGACGTGT---CCTTTTATTACTATTAATCATTTTGGC---ACTAAAAGAATTTTTTCCTATCCCCAGGAATCAGATAATACTATATTATTTCCGATGCTTGTTTTGGTACTATTTACCTTGTTTATTGGAGCTATAGGAATACCT---TTCAATCCATTCAATCAAGA--AGAAATG------------------------------------------AATTTGGATATATTATCCAAACTGTTAATTCCGACTTTAAGTCTTTTACATCAAAATCAAAATGAGTCTGTAG------ATTGGTATGAATTTGTAACAAATTCAACTTTTTCGGTCAGTATAGCTTATTTGGGGATATTTATAGCGTCTTCTTTATATAAGCCGATTTATTCATCCTTACAAAATTTGAAATTCCTTAATTTGGTTGCT------------AAAAAAGGTCCTAAG------AGAATTCTTTGGGACAAAATAATAAATGTGATATATGATTGGTCCTATAATCGTGGTTACATAGATGTTTTTTATGCAATATCTTTAACAGAAGGCATAAGAAGATTAGCAGAATTAACTTCTTTTTTTGATAGACGAGTAATTGATGGAATTACCAATGGAGTTGGCTTTACGAGTTTCTTTGCAGGAGAAGGCATAAAATATGTAGGAGGGGGTCGCATCTCTTTTTATCTCTTATTATATTTATTTTATGTATTAATCTTC----TTATTA---ATTTCTTCA
>Sloanea_australis
ATGGAACATACATATCAATATTCATTRATCATACCTTTTGTTACACTTCCCGTTCCTATGTTAATAGGAGCGGGGCTTCTACTTTTTCCGACGGCAACAAAAAATCTTCACCGTATGTGGGCTTTTCCTAGTGTTTTATTGTTAAGTATAGTTATGATTTTTTCATTCGATCTGTCTATTGAGCAAATAAATAGCA------GTTCTGTTTCTCTATATGTATGGTCCTGGACCATCAATAATGATTTTTCTTTAGAGTTTGGCTGCTTGATCGATCCACTTACTTCTATTATGTTAATATTAATCACTACTGTTGGAATTTTGGTTCTTATTTATAGTGACAATTATATGTCTCATGATCAAGGATATTTGAGATTTTTTGCTTATATGAGTTTTTTCAATACTTCAATGTTGGGATTAGTTACTAGTTCTAATTTGATACAAATTTATATTTTTTGGGAATTGGTTGGAATATGTTCTTATCTATTAATAGGTTTTTGGTTCACACGACCTATTGCGGCGAATGCTTGTCAAAAAGCGTTTGTAACTAATCGTGTAGGAGATTTTGGTTTATTTTTAGGAATTTTAGGTCTTTATTGGATAACGGGTAGTTTCGAATTTCGGGATTTGTTCGAAATATTCAATAACTTGGTTTATAATAAWAAKRWTRRRGTYAATTTTTTATTTGTTTCTTTGTGTGCCTTTCTATTATTTGCCGGTGCAGTTGCTAAATCTGCTCAATTCCCCCTTCATGTATGGTTACCTGATGCCATGGAGGGGCCTACTCCTATTTCGGCTCTTATACATGCTGCTACTATGGTAGCAGCGGGAATTTTTCTTGTAGCTCGGCTTCTTCCTCTTTTCATAGTCATACCTTACATAATGAATCTAATAGCTTTGATAGGTATAATAACAGTACTATTAGGAGCTACTTTAGCTCTTGCTCAAAAAGATATTAAGAGAGGTTTAGCCTATTCTACAATGTCTCAATTGGGTTATATGATGTTAGCCCTAGGTATGGGGTCTTATCGAGCTGCTTTATTTCATTTGATTACTCATGCCTATTCGAAAGCATTGTTGTTTTTAGGATCCGGATCAATTATTCATTCAATGGAAACTATTGTTGGATATTCTCCAGATAAAAGTCAGAATCTGGTTCTTATGGGCGGTTTAACAAAATATGTACCAATTACAAAAACTACTTTTTTATTAGGTACACTTTCTCTTTGTGGTATTCCACCTCTTGCTTGCTTTTAGGGTCCAAAGATGAAATTCTTTCAATGGAATAGTTGGTTGGATATTCACCAATTTTCGCAATAATAGCTTGTTCCACAGCAGGATTAACCGCATTTTATATGTTTCGGATCTATTTACTTACTTTTGAAGGACATTTAAATGTTCATTTTCAAAATTACAGTGGCAAAAAAAGTAGCTCGTTCTATTCAATATCTCTATGGGGTAAAGAAGAACCAAAAACGATAAAAAAAA-AAATGCGTTTATTGTCTTTCTTAACAATAAATAAT------AACGAAAGATCTTCTTTTTTTT---------GGAAGA-----AGACAT----ATCGACTTGATGGT------AATATAAGAAAGATGACGCG---GTCTTTTATTACTATTAATCTTTTTGGC---ACTAAGAACACTTTCTCATATCCCCATGAATCGGATAATACTATGCTATTGTCTCTACTTGTATTGGTCCTATTTATTTTCTTCGTTGGAGCCATAGGAATTCCT---TTCAATCAATTCAATCAAGA--AGGAATG------------------------------------------GATTTGGATATATTATCCAAATTGTTAACTCCGTCTATAAACCTTTTACATAAAAATTCAAATAATTTTGTGG------ATTGGTATGAGTTTGTAACAAATGCAACGTTTTCAGTTAGTATTGCTTATTTCGGAATATTTATAGCGTCTTTTTTATATAAGCCTGTTTATTCATCTTTCCAAAATTTGAATGTTCTTAATTCATTTTCT------------AAAAAAGGTCTTAAA------AAAATTHTTTTGGAAAAAATAATAAATGTGATATATGATTGGTCATATAATCGTGCTTACATAGATGCTTTTTATGCAATATTTTTAACTAAAGGCATAAGAGGATTAGTGGAACTAATTCATTTTTTTGATAGACGAATAATTGATGCAATTACGAATGGGGTTGGTGTTACGAGTTTCTTTGTAGGAGAGGGTATAAAATATGTAGGAGGCGGTCGTATCTCTTCTTATCTCCTATTGTATTCATTTTATGTATTAATCTTA----TTATTA---ATTTACTAT
>Spondias_tuberosa
ATGGAACATATATATCAATATTCCTGGATCATACCTTTCGTTCCACTTCCAGTTCCTATGTTAATAGGAGTGGGACTTCTACTTTTTCCGACGGCAACAAAAAATCTTCGCCGTATGTGGGCTTTTCCTAGTATTTTATTGTTAAGTATAGGTATGATTTTTTCGGTCCATCTAGCTATTCATCAAATACATAGAA------GTTATATCTATCAATACGTATGGTCTTGGACCATCAATAATGATTTTTCTTTAGAGTTCGGACACTTTATTGATCCACTTACTTCTATTATGTCAGTATTAATCTCTACAGTTGGAATTCTGGTTCTTATTTATAGTGACAATTATATGTCTCATGATCAAGGATATTTGAGATTTTTTGCTTATATGACTTTTTTCAATACTTCAATGTTGGGATTAGTTACAAGTTCTAATTTAATACAAATTTATATTTTTTGGGAATTGGTTGGAATGTGTTCTTATCTATTAATAGGGTTTTGGTTTACCCGACCTATTGCGGCGAGTGCTTGTCAAAAAGCATTTGTAACTAATCGTGTCGGGGATTTTGGTTTATTATTAGGAATCTTAGGTCTTTATTGGATAACGGGTAGTTTCGAATTTCGGGATTTGTTCGAAATATTCAATAACTTGATTTATAATAA------TGAGGTTAACCTTTTCTTTATTACTTTGTGTGCCTTTCTATTATTTGCCGGCGCGGTTGCTAAATCCGCGCAATTTCCGCTTCATGTATGGTTACCTGATGCCATGGAAGGGCCTACTCCTATTTCGGCTCTTATACATGCTGCTACTATGGTCGCGGCAGGAATTTTTCTTGTAGCTCGTCTTCTTCCACTTTTCATAGTCATACCGTACATAATGAATCTAATATCGTTGATAGGTATAATAACAGTATTATTAGGAGCTACTTTAGCTCTTGCTCAAAAAGATATTAAGAGAAGTTTAGCCTATTCTACAATGTCTCAATTGGGTTATATGATGTTAGCTTTAGGTATGGGGTCTTATCGAGCCGCTTTATTTCATTTGATTACTCATGCTTATTCGAAAGCCTTGTTGTTTTTAGGATCCGGATCAATTATTCATTCAATGGAAGCTATTGTTGGCTATTCTCCAGATAAAAGCCAGAATATGGTTCTTATGGGCGGTTTAAGAAAGCATGTGCCAGTTACAAAAACTGCTTTTTTTTTAGGTACACTTTCTCTTTGTGGTATTCCACCCCTTGCTTGTTTTT--GGTCCAAAGATGAAATTCTT--AATG--ATAGTTGGTTG--TATTCGCCGATTTTCGCAATAATAGCTTGTTTCACAGCCGGATTAACTGCATTTTATATGTTTCGCATTTATTTACTTACTTTTGAGGGACATTTAAACGTTCATTTTCAAAATTACAGTGGGAAAAAAAACAACTCCTTTTATTCAATATCTCTATGGGGTAAAGAAGAGACAAAACCTATTAAAAAAG-AATTTCGTTTATTTGCTTTATTAACAATGAATAAT------AATGAAAGGGCCTCTTTTTTTT---------CGAAGAAG---ACATAT------AGAATTGATAGT------ACTGTAACAAATATG---------CCTTTTATTAGTATTTTTCCTTTTGGT---GCCACGAAAACTTTTTTTTATCCCCATGAATCGGACAGTACTATGCTATTCTCTATGCTTGTATTAGTTTTATTTCCTTTGTTTGTTGGAACCATAGGAATTCCT------------TTCAATCAAGA--AGGAATG------------------------------------------GATTTGGATCTATTATCAATATTGTTAACTCCGTCTATAAATCTTTTACATCAAAATTCAAATCATTTTTTCG------ATTGGTATGAATTTGTTACAAATTCAACCTTTTCAGTTAGTATAGCGTATTTGGGAATCATTATAGCGTCCTTTTTATATAAGCCCTTTTATTCATCTTTACAAAATTTGAACATACTTAATTTGGTTGCT------------AAAAGAGTCCCTAAT------AGAATTCTTTGGGACAAAATAATCAATTTGCTATATGATTGGTCATATAATCGTGCTTATATAGATGCTTTTTATGCAATATCCTTAACTGAAGGGATAAGAGGGTTAGCCGAACTAACTCATTTACTCGATAGACGCGTAATTGATGGAATTACAAATGGGGTTGGTATTACGAGTTTTTTTATAGGGGAAGGTATAAAATATGTAGGTGGAAGTCGCATCTCTTTTTATCTCTTATTATATTTATTTTATCTATTAATC-------TTATTATTAATTTGCTAC
>Staphylea_colchica
ATGGAACATACATATCAATATTCATGGATCATACCTTTCGTTCCACTTCCAGTTCCTATGTTAATAGGGGTGGGACTTCTACTTTTTCCAACGGCAACAAAAAATCTTCGCCGTATGTGGGCTTTTCCTAGTATTTTATTATTAAGTATAGTTATGGTTTTTTCGCTTGATCTATCTATTCAGCAAATGAATATAA------GTTATATCTATCAATATGTATGGTCTTGGACCATCAATAATGATTTTTCTTTAGAGTTCGGCCATTTGATCGACCCACTTACTTCTATTATGTCAATATTAATCACTACTGTTGGAATTATGGTTCTTATTTATAGTGACAATTATATGTCTCATGATCAAGGATATGTGAGATTTTTTGCTTATATGAGTTTTTTCAATACTTCAATGCTGGGATTAGTCACGAGTTCTAATTTGATACAAATTTATATTTTTTGGGAATTAGTTGGAATGTGTTCTTATCTATTAATAGGGTTTTGGTTCACAAGACCTATTGCGGCGAATGTTTGTCAAAAAGCCTTTGTAACTAATCGTGTAGGGGATTTTGGTTTATTATTAGGAATTTTAGGTCTTTATTGGATAACGGGTAGTTTTGAATTTCAGGATTTGTTCGAACTATTCAATAACTTGATTTACAATAA------TGAGGTTAATTTTTTATTTGTTACTTTGTGCGCCTTCCTATTATTTACCGGTGCGGTTGCTAAATCCGCCCAATTCCCCCTTCATGTATGGTTACCAGATGCCATGGAAGGGCCTACTCCTATTTCGGCTCTTATACATGCTGCTACTATGGTAGCGGCGGGAGTTTTTCTTGTAGCTCGGCTTCTTCCTCTTTTTATCGTCATACCTTACGTAATGAATCTAATATCTTTGATAGGTATAATAACAGTATTATTAGGAGCTACTTTAGCTCTTGCTCAAAAAGATATTAAGAGAAGTTTAGCCTATTCTACAATGTCTCAATTGGGTTATACGATGTTAGCTCTAGGTATGGGATCTTATCGAGTCGCTTTATTTCATTTGATTACTCATGCTTATTCTAAAGCATTGTTATTTTTAGGATCCGGATCAATCATTCATTCAATGGAAACTATTGTTGGATATTCTCCAGATAAAAGCCAAAATATGGTTCTTATGGGCGGTTTAAAAAAGTATGTTCCAATTACAAAAACTTCTTTTTTATTAGGTACACTTTCTCTTTGTGGTATTCCACCCCTTGCTTGTTTTT--GGTCCAAAGATGAAATTCTC--AACG--ATAGTTTGTTG--TATTCACCGATTTTCGCAATAATAGCTTGTTCTACAGCAGGACTAACCGCATTTTATATGTTTCGGATTTATTTACTTACTTTTGAGGGACATTTAAACGTTAATTTTCAAAATTACAGTGGAAAAAAAAGTAGCTTTTTTTCTTCAATATCTATATGGGGTAAAAAAGGACCAAAAGCGATTAAAAA---AAAT-------TTGCGTTTATTAACAATGAAT------------GAAAGGTCTTATTCTTTTT---------CTAATA-----AGATAT----ATCGAATTGATAGG------AATGTAAGAAATATGACGCG---ACCCTT------TATTACTTATTTTGGC---AATAAG---ACTTTATCTTATCCCCATGAATCGGAAAATACTATGCTATTTCCTATGCTTGTATTGGCCCTATTTACTTTGTTTGTTGGAGCCGTAGGAATTCCT------------TTCAATCAAGA--AAATTTG------------------------------------------TATTTGGATATATTATCAAAATTGTTAACTCCATCTATAAACCTTTTACATCAAAATTCAAATCATTTTGTGG------ATTGGTATGAATTTGTGACAAATGCAACTTTTTCAGTCAGTATAGCGTATTTCGGAATATTTATAGCGTTTTTTTTCTATAAGCCTGTTTATTCATCATTACAAAATTTTAACTTACTAAATTCATTTGCT------------AAAAGGGGCCCTAAG------AAAATTCTTTGGGACAAAATAAGAAATGTGATATATGATTGGTCATATAATCGCGGTTACATAGATACTTTTTACACAATATCTTTAACTGAGGGTATAAGAGGATTAGCAGAACTAACTCATTCTTTTGATAGACGAATAATTGATGGAATTACGAATGGGATAGGTATTACAAGTTTTTTTGTAGGCGAGGGTATAAAATATGTAGGGGGCGGTCGCATCTCTTCTTATCTATTATTCTATTTATTTTATGTATTAATCTTT----TTAGTA---ATTTATTAC
>Vitis_acerifolia
ATGGAACATACATATCAATATGCATGGATCATACCTTTCCTTCCACTTCCAATTCCTATGTTACTAGGAGTGGGACTTCTCCTTTTTCCAACAGCAACAAAAAATCTTCGGCGTATGTGGTCTTTTACTAGTGTTTTATTGTTAAGTATAGTTATGACTTTTTCGGTCAATCTGTCTATTCATCAAATAAATAGCA------GTTCTATATATCAATATGTATGGTCTTGGACCATCAATAATGATTTTTCTTTAGAGTTCGGCTACTTGATTGATCCACTTACTTCTATTATGTCAATATTAATCACTACGGTTGGAATTATGGTTCTTATTTATAGTGACAATTATATGTCTCATGATCAAGGATATTTGAGATTTTTTGCTTATATGAGTTTTTTCAATGCTTCCATGTTGGGATTAGTTACTAGTTCTAATTTGATACAAATTTATATTTTTTGGGAATTAGTTGGAATGTGTTCATATTTATTAATAGGTTTTTGGTTCACACGGCCTATTGCGGCAAATGCTTGTCAAAAAGCGTTTGTAACTAATCGTGTAGGGGATTTTGGTTTATTATTAGGAATTTTGGGTCTTTATTGGATAACAGGTAGTTTCGAATTTCGGGATTTGTTCGAAATATTTAATAACTTGATTTATAATTATAATAATGGGACAAATTTTTTATTTGTTTCTTTGTGTGCTTTATTCTTATTTGTCGGTGCGGTTGCTAAATCGGCTCAATTTCCCCTTCATGTATGGTTACCCGATGCAATGGAGGGGCCTACTCCTATTTCGGCTCTTATACATGCTGCTACTATGGTAGCAGCGGGAATTTTTCTTGTAGCTCGCCTTTTTCCTCTTTTCATAGTCATACCTTACATAATGAATCTAATATCTTTGATAGGTATAATAACAATATTATTAGGAGCTACTTTAGCTCTTGCTCAAAAAGATATTAAGAAAAGTTTGGCCTATTCCACAATGTCTCAATTGGGTTATACGATGTTAGCCCTAGGTATGGGGTCTTATCGAGCTGCTTTATTTCATTTGATTACTCATGCTTATTCGAAAGCATTATTGTTTTTAGGATCCGGATCGATTATTCATTCAATGGAAGCTATTGTTGGATATTCTCCAGATAAAAGTCAGAATATGGTTCTTATGGGTGGTTTAACAAAACATGTGCCAATTACAAAAAATACCTTTTTATTAGGTACACTCTCTCTTTGTGGTATTCCGCCTCTTGCTTGTTTTT--GGTCCAAAGATGAAATTCTT--AATG--ATAGTTGGTTG--TATTCACCTATTTTTGCAATAATAGCTTGTTTAACGGCAGGATTAACCGCATTTTATATGTTTCGGATCTATTTACTTACTTTTGAAGGATATTTTAATGTTCATTGTAAAAATTACAGTGGAAAAAAAAGCAGCTTGTTCTATTCAATATCTCTATGGGGTAAAGAAGGTCAAAAAACAATTAAAAAAA-AAATTCGTTTATTAACTCTATTAACAACGAATAATAATGAAAATGAAAAGGCTTCTTTTTTTT---------CGAAGAAA---GTATAT------CGACTTGATGGT------AATGTAAGAAAGATGACACGA---CCCTTTATTACTATTAATCAGTTTGAC---AATAAGAACACTTTTTTGTATCCCCAGGAATCGGACAATACTATGTTATTCCCTCTGTTTGCATTAGCCCTATTTACTTTGTTCGTTGGAGCCATAGGAATTCCT------------TTCAATCAAGA--AAGAATG------------------------------------------GATTTTGATATATTATCGAAATGGTTAAATCCGGCTACAAACCTTTTACATAAAAATTTGAATAACTATGGGG------ATTGGTATGAATTTGTTAAAAATGCAATTTTTTCAGTCAGTATATCTTATTTTGGAATATTTTTAGCGTCTCTTTTATATAATCCTGTTTATTCATCTTTACAAAATTTGGATTTAATTAATTCAGTTGCC------------AAAAAAGTTCCTAAG------AGAATTTTTTGGGATAAAATAATAAATAAGGTATATAATTGGTCATATAATCGTGGTTACATAGATGCTTTTTATGAAACATCCTTAACTAAGGGTATAAGAGGATTAGCGGAACTAACTCATTTTTTTGATGGACGAGTAATTGATGGAATTACGAATGGGGTTGGTGTTACGAGTTTTTTTGTAGGAGAAAGTATCAAATATGTAGGGGGTGGACGCATCTCCTCTTATCTTTTTTTGTATTTATCTTCTGTATCAATC-------TTATTATTAATTTCCTAC
>Viviania_marifolia
ATGGAACATACATATGAATATTCCTGGATCATACCTTTCCTCCCACTTCTGGTTTCTATGTTAATAGGAGCAGGACTTTTATTCTTTCCAACAGCAACAAAAAATTTACGTCGTATATGGACTATTCTTAGTATTTTTTTTTTAAGTTTAGTTATGCTTTTTTCCATCGATCTATTCATTCAACAAATAAATAGCA------GTTCTATTTATCAACATGTATGGTCGTGGACCATCAATAATGATTTTTCTTTCGAGTTCGGTCACTTGATCGATCCACTTACTTCTATTATGTTAATATTAATAACTACTGTTGGAATTCTAGTTCTTATTTATAGTGACAATTATATGTCTCATGATCAAGGATATTTGAAATTTTTTGCTTATATGAATTTATTCAATACATCCATGTTAGGATTAGTTACTAGTTCTAATTTGATACAAATTTATATTTTTTGGGAATTAGTTGGAATGTGTTCCTATCTATTAATAGGTTTTTGGTTCACACGACCTATTGCAGCAAATGCTTGTCAAAAAGCATTTGTAACTAATCGTGTAGGAGATTTTGGTTTATTATTAGGAATTTTAGGACTTTATTGGATAACCGGAAGTTTCGAATTTCGAGATTTGTTCCAAATTTTTCAAAATTTGGCAGCTAAAAA------TCAAGTGAATTGGTTGTTTGTTACTTTGTGTGCCTTTCTATTACTTTCTGGTGCTATTTCTAAATCTGCGCAATTCCCTTTCCATGTTTGGTTACCGGATGCCATGGAGGGGCCCACGCCTATTTCGGCTCTTATACATGCTGCTACTATGGTAGCAGCAGGCATTTTTCTCGTAGCGCGGCTTCTTCCTCTCTTTCTAGTCATACCTTACATAATGAATCTCATATCTGTCATAGGTTTAATCACAGTACTTTTAGGAGCTACTTTCGCTCTTGCTCAAAAAGATATTAAGAGAAGTTTAGCTTATTCTACAATGTCTCAATTGGGTTATATGATGTTCGCTTTAGGAATGGGATCTTATCGAGCTGCTTTATTTCATTTGATTACTCATGCTTATTCAAAAGCATTGTTATTTTTAGGATCTGGATCAATTATTCATTCAATGGAACCTATTATTGGATATTCTCCAGAAAGAAATCAGAATATGGTTCTTATGGGCGGTTTAACAAAGTATGTACCAATTACAAAAATAGCTTTTTTGGGGGGTACACTTTCTCTTTGTGGTATTCCACCTCTTGCTTGTTTTT--GGTCCAAAGATGGAATTCTT--AATG--ATAGTTGGTTG--TATTCGCCTAGTTTTGCAATAATAGCTTGTTTCACAGCGGGATTAACCGCATTTTATATGTTTCGAATTTATCTACTTACTTTTGAAGGACATTTAAACGCTCATTTTCAACATTACAACGGTCAAAAAAACAGTTCTTTTTATTCAATATCTCTGTGGGGTAAAAAGGAACTAAAAAGGGTTGAAAAAA----------ACTTTACTTTACTT------AATAAT-----------------TTCTTAATACT--------ACGTAAGAA----TCTA-------AGTAAGAATGAAAAAGACTCATCTCGAAAAGATATGCATGTAACACAACCCCCTATTACTCAATTTTAC---ACTAAAAGTACTCTCTCTTATCCTCAGGAATCAGACAATACTATGCTATTTCCTATGCTTACACTAATTTTATTTACTTTGTTTGTTGGATCCTTGGGAATTCCT------------TTCATCAAAGA--TGGTCTTACGATTTCATCCACTAATAGTAATAAGTTTATCAAAGAAAGCCATTTGGATATATTATCCAAACTATTAAACCCATCTATAAACCTTTTATATAAAAATTCTAATAATTCTGTTG------ATTGGTATGAATTTTTCATAGATGCAACCTTTTCAGTCAGTATAGCTTTCTTTGGGATAGTTCTAGCGTCTTTTTTATATAAACCCATTTATTCATCTTTCCAAAAATGGAATTTACATAACTTATTTTCTACTTTTTTTTCTAAAGCGGGGTCTAAC------AAGTTTTTTTTTTCAAAAGTCATAAATATCATATATGATTGGTCATATAATAGTGGTTATATAGATGCTTTTTACGCAAGATTTTTAACTAAAGGTATAAGAAAATTAGCTGCATTTACTCATTTTTTTGATACACAAGCCATTGATGGAATTACAAATGGAATCGGCATTACAAGTTTTGTGGCAGGAGAAAGTATAAAATATGCGGGGGATGGTCGCATTTCTTCCTATCTATTATTCTTTTTCTTTTATCTATTATTCTTT----TTCTTTTTTCTTTCTTTT
