# Supplementary material for: ­Complete plastid genome sequences of two species of the Neotropical genus Brunellia (Brunelliaceae)
Source: PeerJ. 2020 Jan 28;8:e8392. doi: 10.7717/peerj.8392 (PMC6993752; doi:10.7717/peerj.8392)
Supplement: Supplemental Information 2 [file peerj-08-8392-s002.zip › Alignments/NDHG.fasta]

>Aquilaria_yunnanensis
GATTTGCCTGGACCAATACACGATTTTCTTATAGTTTTACTGGGATCGGGTCTTATATTAGGGGGACTGGGAGTAGTATTACTTACCAATCCAATTTATTCTGCCTTTTCGTTGGGATTGGTTCTTGTTTGTATATCCTTATTCTATATTCTTTCAAATTCTCATTTTGTAGCCGCTGCCCAGCTCCTTATTTATGTAGGAGCCATAAATGTTTTAATCATATTTGCTGTCATGTTCATGAATGGTTCAGAATATTACAAGGATTTGAAT------CTGTCGATCGTTGGGGATGGGGTTACTTCACTGGTTTGTACAAGTATTCTTCTTTCGCTAATTACTACCATTTTCGATACGTCATGGTACGGGATTATTTGGACTACAAGATCAAACCAACTTATAGAACAAGATTTGATAAGTAATAGTCAACAAATTGGAATTCATTTATCAACAGATTTTTTTCTTCCATTTGAACTGATTTCAATAATTCTTTTAGTTGGTTTGATAGGCGCAATTGCTGTGGCTCGTCAG
>Arabidopsis_thaliana
GATTTGCCTGGACCAATACATGATTTTCTTTTAGTTTTTCTGGGATCCGGTCTTCTAGTAGGGGGTCTGGGAGTGGTATTACTTCCCAACCCAATATTTTCAGCCTTTTCCTTAGGATTTGTTCTTGTTTGTATATCTTTATTGTATATTCTATCAAATTCCCATTTTGTAGCTGCTGCACAACTCCTTATTTATGTGGGGGCCATAAATGTTTTAATCATATTTGCTGTGATGTTCATGAATGATTCAGAATATTCCACAGATTTCAAT------CTGTGGACCATTGGGAATGGGATTACTTCGTTGGTTTGTACAACTATTCTTTTTTTATTAATGTCTACTATTCTCGATACGTCATGGTACGGGGTTATTTGGACTACAAAATTAAACCAGATTCTAGAGCAAGATTTAATAAGTAATAGTCAACAAATAGGAATTCATTTATCAACAGATTTTTTTCTGCCATTTGAACTCATTTCAATAATTCTTTTAGTTGCTTTGATAGGTGCAATTTCTGTGGCTCGTCAA
>Arabis_alpina
GATTTGCCTGGACCAATACATGATTTTCTTTTAGTTTTTCTGGGATCCGGTCTTATAGTAGGAGGTCTGGGAGTGGTATTACTTCCCAACCCAATATTTTCAGCCTTTTCCTTAGGATTTGTTCTTGTTTGTATATCTTTATTGTATATTCTATCAAATTCCCATTTTGTAGCTGCTGCCCAACTCCTTATTTATGTGGGGGCCATAAATGTTTTAATCATATTTGCTGTGATGTTCATGACTGATTCAGAATATTCCACAGATTTTAAT------CTGTGGACCGTTGGGGATGGGATTACTTCGTTGGTTTGTACAACTCTTCTTTTTTCATTAATTTCGACTATTCTCGATACGTCATGGTACGGGGTTATTTGGACTACAAGATTAAACCAGATTTTAGAGCAAGATTTAATAAGTAATAGTCAACAAATAGGAATTCATTTATCAACAGATTTTTTTCTTCCATTTGAACTAATTTCAATAATTCTTTTAGTTGCTTTGATAGGTGCAATTTCTGTGGCTCGTCAA
>Arachis_hypogaea
GATTTACCTGAACCACTACATGATTTTCTTTTAGTCTTTTTGGGATCATGTCTTGTATTAGGAAGTTTAGGAGTAGTATTTTTTACCAACCCCATTTTTTCTGCTTTTTCATTGGGACTAGTTCTTGTTTGTATATCTTTATTTTATATTTTATCAAACTCCCATTTTGTAGCTGCCGCACAACTACTTATTTACGTGGGAGCTATAAACGTTTTAATCCTCTTTGCTGTGATGTTCATGAATGGTTCGGAATATCACCAAGATTTTCAT------CTTTTTACCGTTGGGGGTGGAATTACTTTGATGGTTTGTACAAGTATTTTTGTTTCACTAATAACTACTATTCCAGATACATCATGGTACGGGCTTATTTGGACTACAAGACCAAATCAGATTATAGAGCAAGATTTAATAAGTACTAGTCAACAAATTGGAGTTCATTTATCAACAGATTTTTTTCTTCCATTTGAACTAATTTCAATAATTCTCTTAGCTGCTTTGATAGGTGCAATTGTCGTGGCTCGCCAG
>Averrhoa_carambola
GATTTGCCTGGACCAATACATAATTTTCTTTTAGTCTTTCTGGGATCGGGTCTTCTATTAGGAGGTCTAGGAGTAGTATTACTTAACAATACAATTTATTCTGCCTTTTCATTGGGATTGGTTCTTGTTTGTATATCCTTATTCTATATTCTATCAAACTCCCACTTTGTCGCTGCTGCGCAGCTCCTTATTTACGTAGGAGCTATAAATGTTTTAATCATATTTGCTGTGATGTTCATGAATAGTTCAGAATATTCCAAGGATTTTAAT------CTTTTGGCCGTTGGTAATGGAATTACTTTGCTGGTTTGTATAAGTATTTTTGTTTCACTAATTACTACTATTCCAGATATATCATGGTACGGGATTATTTGGACTACAAGATCAAATCAAATTATAGAACAAAATTTGATAAATAATAGTCAACAAATTGGAATTCATTTATTAACAGATTTTTTTCTTCCATTTGAACTTATTTCGATAATTCTTTTAGTTGCTTTGATAGGTGCAATTGTCGTGGCTCGTCAA
>Brunellia_antioquensis
GATTTGCCTGGACCAATACATAATTTTATTTTAGTCTTTCTGGGATCGGGTCTTCTAGTAGGAGGTCTAGGAGTAGTATTACTTAACAACCCAATTTATTCTGCCTTTTCGTTGGGATTGGTTCTTGTTTGTATATCCTTATTCTATATTTTATCAAACTCCCATTTTGTCGCTGCTGCGCAGCTCCTTATTTACGTGGGAGCTATAAATGTTTTAATCATATTTGCTGTAATGTTCATGAATGGTTCAGAATATTCCAAAGATTTTAAT------CTTTGGACCCTTGGGGATGGAATTACTTCGCTGGTTTGTACAAGTATTTTTATTTCACTAATTACTACTATTCCAGATACGTCATGGTACGCGATTATTTGGACTACAAGATCAAACCAAATTATAGAGCAAAATTTAATAAATAATAGTCAACAAATTGGAATTCATTTATTAACAGATTTTTTTCTTCCATTTGAACTCATTTCGATAATTCTTTTAGTTGCTTTGATAGGTGCAATTTCTGTGGCTCGTCAG
>Brunellia_trianae
GATTTGCCTGGACCAATACATAATTTTATTTTAGTCTTTCTGGGATCGGGTCTTCTAGTAGGAGGTCTAGGAGTAGTATTACTTAACAACCCAATTTATTCTGCCTTTTCGTTGGGATTGGTTCTTGTTTGTATATCCTTATTCTATATTTTATCAAACTCCCATTTTGTCGCTGCTGCGCAGCTCCTTATTTACGTGGGAGCTATAAATGTTTTAATCATATTTGCTGTAATGTTCATGAATGGTTCAGAATATTCCAAAGATTTTAAT------CTTTGGACCCTTGGGGATGGAATTACTTCGCTGGTTTGTACAAGTATTTTTATTTCACTAATTACTACTATTCCAGATACGTCATGGTACGCGATTATTTGGACTACAAGATCAAACCAAATTATAGAGCAAAATTTAATAAATAATAGTCAACAAATTGGAATTCATTTATTAACAGATTTTTTTCTTCCATTTGAACTCATTTCGATAATTCTTTTAGTTGCTTTGATAGGTGCAATTGCTGTGGCTCGTCAG
>Bulnesia_arborea
GATTTACCAGGACCAATACACGATTTTATTTTAGTTTTTCTGGGATCAGGTCTTATATTAGGAAGTTTAGGAGTAGTATTATTTAGCAACTCAATGTATTCTGCTTTTTCATTAGGATTGGTTCTTTTTTGTATATCTTTATTATATATTTCATCAAACTCCCATTTTGTAGCTGCAGCACAACTTCTTATTTATGTGGGAGCTATAAATGTTTTAATCATATTTGCTGTGATGTTCATGAACAATTCGGAATATTCCAAGAATTTCAAT------ATTTTAACCTTTCGGAATGGAATTACTTCCTTGGTTTGTATAAGTATTTTTTTTTCACTAGTGACTACTATTTTAGATACGTCATGGTATAGTATTATTTGGACTACTAGATCAAATCATATTATAGAACAAGAGTTAATCAATAATAGTCAACAAATTGGGATTCATTTATCAACAGATTTTTTCCTTCCCTTTGAACTCATTTCAATTATTCTTTTAGTTTCTTTGATAGGTGCAATTGCTATGGCTCGTCAA
>Carica_papaya
GATTTGCTTGGACCAATACATGATTTTCTTTTAGTTTTTCTGGGATCAGGTCTTATATTAGGAGGTCTGGGAGTGGTATTATTTCCCAACCCAATTTATTCTGCCTTTTCATTAGGATTTGTTCTTGCTTGTATATCCTTATTCTATATTCTATCAAATTCCCATTTTGTAGCTGCTGCACAGCTCCTTATTTACGTGGGGGCCATAAATGTTTTAATCATATTTGCTGTAATGTTCATGAATGGTTCAGAATATTACAGAGATTTTAAT------CTCTGGACCATTGGGGATGGGATTACTTCCTTGGTTTGTACAAGTATTTTTCTTTCGTTAATTACTACTATTCTGGATACGTCATGGTACGGGGTTATTTGGACTACAAGATTAAATCAGATTCTAGAGCAAGATTTGATAAGTAGTAGTCAACAAATTGGAATTCATTTATCAACAGATTTTTTTCTTCCATTTGAACTCATTTCGATAATTCTTTTAGTTGCTTTGATAGGTGCAATTGCTGTGGCTCGTCAG
>Castanea_mollissima
GGTTTGCCTGGACCGATACATGATTTTCTTTTAGTCTTTTTGGGGTCAGGTCTTATATTAGGAGGTATAGGAGTCGTATTACTTACCAACACAATTTATTCTGCCTTTTCGTTGGGACTGGTTCTTGTTTGTATATCCTTATTCTATATTCTATCAAATTCCCATTTGGTAGCTGCCGCACAGCTACTTATTTACGTGGGAGCTATAAATGTTTTAATCATATTTGCTGTGATGTTTATGAATGGTTCAGAATATTACAAAGATTTGAAT------CTTTGGACTGTTGGGGATGGGGTTACTTTGCTGATTTGTACAATTCTTTTTTGTCTATTAATGGCTACTATTTCAGATACGTCATGGTACGGGATTATTTGGACTACCAGATCAAACCAGATTATAGAGCAGGATTTGATAAGTAACAGTCAACAAATTGGAATTCATTTATCAACAGATTTTTTCCTTCCATTTGAACTCATTTCGATAATTCTTTTAGCTGCTTTAATAGGCGCAATTGCTGTGGCTCGTCAA
>Catha_edulis
GATTTACCGGGATCAATACATGATTTTCTTTTAGTATTTCTGGGATTGGGCCTTATATTATTAGGTTTAGGGGTGGTATTGCTTACCAACCCAATTTATTCCGCCTTTTCGTTGGGATTGGTTCTTATTTGTATAGCCTTATTCTATATTTTATCAAATTCCTATTTTGTAGCTGCCGCACAACTCCTTATTTACGTAGGAGCCATAAATGTTTTAATCATATTTGCTGTGATGTTCATGAATGATTCAGAATATCACAACGCTTTTTAT------CTTTGGAACGTTGGAGGTGGGGTTACTTCACTGGTTTGTACAAGTATTTTTCTTTTACTAATTACTACTATTCCAGATACGTCATGGTATGGGATTATTTGGACTACAAGATCAAACCAGATTATAGAGAAAGATTTGATAACTAATAGTCAACAAATTGGAATTCGTTTATCAACAGATTTTTTTCTTCCATTTGAACTCATTTCGATAATTCTTTTAGTTGCGTTAATAGGCGCAATTGCTGCGGCTCGTCAG
>Ceratopetalum_apetalum
GATTTGCCTGGACCAATACATAATTTTCTTTTAGTCTTTCTGGGATCAGGTCTTCTATTAGGAGGTCTAGGAGTAGTATTACTTAACAACCCAATTTATTCTGCCTTTTCATTGGGATTGGTTCTTGTTTGTATATCCTTATTCTATATTCTATCAAACTCCCATTTTGTCGCTGCTGCGCAGCTCCTTATTTACGTGGGAGCTATAAATGTTTTAATCATATTTGCTGTGATGTTCATGAATGGTTCAGAATATTCCAAAGATTTTAAT------CTTTGGACCGTTGGGGATGGAATTACTTCGCTGGTTTGTACAAGTATTTTTGTTTCACTAATTACTACTATTCCAGATACGTCATGGTACGGGATTATTTGGACTACAAGATCAAACCAAATTATAGAACAAAATTTGATAAATAATAGTCAACAAATTGGAATTCATTTATTAACAGATTTTTTTCTTCCATTTGAACTCATTTCGATAATTCTTTTAGTTGCTTTGATAGGTGCAATTGCTGTGGCTCGTCAG
>Citrus_sinensis
GATTTGCCTGGACCAATACACGATTTTATTTTAGTTTTTCTGGGATCGGGTCTTATATTAGGAGGTCTGGGAGTGGTATTATTTACCAACCCAATTTATTCTGCCTTTTCCTTGGGATTGGTTCTTGTTTGTATATCATTATTCTATATTCTATCAAATTCCCATTTTGTAGCTGCCGCGCAACTCCTTATTTACGTGGGAGCTGTAAATGTTTTAATCATATTTGCTGTAATGTTCATGAACGGCTCAGACTATTCCAAAGATTTTAAT------CTTTGGACTATTGGCGATGGTCTTACTTCTCTGGTTTGTACAAGTATTTTTTTTTCGCTAATCACTACTATTCTCGATACATCGTGGTACGGGATTATTTGGACTACACGAGCCAACCAGATTATTGAACAAGATTTGATAAGTAATAGTCAACAAATTGGAATTCATTTATCAACAGACTTTTTTCTTCCATTTGAACTCGTTTCAATAATTCTTTTAGTTGCTTTAATAGGTGCAATTGCCGTGGCGCGTCAA
>Cucumis_melo
GATTTGCCTGGACCGATACATGATTTTCTTGTAGTCTTGTTGGGATCAGGTCTTATATTAGGAAGTATGGGAGTACTATTATTTAACAACTCCATTTATTCTGCTTTTTCGTTGGGACTGGTTCTTGTTTCTATATCCTTATTCTATATTCTAGCAAACGCCCAGTTTGTAGCTGCTGCGCAACTCCTTATTTACGTGGGAGCTATAAATGTTTTAATCATATTTGCTGTGATGTTCATGAAGGGTTCAGAATATTCCAAAGATTTTAAT------CTTTGGACCGTTGGGAATGGAGTTACTTTTCTGGTTTGTACAAGTATTTTTGTTTCACTAATGACTACTATTGTAGATACGTCATGGTATGGGATTATTTGGACTACAAGATCAAATCAGATTCTAGAGCAAGATTTAATAAGTAATAGTCAACAAATTGGAATTTATTTATCAACATATTTTTTTCTTCCATTTGAACTCATTTCGATCATTCTTTTAGCTGCTTTGATCGGCGCAATTTCCGTGGCTCGCCAG
>Eucalyptus_grandis
GATTTGCCTGGACCAATACATGATTTTCTTTTAGTTTTTCTGGGATCAGGTCTTATATTAGGAAGTCTAGGGGTGGTATTACTTACCAATCCAATTTATTCTGCCTTTTCCTTGGGATTGGTTCTTGTTTGTATATCCTTATTTTATATTCTATCAAACTCCCATTTTGTAGCGGCTGCGCAGCTCCTTATTTATGTAGGAGCTATAAACGTTTTAATTCTATTTGCTGTGATGTTCATGAATGGTTCAGAATATTACAAAGATTTGAAT------CTTTGGACTGTTGGAGATGGGATTACTTCGTTGGTTTGTACAAGTATTTTGGTTTCACTAATGACTACTATTTTAGATACGTCTTGGTACGGGATTATCTGGACGACAAAGTCAAACCAGATTATCGAGCAAGATTTGATAGGTAATAGTCAACAAATTGGAATTCATTTATCAACAGATTTTTTTCTTCCATTTGAACTCATTTCCATAATTCTTTTAGTTGCTTTGATAGGTGCAATTGCTGTTGCTCGTCAA
>Euonymus_japonicus
GATTTACCTGGATCAATACATGATTTTCTTTTAGTATTTCTGGGATTGGGCCTTATATTATTAGGTTTAGGGGTGGTATTGCTTACCAACCCAATTTATTCCGCCTTTTCGTTGGGATTGGTTCTTATTTGTATAGCCTTATTCTATATTTTATCAAATTCCTATTTTGTAGCTGCCGCACAACTCCTTATTTACGTAGGAGCCATAAATGTTTTAATCGTATTTGCTGTGATGTTCATGAATGGTTCAGAATATCACAACGCTTTTTAT------CTTTGGAACGCTGGAGGCGGGGTTACTTCACTGGTTTGTACAAGTATTTTTCTTTTACTAATTACTACTATTCCAGATACGTCATGGTATGGGATTATTTGGACTACAAGATCAAACCAGATTATAGAGAAAGATTTGATAACTAATAGTCAACAAATAGGAATTCGTTTATCAACAGATTTTTTTCTTCCATTTGAACTCATTTCAATAATTCTTTTAGTTGCGTTAATAGGCGCGATTGCTGCGGCTCGTCAG
>Ficus_racemosa
GATTTGCCTGGACCAATACATGATTTTCTTTTAGTCTTTCTGGGATTAGGTCTTATCTTAGGAGGTATAGGAGTAGTATTACTTAACAACCCAATTTATTCTGCCTTTTCGCTGGGATTAGTTCTTGTTTCTATATCTTTATTATATATTCTATCAAATTCATATTTTGTAGCCGCCGCACAACTCCTTATTTACGTGGGAGCTATAAATGTTTTAATCATATTTGCTGTGATGTTCATGAATGGTTCAGAATATTACAAAGATTTTAAT------CTTTGGACCGTTGGGAATGGGTTTACTTTGCTGATTTGTACAAGTATTTTTGGTTTACTAATAACTACTATTACGGATATATCATGGTACGGGATTATTTGGACTACCAGATTAAACCAGATTATAGAACACGATTTGATAAGTAATAGTCAACAAATTGGAATTCATTTATCAACGGATTTTTTTCTTCCATTTGAATTCATCTCGATAATTCTTTTAGCGGCTTTGATAGGTGCAATTACCGTGGCGCGCCAA
>Glycine_max
GATTTGCCCGAACCGCTACATGATTTTCTTTTAGTCTTTCTTGGATCGGGTCTTATATTAGGAAGTCTGGGAGTAGTATTATTTACGAATCCCATTTTTTCTGCTTTTTCATTGGGCCTAGTTCTTGTTTGTATATCTTTATTCTATATTTTATCAAACTCCCATTTTGTAGCTGCATCACAACTACTTATTTATGTGGGCGCTATAAATGTTTTAATAATATTTGCTGTGATGTTTATGAATGGTTCGGAATATTACCAAGATTTTCGT------CTTTGGACTGTTGGGGATGGAATTACTTTGATGGTTTGTACAAGTATCTTTGTTTCACTAATAACTACTATTCTAGATACATCATGGCACGGGATTATTTGGACTACAAGACCCAATCAGATTATAGAGCAAGATTTGATAAGTACTAGTCAACAAATTGGAATTCATTTATCAACAGATTTTTTTCTTCCATTTGAACTAATTTCAATAATCCTTTTAGTTGCTTTGATAGGTGCAATTGTCGTAGCTCGCCAA
>Gossypium_arboreum
GATTTGCCTGGACCAATACACGATTTTCTTTTAGTTTTTCTGGGATCGGGTCTTATATTAGGAGGCCTGGGAGTGGTATTACTTACCAATCCAATTTATTCTGCCTTTTCATTGGGATTGGTTCTTGTTTGTATATCCTTATTTTATATTCTCTCAAATTCTCATTTTGTAGCTGCTGCCCAGCTCCTTATTTATGTGGGAGCCATAAATGTTTTAATCCTATTTGCTGTGATGTTCATGAATGGTTCAGAATATTATAAAGATTTTAAT------CTGTGGACCATTGGGAATGGCCTTACTTCGTTGGTTTGTACAAGTATTCTTGTTTCGCTAATTACTACTATATTAGATACATCATGGTACGGGATTATTTGGACTACAAGATCAAATCAAATTATAGAACAAGATTTGATAAGTAATAGTCAACAAATTGGAATTCATTTAGCAACCGATTTTTTTCTTCCATTTGAATTCATTTCAATAATTCTTTTAGTTGCTTTGATAGGTGCAATTGCTGTGGCTCGTCAG
>Heritiera_angustata
GATTTGCCTGGACCAATACACGATTTTCTTTTATTTTTTCTGGGATCGGGTCTTATATTAGGGGGCCTGGGAGTGGTATTACTTACCAATCCAATTTATTCTGCCTTTTCATTGGGATTGGTTCTTGTTTGTATATCCTTATTCTATATTCTCTCAAATTCTCATTTTGTAGCTGCTGCCCAGCTCCTTATTTATGTGGGAGCCATAAATGTTTTAATCCTATTTGCTGTGATGTTCATGAATGGTTCAGAATATTATAAAGATTTTAAT------CCGTGGACCATTGGGAATGGCCTTACTTCGTTGGTTTGTACAAGTATTCTTGTTTCGCTAATTACTACTATATTAGATACATCATGGTCCGGGATTATTTGGACTACAAGATCAAACCAAATTATAGAACAAGATTTGATAAGTAATAGTCAACAAATTGGAATTCATTTAGCAACAGATTTTTTTCTTCCATTTGAATTCATTTCACTAATTCTTTTAGTTGCTTTGATAGGTGCAATTGCTGTGGCTCGTCAG
>Heuchera_sanguinea
GATTTACCTGGACCAATACATGATTTTCTTTTAGTCTTTCTGGGATCGGCTCTTATATTAGGAGGTCTAGGAGTGGTATTACTTACCAATCCAATTTATTCTGCATTTTCGTTGGGATTGGTTCTTGTTTGTATATCTTTATTCTATATTTCATCAAACTCCCATTTTGTAGCTGCTGCACAGCTCCTTATTTACGTGGGAGCTATAAATGTTTTAATCATATTTGCTGTGATGTTTATGAATGGTTCAGGATCTTACAAAGATTTTACT------CTTTGGACCGTTGGGGATGGGGTTACTTCGGTGGTTTGTACAAGTATTTTTGTTTCACTAATTACTATTATTCCAGATACGTCATGGTATGGTATTATTTGGACTACAAGATCAAACCAGATTATAGAGCAAGATTTGATAAGTAATAGTCAACAAATTGGGATTCATTTATCAACAGATTTTTTTCTTCCATTTGAACTCATTTCCATAATTCTTTTAGTTGCTTTGATAGGTGCAATTACTGTGGCTCGTCAG
>Jatropha_curcas
GATTTGCCTGGACTAATACATGATTTTCTTTTAGTCTTTCTGGGATTAGGTCTTATATTAGGAGGTCTAGGAGTGGTATTATTTACCAATCCAATTTATTCTGCTTTTTCGTTGGGATTTGTTCTTGTTTGTATATCTTTATTCTATATTTTATCAAACTCTCATTTTGTAGCTGCTGCACAGCTCCTTATTTATGTGGGAGCTATAAATGTTTTAATTCTATTTGCCGTGATGTTCATGAATGGTTCAGAATATTACAAAGATTTTAAT------CTTTGGACTGTTGGAAACGGGGTTACTTCCTTAGTTTGTACAAGCATTTTTATTTCACTAATTACTATTATTTCAGATACATCATGGTACGGGATTATTTGGACTACAAGAACAAATCAGATTATAGAACAAGATTTAATAAGTAATGGGCAACAAATTGGAATTCATTTATCAACAGATTTTTTTCTTCCATTTGACTTTATTTCAGTAATTCTTTTAGTTGCTTTGATAGGTGCGATTGCTGTGGCTCGTCAG
>Larrea_tridentata
GATTTACCAGGACCAATACACGATTTTATTTTAGTTTTTCTGGGATTAGGTCTTATATTAGGAAGTTTAGGAGTGGTATTATTTAGTAATTCAATGTATTCTGCTTTTTCATTAGGATTGGTTCTTTTTTGTATATCTTTATTATATATTTCATCAAACTCCCATTTTGTAGCTGCGGCACAACTTCTTATTTATGTGGGAGCTATAAATGTTTTAATCATATTTGCTGTGATGTTCATGAACAATTCAGAATATTACAAGAATTTCAAT------ATTTTCACCTTTCGGAATGGAATTACTTCCTTGGTTTGTATCAGTATTTTTTTTTCACTAGTGACTACTACTTTAGATACGTCATGGTATAGTATTATTTGGACTACTAGATCAAATCATATTATAGAGCAAGAGTTAATAAATAATAGCCAACAAATTGGAATTCATTTATCAACAGATTTTTTCCTTCCGTTTGAACTAATTTCAATTATTCTTTTAGTTTCTTTGATAGGTGCAATTGCTATGGCTCGTCAA
>Liquidambar_styraciflua
GATTTACCTGGACCAATACACGATTTTCTTTTAGTCTTTCTGGGATCGGGTCTTATATTAGGAGGTCTAGGAGTGGTATTACTTACCAATCCCATTTTTTCTGCCTTTTCGTTGGGATTGGTTCTTGTTTGTATATCCTTATTCTATATTTCATCAAACTCCCATTTTGTAGCTGCCGCACAGCTACTTATTTACGTAGGAGCTATAAATGTTTTAATCATATTTGCTGTGATGTTCATGAATGATTCAGGATATTACAAAGATTTAAAT------CTTTGGACCGTTGGGGATGGGGTTACTTCTATGGTTTGTACAAGTATTTTTGTTTCACTAATTACTACTATTCCAGATACGTCATGGTACGGGATTATTTGGACTACAAGATCAAACCAGATTATAGAGCAAGATTTGATAAGCAATAGTCAACAAATCGGCATTCATTTATCAACAGATTTTTTTCTTCCTTTTGAACTTATTTCGATAATTCTTTTAGTTGCTTTGATAGGTGCAATTGCTGTGGCTCGTCAG
>Manihot_esculenta
GATTTGCCTGGACTAATTCATGATTTTCTTTTAGTCTTTCTGGGGTTAGGTCTTATATTAGGAGGTCTAGGAGTAGTATTACTTACCAACCCAATTTATTCTGCCTTTTCGTTGGGATTGGTTCTTGTTTGTATATCTTTATTCTATATTTTATCAAACTCTCATTTTGTAGCTGCCGCACAGCTCCTTATTTATGTGGGAGCTATAAATGTTTTAATTATATTTGCCGTGATGTTCATGAATGGTTCAGAATATTACAAAGATTTTAAT------CTTTGGACTGTTGGAAGCGGGGTTACTTCCTTAGTTTGTACAAGTATTTTTGTTTCACTAATTACTATTATTCCAGATACGTCATGGTACGGAATTATTTGGACTACAAAAACAAATCAGATTATAGAACAAGATTTGATAAGTAATGGCCAACAAATTGGAATTCATTTATCAACAGATTTTTTTCTTCCATTTGAATTCATTTCAATAATTCTTTTAGTTGCTTTGATAGGTGCGATTGCTGTGGCTCGTCAG
>Morus_indica
GATTTGCCTGGACCAATACATGATTTTCTTTTAGTCTTTCTGGGATTAGGTCTTATCTTAGGAGGTATAGGAGTAGTATTACTTACCAACCCAATTTATTCTGCCTTTTCGCTGGGATTAGTTCTTGTTTGTATATCCTTATTATATATTCTATCAAATTCATATTTTGTAGCCGCCGCACAACTCCTTATTTACGTGGGAGCTATAAATGTTTTAATCATATTTGCTGTGATGTTCATGAATGGTTCAGAATATTACAAAGATTTTAAT------CTTTGGACCGTTGGGAATGGGTTTACTTTGCTGATTTGTACAAGTATTTTTGGTTTACTAATAACTACTATTACGGATACATCATGGTACGGGATTATTTGGACTACAAGATCAAACCAGATTATAGAGCACGATTTGATAAGTAATAGTCAACAAATTGGAATTCATTTATCAACAGATTTTTTTCTTCCATTTGAATTCATCTCAATAATTCTTTTAGCCGCTTTGATAGGTGCAATTACCGTGGCGCGTCAA
>Oenothera_parviflora
GATTTGCCTGGACCAATACATGATTTTCTTTTAGTTTTTCTGGGATCGGGTCTTATAGTAGGAGGTCTGGGGGTGGTCTTACTTACCAATCCCATTTTTTCTGCCTTTTCGTTGGGATTGGTTCTTGTTTGCATATCCTTATTTTTTAGTTTATCAAACTCCTATTTTGTAGCGGCTGCGCAGCTACTTATTTACGTGGGAGCTATAAATGTTTTAATCCTATTTGCTGTGATGTTCATGAATGGTTCAGAATATTCCAAAGATTTGACT------CTTTGGACTGTTGGTGATGGGATTACGTCGTTGGTTTGTACAAGTATTTTTATTTCACTAATTACTACTATTCTAGATACGTCTTGGTACGGGATTATTTGGACGACAAAATCAAATCAGATTATAGAGCAAGATTTGATAGGTAATAGTCAACAAATTGGAATTCATTTATCAACTGATTTTTTTCTTCCATTTGAGCTGATTTCAATAATACTTTTAGTTTCTTTGATAGGTGCAATTGCCGTTGCTCGTCAA
>Oxalis_latifolia
CATTTGCCTGGACCAATACATAATTTTCTTTTAGTCTTTCTGGGATCAGGTCTTCTATTAGGAGGTCTAGGAGTAGTATTACTCAACAATACAATTTATTCTGCCTTTTCGTTGGGGTTGGTTCTTGTTTGTATATCTTTATTTTATATTCTATCAAACTCACATTTTGTTGCTGCTGCGCAGCTCCTTATTTACGTAGGAGCTATAAATGTTTTAATCATATTTGCTGTGATGTTCATGAATAGTTCAGAATATTCCAAAGATTTTAAT------CTTTGGACTGTTGGGAATGGAATTACTTTACTGGTTTGTATAAGTATTTTCGTTTTACTAATTACTACTATTCCAGATATATCATGGTATGGTATTATTTGGACTACAAGATCAAACCAAATTATAGAACAAAATTGGATAGATAATAGTCAACAAATTGGAATTCATTTATTAACAGATTTTTTTCTTCCATTTGAACTTATTTCGATAATTCTTTTAGTTGCTTTGATAGGTGCAATTGCTGTGGCTCGTCAA
>Parnassia_brevistyla
GATTTGACTGGACCAATACATGATTTTCTTTTAGTTTTTCTGGGATTGGGTCTTATATCATTTGCTTTAGGGGTCGTATTACTTACCAACCCAATTTATTCCGCGTTTTCGTTAGGGTTGGTTCTTATTTGTATATCTTTATTTTATGTTTTATCAAACAGCTATTTTGTAGCTGCTGCACAACTCCTTATTTACGTAGGCGCAATAAATGTTTTAATCATATTTGCTGTGATGTTCATAAATGGTTCAGACTATTCCAAAGCTTTTTCT------CTTTGGACCGTTGGAGGCGGGGTTACTTCGCTGGTTTGTACAAGTATTTTTGTTTTATTAATTGCTACTATTCCAGATACATCTTGGTACAGCGTTATTTGGACGACAAGATCAAACCAGATTCTCGAGAAAGATTTGATAACGAATAGTCAACAAATTGGAATTCATTTATCAACAGATTTTTTTCTTCCATTTGAACTAATTTCGATAATTCTTTTAGTTGGATTAATAGGCGCAATTGCTGTGGCTCGTCAA
>Passiflora_biflora
GGTTTATCTGGACCAATACATGATTTTATTTTAGTCTTTCTGGAATTAGGTCTGATATTCGGAGGTCTAGGAGTGGTATTATTCACTAATCCAATTTATTCTGCCTTTTCTTTGGGATTCGTTCTTGTTTGTATATCCTTATTTTATATTTTATCAAATTCTCATTTTGTAGCTGCTGCGCAGCTCCTTATTTATGTAGGAGCTATAAATGTTTTAATTCTATTTACTGTAATGTTCATGAATGGTCCAGAGTACTCAAAAGGTTCTAAT------CTTTGGGCTGTTGGAAATGGGGTCACCTCCCTAGTTTCTACAAGTATTTTTGTTTTTTTAATTACTTTTATTTCAGATACGACATGGTACGGGATTATTTGGACTACAAGAGAAAATCAGATTCTTGAACAAGATTTAATAAGTAACGGCGAACAAATTGGAATTCATTTATCAACAGATTTTTTTCTTCCGTTTGAACTCATTTCAATAATTCTTTTAATTGCTTTGATAGGTGCGATTACTGTGGCTCGTCAG
>Pelargonium_quercifolium
GATTTGCCCGGACCAATACACGATTTTCTTTTAGTTTTTATGGGATCAAGTCTTATATTAGGGAGTATAGGGGTCGTATTACTTACCAACCCTATTTATTCTGCCTTTTCTTTGGGATTTGTTTTTATTTGTATAGCTTTATTTTATATTCTATCAAACTCCTATTTTGTAGCTGCTGCACAGCTCCTTATTTACGTAGGAGCTATAAACGTTTTAATAATATTTGCTGTGATGTTCATGAAAGGTTCAGAATATTACAAAGATAGTCCT------CTTTGGACTGTTGGGAATGGGCTTACTTTACTAATTTCTACAATTCTTTTTCTTTCACTAATTACTACTATTCTAAATACATCATGGTATGGGATTATTTGGACTACAAGATCAAACCAGATTATAGAGAAAGATTTGATAAGTAATAGTCAACAACTTGGAATTCATTTATCAACAGATTTTTTTCTTCCGTTTGAACTCATTTCTATAATTCTTTTAGTTGCTTTGTTAGGTGCAATTTCTGTGGCTCGTCAG
>Pentactina_rupicola
GATTTGCCCGGACCAATACACGATTTTCTTTTAGTCTTTCTGGGATCGGTTCTTATACTAGGAGGTATGGGAGTGGTATTATTTACCAACCCCATTTATTCTGCCTTTTCATTGGGACTAGTTCTTGTTTGTATATCCCTATTCTATATTCTATTAAACTCCTATTTTGTAGCTGCTGCACAACTACTTATTTACGTGGGAGCTATAAATGTTTTAATCGTATTTGCCGTGATGTTCATGAATGGTTCGGATTATTACAAAGATTTGAAT------CTTTGGACCGTTGGGGATGGGGTTACTTTGCCAGTTTGTACAAGTATTTTTGTTTTACTAATGATTACTATTACAGATACGTCATGGTACGGGATTATTTGGACTACAAGATCAAACCAGATTGTAGAGCAAGATTTGATAAGTAATAGTCAACAAATTGGAATTCATTTATCAACAGATTTTTTTCTTCCATTCGAATTCGTTTCAATAATTCTTTTAGCGGCTTTGATAGGTGCAATTGCCGTGGCTCGACAG
>Populus_alba
AATTTACCTGGACCAATACATGATTTTCTTTTAGTCTTTCTAGGATTAGGTCTTATATTAGGAGGTCTAGGAGTGGTATTACTTACCAATCCCATTTTTTCTGCCTTTTCATTAGGATTGGTTCTTGTTTGTATATCCTTATTCTATATTTTATCAAACTCTCATTTTGTAGCTGCGGCGCAGCTCCTTATTTATGTGGGAGCTATAAATGTTTTAATTTTATTTGCTGTGATGTTCATGAATGGTTCAGAATATTACAAAGATTTCAAT------CTTTGGACTGTTGGGAATGGTCTTACTTCTCTAATTTGTACAAGTCTTTTTGTTTTACTAATTACTATTATTTCAAATACAACATGGTATGGGATTATTTGGACTACAAGAGCAAACCAGATTATAGAGCAAGATTTGGTAAGTAATGGTCAACAAATTGGAATTCATTTATCAACAGATTTTTTTCTTCCATTTGAATTTATTTCAATAATTCTTTTAGTTGCTTTGATAGGTGCGATTGCCACGGCTCGTCAG
>Prunus_persica
GATTTGCCCGGACCAATACATGATTTTCTTTTAGTCTTTCTGGGATCGGTTCTTATACTAGGAGGTATGGGAGTGGTATTATTTACCAACCCCATTTATTCTGCCTTTTCATTGGGACTGGTTCTTGTTTGTATATCCTTATTCTATATTCTATTAAACTCCTATTTTGTAGCTGCTGCACAACTCCTTATTTACGTGGGAGCTATAAATGTTTTAATCGTATTTGCTGTGATGTTTATGAATGGTTCAGAATATTACAAAGATTTGAAT------CTTTGGACCGTTGGGGATGGGGTTACTTTGCCAGTTTGTACAAGTATTTTTGTTTTACTCATGATTACTATTACAGATACGTCATGGTACGGGATTATTTGGACTACAAGATCAAACCAGATTATAGAACAAGATTTGATAAGTAATAGTCAACAAATTGGAATTCATTTATCAACGGATTTTTTTCTTCCGTTTGAATTCGTTTCAATAATTCTTTTAGCCGCTTTGATAGGTGCAATTGCCGTGGCGCGACAG
>Quercus_nigra
GGTTTGCCTGGACCGATACATGATTTTCTTTTAGTCTTTTTGGGGTCAGGTCTTATATTAGGAGGTATAGGAGTCGTATTACTTACCAACACAATTTATTCTGCCTTTTCGTTGGGACTGGTTCTTGTTTGTATATCCTTATTCTATATTCTATCAAATTCCCATTTGGTAGCTGCCGCACAGCTACTTATTTACGTGGGAGCTATAAATGTTTTAATCATATTTGCTGTGATGTTTATGAATGGTTCAGAATATTACAAAGATTTGAAT------CTTTGGACTGTTGGGGATGGGGTTACTTTGCTGATTTGTACAATTCTTTTTTGTCTATTAATGGCTACTATTTCAGATACGTCATGGTACGGGATTATTTGGACTACCAGATCAAACCAGATTATAGAGCAGGATTTGATAAGTAACAGTCAACAAATTGGAATTCATTTATCAACAGATTTTTTCCTTCCATTTGAACTCATTTCGATAATTCTTTTAGCTGCTTTAATAGGCGCAATTGCTGTGGCTCGTCAA
>Ricinus_communis
GATTTGCCTGGACTAATACATGATTTTCTTTTATTTTTTATGGGATTAGGTCTTATATTAGGAGGTCTAGGAGTGGTATTACTTACCAACCCAATTTATTCTGCCTTTTCATTGGGATTGGTTCTTGTTTGTATATCTTTATTCTATATTTTATCAAACTCTCATTTTGTAGCTGCTGCGCAGCTCCTTATTTATGTGGGAGCCATAAACGTTTTAATTATATTTGCCGTGATGTTCATGAATGGTTCAGAATATTACAAAGATTTTAAT------CTTTGGACTGTTGGAACCGGAGTTACTTCCTTAATTTGTACAAGTATTTTTGTTTCACTAATTACTATTATTCCAGATACGTCATGGTACGGGATTATTTGGACTACAAAAACAAATCAGATTATAGAACAAGATTTAATAAGTAATGGTCAACAAATTGGAATTCATTTATCAACAGATTTTTTTCTTCCGTTCGAATTCATTTCAATAATTCTTTTAGTTGCTTTGATAGGTGCGATTGCTGCGGCTCGTCAG
>Salix_babylonica
AATTTACCTGGACCAATACATGATTTTCTTTTAGTCTTTCTAGGATTAGGTCTTATATTAGGAGGTCTAGGAGTGGTATTACTTACCAATCCAATTTTTTCTGCCTTTTCATTGGGATTGGTTCTTGTTTGTATATCCTTATTCTATATTTTATCAAACTCTCATTTTGTAGCTGCGGCGCAGCTCCTTATTTATGTGGGAGCTATAAATGTTTTAATTTTATTTGCTGTGATGTTCATGAATGGTTCAGAAGATTACAAAGATTTCAAT------CTTTGGACTGTTGGGAATGGTCTTACTGCCCTAATTTGTACAAGTCTTTTTGTTTTACTAATTACTATTATTCCAGATACAACATGGTATGGGATTATTTGGACTACAAGAGCAAACCAGATTATAGAGCAAGATTTGGTAAGTAATGGTCAACAAATTGGAATTCATTTAGCAACAGATTTTTTTCTTCCATTTGAATTCATTTCAATAATTCTTTTAGTTGCTTTGATAGGTGCGATTGCCACGGCTCGTCAG
>Sloanea_australis
GATTTGCCTGGACCAACACATAATTTTCTTTTAGTCTTTCTGGGGTCGGGTCTTCTATTAGGAGGTCTAGGAGTAGTATTACTTAACAACCCAATTTATTCTGCCTTTTCATTGGGATTGGTTCTTGTTTGTATATCCTTATTCTATATTCTATCAAACTCCCATTTTGTCGCTGCTGCGCAGCTCCTTATTTACGTGGGAGCTATAAATGTTTTAATCATATTTGCTGTGATGTTCATGAATGGTTCAGAATATTCCAAAGATTTTAAT------CTTTGGACCGTTGGGGATGGAATTACTTCGCTGGTTTGTACAAGTATTTTTGTTTCATTAATTACTACTATTCTAGATACGTCATGGTACGGGATTATTTGGACTACAAGATCAAACCAAATTATAGAGCAAAATTTGATAAATAATAGTCAACAAATTGGAATTCATTTATTAACAGATTTTTTTCTTCCATTTGAACTCATTTCAATAATTCTTTTAGTTGCTTTGATAGGTGCAATTGCTGTGGCTCGTCAG
>Spondias_tuberosa
GATTTGCCTGGACCAATACATGATTTTCTTTTAGTTTTTCTGGGATCGGGTCTTATAGTAGGAGGTCTGGGAGTAGTATTACTTACCAACCCAATTTATTCTGCCTTTTCATTGGGATTGGTTCTTGTTTGTATATCCTTATTCTATATTCTAGCAAATTCCCACTTTGTAGCTGCTGCACAGCTTCTTATTTACGTGGGGGCTGTAAATGTTTTAATCCTATTTGCTGTAATGTTCATGAACGGTTCAGACTATTCCAAAAATTTTCATTTTCAGCTTTGGACTATTGGGAATGGGGTTACTTCCCTAGTTTGTACAAGTATTTTTTTTTCACTAATCACTACTATTCTAGATACGTCGTGGTATGGGATTATTTGGACTACACGATCCAACCAGATTATAGAGGAAGATTTGATAAGTAATAGTCAACAAATTGGCATTCATTTATCAACGGACTTTTTTCTTCCATTTGAACTGATTTCGATAATTCTTTTAGTTGCTTTGATAGGTGCAATTGCCGTGGCTCGTCAG
>Staphylea_colchica
GATTTGCCTGGAACAATACATGATTTTCTTTTAGTCTTTCTGGGATCAGGTCTTATATTAGGGGGTCTAGGAGTGGTATTACGTACCAACCCAATCTATTCTGCCTTTTCATTGGGATTGGTTCTTGTTTGTATATCCTTATTCTATATTCCATCAAACTCCCATTTTGTAGCTGCTGCACAGCTCCTTATTTACGTGGGGGCTATAAATATTTTAATCATATTTGCTGTGATGTTTATGAATGGTTCAGAATATTACAAGGATTTTAAT------CTTTGGACCGTTGGGGATGGGGTTACTTCGCTGGTTTGCACAAGTATTTTTGTTTCACTAATTACTATTATTCTCGATACGTCATGGTATGGGATTATTTGGACTACAAGATCAAACCAGATTATAGAGCAAGATTTGATAAATAATAGTCAACAAATTGGAATTCATTTATCAACAGATTTTTTTCTTCCATTTGAACTTATTTCAATAATTCTTTTAGTTTCTTTGATAGGTGCAATTGCTATGGCCCGTCAG
>Vitis_acerifolia
GATTTACCTGGACCAATACATGATTTTCTTTTAGTCTTTCTGGGATCAGGTCTTATATTAGGAGGTCTAGGAGTGGTATTACTTACCAATCCGATCTATTCTGCCTTTTCATTGGGATTGGTTTTTGTTTGTATATCCTTATTCTATATTCCATCAAACTCCCATTTTGTAGCTGCTGCACAGCTCCTTATTTACGTGGGAGCTATAAATGTTTTAATCATATTTGCTGTGATGTTCATGAATGGTTCAGAATATTACAAAGATTTTAAT------CTTTGGACCGTTGGAGATGGGGTTACTTCGGTAGTTTGTACAAGTATTTTTGCTTCACTAATTACTACTATTCTAGATACGTCATGGTACGGGATTATTTGGACTACAAGATCAAACCAAATTATAGAGCAAGATTTGATAAGTAATAGTCAACAAATTGGAATTCATTTATCAACAGATTTTTTTCTTCCATTTGAACTAATTTCGATAATTCTTTTAGTTGCTTTGATAGGTGCAATTGCTGTGGCCCGTCAG
>Viviania_marifolia
GATTTGCCTGGACCAATACATGATTTTCTTTTAGCCTTTCTGGGATTAGGTCTTATATTAGGGGGTCTAGGAGTGGTATTACTTCCCAACCCGATTTATTCTGCCTTTTCATTGGGATTCGTTTTTGTTTGTATATCCCTATTCTATATTTCATCAAACTCCCATTTTGTAGCTGCCGCCCAACTTCTTATTTATGTAGGAGCTATAAATGTTTTAATCATATTTGCTGTGATGTTCATGAATGATTCAGAATATTACAACGATTTTCAT------CTTTCGGCCGTGGGGGATGGGGTTACTTCGCTGGTTTGTACAAGTATTTTTGTTTCACTAATTACTACTATTTTAGATACGTCATGGTATGGGATTATTTGGACTACAAGATCAAACCAAATTATAGAGAAAGATTTAATAAGTAATAGTCAACAAATTGGAATTCATTTATCAACCGATTTTTTTCTTCCGTTTGAATTTATTTCTATCATTCTTTTAGTTGCTTTGATAGGTGCAATTACTGTGGCTCGTCAG
