# Supplementary material for: ­Complete plastid genome sequences of two species of the Neotropical genus Brunellia (Brunelliaceae)
Source: PeerJ. 2020 Jan 28;8:e8392. doi: 10.7717/peerj.8392 (PMC6993752; doi:10.7717/peerj.8392)
Supplement: Supplemental Information 2 [file peerj-08-8392-s002.zip › Alignments/NDHH.fasta]

>Aquilaria_yunnanensis
AGACCAGCTACAGAAACAGACTTTATGATAGTCAATATGGGACCTCACCACCCATCAATGCACGGTGTTCTTCGTCTCATCGTTACCCTAGACGGTGAAAATGTTGTTGACTGCGAACCAATATTAGGTTATTTACACAGAGGAATGGAAAAAATTGCGGAAAACCGAACAATTATACAATTTTTACCTTATGTAACACGTTGGGATTATTTAGCTACTATGTTCACAGAAGCAATAACCGTAAATGGACCAGAACAATTGGGAAATATTCAAGTGCCTAAAAGAGCGAGCTATATCAGAGTCATTATGTTGGAGTTAAGTCGTCTAGCTTCTCATCTGTTATGGCTTGGACCTTTTATGGCGGATATTGGCGCACAGACCCCTTTTTTCTATATTTTCCGAGAAAGAGAATTAGTATATGATCTATTCGAAGCTGCGACCGGGATGAGAATGATGCATAATTATTTTCGTATCGGAGGAATAGCAGCCGATCTGCCTTATGGCTGGATAGATAAATGTTTGGATTTCTGCGATTATTTTTTAACAGGAGTTGTTGAATATCAAAAGCTTATTACGCGAAATCCCATTTTTTTAGAACGAGTTGAAGGAGTAGGCATTATTAGTGGAGAAGAAGCAATAAATTGGGGTTTATCCGGACCGATGCTACGAGCATCTGGAATACAATGGGATCTTCGTAAAGTTGATCATTATGAGTGTTACGACGAATTTGATTGGGAAATCCAGTGGCAAAAAGAAGGAGACTCATTAGCTCGTTATTTAGTCCGAATCAGTGAAATGACGGAATCCATAAAAATAATTCAACAGGCCCTGGAAGGAATTCCAGGGGGTCCCTATGAGAATTTAGAAATCCGATGCTTTGATAGAGAAAGGGATCCAGAATGGAATGATTTTGAATATCGATTCATTAGTAAAAAACCTTCTCCCACATTTGAATTGCCGAAGCAAGAACTTTATGTGAGAGTTGAAGCCCCAAAGGGAGAATTGGGAATTTTTCTAATAGGGGACAAAAGTTGTTTTCCTTGGAGATGGAAAATTCGCCCGCCGGGTTTTATCAATTTGCAAATTCTTCCTCAGTTAGTTAAAGGAATGAAATTGGCTGATATTATGACGATACTAGGTAGCATAGATATCATTATGGGAGAAGTTGATCGT
>Arabidopsis_thaliana
AGACCAGTTACAGGAAAAGATCTTATGATAGTCAATATGGGACCTCACCACCCATCCATGCATGGTGTTCTTCGCTTAATTGTTACTCTAGATGGTGAGGATGTTGTTGACTGTGAACCCATATTAGGTTATTTACACAGAGGAATGGAAAAAATTGCAGAAAACCGAGCAATTATACAATATTTACCGTATGTAACGCGATGGGATTATTTAGCTACTATGTTTACAGAAGCAATAACAGTAAATGGACCAGAACAATTGGGAAATATTCAAGTTCCTAAAAGGGCCAGCTATATCAGAGTAATTATGCTGGAATTGAGTCGTATAGCTTCTCATCTGTTATGGCTCGGCCCTTTTATGGCAGATATTGGTGCACAGACTCCCTTTTTCTATATTTTCAGAGAACGAGAATTTGTATATGATCTATTCGAAGCTGCCACCGGTATGAGAATGATGCATAATTTTTTTCGTATTGGAGGAATAGCGGCTGATTTACCTTATGGTTGGATAGATAAATGCTTGGATTTTTGTGATTATTTTTTAACAGAGGTTGTTGAATATCAAAAACTCATTACACGAAATCCTATTTTTTTAGAACGGGTTGAAGGAGTTGGGATTATTGGTGGGGAAGAAGCAATAAATTGGGGTTTATCCGGACCAATGCTACGCGCATCCGGAATACCATGGGATCTTCGTAAAATTGATCGTTATGAGTCTTACGATGAATTTGAATGGGAAATTCAATGGCAAAAACAAGGAGATTCATTAGCTCGTTATTTAGTACGACTTAGCGAAATGACAGAATCCATAAAAATTATTCAACAGGCTCTGGAAGGACTTCCAGGGGGTCCCTATGAGAATTTAGAAAGCAGGGGCTTTGATAGAAAAAGGAATCCAGAATGGAATGATTTTGAATATCGATTCATTAGTAAAAAACCTTCTCCTACTTTTGAATTATCAAAACAAGAACTTTATGTAAGAGTTGAAGCTCCAAAAGGGGAGTTGGGAATTTTTCTCATAGGAGATCAAAGCGGTTTTCCTTGGAGATGGAAAATACGACCACCGGGTTTTATTAATTTGCAAATTCTTCCTGAACTAGTTAAAAGAATGAAATTGGCTGATATTATGACGATACTCGGTAGCATAGATATAATTATGGGAGAAGTTGATCGT
>Arachis_hypogaea
GGGACAGCTAAAAGAAAAGATCTCATGGTAGTCAATATGGGACCTCACCACCCATCAATGCATGGTGTTCTTCGACTTATTGTTACTCTAGATGGTGAGGATGTTATTGATTGTGAACCATTATTGGGTTATTTACACAGAGGGATGGAAAAAATTGCGGAAAATCGAACAATTATACAATATCTGCCTTATGTAACACGTTGGGATTATTTAGCTACGATGTTCACAGAAGCAATAACCGTAAACGGACCAGAACAGTTGGGAAATATTCAAGTACCCCAAAGAGCCAGCTATATTCGAGTAATTATGTTGGAATTGAGTCGTATAGCTTCTCACCTATTATGGCTGGGACCTTTTATGGCGGATATTGGTGCACAAACCCCTTTCTTCTATATTTTTAGAGAAAGAGAATTAATATATGATCTATTCGAAGCTGCGACAGGTATGAGAATGATGCATAATTTTTTCCGTATCGGGGGAGTCGCGGCCGATCTACCTCATGGTTGGATAGATAAATGTTTGGATTTCTGCGATTATTTTTTAACAGGGGTTGTTGAATATCAAAAACTTATTACGCGAAATCCCATTTTTTTAGAACGGGTTGAGGGAATAGGCATTGTTAGTGGAAAGGAAGTAATTAATTGGGGTTTATCAGGACCGATGCTTCGGGCTTCCGGAATACAATGGGATCTGCGTAAAGTTGAAAATTATGAGTGTTATGGGGAATTTGATTGGGACGTTCAATGGCAAAAAGAAGGAGATTCATTAGCTCGTTATTTAGTTCGAATTGGTGAAATGGTGGAATCCATAAAAATTATTCAACAGGCTTTGGAAGGAATTCCCGGCGGACCATATGAGAATTTAGAAATCCGTTACTTTGATAGGGAAAGGGAACCAGAATGGAATGATTTTGAATATCGATTCATTAGTAAAAAACCGTCTCCGACTTTTGAATTGCCGAAACAAGAACTTTATGTAAGAGTTGAAGCCCCCAAAGGAGAATTGGGGATTTTTCTAATAGGAGATCAGAATGGTTTTCCTTGGAGATGGAAAATTCGTCCACCCGGTTTTATCAATTTGCAAATTCTTCCTCAATTAGTTAAAAGAATGAAATTGGCCGATATTATGACAATACTAGGGAGTATAGATATCATTATGGGAGAAGTTGATCGT
>Averrhoa_carambola
GTACCGGCTACAAGAAAAGACCTCATGATAGTCAATATGGGTCCTCACCATCCATCAATGCACGGTGTTCTTCGACTCATAGTTACTCTAGATGGTGAAGATGTTATTGACTGTGAACCAATATTAGGTTATTTACACCGGGGGATGGAAAAAATTGCGGAAAACCGAACAATTATACAATATTTGCCTTATGTAACACGTTGGGATTATTTAGCTACCATGTTCACAGAAGCAATAACTGTAAATGGACCAGAGCAGTTGGGAAATATTCAAGTACCTAAGAGAGCCGGCTATATCAGAGTAATTATGTTGGAGTTGAGTCGTATAGCCTCTCATCTGTTATGGCTTGGTCCGTTTATGGCAGATCTTGGTGCACAGACTCCTTTCTTCTATATTTTCAGAGAAAGAGAATTAGTATATGATCTATTCGAAGCTGCCACCGGTATGAGAATGATGCATAATTATTTTCGTATTGGAGGAGTAGCGACTGATCTACCTCATGGCTGGATAGATAAATGTTTTGATTTCTGCGATTATTTTTTAACAAGGGTTACTGAATATCAAAAACTTATTACGCGAAATCCTATTTTTTTAGAACGAGTTGAAGGGGTGGGTATTATTGATGGTGAGAAAGCAATAAATTGGGGTTTATCAGGACCAATGCTACGAGCTTCAGGGATACAATGGGATCTTCGTAAAGTTGATCATTATGAATATTACGACGAATTTGATTGGGAAGTCCAATGGCAAAAAGAAGGAGATTCATTAGCTCGTTATTTAGTTCGAATCGGTGAAATGACGGAATCCATAAAAATTATTCAACAGGCTTTGGAGGGAATTCCAGGAGGACCTTATGAGAATTTAGAAATCCGATGTTTTGATAGAGAAAGGAATTCAGAATGGAATGATTTTGAATATCGATTCATTAGTAAAAAAACTTCTCCTAACTTTGAATTGCCGAAACAAGAACTTTATGTGAGAGTCGAAGCCCCAAAAGGAGAATTAGGAATTTTTCTGATAGGGGATCGGAGCAGTTTTCCTTGGAGATGGAAAATTCGCCCGCCGGGTTTTATCAATTTGCAAATTCTTCCTCAGTTAGTTAAAAGAATGAAATTGGCTGATATTATGACAATATTAGGTAGCATAGATATCATTATGGGAGAAATTGATCGT
>Brunellia_antioquensis
GTACCAGCTACAAGAAAAGACCTCATGATAGTCAATATGGGTCCCCACCATCCATCAATGCACGGTGTTCTTCGACTCATCGTTACTCTCGATGGTGAAGATGTTATTGACTGTGAACCAATATTAGGTTATTTACACAGGGGGATGGAAAAAATTGCGGAAAACCGCACAATTATACAATATCTGCCTTATGTAACACGTTGGGATTATTTAGCTACCATGTTCACAGAAGCAATAACTGTAAATGGACCAGAGTTGTTGGGAAATATTCAAGTACCTAAAAGAGCCAGCTATATCAGAATAATTATGTTGGAGTTGAGTCGTATAGCTTCTCATCTGTTATGGCTTGGCCCTTTTATGGCGGATCTTGGTGCACAGACTCCTTTTTTCTATATTTTCAGAGAAAGAGAATTAGTATATGATCTATTTGAAGCTGCCACCGGTATGAGAATGATGCATAATTTTTTTCGTATTGGAGGAGTAGCGACCGATCTACCTCATGGCTGGATAGATAAATGTTTGGATTTCTGCGATTATTTTTTAACAGGGGTTGCTGAATATCAAAAACTTATTACGCGAAATCCTATTTTTTTCGAACGAGTTGAAGGAGTGGGTAGTATTGGTGGAGAAGAAGCAATAAATTGGGGTTTATCAGGACCAATGCTACGAGCTTCCGGGATACAATGGGATCTTCGAAAAGTTGATCATTATGAATATTACGACGAATTTGATTGGGAAGTCCAATGGCAAAAAGAAGGAGATTCGTTAGCTCGTTATTTAGTCCGAATCGGTGAAATGACGGAATCCATAAAAATTATTCAACAGGCTCTAGAAGGAATTCCAGGGGGGCCCTATGAAAATTTTGAAATCCGATGTTTTGATAGAGAAAGAGATTCAGAATGGAATGATTTTGAATATCGATTCATTAGTAAAAAAACTTCTCCTACCTTTGAATTGCCGAAGCAAGAACTTTATGTGAGAGTCGAAGCCCCAAAAGGAGAATTAGGAATTTTTCTGATAGGCGATCAGAGCGGTTTTCCTTGGAGATGGAAAATTCGCCCACCGGGTTTTATCAATTTGCAAATTCTTCCTCAGTTAGTTAAAAGAATGAAATTGGCTGATATTATGACAATACTAGGTAGCATAGATATCATTATGGGAGAAGTTGATCGT
>Brunellia_trianae
GTACCAGCTACAAGAAAAGACCTCATGATAGTCAATATGGGTCCCCACCATCCATCAATGCACGGTGTTCTTCGACTCATCGTTACTCTCGATGGTGAAGATGTTATTGACTGTGAACCAATATTAGGTTATTTACACAGGGGGATGGAAAAAATTGCGGAAAACCGCACAATTATACAATATCTGCCTTATGTAACACGTTGGGATTATTTAGCTACCATGTTCACAGAAGCAATAACTGTAAATGGACCAGAGTTGTTGGGAAATATTCAAGTACCTAAAAGAGCCAGCTATATCAGAGTAATTATGTTGGAGTTGAGTCGTATAGCTTCTCATCTGTTATGGCTTGGCCCTTTTATGGCGGATCTTGGTGCACAGACTCCTTTTTTCTATATTTTCAGAGAAAGAGAATTAGTATATGATCTATTTGAAGCTGCCACCGGTATGAGAATGATGCATAATTTTTTTCGTATTGGAGGAGTAGCGACCGATCTACCTCATGGCTGGATAGATAAATGTTTGGATTTCTGCGATTATTTTTTAACAGGGGTTGCTGAATATCAAAAACTTATTACGCGAAATCCTATTTTTTTCGAACGAGTTGAAGGAGTGGGTAGTATTGGTGGAGAAGAAGCAATAAATTGGGGTTTATCAGGACCAATGCTACGAGCTTCCGGGATACAATGGGATCTTCGAAAAGTTGATCATTATGAATATTACGACGAATTTGATTGGGAAGTCCAATGGCAAAAAGAAGGAGATTCGTTAGCTCGTTATTTAGTCCGAATCGGTGAAATGACGGAATCCATAAAAATTATTCAACAGGCTCTAGAAGGAATTCCAGGGGGGCCCTATGAAAATTTTGAAATCCGATGTTTTGATAGAGAAAGAGATTCAGAATGGAATGATTTTGAATATCGATTCATTAGTAAAAAAACTTCTCCTACCTTTGAATTGCCGAAGCAAGAACTTTATGTGAGAGTCGAAGCCCCAAAAGGAGAATTAGGAATTTTTCTGATAGGCGATCAGAGCGGTTTTCCTTGGAGATGGAAAATTCGCCCACCGGGTTTTATCAATTTGCAAATTCTTCCTCAGTTAGTTAAAAGAATGAAATTGGCTGATATTATGACAATACTAGGTAGCATAGATATCATTATGGGAGAAGTTGATCGT
>Bulnesia_arborea
ATACCAGCAACAAGAAAAGACTTAATGATAATCAATATGGGTCCCCATCACCCGTCTATGCACGGTGTTCTTCGGTTGATAGTTACTCTAGATGGTGAAGATGTTATTGATTGTGAACCCATATTGGGTTATTTACACCGAGGGATGGAAAAAATTGCAGAAAACCGAACAATTATACAATATTTGCCTTATGTAACCCGTTGGGACTATTTAGCTACTATGTTCACAGAAGCAATAACTGTAAATGGACCAGAACAATTAGGAAATATTCAAATACCAAAAAGAGCCAGCTATATCAGAGTCATTATGTTGGAATTAAGTCGTATCGCTTCACATCTTTTATGGCTTGGACCTTTTATGGCAGATATTGGTGCACAGACTCCATTTTTCTATATTTTCAGAGAAAGAGAATTAATATATGATCTATTCGAAGCTGCCACCGGTATGAGAATGATGCATAATTATTTTCGTATTGGAGGAGTAGCAGCCGATCTACCTTATGGTTGGATAGATAAATGTTTGGATTTTTGCGATTATTTTTCAAAAGGGATTTCTGAATATAAAAAACTTATTACCAGAAATCCTATTTTTTTAGAACGAGTTGAGGGAGTAGGCATTATTGGTGAAGAGGAAGCAATCAATTGGGGTTTATCAGGACCAATGTTACGAGCTTCTGGAATAAAATGGGATCTTCGTAAAGTTGATCATTATGAGTCTTATGACGAATTTGATTGGGAAGTCCAGTGGCAAAAAGAAGGAGATTCTCTTGCTCGTTATTTAGTTCGAATTAGTGAAATGGCTGAATCTATCAAAATTATTCAACAAGCTCTGGAAGGAATTCCAGGAGGCCCTTATGAGAATTTGGAAACTCGATGTTTTGATAAAAAGAGGGGTACAAAGTGGGGTGATTTTGAATATCGATTCATTAGTAAAAAACCTTCTCCTACATTTGAATTGCCAAAACAAGAACTTTATGTGAGAGTTGAGGCACCAAAAGGAGAATTAGGAATTTTTCTGATAGGAGATCAGAGCGGGTTTCCTTGGAGATGGAAAATTCGTCCGCCAGGTTTTATCAATTTGCAAATTCTTCCTCAATTAGTTAAAAGAATGAAATTGGCTGATATTATGACAATACTAGGAAGCATAGATATAATTATGGGGGAGGTTGATCGT
>Carica_papaya
ATACCAGCCACGGGAAAAGACTTTATGATAGTCAATATGGGACCTCACCACCCATCAATGCATGGTGTTCTTCGTCTAATCGTTACTCTAGATGGTGAAGATGTTATTGACTGTGAACCAATATTAGGTTATTTACACAGAGGAATGGAAAAAATTGCGGAAAATCGAACAATTATACAATATCTGCCTTATGTAACACGGTGGGATTATTTAGCTACTATGTTCACAGAAGCAATAACCGTAAATGGACCAGAACAGTTGGGAAATATTCAAGTCCCTAAAAGAGCTAGCTATATTAGAGTAATTATGTTGGAATTGAGTCGTATAGCTTCTCATCTGTTATGGCTTGGCCCTTTTATGGCAGATATTGGTGCACAGACTCCCTTTTTCTATATTTTCAGAGAACGAGAATTAGTATATGATCTATTCGAAGCTGCCACCGGTATGAGAATGATGCATAATTATTTTCGTATCGGAGGAATAGCGGCCGATCTACCTCATGGTTGGATAGATAAATGCTTGGATTTTTGCGATTATTTTTTAACAGGGGTTGCTGAATATCAAAAACTTATTACACGAAATCCTATTTTTTTAGAACGAGTTGAAGGAGTAGGCATTATTGGTGGAGAAGAAGCAATAAATTGGGGTTTATCCGGACCAATGCTACGCGCGTCTGGGATAGAATGGGATCTTCGTAAAGTTGATCATTATGAGTGTTACGACGAATTTGATTGGGAAGTCCAGTGGCAAAAAGAAGGAGATTCATTAGCTCGTTATTTAGTGCGAATCAGTGAAATGACGGAATCCATAAAAATTATTCAACAGGCTCTGGAAGGAATTCCAGGAGGCCCCTATGAGAATTTAGAAATCCGATGTTTTGATAGAAAAAAGGATCCAGAGTGGAATGATTTTGACTATCGATTCATTAGTAAAAAACCTTCTCCTACTTTTGAATTGCCAAAACAAGAACTGTATGTGAGAGTCGAAGCTCCAAAGGGGGAATTGGGAATTTTTCTGATAGGGGATCAAAGTGGTTTTCCTTGGAGATGGAAAATTCGCCCACCGGGTTTTATTAATTTGCAAATTCTTCCTCAGCTAGTTAAAAGAATGAAATTGGCTGATATTATGACGATACTCGGTAGTATAGATATCATTATGGGAGAAGTTGATCGT
>Castanea_mollissima
ATACCAGTTACAAGAAAGGATCTCATGATAGTCAATATGGGCCCCCACCACCCGTCAATGCATGGTGTTCTTCGACTCGTCGTTACTCTGGACGGCGAAGATGTTATTGACTGTGAACCAATATTGGGTTATTTACACAGAGGGATGGAAAAAATTGCGGAAAACCGAACTATTATACAATATCTGCCTTATGTAACCCGTTGGGATTATTTAGCTACTATGTTCACAGAAGCAATAACTGTAAATGGGCCAGAACGGCTAGGAAATATTCAAGTACCGAAAAGAGCTAGTTATATCAGAGTAATTATGTTGGAATTGAGTCGTATAGCTTCTCATTTGTTATGGCTCGGCCCTTTCATGGCAGATATTGGTGCACAGACTCCTTTCTTCTATATTTTCAGAGAAAGAGAATTAGTATATGATCTATTCGAAGCTGCTACGGGTATGAGAATGATGCATAATTATTTTCGTATCGGAGGAGTGGCGGCTGATCTACCTTATGGATGGATAGATAAAGGTTTGGATTTCTGCGATTATTTTTTAACAGGAGTTACTGAATATCAAAAACTTATTACAAGAAATCCTATTTTTTTAGAACGAGTTGAGGGCGTAGGCATTATTGGTAGAGACGAAGTAATAAATTGGGGTTTATCAGGACCAATGCTGCGAGCGTCCGGAATACAATGGGATCTTCGTAAAATTGATCATTATGAGTGTTACGACGAATTTGATTGGGAAGTACAATGGCAAAAAGAAGGGGATTCATTAGCTCGTTATTTAGTCCGAATTGGCGAAATGGCAGAATCCATCAAAATTATTCAACAGGCGCTGGAAGGAATTCCGGGGGGGCCCTACGAGAATTTAGAAATACGATACTTTGATAGAAAAAGGTATCCAGAATGGCATGATTTTGAATATCGATTCATTAGTAAAAAACCCTCCCCCACTTTTGAATTGCCGAAACAAGAACTTTATGTGAGAGTCGAAGCCCCTAAAGGGGAATTGGGAATTTTTCTGATAGGGGATCAGAGTGGTTTTCCTTGGAGATGGAAAATTCGACCACCTGGTTTTATCAATTTGCAAATTCTTCCTCAGTTAGTTAAAAGAATGAAATTGGCTGATATTATGACAATACTAGGTAGCATAGATATCATTATGGGAGAAGTTGATCGT
>Catha_edulis
GTATCATCTCCAAGACAAGACCTCATGATAGTCAATATGGGCCCGCACCATCCATCAATGCATGGTGTTCTTCGACTCATCGTTACTCTAGATGGTGAAGATGTTATTGACTGTGAACCAATATTAGGTTATTTACACAGAGGGATGGAAAAAATTGCGGAAAACCGAACAATTATACAATATCTGCCCTATGTAACACGTTGGGATTATTTAGCTACGATGTTCACAGAAGCAATAACCGTAAATGGACCAGAACGGCTGGGAAATATTCAAATACCCAAAAGAGCTAGCCATATCAGAGTAATTATGTTGGAGTTGAGTCGTATAGCTTCTCATCTGTTATGGCTTGGACCTTTTATGGCAGATATTGGTGCGCAAACCCCTTTCTTTTATATTTTCAGAGAAAGGGAATTAGTATATGATCTATTCGAAGCTGCCACTGGGATGAGAATGATGCATAATTTTTTTCGTATCGGAGGAGTAGTGGCCGATCTACCTCATGGCTGGATAGATAAATGTTTGGATTTCTGCGATTATTTTTTAACAGGGGCTGCTGAATATCAAAACCTTATTACGCGAAATCCTATTTTTTTAGAACGAGTTGAAGGAGTAGGTATTATTAGTGCAGAGGAAGCAATAAATTGGGGTTTATCAGGACCAATGCTACGAGCTTCTGGAATACAGTGGGATCTTCGCAAAGTTGATCATTATGAATGTTACAACGAATTTGATTGGGAAGTCCCGTGGCAAAAAGAAGGCGATTCATTAGCTCGTTATTTAGTCCGAATCAGTGAAATGAAGGAATCCATAAAAATTATTCAACAGGCTCTGGAAAGAATTCCGGGGGGGCCCTATGAGAATTTAGAAACCCGATGTTTTGATAGAGAGAGGGATCCAAACTGGAATGATTTTGAATATCGATTCATTAGTAAAAAAACCTCTCCTACTTTTGAATTGCCGAAACAAGAACTTTATGTGAGAGTCGAAGCACCAAAGGGAGAATTGGGAATTTTTATGATAGGGGACCAGAGTGGTTTTCCTTGGAGATGGAAAATTCGTCCACCGGGGTTTATTAATTTGCAAATTCTTCCTCAGTTAGTTAAAAGAATGAAATTGGCTGATATTATGACAATACTAGGTAGCATCGATATCATTATGGGGGAAGTTGATCGT
>Ceratopetalum_apetalum
GTACCGGCTACAAGAAAAGACCTCATGATAGTCAACATGGGTCCCCACCATCCATCAATGCACGGTGTTCTTCGACTCATCGTTACTCTCGATGGTGAAGATGTTATTGATTGTGAACCAATATTAGGTTATTTACACAGGGGGATGGAAAAAATTGCGGAAAACCGAACAATTATACAATATCTGCCTTATGTAACACGTTGGGATTATTTAGCTACCATGTTCACAGAAGCAATAACTGTAAATGGACCAGAGCAGTTGGGAAATATTCAAGTACCTAAAAGAGCCAGCTATATCAGAGTAATTATGTTAGAGTTGAGTCGTATAGCTTCTCATCTGTTATGGCTTGGTCCTTTTATGGCAGATCTTGGTGCACAGACTCCTTTCTTCTATATTTTCAGAGAAAGAGAATTAGTATATGATCTATTCGAAGCTGCCACCGGTATGAGAATGATGCATAATTATTTTCGTATTGGAGGAGTAGCGACCGATCTACCTCACGGCTGGATAGATAAATGTTTGGATTTCTGCGATTATTTTTTAACAGGGGTTGCTGAATATCAAAAACTTATTACGCGAAATCCGATTTTTTTAGAACGAGTTGAAGGAGTGGGTATTATTGGTGGAGAGGAGGCAATAAATTGGGGTTTATCAGGACCAATGCTACGAGCTTCCGGGATACAATGGGATCTTCGTAAAGTTGATCATTATGAATATTACGACGAATTTGATTGGGAAGTCCAATGGCAAAAAGAAGGAGATTCATTAGCTCGTTATTTAGTCCGAATCGGTGAAATGACGGAATCCATAAAAATTATTCAACAGGCTCTGGAAGGAATTCCAGGGGGGCCTTATGAGAATTTGGAAATCCGATGTTTTGATAGAAAAAGAGATCCCGAATGGACTGATTTTGAATATCGATTCATTAGTAAAAAAACCTCTCCTACCTTTGAATTGCCGAAGCAAGAACTTTATGTGAGAGTCGAAGCCCCAAAGGGCGAATTGGGAATTTTTCTGATAGGGGATCAGAGCGGTTTTCCTTGGAGATGGAAAATTCGCCCACCGGGTTTCATCAATTTGCAAATTCTTCCTCAGTTAGTTAAAAGAATGAAATTGGCTGATATTATGACAATACTAGGTAGCATAGATATCATTATGGGAGAAGTTGATCGT
>Citrus_sinensis
ATACTAGCTAAAGAAAAAGAATTTATGATAGTCAATATGGGACCTCACCACCCGTCAATGCATGGGGTTCTTCGTCTCATCGTTACTCTAGACGGTGAAGATGTTATTGACTGTGAACCAATATTGGGTTATTTACACAGAGGGATGGAAAAAATTGCGGAAAACCGAACAATTATACAATATCTGCCTTATGTAACCCGTTGGGATTATTTAGCTACTATGTTCACAGAAGCAATAACTGTAAATGGACCAGAACAGTTGGGAAATATTCGCGTACCTAAAAGGGCCAGCTATATCAGAGTAATTATGTTGGAGTTGAGTCGTATAGCTTCCCATCTGTTATGGCTTGGCCCTTTTATGGCAGATATTGGTGCACAGACTCCTTTCTTCTATATTTTCAGAGAAAGAGAATTAGTATATGATCTGTTCGAAGCTGCCACCGGTATGAGAATGATGCATAATTATTTTCGTATCGGAGGAGTAGCAGCTGATTTACCCTATGGTTGGATAGATAAATGTTTGGATTTCTGCGATTATTTTTTAACAGGGGTTGCTGAATATCAAAAACTTATTACGCGAAACCCCATTTTTTTAGAACGAGTTGAAGGAGTAGGCATTATTGGTGGAGAAGAAGCAATAAATTGGGGTTTATCAGGACCAATGCTACGAGCGTCTGGAATAGAATGGGATCTTCGTAAAGTTGATCATTATGAGTGTTATGACGAATTTGATTGGGAAGTCCAGTGGCAAAAAGAAGGGGATTCCTTAGCTCGTTATTTAGTCCGAATCGGTGAAATGACGGAATCTGTCAAAATTATTCAACAGGCTTTAGAAGGAATTCCGGGAGGCCCCTATGAAAATTTAGAAATCCGCTGCTTTGATAGAGAAAGCGATCCAGAACGGAATGATTTTGAAAATAGATTCATTAGTAAAAAGCCTTCTCCTACCTTTGAATTGACAAAACAAGAACTTTATGCGAGAGTAGAAGCCCCAAAAGGAGAATTGGGAATTTTTCTGATAGGGGATCAAAGTGGGTTTCCTTGGAGATGGAAAATTCGCCCACCGGGTTTTATCAATTTGCAAATTCTTCCTCAGTTAGTTAAAAGAATGAAATTGGCTGATATTATGACGATATTAGGTAGTATAGATATCATTATGGGGGAAGTTGATCGT
>Cucumis_melo
GGACCGGCTACAAGAAAAGACCTCATGATAGTCAATATGGGACCTCACCACCCCTCAATGCACGGTGTTCTTCGACTCATCCTTACTTTGGATGGTGAAGATGTTATTGACTGTGAACCAATATTGGGTTATTTACACAGAGGGATGGAAAAAATTGCAGAAAACCGAACAATTATACAATATCTACCTTATGTAACACGTTGGGATTATTTAGCTACTATGTTTACAGAAGCAATAACCGTAAATGGTCCAGAACAGTTGGGAAATATTCAAGTCCCCAAAAGAGCTAGCTATATCAGAGTAATTATGTTGGAGTTGAGTCGTATAGCTTCTCATCTGTTATGGCTTGGCCCTTTTATGGCGGATATTGGCGCACAGACTCCCTTCTTCTATATTTTCAGAGAACGAGAATTAGTATATGATCTATTCGAAGCAGCCACCGGTATGAGAATGATGCATAATTTTTTTCGTATCGGGGGAGTCGCGGCTGATCTACCTCATGGATGGATAGATAAATGTTTGGATTTCTGCGATTATTTTTTGACAGCGGTTGCTGAATATCAAAAACTTATTACACAAAATCCTATTTTTTTAGAACGAGTTGAGGGAGTAGGTATTATTTCTGGAGAAGAGGTCATAAATTGGGGGTTATCAGGACCAATGCTACGAGCTTCCGGAATACCATGGGATCTTCGTAAAGTTGATCGTTATGAGTGTTATGACGAATTTGATTGGGAAGTTCAGTGGCAAAAAGAAGGCGATTCATTAGCTCGTTATTTAGTCAGACTTGCTGAGATGACGGAATCCGTAAAAATTATTCAACAAGCTTTGGAAGGAATTCCAGGGGGACCTTATGAAAATTTAGAAATACGATCTTTTGATCGAGCAAGGTCTCCGGAATGGAATGACTTTGACTATCGATTCATTAGTAAAAAACCTTCGCCAACTTTTGAATTGGCGAAACAAGAACTTTATGTGAGAGTCGAAGCCCCCAAAGGAGAATTGGGCATTTTTTTGATAGGGGATCAGGGTGGTTTTCCTTGGAGGTGGAAAATTCGCCCGCCGGGTTTTATCAATTTGCAAATTCTTCCTCAGTTAGTTAAAAGAATGAAATTGGCTGATATTATGACAATACTAGGTAGCATAGATATCATTATGGGAGAAGTTGATCGT
>Eucalyptus_grandis
GTAACAACTACAAGAAAAGACCTCATGATAGTCAATATGGGACCTCACCACCCATCAATGCATGGTGTTCTTCGGCTCATCCTTACTCTAGATGGTGAAGATGTTATTGATTGTGAACCAATATTAGGTTATTTACACAGAGGAATGGAAAAAATTGCGGAAAATCGAACAGTTATACAATATCTACCTTATGTAACACGTTGGGATTATTTAGCTACTATGTTCACAGAAGCAATAACCGTAAATGGACCAGAACAGTTGGGAAATATTCAAGTACCTAAAAGAGCCAGTTATATCAGAGTAATTATGTTAGAGTTGAGTCGTATAGCTTCTCATCTGTTATGGCTTGGCCCCTTTATGGCAGATATTGGTGCACAGACCCCTTTTTTCTATATTTTCAGAGAAAGAGAATTAGTATATGATCTATTCGAAGCTGCCACCGGTATGAGAATGATGCATAATTATTTTCGTATCGGAGGAGTAGCGGCCGATCTACCTTATGGATGGATAGATAAATGTTTGGATTTCTGTGATTATTTTTTAACAGCGGTTTCTGAATATCAAAAACTTATTACGCGAAATCCTATTTTTTTAGAACGAGTTGAGGGAGTAGGCATTATTGGTCCAGAAGAAGCAATAAATTGGGGTTTATCGGGACCAATGCTACGAGCTTCCGGAATCCAATGGGATCTTCGTAAAGTTGATCATTATGAATGTTACGACGAATTGGATTGGGAAATCCATTGGCAAAAAGAAGGAGATTCATTAGCTCGCTATTTAGTCCGAATCGGTGAAATGAGGGAATCTATAAAAATTATTCAACAAGCTCTGGAAGGAATTCCAGGGGGGCCCTATGAGAATTTAGAAACCCGGTGCTTTGCTAGAGAAAGGGATCCGGAATGGAATGATTTTGAATATCGATTCATTAGTAAAAAACCTTCTCCTACTTTTGAATTGCCGAAGCAAGAACTTTATGTAAGAGTTGAAGCCCCAAAGGGAGAATTGGGAATTTTTTTAATAGGAGATCAGAGTGGTTTTCCTTGGAGGTGGAAAATTCGTCCACCTGGTTTTATCAATTTGCAAATTCTTCCTCAGTTAGTTAAAAGAATGAAATTGGCCGATATTATGACAATACTAGGTAGCATAGATATCATTATGGGAGAAGTTGATCGT
>Euonymus_japonicus
GTATCATCTCCAAGACAAGACCTCATGATAGTCAATATGGGCCCACACCATCCATCAATGCATGGTGTTCTTCGACTCATCGTTACTCTAGATGGTGAAGATGTTATTGACTGTGAACCAATATTAGGTTATTTACACAGAGGGATGGAAAAAATTGCGGAAAACCGAACAATTATACAATATTTGCCCTATGTAACACGTTGGGATTATTTAGCTACGATGTTCACAGAAGCAATAACGGTAAATGGACCAGAACGGCTGGGAAATATTCAAATACCTAAAAGAGCTAGCCATATCAGAGTAATTATGTTGGAGTTGAGTCGTATAGCTTCTCATCTGTTATGGCTTGGCCCTTTTATGGCAGATATTGGTGCGCAAACCCCTTTCTTCTATATTTTCAGAGAAAGGGAATTAGTATATGATCTATTCGAAGCTGCCACTGGGATGAGAATGATGCATAATTTTTTTCGTATCGGAGGAGTAGTGGCCGATCTACCTCATGGCTGGATAGATAAATGCTTGGATTTCTGCGATTATTTTTTAACAGGGGCTGCTGAATATCAAAACCTTATTACGCGAAATCCTATTTTTTTAGAACGAGTTGAAGGCGTAGGTATTATTAGTGCAGAGGAAGCAATAAATTGGGGTTTATCAGGACCAATGCTACGAGCTTCTGGAATACAGTGGGATCTTCGCAAAGTTGATCATTATGAATGTTACAACGAATTTGATTGGGAAGCCCCGTGGCAAAAAGAAGGCGATTCATTAGCTCGTTATTTAGTCCGAATCAGTGAAATGAAGGAATCCATAAAAATTATTCAACAGGCTCTGGAAAGAATTCCGGGGGGGCCCTATGAGAATTTAGAAACCCGATGTTTTGATAGAGAGAGGGATCAAAACTGGAATGATTTTGAATATCGATTCATTAGTAAAAAAACCTCTCCTACTTTTGAATTACCGAAACAAGAACTTTATGTGAGAGTCGAAGCACCAAAGGGAGAATTGGGAATTTTTCTGATAGGGGACCAGAGTGGTTTTCCTTGGAGATGGAAAATTCGTCCACCGGGGTTTATTAATTTGCAAATTCTTCCTCAGTTAGTTAAAAGAATGAAATTGGCTGATATTATGACGATACTAGGTAGCATCGATATCATTATGGGGGAAGTTGATCGT
>Ficus_racemosa
ATACCAGCTACAAGAAAAGACCTCATGATAGTAAATATGGGTCCCCACCACCCATCAATGCATGGTGTTCTTCGCCTCATTGTTACTCTCGATGGTGAAGATGTTATTGACTGTGAACCAATATTAGGCTATTTACACCGAGGAATGGAAAAAATTGCGGAAAACCGAACAATTATACAATATCTGCCTTATGTAACACGTTGGGATTATTTAGCTACTATGTTCACAGAAGCAATAACGGTAAATGGACCGGAGTTGTTGGGAAATATCCAAGTGCCTAAAAGAGCCAGCTATATAAGAGCAATTATGTTGGAGTTGAGTCGTATAGCTTCTCATCTGTTGTGGCTTGGTCCTTTTATGGCAGATATTGGGGCGCAGACTCCTTTCTTCTATATTTTTAGAGAAAGAGAATTAGTATATGATCTATTTGAAGATGCCACCGGTATGAGAATGATGCATAATTATTTTCGTATCGGAGGAGTAGCGGCTGATTTACCTCACGGCTGGATAGATAAATGTTTAGATTTTTGCGATTATTTTTTAATAGGAGTTACTGAATATCAAAAACTTATTACCCGAAATCCTATTTTTTTAGAACGAGTTGAAGGAGTAGGCATTATTGGTAGAGAGGAAGTAATAAATTGGGGTTTATCAGGACCAATGTTACGAGCTTCTGGAATACAATGGGATCTTCGTAAAGTTGATAGTTATGAATGTTACGACGAATTTGATTGGGAAGTACAGTGGCAAAACGAAGGAGATTCATTAGCTCGTTATCTAGTCCGAATTGGTGAAATGACCGAATCCATAAAAATTATTCAACAAGCTCTAGAAGGAATTCCGGGGGGGCCATATGAGAATTTAGAAATCCGATACTTTGATAGAGAAAGGAATCCAGAATGGAATGATTTTGACTATCGATTTATTAGTAAAAAACCTTCTCCTACATTTGAATTGCCGAAACAAGAACTCTATGTGAGAGTTGAAGCCCCAAAGGGAGAATTGGGAATCTTTTTGATAGGAGATCTGAGTGGTTTTCCTTGGAGATGGAAAATTCGTCCGCCGGGTTTTATCAATTTGCAAATTCTTCCTCAGTTAGTTAAAAGAATGAAATTGGCTGATATTATGACAATATTAGGTAGCATA-ATATCATTATGGGAGAAGTTGATCGT
>Glycine_max
ATCTCAACTACAAGAAAGGACTTCATGATAGTCAATATGGGGCCTCACCACCCATCAATGCATGGTGTTCTTAGACTTATTGTTACTCTAGACGGTGAGGATGTTATTGATTGTGAACCTATATTGGGTTATTTACACAGAGGAATGGAAAAAATAGCGGAAAACCGAACAATTATACAATATTTGCCTTATGTAACACGTTGGGACTATTTAGCTACTATGTTCACAGAAGCAATAACTGTAAATGGACCAGAACAGTTGGGAAATATTCAAGTACCTAAAAGAGCCAGTTATATCCGAGTAATAATGTTGGAGTTAAGTCGTATAGCTTCTCACCTACTATGGCTAGGACCTTTTATGGCAGATATTGGTGCACAAACCCCCTTCTTCTATATTTTCAGAGAAAGAGAATTAATATATGATCTATTTGAAGCTGCGACGGGTATGAGAATGATGCATAATTTTTTTCGTATCGGGGGGGTAGCGACTGATCTACCTTATGGTTGGGTAGATAAATGTTATGATTTCTGCGATTATTTTTTAACAAGAATTGTTGAATATCAAAAACTTATTACGCGAAATCCGATTTTTTTAGAACGGGTTGAGGGGGTAGGTGTAGTTGATATAAAGGAAGTAATAAATTGGGGTTTATCAGGACCCATGCTTCGGGCTTCCGGAATACAATGGGATCTCCGTAAAGTGGATAATTATGAATGTTACGAAGAATTTGATTGGGAAGTTCAATGGCAAAAAGAAGGAGATTCCTTAGCTCGTTATTTAGTTCGAATTGGTGAAATGATGGAATCCATAAAAATTATTCAACAGGCTTTGGAAGGAATTCCCGGCGGACCATATGAAAATTTAGAAATTCGCTGCTTTGATAGAGAAAAAGAGCCAGAATGGAATGAGTTTGAGTATCGATTTATTAGTAAAAAACCGTCTCCGACTTTTGAATTGCCAAAACAAGAACTTTATGTAAGAATTGAAGCCCCCAAGGGAGAATTGGGAATTTTTCTAATAGGGGATCAAAATGGTTTTCCCTGGAGATGGAAAATTCGTCCGCCAGGTTTTATCAATTTGCAAATTCTTCCTCAATTAGTTAAAAGAATGAAATTGGCCGATATTATGACAATACTAGGTAGCATAGATATTATTATGGGAGAAGTTGATCGT
>Gossypium_arboreum
CTATCAGCTACAGAAAAAGACCTTATGATAGTCAATATGGGGCCTCACCACCCATCAATGCATGGTGTTCTTCGTCTCATCGTTACTCTAGATGGTGAAGATGTTGTTGACTGTGAACCAATATTAGGTTATTTACACAGAGGAATGGAAAAAATTGCGGAAAACCGAACAATTATACAATATTTGCCTTATGTAACGCGTTGGGATTATTTAGCCACTATGTTCACGGAAGCAATAACCGTAAATGGACCAGAACAGTTGGGGAATATTCAAGTCCCTAAAAGGGCCAGCTATATCAGAGTAATTATGTTGGAGTTGAGTCGTATAGCTTCTCATCTATTATGGCTTGGACCTTTTATGGCAGATATTGGTGCACAGACCCCCTTTTTCTATATTTTCAGAGAAAGAGAATTAGTATATGATCTATTCGAAGCTGCCACCGGTATGAGAATGATGCATAATTATTTTCGTATCGGAGGAGTGGCGGCCGATCTACCTTACGGCTGGCTAGATAAATGTTTGGATTTCTGTGATTATTTTTTAACAGGAATTGTTGAATATCAAAAACTTATTACGCGAAATCCTATTTTTTTAGAACGAGTTGAAGGGATAGGCGTTATTGGTGGAGAAGAAGCAATAAATTGGGGTTTATCCGGCCCAATGCTACGAGCATCTGGAATCAAATGGGATCTTCGGAAAGTTGATCATTATGAGTGTTACGACGAATTTGATTGGGAAATCCAGTGGCAAAAAGAAGGAGATTCATTAGCTCGTTATTTAGTCCGAATCAGTGAAATGACGGAATCTATAAAAATAATTCAACAGGCCCTGGAAGGAATTCCGGGTGGTCCCTATGAGAATTTAGAAATCCGATGCTTTGATCGAGAAAGGGATCCAGAATGGAATGATTTTGAATATCGATTCATTAGTAAAAAACCTTCTCCCACATTTGAATTACCGAGACAAGAACTTTATGCGAGAATGGAAGCCCCAAAGGGAGAATTAGGAATTTTTCTGATAGGGGATCAAAGCGGTTTTCCTTGGAGATGGAAAATTCGCCCGCCGGGTTTTATCAATTTGCAAATTCTTCCTCAGTTAGTTAAAAGAATGAAATTGGCTGATATTATGACGATACTAGGTAGCATAGATATCATTATGGGAGAAGTGGATCGT
>Heritiera_angustata
CTATCAGCTACAGAAAAAGACCTTATGATAGTCAATATGGGACCTCACCACCCATCAATGCACGGTGTTCTTCGTCTCATCGTTACTCTAGATGGTGAAGATGTTGTTGACTGTGAACCCATATTAGGTTATTTACACAGAGGAATGGAAAAAATTGCGGAAAACCGAACAATTATACAATATTTGCCTTATGTAACGCGTTGGGATTATTTAGCCACTATGTTCACGGAAGCAATAACCGTAAATGGACCAGAACAATTGGGCAATATTCAAATCCCTAAAAGAGCCAGCTATATCAGAGTAATTATGTTGGAGTTGAGTCGTATAGCTTCTCATCTATTATGGCTTGGACCTTTTATGGCAGATATTGGTGCACAGACCCCCTTTTTCTATATTTTCAGAGAAAGAGAATTAGTATATGATCTATTCGAAGCTGCCACCGGTATGAGAATGATGCATAATTATTTTCGTATCGGAGGAGTAGCGGCCGATCTACCTTATGGCTGGATAGATAAATGTTTGGATTTCTGCGATTATTTTTTAACAGGAATTGTTGAATATCAAAAACTTATTACGCGAAATCCTATTTTTTTAGAACGAGTTGAAGGGGTAGGCGTTATTGGTGGAGAAGAAGCAATAAATTGGGGTTTATCCGGCCCAATGCTACGAGCATCTGGAATCAAATGGGATCTTCGTAAAGTTGATCATTATGAGTGTTACGACGAATTTGATTGGGAAATCCAGTGGCAAAAAGAAGGAGATTCATTAGCTCGTTATTTAGTCCGAATCGGTGAAATGACGGAATCCATAAAAATAATTCAACAGGCCCTGGAAGGAATTCCGGGGGGTCCCTATGAGAATTTAGAAATCCGATGCTTTGATCGAAAAAGGGATCCAGAATGGAATGATTTTGAATATCGATTCATTAGTAAAAAACCTTCTCCTACATTTGAATTACCGAGACAAGAACTTTATGCGAGAATGGAAGCTCCAAAGGGAGAATTAGGAATTTTTCTGATAGGGGATCAAAGTGGTTTTCCTTGGAGATGGAAAATTCGCCCGCCGGGTTTTATCAATTTGCAAATTCTTCCTCAGTTAGTTAAAAGAATGAAATTGGCTGATATTATGACGATACTAGGTAGCATAGATATCATTATGGGAGAAGTTGATCGT
>Heuchera_sanguinea
GTACCAGCGACAAGAAAAGACCTCATGATAGTAAATATGGGTCCTCACCACCCATCAATGCATGGTGTTCTTCGACTCATTATTACTCTAGATGGTGAAGATGTTATTGACTGTGAACCAATATTGGGTTATTTACACAGAGGAATGGAAAAAATTGCGGAAAACCGAACAATTATACAATATCTGCCTTATGTAACACGTTGGGATTATTTAGCTACTATGTTCACAGAAGCAATAACCGTAAATGCACCAGAGCAATTAGGAAATATTCAAGTACCGAAAAGAGCCAGCTATATCAGAGTAATTATGTTGGAGTTGAGTCGTATAGCTTCTCATTTGTTATGGCTTGGTCCTTTTATGGCAGATATTGGTGCACAGACCCCGTTCTTCTATATTTTCAAAGAAAGAGAATTAGTATATGATTTATTCGAAGCTGCCACTGGTATGAGAATGATGCATAATTATTTTCGTATCGGAGGAGTGGCTGTTGATCTACCTCATGGCTGGATAGATAAATGTTTGGATTTCTGTGATTATTTTTTAACAGGGATTGCTGAATATCAAAAACTTATTACACGAAATCCTATTTTTTTAGAACGAGTTGAGGGAGTAGGCATTATTAGCGGAGAAGAAGCAATAAATTGGGGTTTATCAGGACCAATGCTACGAGCTTCCGGAATACAATGGGATCTTCGTAAAGTTGATCATTATGAGTGTTACGACGAATTTGATTGGGAGGTCCAATGGCAAAAAGAAGGAGATTCACTAGCTCGTTATTTAGTACGAATCAGTGAAATGACGGAATCTATAAAAATTATTCAACAGGCTCTGGAAGGAATTCCAGGGGGGCCCTATGAGAATTTAGAAATCCGATCCTTTGATAGAGTAAGGGATCCCGAATGGAATGATTTTGAATATAGATTCATTAGTAAAAAGCCTTCGCCCACTTTTGAATTATCGAAACAAGAACTTTATGTGAGAGTCGAAGCACCAAAGGGAGAGTTGGGAATTTTTTTGATAGGAGATCAAAGTGTTTTTCCTTGGCGATGGAAAATCCGACCGCCGGGTTTTATCAATTTGCAAATTCTTCCTCAGTTAGTTAAAAGAATGAAATTGGCTGATATTATGACGATACTAGGTAGTATAGATATCATTATGGGAGAAGTTGATCGT
>Jatropha_curcas
GTACCAGCTATGCGAAAAGACCTTATGATAGTCAATATGGGTCCCCACCACCCATCAATGCATGGTGTTCTTCGACTCATCGTTACTCTAGATGGCGAAGATGTTATTGACTGTGAACCAATATTAGGTTATTTACACAGAGGCATGGAAAAAATTGCGGAAAATCGAACAATTATACAATATTTGCCCTATGTAACACGTTGGGATTATTTGGCTACTATGTTCACAGAAGCAATAACAGTAAATGGCCCAGAACTGTTAGGAAATATTCAAGTGCCTAAAAGAGCTAGCTATATCAGGGTAATTATGTTGGAATTGAGTCGTATAGCTTCTCATTTATTATGGCTTGGCCCTTTTATGGCGGATATTGGGGCACAGACTCCTTTCTTCTATATTTTTAGAGAGAGAGAGTTAGTATATGATTTATTCGAAGCTGCCACTGGTATGAGAATGATGCATAATTATTTTCGTATTGGGGGAGTAGCGGCTGATCTACCTCATGGCTGGATAGATAAATGTTTGGATTTTTGTGATTATTTTTTAACAAGAGTTGCTGAATATCAAAAACTTATTACGCGAAATCCTATTTTTTTAGAACGAGTTGAAGGAGTTGGTATTGTTGGTACAGAGGAAGCAATAAATTGGGGGTTATCAGGACCAATGCTACGAGCTTCCGGAGTACAATGGGATCTTCGTAAAATGGATCGTTATGAGTGTTACGACGAATTTGATTGGGAAGTCCAGTGGCAAAAAGAAGGGGATTCATTAGCTCGTTATTTAGTCCGAATTGGTGAAACGATGGAATCTATAAAAATTATTCAACAGGCTCTGGAAGGAATTCCGGGGGGGCCCTATGAAAATTTAGAAACCCGACGTTTTGATAAAGAAGGGGATCCAGAATGGAACGATTTCGAATATCGATTCATTAGTAAAAGAACTTCTCCTACTTTTGAATTACCGAAACAAGAACTTTATGTGAGAGTCGAAGCTCCAAAAGGAGAATTGGGAATTTTTCTGATAGGGGATCAGAGCGGTTTTCCTTGGAGATGGAAAATTCGCCCCCCGGGTTTTATCAATTTGCAAATTCTTCCTCAATTAGTTAAAAGAATGAAATTGGCTGATATTATGACAATACTAGGTAGTATAGATATCATTATGGGAGAAGTTGATCGT
>Larrea_tridentata
ATACCAGCAACAAGAAAAGACTTAATGATAATCAATATGGGTCCCCATCACCCGTCTATGCACGGTGTTCTTCGGTTGATAGTTACTCTAGATGGTGAAGATGTTGTTGACTGTGAACCAATATTGGGTTATTTACATCGAGGGATGGAAAAAATTGCAGAAAACCGAACAATTATACAATATTTGCCTTATGTAACCCGTTGGGACTATTTAGCTACTATGTTCACAGAAGCAATAACTGTAAATGGACCAGAGCAATTAGGAAATATTCAAATACCAAAAAGAGCCAGCTATATCCGAGTCATTATGTTGGAATTAAGTCGTATCGCTTCACATCTTTTATGGCTTGGACCTTTTATGGCAGATATTGGTGCACAGACTCCATTTTTCTATATTTTCAGAGATAGAGAATTAATATACGATCTATTCGAAGCTGCCACCGGTATGAGAATGATGCACAATTATTTTCGTATTGGAGGAGTGGCAGCCGATCTACCTTATGGTTGGATAGATAAATGTTTGGATTTTTGCGATTATTTTTCAAAAGGGATTTCTGAATATAAAAAACTTATTACCAGAAATCCTATTTTTTTAGAACGGGTTGAGGGAGTAGGCATTATTGGTGAAGAGGAAGCAATCAATTGGGGGTTATCAGGACCAATGTTACGAGCTTCTGGAATACAATGGGATCTTCGTAAAGTTGATCATTATGAATCTTATGACGAATTTGATTGGGAAGTCCAGTGGCAAAAAGAAGGAGATTCTCTCGCTCGTTATTTAGTTCGAATTAGTGAAATGGATGAATCTATCAAAATTATTCAACAAGCTCTGGAAGGAATTCCAGGAGGTCCTTATGAGAATTTGGAAACTCGATGCTTTGATAAAGAGAGGGATCCAAAATGGGATGATTTTGAATATCGATTCATTAGTAAAAAACCTTCTCCTACATTTGAATTGCCAAAACAAGAACTTTATGTGAGAGTTGAAGCACCAAAAGGAGAATTGGGAATTTTTCTGATAGGAGATCAGAGTGGGTTTCCTTGGAGATGGAAAATCCGTCCGCCAGGTTTTATCAATTTGCAAATTCTTCCTCAATTAGTTAAAAGAATGAAATTGGCTGATATTATGACAATACTAGGCAGCATAGATATAATTATGGGGGAGGTTGATCGT
>Liquidambar_styraciflua
GTACCAGCTACAAGAAAAGACCTCATGATAGTAAATATGGGTCCTCACCACCCATCAATGCATGGTGTTCTTCGACTCATCATTACTCTAGATGGTGAAGATGTTATTGACTGTGAACCAATATTGGGTTATTTACACAGAGGAATGGAAAAAATTGCGGAAAACCGAACAATTATACAATATCTTCCTTATGTAACACGTTGGGATTATTTAGCTACTATGTTCACAGAAGCAATAACCGTAAATGCACCAGAGCAGTTAGCAAATATTCAAGTACCTAAAAGAGCCAGCTATATCAGAGTAATTATGTTGGAGTTGAGTCGTATAGCTTCTCATTTGTTATGGCTTGGTCCTTTTATGGCAGATATTGGTGCACAAACCCCTTTCTTCTATATTTTCAGAGAAAGAGAATTAGTATATGATCTATTCGAAGCTGCCACCGGTATGAGAATGATGCATAATTATTTTCGTATCGGAGGAGTAGCTGCTGATCTACCTCATGGTTGGATAGATAAATGTTTGGATTTCTGCGATTATTTTTTAACAGGGGTTGCTGAATATCAAAACCTTATTACACGGAATCCTATTTTTTTAGAACGAGTTGAGGGAGTAGGCATTATTGGTGGGGAGGAAGCAATAAATTGGGGTTTATCAGGACCAATGTTACGAGCTTCCGGAATACAATGGGATCTTCGTAAAGTTGATCATTATGAGTGTTACGACGAATTTGATTGGGAAGTCCAATGGCAAAAAGAAGGAGATTCATTAGCTCGTTATTTAGTACGAATCAGTGAAATGACAGAATCTATAAAAATTATTCAACAGGCTCTGGAAGGAATTCCGGGAGGGCCCTATGAGAATTTAGAAATCCGATGCTTTGATAGAGTAAGGGATCCCGAATGGAATGATTTTGAATATCGATTCATTAGTAAAAAACCTTCTCCCACTTTTGAATTGTCGAAACAAGAACTTTATGTGAGAGTCGAAGCCCCAAAGGGAGAGTTGGGAATTTTTCTGATAGGAGATCAAAGTGTTTTTCCTTGGAGATGGAAAATTCGCCCGCCGGGTTTTATCAATTTGCAAATTCTTCCTCAGTTAGTTAAAAGAATGAAATTGGCTGATATTATGACGATACTGGGTAGTATAGATATCATTATGGGAGAAGTTGATCGT
>Manihot_esculenta
GTACCAGCTACACGAAAAGACCTTATGATAGTTAATATGGGTCCCCACCACCCATCAATGCATGGTGTTCTTCGACTCATCGTTACTCTAGACGGGGAAGATGTTATTGACTGCGAACCAATATTAGGTTATTTACACAGAGGAATGGAAAAAATTGCGGAAAATCGAACAATTATACAATATTTGCCCTATGTAACACGTTGGGATTATTTGGCTACTATGTTCACAGAAGCAATAACAGTAAATGGTCCAGAACTGTTAGGAAATATTCAAGTGCCTAAAAGAGCTGGCTATATCAGAGTAATTATGTTGGAATTGAGTCGTATAGCTTCTCATTTGTTATGGCTTGGCCCTTTTATGGCAGATATTGGTGCACAGACTCCTTTCTTCTATATCTTTAGAGAAAGAGAGTTAGTATATGATTTATTCGAAGCTGCCACTGGTATGAGAATGATGCATAATTTTTTTCGTATCGGAGGAGTAGCGTCTGATCTACCTCATGGTTGGATAGATAAATGTTTGGATTTTTGCGATTATTTTTTAACAGGAGTTACTGAATATCAAAAACTTATTACGCGAAATCCTATTTTTTTAGAACGAGTTGAGGGGGTAGGTATTGTTGGTACAGAAGAAGCAATAAATTGGGGTTTATCAGGACCAATGCTACGAGCTTCTGGAGTACAATGGGATCTTCGTAAAGTTGATCATTATGAGTGTTACGACGAATTTGATTGGGAAATCCAGTGGCAAAAAGAAGGAGATTCCTTAGCTCGTTATTTAGTCCGGATTGGTGAAATGCTGGAATCTATAAAAATTATTCAACAGGCTCTGGAAGGAATTCCGGGGGGGCCCTATGAGAATTTAGAAACCCGACGCTTTGATAGAGAAAGGGATTCGGAATGGAACGATTTCGAATATCGATTCATTAGTAAAAAAACTTCTCCTACTTTTGAATTACCGAAACAAGAACTTTATGTGAGAGTCGAAGCACCAAAAGGAGAATTGGGAATTTTTCTGATAGGGGATCAGAGCGGTTTTCCTTGGAGATGGAAAATTCGTCCGCCAGGTTTTATCAATTTGCAAATTCTTCCTGAATTAGTTAAAAGAATGAAATTGGCTGATATTATGACAATACTAGGTAGTATAGATATCATTATGGGAGAAGTTGATCGT
>Morus_indica
ATACCAGCTCCAAGAAAAGACCTCATGATAGTAAATATGGGTCCCCACCACCCATCAATGCATGGTGTTCTTCGACTCATCGTTACTCTCGATGGTGAAGATGTTATTGACTGTGAACCAATATTAGGCTATTTACACCGAGGAATGGAAAAAATTGCGGAAAACCGAACAATTATACAATATCTGCCTTATGTAACGCGTTGGGATTATTTAGCTACTATGTTCACAGAAGCAATAACCATAAATGGACCGGAGTTGTTGGGAAATATCCAAGTGCCTAAAAGAGCCAGCTATATCAGAGCAATTATGTTGGAGTTGAGCCGTATAGCTTCTCATCTGTTATGGCTTGGTCCTTTTCTGGCAGATATTGGGGCGCAGACTCCTTTCTTCTATATTTTCAGAGAAAGAGAATTAGTATATGATCTATTTGAAGCTGCCACCGGTATGAGAATGATGCATAATTTTTTTCGGATCGGAGGAGTAGCGGCTGATTTACCTCACGGCTGGATAGATAAATGTTTAGATTTTTGCGATTATTTTTTAATAGGAGTTACTGAATATCAAAAACTTATTACCCGAAATCCTATTTTTTTAGAACGAGTTGAGGGAGTAGGCGTTATTGGTAGAGAGGAAGTAATAAATTGGGGTTTATCAGGACCAATGCTGCGAGCTTCTGGAATACAATGGGATCTTCGTAAAGTTGATCATTATGAATGTTACGACGAATTTGATTGGGAAGTACAGTGGCAAAAAGAAGGAGATTCATTAGCTCGTTATCTAGTCCGAATTGGTGAAATGACAGAATCTATAAAAATTATTCAACAGGCTCTAGAAGGAATTCCAGGGGGTCCATATGAGAATTTAGAAATCCGATACTTTGATAGAGAAAGGAATCCAGAATGGAATGATTTTGACTATCGATTTATTAGTAAAAAACCCTCTCCTACATTTGAATTGCCGAAACAAGAACTCTATGTGAGAGTTGAAGCTCCAAAAGGAGAATTGGGAATTTTTTTGATAGGGGATCAGAGTGGTTTTCCTTGGAGATGGAAAATTCGCCCGCCGGGTTTTATCAATTTGCAAATTCTTCCTCAGTTAGTTAAAAGAATGAAATTGGCCGATATTATGACAATACTAGGTAGCATAGATATCATTATGGGAGAAGTTGATCGT
>Oenothera_parviflora
GTAACAACGACAAGAAAAGACCTCATGATAGTCAATATGGGACCTCACCACCCATCAATGCATGGTGTTCTTCGGCTCATCCTTACTCTAGACGGTGAAGATGTTATTGATTGTGAGCCAATATTGGGTTATTTACACCGAGGGATGGAAAAAATTGCGGAAAACCGAACTGTTATACAATATCTGCCTTATGTAACACGGTGGGATTATTTAGCGACTATGTTCACAGAAGCAATAACCATAAATGGACCCGAACAGTTGGGGAATATTCAAGTACCTAAAAGAGCAAGTTATATCAGAATAATTATGTTAGAGTTGAGTCGTATAGCTTCTCATCTCTTATGGCTTGGCCCTTTTATGGCGGATATTGGTGCACAGACTCCCTTTTTCTACATTTTCAGAGAAAGAGAATTAGTATATGATCTATTTGAAGCTGCCACCGGTATGAGAATGATGCATAATTATTTTCGTATCGGAGGAGTGGCGGCCGATCTACCGTATGGATGGATAGATAAATGTTTGGATTTCTGTGATTATTTTTTAACAGCAGTTTCGGAATATCAAAAACTTATTACGCGGAATCCTATTTTTTTAGAACGAGTTGAGGGGGTGGGCATTATTGGCGGGGAAGAAGCAATAAATTGGGGTTTATCAGGACCAATGCTCCGAGCTTCCGGAATAGAATGGGATCTTCGTAAAGTTGATCGTTATGAATGTTACGGCGAGTTGGATTGGGAAATCCGGTGGCAAAAAGAAGGGGATTCATTAGCTCGTTATTTAGTCCGAATGAGTGAAATGACGGAATCTATCAAAATTATTCAGCAGGCTCTGGAAGGAATTCCGGGGGGGCCTTATGAAAATTTGGAAATACGATGCTTTGATATAGAAAAGGATCCAGAATGGGACGGTTTTGAATATCGATTCATTAGTAAAAAACCTTCTCCCACTTTTGAATTGCCGAAGCAAGAACTTTATGTACGCGTTGAAGCTCCAAAAGGAGAATTGGGAATTTTTTTAATAGGAGATCAAAGTGGTTTTCCTTGGAGATGGAAAATCCGCCCGCCTGGTTTTATCAATTTGCAAATTCTTCCTCAGTTAGTTAAAAGAATGAAATTGGCTGATATTATGACGATACTAGGTAGCATAGATATCATTATGGGAGAAGTAGATCGT
>Oxalis_latifolia
GTACCGGCTACAAGAAAAGACCTTATGATAGTAAATATGGGTCCTCACCACCCATCAATGCATGGTGTTCTTCGACTCATAGTTACTCTAGATGGCGAAGATGTTATTGACTGTGAACCAATATTAGGTTATTTACACCGGGGGATGGAAAAAATTGCGGAAAATCGAACAATTATACAATATTTGCCTTATGTAACACGTTGGGATTATTTAGCTACCATGTTCACAGAAGCAATAACTGTAAATGGACCCGAACAGTTGGGAAATATTCAAGTACCTAAGAGAGCCAGCTATATCAGAGTAATTATGTTGGAGTTGAGTCGTATAGCTTCTCATCTGTTATGGCTTGGCCCATTTATGGCAGATCTTGGTGCACAGACTCCCTTCTTCTATATTTTCAGAGAAAGAGAATTAATATATGATCTATTCGAAGCTGCCACCGGTATGAGAATGATGCATAATTATTTTCGTATTGGAGGAGTAGCGACTGATCTACCTCATGGCTGGATCGATAAATGTTTTGATTTCTGCGATTATTTTTTAACAGGGGTTACTGAATATCAAAAACTTATTAAGCGAAATCCTATTTTTTTAGAACGAGTTGAAGGAGTAGGTATTATTGATGAAGAAAAAGCAATAAATTGGGGTTTATCAGGACCAATGCTACGAGCTTCCGGAATACAATGGGATCTTCGTAAAGTTGATCATTATGAATATTACGACGAATTTGATTGGGAAGTCCAATGGCAAAAAGAAGGAGATTCGTTAGCTCGTTATTTAGTCCGAATCGGCGAAATGACAGAATCCATAAAAATTATTCAACAGGCTTTGGAGGGAATTCCAGGAGGTCCTTATGAGAATTTAGAAATACGATGTTTTGATAGAGAAAGTAATTCAGAATGGAATGATTTTGAATATAGATTCATTAGTAAAAAAGCTTCTCCTACCTTTGAATTGCCGAAACAAGAACTTTATGTGAGAGTCGAAGCCCCAAAAGGAGAGTTGGGAATTTTTCTGATAGGGGATCGGAGCAGTTTTCCTTGGAGATGGAAAATTCGCCCGCCGGGTTTTATCAATTTGCAAATTATTCCTCAGTTAGTTAAAAGAATGAAATTGGCTGATATTATGACAATATTAGGTAGCATAGATATAATTATGGGAGAAATTGATCGT
>Parnassia_brevistyla
ATACCATCTACAAAACAAGACCTCATGATAGTCAATATGGGCCCGCACCACCCATCAATGCACGGTGTTCTTCGACTAATCGTTACTCTAGATGGCGAAAATGTTATTAACTGTGAACCCATATTAGGTTATTTACACAGAGGGATGGAAAAAATTGCAGAAAACCGAACAATTATACAATATCTACCCTATGTAACACGTTGGGATTATTTAGCTACAATGTTCACAGAAGCAATAACTGTAAACGGACCCGAACAACTGGGAAATATTCAAATACCTAAAAGAGCTAGCCATATAAGAGTAATTATGCTAGAGTTGAGTCGTATAGCTTCTCATCTGTTATGGCTTGGACCCTTTATGGCGGATATTGGAGCACAGACCCCTTTCTTCTATATTTTCAGAGAAAGAGAATTGGTATATGATCTATTCGAAACTGCGACTGGTATGAGAATGATGCATAATTTTTTTCGTATCGGAGGAGTAGCGGCTGATCTACCTCATGGATGGATAGAGAAATGCTTGGATTTCTGCGAGTATTTTTTAACAAAGGCAGCTGAATATCAAAAACTTATTACGCGAAATCCTATTTTTTTAGAACGAGTTGAGGGAGTAGGTGTTATTGGTATAGAGGAAGCAATAAATTGGGGTTTATCCGGGCCAATGCTACGAGCTTCTGGAATGCAATGGGATCTTCGCAAAGTGGATCATTATGAATGTTACGACGAACTTGATTGGGAAGTCCCGTGGCAAAAGGAAGGGGATTCATTAGCTCGTTATTTAGTACGAATCAATGAAATGAGAGAATCCATAAAAATTATTCAACAGGCCGTGGAAGGAATTCCGGGAGGTCCGTATGAAAATTTAGAAATACGATGTTTTGATAGAGAAAGGGATATAGACTGGAATGATTTTGAATATAGATTCATTAGTAAAAAGACCTCTCCTACTTTTGAATTATCGAAACAAGAACTTTATGTAAGAATGGAAGCTCCAAAAGGGGAATTGGGAGTTTTTCTGATAGGAGACCAGAGTGGTTTTCCTTGGAGATGGAAAATCCGCCCCCCAGGGTTTCTCAATTTGCAAATTCTTCCTCAGTTAGTTAAAAGAATGAAATTGGCTGATATTATGACAATACTAGGTAGCATAGATATCATTATGGGGGAAGTTGATCGT
>Passiflora_biflora
GTACCAGCTAAAAGAAAAGATTTTATGGTAGTGAATATGGGCCCCCATCACCCATCAATGCATGGTGTTCTTCGACTCATCCTTACTCTAGATGGTGAACATGTTATTGATTGTGAGCCAGTACTAGGTTATTTACACAGAGGAATGGAAAAAATTGCGGAAAATCGAACAATTATACAATATTTGCCTTATGTAACGCGTTGGGATTACTTAGCTACGATGTTCGCAGAAGCAATAACAGTAAATGGGGCAGAATATATTGGAAATATTCAAGTACCTAAAAGAGCCAGCTATCTCAGAGTAATTATTTTAGAGTTGAGTCGTATAGCTTCTCATCTGTTATGGCTTGGCCCTTTTATGGCGGATATTGGTGCACAAACTCCCTTTTTCTATATTTTTAGAGAAAGAGAGTTAATATACGATTTATTTGAAGCAGCTACAGGTATGAGAATGATGCATAATTATTTTCGTATCGGAGGAGTAGCAGCGGACCTCCCTTATGGTTGGATAGATAAATGTTTAGATTTTTGTAATCATTTTTTAACAGCAGTTACTGAATATCAAAAACTTATTACACGAAATCCTATTTTTTTAAAACGAATTGAAGGAATAGGTATTATTAGTGCAGACGAAGCAATAAACTGGGGGTTATCGGGACCAATGTTACGAGCTTCTAGAATACGATGGGATCTTCGTAAAATTGATCATTATGAGACTTATGATGAATTTGATTGGGAAGTACAATGGCAAAAAGAAGGGGATTCATTATCCCGTTATTTGGTCCGAATTGGTGAAATGACTGAATCCATAAAAATTATTCAACAAGCTTTGGAAGGAATTCCGGGAGGGGACCACGAAAATTTAGAAAGCAGACGTTTTTTTAAAAAAAGTGATCCAAAATGGAACGATTTTGAATATCGATTCATTAGTAAAAAAGTGTCTCCAACTTTTGAATTGACCAAACAGGAACTTTATGTAAGAGTAGAAGCACCAAAGGGAGAATTGGGAATTTTTTTGATAGGGGATCAGACTGGGTTTCCTTGGAGATGGAAAATTCGTCCACCGGGTTTTATCAATTTGCAGATCCTTCCTCAATTAGTTAAAAGAATGAAATTGGCGGATATTATGACAATATTAGGTAGCATAGATATCATTATGGGAGAAGTTGATCGT
>Pelargonium_quercifolium
ATACCAGCTACAAGAAAAGACCTCATGATAGTCAATATGGGCCCTCACCACCCATCAATGCACGGTGTTCTTCGGCTCATCCTTACTCTAGATGGTGAAGATGTTATCGACTGTGAACCCGTATTGGGTTATTTACACAGAGGGATGGAAAAAATTGCGGAAAATCGAACTATTATACAATATCTGCCTTATGTAACACGTTGGGATTATTTGGCTACTATGTTCACAGAAGTAATAACTGTAAATGCCCCAGAGCAATTGGGAAATATTCAAGTACCTAAAAGGGCTGGCTATATCAGAACAATTATGCTCGAATTAAGTCGTATAGCTTCTCATCTATTATGGCTTGGACCCTTTATGGCCGATATTGGCGCACAAACCCCCTTTTTTTATATTTTCAGAGAAAGAGAATTAATATATGATCTGTTTGAAGCAGCCACCGGTATGAGAATGATGCATAATTATTTTCGTATCGGAGGAGTTGCAGCCGATCTACCTCATGGCTGGATAGATAAATGCTTGGATTTCTGTAATTATTTTTTAACAGGACTTGCTGAATATGAAAAGCTTATTACGCGGAATCCTATTTTTTTAGAGCGAGTAGAGGGAATAGGCATTATTGGTAAAGAAGAAGCAATAAATTGGGGTTTATCAGGACCAATGCTACGAGCTTCCGGAATGCAATGGGATCTTCGTAAAATCGAGAATTCTGAATGTTACAAAAAATTCGATTGGGAGGTTCAGTGGCAAAAAGAAGGAGATTCATTAGCTCGCTATTTAGTCCGAATCGGTGAAATGAGGGAATCCATAAAAATTATTCAACAGGCTCTGGAAGGAATTCCGGGAGGTCCTTATGAGAATTTAGAAATTCGATGTTTTGATAGAGAAAGGTATCCAGAATGGGGCGGTTTTGAATATCGATTCATTAGTAAAAAACCTTCTCCTACTTTTGAATTGCCGAAACAAGAACTTTATGTGAGAGTTGAAGCCCCAAAAGGAGAATTGGGAGTTTTTATGATAGGAGATCGGAGCAGCTTTCCTTGGAGATGGAAAATACGTCCACCGGGTTTTATGAATTTGCAAATTCTTCCTCAGTTAGTTAAAAGAATGAAATTGGCTGATATTATGACAATATTAGGTAGCATAGATATCATTATGGGAGAAGTTGATCGT
>Pentactina_rupicola
ATACCAGCTACAAGAAAAGACCTCATGGTAGTCAATATGGGCCCACACCACCCATCAATGCATGGTGTTCTTCGACTCATCATTACTCTAGATGGTGAAGATGTTATTGACTGTGAACCAATATTGGGTTATTTACACCGAGGGATGGAAAAAATTGCAGAAAACCGAACAATTATACAATATTTGCCTTATGTAACACGTTGGGATTATTTAGCTACTATGTTCACAGAAGCAATAACTGTAAATGGACCGGAACAGTTGGGAAATATTCAAGTACCTAAAAGAGCCAGCTATATTAGAATAATTATGTTGGAGTTGAGTCGTATAGCTTCTCATCTATTATGGCTCGGTCCTTTTATGGCGGATATTGGTGCACAAACTCCCTTTTTCTATATTTTTAGAGAAAGAGAATTAGTATATGATCTATTCGAAGCTGCCACTGGTATGAGAATGATGCATAATTATTTTCGTATCGGAGGAGTAGCGGCCGATCTACCTTATGGCTGGCTAGATAAATGTTTGGATTTCTGCGATTATTTTTTAACAAGAGTTGCTGAATATCAAAAACTTATTACACGAAATCCTATTTTTTTAGAACGCGTCGAGGGTGTCGGCATTATTAGTAGAGAGGAAGTAATAAATTGGGGTTTATCGGGACCAATGCTGCGAGCTTCCGGAATACAATGGGATCTTCGTAAAGTTGATCATTATGAGTGTTACGACGAATTTGATTGGGAAGTACAGTGGCAAAAAGAAGGAGATTCGTTGGCTCGTTATCTAGTCCGAATTGGTGAAATGATAGAATCCATAAAAATTATTCAACAGGCCCTGGAAGGAATTCCAGGGGGACCCTATGAGAATTTAGAAATACGATACTTTGATACAGAAAGGAATCCGGAATGGAATGATTTTGAATATCGATTTATTAGTAAAAAACCTTCTCCTACATTTGAATTGCCGAAACAAGAACTTTATGTGAGAGTCGAAGCCCCAAAGGGAGAATTGGGAATTTTTCTGATAGGGGATCAGAGTGGGTTTCCTTGGAGATGGAAAATTCGCCCTCCGGGTTTTATCAATTTGCAAATTCTTCCTCAGTTAGTTAAAAGAATGAAATTGGCTGATATTATGACGATACTAGGTAGTATAGATATCATTATGGGAGAAGTTGATCGT
>Populus_alba
GTACCAGCTACAAGAAAGGACTTTATGATAGTCAATATGGGTCCCCACCACCCATCAATGCATGGCGTTCTTCGACTCATCCTTAGTCTAGACGGTGAAGATGTTATTGACTGTGAACCAATATTAGGTTATTTACACAGAGGGATGGAAAAAATTGCGGAAAACCGAACAATTATACAATATTTGCCTTATGTAACACGTTGGGATTATTTAGCTACTATGTTTACAGAAGCGATAACAATAAATGGACCGGAACAGTTGGGAAATATTCAAGTACCTAAAAGAGCTAGCTATATCAGAGTAATTATGTTGGAGTTGAGTCGTATAGCTTCTCATCTCTTATGGCTTGGCCCTTTTATGGCAGATATTGGTGGGCAGACCCCTTTCTTCTATATTTTTAGAGAAAGAGAGTTAATATATGATTTATTCGAAGCTGCCACTGGTATGAGAATGATGCATAATTATTTTCGTATCGGAGGAGTAGCAGCTGATCTACCTCATGGCTGGCTAGATAAATGTTTGGATTTCTGCGATTATTTTTTAACAGGAGTTGCTGAATATCAAAAACTTATTACGCGAAATCCTATTTTTTTAGAACGCGTTGAAGGAATAGGTATTGTTAGTGCAGAGGAAGCAATAAATTGGGGTTTATCAGGACCAATGCTACGAGCTTCCGGAGTACGATGGGATCTTCGTAAAGTTGATCATTATGAGTGTTATGACGAATTTGATTGGGGAGTCCAGTGGCAAAAAGAAGGGGATTCATTAGCTCGTTATTTAGTCCGAATTGGTGAAATGACGGAATCCGTAAAAATTATTCAACAGGCTTTGGAAGGGATTCCAGGGGGGCCTTATGAAAATTTAGAAACTCGAAGTTTTGATAGAGAAAGGAATCGAGAATGGAATGATTTTGAATATCGATTTATTAGTAAAAAAACTTCTCCCGCCTTTGAATTGCCGAAACAAGAACTTTATGTTCGAGTTGAAGCACCAAAGGGAGAGTTGGGAATTTTTCTAATAGGGGATCAAAGTAGTTTTCCTTGGAGATGGAAAATTCGCCCGCCGGGTTTTATCAATTTGCAAATTCTTCCTCAATTAATTAAAAGAATGAAATTGGCTGATATTATGACAATACTAGGTAGCATAGATATTATTATGGGGGAAGTTGATCGT
>Prunus_persica
ATACCAGCTACAAGAAAAGACCTCATGATAGTCAATATGGGCCCCCACCACCCATCAATGCATGGTGTTCTTAGACTCATCATTACTCTAGATGGTGAAGATGTTATTGATTGTGAACCAATATTGGGTTATTTACACCGAGGGATGGAAAAAATTGCGGAAAACCGAACAATTATACAATATTTGCCTTATGTAACACGTTGGGATTATTTAGCTACTATGTTCACAGAAGCAATAACCGTAAATGGACCGGAACAGTTGGGAAATATTCAAGTACCTAAAAGAGCTAGCTATATCAGAATAATTATGTTGGAGTTGAGTCGTATAGCTTCTCATCTGTTATGGCTTGGTCCTTTTATGGCGGATATTGGTGCACAAACCCCCTTTTTCTATATTTTCAGAGAAAGGGAATTAGTATATGATCTATTCGAAGCTGCCACCGGTATGAGAATGATGCATAATTTTTTTCGTATCGGAGGAGTAGCGGCCGATCTACCTCATGGTTGGATAGATAAATGTTTGGATTTCTGCGATTATTTTTTAACAAGAGTTGCTGAATATCAAAAACTTATTACACGAAATCCTATTTTTTTAGAACGAGTCGAGGGAGTAGGCATTATTGGTAGAGAGGAAGTAATAAATTGGGGTTTATCGGGACCAATGCTGCGAGCTTCCGGAATACAATGGGATCTTCGTAAAGTTGATCATTATGAATGTTACGACGAATTTGATTGGGAGGTACAGTGGCAAAAAGAAGGAGATTCGTTGGCTCGTTATCTAGTCCGAATTGGTGAAATGATAGAATCCATAAAAATCATTCAACAGGCTCTGGAAGGAATTCCAGGGGGACCCTATGAGAATTTAGAAATACGATACTTTGATAGGGAAAGGAATCCTGAATGGAATGATTTTGAATATCGATTTATTAGTAAAAAGCCTTCTCCTACATTTGAATTGCCGAAACAAGAACTTTATGTGAGAGTCGAAGCCCCAAAGGGAGAGCTGGGAATTTTTCTGATAGGGGATCAGAGTGGTTTTCCTTGGAGATGGAAAATCCGCCCCCCGGGTTTTATCAATTTGCAAATTCTTCCTCAGTTAGTTAAAAGAATGAAATTGGCTGATATTATGACGATACTAGGTAGTATAGATATCATTATGGGAGAAGTTGATCGT
>Quercus_nigra
ATACCAGTTACAAGAAAGGATCTCATGATAGTCAATATGGGCCCCCACCACCCGTCAATGCATGGTGTTCTTCGACTCGTCGTTACTCTGGACGGCGAAGATGTTATTGACTGTGAACCAATATTGGGTTATTTACACAGAGGGATGGAAAAAATTGCGGAAAACCGAACTATTATACAATATCTGCCTTATGTAACCCGTTGGGATTATTTAGCTACTATGTTCACAGAAGCAATAACTGTAAATGGGCCAGAACGGCTAGGAAATATTCAAGTACCGAAAAGAGCTAGTTATATCAGAGTAATTATGTTGGAATTGAGTCGTATAGCTTCTCATTTGTTATGGCTCGGCCCTTTCATGGCAGATATTGGTGCACAGACCCCTTTCTTCTATATTTTCAGAGAAAGAGAATTAGTATATGATCTATTCGAAGCCGCTACGGGTATGAGAATGATGCATAATTATTTTCGTATCGGAGGAGTGGCGGCTGATCTACCTTATGGATGGATAGATAAATGTTTGGATTTCTGCGATTATTTTTTAACAGGAGTTACTGAATATCAAAAACTTATTACAAGAAATCCTATTTTTTTAGAACGAGTTGAGGGCGTAGGCATTATTGGTAGAGACGAAGTAATAAATTGGGGTTTATCAGGACCAATGCTGCGAGCGTCCGGAATACAATGGGATCTTCGTAAAATTGATCATTATGAGTGTTACGACGAATTTGATTGGGAAGTACAATGGCAAAAAGAAGGGGATTCATTAGCTCGTTATTTAGTCCGAATTGGTGAAATGGCAGAATCCATCAAAATTATTCAACAGGCGCTGGAAGGAATTCCGGGGGGGCCCTACGAGAATTTAGAAATACGATACTTTGATAGAAAAAGGTATCCAGAATGGCATGATTTTGAATATCGATTCATTAGTAAAAAACCCTCCCCCACTTTTGAATTGCCGAAACAAGAACTTTATGTGAGAGTCGAAGCCCCTAAAGGGGAATTGGGAATTTTTCTGATAGGGGATCAGAGTGGTTTTCCTTGGAGATGGAAAATTCGACCACCTGGTTTTATCAATTTGCAAATTCTTCCTCAGTTAGTTAAAAGAATGAAATTGGCTGATATTATGACAATACTAGGTAGCATAGATATCATTATGGGAGAAGTTGATCGT
>Ricinus_communis
GTATCAGCTACACGAAAAGACCTTATGATAGTCAATATGGGTCCCCACCACCCATCAATGCATGGTGTTCTTCGACTCATCGTTACTCTAGACGGTGAAGATGTTATTGACTGCGAACCAATTTTAGGTTATTTACACAGAGGGATGGAAAAAATTGCGGAAAATCGAACAATTATACAATATTTGCCCTATGTAACACGCTGGGATTATTTGGCTACTATGTTCACAGAAGCAATAACAGTAAATGGTCCAGAACTGTTAGGAAATATTCAAGTGCCTAAAAGAGCTAGCTATATCAGAGTAATTATGTTGGAATTGAGTCGTATAGCTTCTCATTTGTTATGGCTTGGTCCGTTTATGGCGGATATTGGTGCACAGACTCCTTTCTTTTATATTTTTAGAGAAAGAGAGTTAGTATATGATTTATTCGAAGCTGCCACCGGTATGAGAATGATGCATAATTATTTTCGTATCGGGGGAGTAGCGGCCGATCTACCTCATGGATGGATAGATAAATGTTTGGATTTTTGCGATTATTTTTTAACAGGAATTGCTGAATATCAAAAACTTATTACGCGAAATCCTATTTTTTTAGAACGAGTTGAAGGAGTAGGTATTGTTGGTGCAGAGGAAGCAATAAATTGGGGTTTATCCGGACCAATGCTACGAGCTTCCGGAGTACAATGGGATCTTCGTCAAGTTGATCATTATGAGTGTTACGACGAATTTGATTGGGAAGTCCAGTGGCAAAAAGAAGGAGATTCATTAGCTCGTTATTTAGTCCGAATCGGTGAAATGATGGAATCTATAAAAATTATTCAACAGGCTCTGGAAGGAATCCCGGGGGGGCCCTATGAGAATTTAGAAACCCGACGTTTTGAA------AGGGATCCAGAATGGAACGATTTCGAATATCGATTCATTAGTAAAAAAACTTCTCCTACTTTTGAATTACCGAAACAAGAACTTTATGTGAGAGTCGAAGCCCCAAAAGGAGAATTGGGGATTTTTCTGATAGGGGATCAGAGTGGTTTTCCTTGGAGATGGAAAATTCGCCCGCCGGGTTTTATCAATTTGCAAATTCTTCCCGAATTAGTTAAAAGAATGAAATTGGCCGATATTATGACAATACTAGGTAGTATAGATATCATTATGGGAGAAGTTGATCGT
>Salix_babylonica
GTACCAGCTACAAGAAAGGACTTTATGATAGTCAATATGGGGCCCCACCACCCATCAATGCATGGCGTTCTTCGACTGATCCTTAGTCTAGACGGTGAAGATGTTATTGACTGCGAACCAATATTAGGTTATTTACACAGAGGGATGGAAAAAATTGCGGAAAACCGAACAATTATACAATATTTGCCTTATGTAACACGTTGGGATTATTTAGCTACTATGTTTACAGAAGCGATAACCATAAATGGACCGGAACAGTTGGGAAATATTCAAGTACCTAAAAGAGCTAGCTATATCAGAGTAATTATGTTGGAGTTGAGTCGTATAGCTTCTCATCTCTTATGGCTTGGTCCTTTTATGGCAGATATTGGTGGGCAGACCCCTTTCTTCTATATTTTTAGAGAAAGAGAGTTAATATATGATTTATTCGAAGCTGCCACTGGTATGAGAATGATGCATAATTATTTTCGTATCGGAGGAGTAGCAGCTGATCTACCTCATGGCTGGCTAGATAAATGTTTGGATTTCTGCGATTATTTTTTAACAGGAGTTGCTGAATATCAAAAACTTATTACGCGAAATCCTATTTTTTTACAACGAGTTGAAGGAATAGGTATTGTTAGTGCAGAAGAAGCAATAAATTGGGGTTTATCAGGACCAATGCTACGAGCTTCCGGAGTACGATGGGATCTTCGTAAAGTTGATCATTATGAGTGTTATGACGAATTTGATTGGGGAGTCCAGTGGCAAAAGGAAGGGGATTCGCTAGCTCGTTATTTAGTCCGAATTGGTGAAATGACGGAATCCGTAAAAATTATTCAACAGGCTTTGGAAGGGATTCCAGGGGGGCCTTATGAAAATTTAGAAACTCGAAGTTTTGCTAGAGAAAGGAATCGAGAATGGAATGATTTTGAATATCGATTTATTAGTAAAAAAACTTCTCCCGCCTTTGAATTGCCGAAACAAGAACTTTATGTTAGAGTTGAAGCACCAAAAGGAGAGTTGGGAATTTTTCTGATAGGGGATCAAAGTAGTTTTCCTTGGAGATGGAAAATTCGCCCGCCGGGTTTTATCAATTTGCAAATTCTTCCTCAATTAATTAAAAGAATGAAATTGGCTGATATTATGACAATACTAGGTAGCATAGATATTATTATGGGGGAAGTTGATCGT
>Sloanea_australis
GTACCGGCTACAAGAAAAGACCTCATGATAGTCAATATGGGTCCCCACCATCCATCAATGCATGGTGTTCTTCGACTCATCGTTACTCTCGATGGTGAAGATGTTATTAACTGTGAACCAATATTAGGTTATTTGCACAGGGGGATGGAAAAAATTGCGGAAAACCGAACAATTATACAATATTTGCCTTATGTAACACGTTGGGATTATTTAGCTACCATGTTCACAGAAGCAATAACTGTAAATGGACCAGAGCAGTTGGGAAATATTCAAGTACCTAAAAGAGCCAGCTATATCAGAGTAATTATGTTGGAGTTGAGTCGTATAGCTTCTCATCTGTTATGGCTTGGCCCTTTTATGGCAGATCTTGGTGCGCAGACTCCTTTCTTCTATATTTTCAGAGAAAGAGAATTAGTATATGATCTATTCGAAGCTGCCACCGGTATGAGAATGATGCATAATTATTTTCGTATTGGAGGGGTGGCGGCCGATCTACCTCATGGCTGGATAGATAAATGTTTGGATTTCTGCGATTATTTTTTAACAGGGGTTGCTGAATATCAAAAACTTATTACGCGAAATCCTATTTTTTTAGAACGAGTTGAAGGGGTGGGTATTATTGGTGGAGAGGAAGCAATAAATTGGGGTTTATCAGGACCAATGCTACGAGCTTCCGGAATACAATGGGATCTTCGTAAAGTTGATCATTATGAATATTACGACGAATTTGATTGGGAAGTTCAATGGCAAAAAGAAGGAGATTCATTAGCTCGTTATTTAGTCCGAATCRGTGAAATGACGGAATCCATAAAAATTATTCAACAGGCTCTGGAAGGAATTCCAGGGGGGCCTTATGAGAATTTTGAAATCCGATGTTTTAATAGAGAAAGAGATCCAGAATGGAATGATTTTGAATATCGATTCATTAGTAAAAAAACTTCTCCTACCTTTGAATTGCCGAAACAAGAACTTTATGCGAGAGTCGAAGCCCCAAAGGGAGAATTAGGAATTTTTCTGATAGGGGATCAGAGCGGTTTTCCTTGGAGATGGAAAATTCGCCCACCGGGTTTTATCAATTTGCAAATTCTTCCTCAGTTAGTTAAAAGAATGAAATTGGCCGATATTATGACAATACTAGGTAGCATAGATATCATTATGGGAGAAGTTGATCGT
>Spondias_tuberosa
AGACTAGCTACTGGAAAAGACCTTATGGTAGTCAATATGGGACCTCACCACCCATCAATGCACGGTGTTCTTCGTCTCATCGTTACTCTAGATGGTGAAGATGTTATTGACTGTGAACCAATATTGGGTTATTTACACAGAGGGATGGAAAAAATTGCGGAAAACCGAACAATTATCCAATATCTACCTTATGTAACACGTTGGGATTATTTAGCTACTATGTTCACAGAAGCAATAACTGTAAATGGACCAGAACAGTTGGGAAATATTCAAGTACCTAAAAGGGCCAGCTATATCAGAGTAATTATGTTGGAGTTGAGCCGTATAGCTTCTCATCTGTTATGGCTTGGCCCTTTTATGGCAGATATTGGTGCACAGACTCCCTTCTTCTATATTTTCAGAGAAAGAGAATTAATATATGATCTATTCGAAGCTGCCACCGGTATGAGAATGATGCATAATTATTTTCGTATCGGAGGAATAGCGGCCGATTTACCTTATGGCTGGATAGATAAATGTTTGGATTTCTGCGATTATTTTTTAACAGGGGTTGTTGAATATCAAAAACTTATTACGCGAAACCCTATTTTTTTAGAACGAGTTGAAGGAGTCGGCATTATTGGTGGAGAAGAAGCAATAAATTGGGGTTTGTCAGGACCAATGCTACGAGCGTCGGGACTCGAATGGGATCTTCGTAAAGTCGATCATTATGAGTGTTACGACGAATTTGATTGGGAAGTACAGTGGCAAAAAGAAGGAGATTCATTAGCCCGTTATTTAGTCCGAATGGGTGAAATGACGGAATCCATAAAAATTATTCAACAAGCTTTGGAAGGAATTCCGGGGGGGCCCTATGAGAATTTAGAAATACGATGCTTTGATAGAGAAAGCGATCCAGAATGGAATGATTTTGAAGATCGATTCATTAGTAAAAAACCCTCTCCTACTTTTGAATTGCCCAAACAAGAACTTTATGTGAGAGTCGAAGCCCCAAAAGGAGAATTGGGAATTTTTCTGATAGGAGATCAAAGCGGTTTTCCTTGGAGATGGAAAATTCGACCACCGGGTTTTATCAATTTGCAAATTCTTCCTCAGTTAGTTAAAAGAATGAAATTGGCTGATATTATGACGATACTAGGTAGTATAGATATCATTATGGGAGAAGTTGATCGT
>Staphylea_colchica
GCACGAGCTACAGGAAAAGACCTCATGATAGTCAATATGGGACCTCACCACCCATCAATGCATGGTGTTCTTCGACTCATCGTTACTCTAGACGGAGAAGATGTTATTGACTGTGAACCAATATTGGGTTATTTACACAGAGGGATGGAAAAAATTGCGGAACACCGAACAATTATACAATATCTCCCTTATGTAACACGTTGGGATTATTTAGCTACTATGTTCACAGAAGCAATAACTGTAAATGGGCCGGAACAGTTGGGAAATATTCAAGTACCTAAAAGAGCTAGCTATATCAGAGTAATTATGTTGGAGTTGAGCCGTATAGCTTCTCATCTGTTATGGCTTGGTCCTTTTATGGCAGATATTGGTGCACAAACTCCCTTCTTCTATATTTTCAGAGAAAGAGAATTAGTATATGATCTATTCGAAGCTGCCACTGGTATGAGAATGATGCATAATTATTTTCGTATCGGAGGAGTAGCGGCTGATCTACCTCATGGCTGGATAGATAAATGTTTGGATTTCTGCGATTATTTTTTAACAGGGGTTCGTGAATATCAAAAACTTATTACGCGAAATCCTATTTTTTTAGAACGAGTTGAGGGAGTAGGCATTATTGGTACAGAGGAAGCAATAAATTGGGGTTTATCAGGACCAATGCTACGAGCTTCCGGAATCCAATGGGATCTTCGTAAAGTTGATCATTATGAGTGTTATGACGAATTTGATTGGCAAGTCAAATGGCAAAAAGAAGGAGATTCATTAGCTCGTTATTTAGTCCGAATCAGTGAAATGACGGAATCCATAAAAATTATTCAACAGGCTCTGGAAGGAATTCCAGGAGGGCCCTATGAGAATTTAGAAGTCCGATGCTTTGATAGAGAAAGGGACCCCGAATGGAATGATTTTGAATATCGATTCATTAGTAAAAAACCTTCTCCGACTTTTGAATTGCCGAAACAAGAACTTTATGTGAGAGTCGAAGCCCCTAAAGGAGAATTGGGAATTTTTCTGATAGGAGATCAGAGTGGTTTTCCTTGGAGATGGAAAATTCGCCCGCCGGGTTTTATCAATTTGCAAATTCTTCCTCAGTTAGTTAAAAGAATGAAATTGGCTGATATTATGACGATACTAGGTAGCATAGATATCATTATGGGAGAAGTTGATCGT
>Vitis_acerifolia
GTACCAGCTACAAGAGAAGACCTCATGATAGTCAATATGGGTCCTCATCACCCATCAATGCACGGTGTTCTTCGACTCATCGTTACTTTAGATGGTGAAGATGTTATTGACTGTGAACCAATACTAGGTTATTTGCACAGAGGGATGGATCAAATTGCAGAAAACCGAACAATTATACAATATTTGCCTTATGTAACACGTTGGGATTATTTAGCTACTATGTTCACAGAAGCAATAACCGTAAATGCACCAGAGCAGTTGGGAAATATTCAAGTACCTAAAAGAGCCAGCTATATTAGAGTGATTATGTTGGAGTTGAGTCGTATAGCTTCTCATTTATTATGGCTTGGCCCTTTTATGGCAGATATTGGTGCACAGACTCCTTTCTTCTATATTTTCAGAGAAAGAGAGTTAGTCTATGATCTATTCGAAGCTGCCACCGGTATGAGAATGATGCATAATTATTTTCGTATAGGAGGAGTAGCTGCTGATCTACCGCATGGATGGATAGATAAATGTTTGGATTTCTGCGATTATTTTTTAACAGGGGTTGCTGAATATCAAAAACTTATTACGCGTAATCCTATTTTTTTAGAACGAGTTGAGGGAGTAGGCATTATTGGTGTAGAAGAAGCAATAAATTGGGGTTTGTCAGGACCAATGCTACGAGCTTCCGGAATACAATGGGATCTTCGTAAAGTTGATCATTATGAGTGTTATGACGAATTTGATTGGGAAGTCCAATGGCAAAAAGAAGGAGATTCATTATCTCGTTATTTAGTACGAATTGGTGAAATGGTGGCATCTATAAAAATTATTCAACAGGCTCTGGAAGGAATTCCGGGAGGGCCGTATGAGAATTTAGAAATCCGATGCTTTGATAGAGCGAGGGATCCCGAATTGAATGATTTTGAATATCGATTTATTAGTAAAAAGCCTTCTCCCACTTTTGAATTGTCGAAACAAGAACTTTATGTGAGAGTCGAAGCCCCAAAGGGAGAGTTGGGAATTTTTCTGATAGGGGATCAGAATGTTTTTCCTTGGAGATGGAAAATTCGACCGCCGGGTTTTATCAATTTGCAAATTCTTCCTCAGTTAGTTAAAAGAATGAAATTGGCTGACATTATGACGATACTAGGTAGCATAGATATAATTATGGGAGAAGTTGATCGT
>Viviania_marifolia
GTACCAGCTACAAGAAAAGACCTCATGATAGTCAATATGGGCCCCCACCACCCATCAATGCATGGTGTTCTTCGTCTCATTGTTACTCTAGACGGTGAAGATGTTATTGACTGTGAACCAATATTGGGTTATTTGCACAGAGGGATGGAAAAAATTGCGGAAAACCGAACAATTATACAATATCTGCCTTATGTAACACGTTGGGATTATTTAGCTACTATGTTCACAGAAGCAATAACAGTAAACGCACCCGAACAATTAGGAAATATTCAAGTACCTAAAAGAGCCAGCTATATTAGAGTAATTCTGTTGGAATTGAGTCGTATAGCTTCTCATCTATTATGGCTTGGGCCTTTTATGGCAGATATTGGGGCACAGACCCCCTTTTTCTATATTTTCAGAGAAAGAGAATTAGTATATGATCTATTTGAAGCTGCCACCGGTATGAGGATGATGCATAATTATTTTCGTATCGGAGGAGTCGCGGCTGATTTGCCTTATGGCTGGGTAGATAAATGTTTGGATTTCTGTGATTACTTTTTAACAGGGGTTGCTGAATATCAAAAACTTATTACGCGAAATCCTATTTTTTTAGAACGGGTTGAGGGGGTAGGGCTTATTGGTGAAGAAGAAGCAATAAATTGGGGTTTATCAGGACCAATGCTGCGAGCTTCCGGAGTACAGTGGGATCTTCGTAAAGTTGATAATTATGAGTGTTACGACGAATTTGATTGGGAAGTCCAGTGGCAAAAAGAGGGAGATTCACTAGCCCGTTATTTAGTACGAATCGGCGAAATGACAGAATCCGTAAAAATGATTCAACAGGCTCTGGAAGGAATTCCGGGGGGTCCCTATGAGAATTTAGAAACTCGATGCTTTGATAGAGAAAGGGATCAAAAATGGAATGATTTTGAATATCGATTCATTAGTAAAAAGCCTTCTCCTACTTTTGAATTGCCGAAACAAGAACTTTATGTAAGAGTTGAAGCCCCAAAGGGAGAATTGGGAATTTTTCTGATAGGCGACCAGAGTGGTTTTCCTTGGAGATGGAAAGTTCGACCGCCCGGTTTTATAAATTTGCAAATTCTTCCTCAGTTAGTTAAAAGAATGAAATTGGCCGATATTATGACGATACTAGGTAGCATAGATATCATTATGGGAGAAGTTGATCGT
