# Supplementary material for: ­Complete plastid genome sequences of two species of the Neotropical genus Brunellia (Brunelliaceae)
Source: PeerJ. 2020 Jan 28;8:e8392. doi: 10.7717/peerj.8392 (PMC6993752; doi:10.7717/peerj.8392)
Supplement: Supplemental Information 2 [file peerj-08-8392-s002.zip › Alignments/NDHI.fasta]

>Aquilaria_yunnanensis
ATGGTAACTGGGTTCATGAATTATGGTCAACAAACAGTACGAGCAGCAAGGTACATTGGTCAAAGTTTCATGATTACCTTATCCCACGCAAATCGTTTGCCTGTAACTATTCAATATCCTTATGAAAAATTAATCACATTGGAGCGTTTCCGCGGCCGAATCCATTTCGAATTTGATAAATGTATTGCTTGTGAAGTATGTGTTCGTGTATGTCCTATAGATCTGCCTGTTGTTGATTGGAAATTTGAAACTGATATTCGAAAAAAACGATTACTTAATTACAGTATTGATTTCGGAATTTGTATATTTTGTGGTAACTGTGTTGAGTATTGTCCAACAAATTGTTTATCGATGACTGAAGAATATGAACTTTCTACTTACGACCGTCACGAGTTGAATTATAATCAAATTGCTTTGGGCCGTTTACCAATATCAGTAATTGATGATTATACAATTCGAACAATT
>Arabidopsis_thaliana
ATGATAACCGGGTTCATGAATTATGGTCAACAAACCCTACGAGCTGCAAGGTATATTGGTCAAGGTTTCATGATTACCTTATCCCACACAAATCGTTTACCTGTAACTATTCAATATCCCTATGAAAAATTAATAACATCGGAACGTTTCCGCGGTCGAATCCATTTTGAATTTGATAAATGCATTGCTTGTGAAGTATGTGTTCGAGTATGTCCTATAGATTTGCCTGTTGTTGATTGGAAATTGGAAACTAATATTCGAAAAAAACGATTGCTTAATTACAGTATTGATTTTGGAATTTGTATATTTTGTGGTAATTGTGTTGAGTATTGTCCAACAAATTGTTTGTCAATGACTGAAGAATATGAATTTTCCACTTATGATCGTCACGAATTGAATTATAATCAAATAGCTTTGGGTCGTTTACCAATGTCAGTAATTGACGATTACACTATTCGAACAATT
>Arabis_alpina
ATGATAACCGGGTTCATGAATTATGGTCAACAAACCCTACGAGCTGCAAGATATATTGGTCAAGGTTTCATGATTACCTTATCCCACACAAATCGTTTACCTGTAACTATTCAATATCCCTATGAAAAATTAATAACATCGGAACGTTTTCGCGGTCGCATCCATTTCGAATTTGATAAATGTATTGCTTGTGAAGTATGTGTTCGAGTATGTCCTATAGATCTGCCTGTTGTTGATTGGAAATTGGAAACTAATATTAGAAAAAAACGATTGCTTAATTACAGTATTGATTTTGGAATTTGTATATTTTGTGGTAATTGTGTTGAGTATTGTCCAACAAATTGTTTATCAATGACTGAAGAATATGAATTTTCAACTTATGATCGTCACGAATTGAATTATAATCAAATAGCTTTGGGTCGTTTACCAATGTCAGTAATTGACGATTACACTATTAGAACAATT
>Arachis_hypogaea
ATGGTAACTGGGTTCATGAATTATGGTCAACAAACAATCCGAGCTGCAAGATACATTGGTCAAAGTTTCATGATTACCTTATCCCACGCAAATCGTTTACCCGTAACTATTCAATATCCTTATGAAAAATTAATTACATCAGAACGTTTTCGCGGTCGAATCCATTTTGAATTTGATAAATGCATTGCTTGTGAAGTATGTGTTCGTGTATGTCCTATAGATTTACCCGTTGTTGATTGGAAACTGGAAACAGATATTCGAAAGAAACGTTTGCTTAATTACAGTATTGATTTCGGAATTTGTATATTTTGTGGTAATTGTGTTGAGTATTGTCCAACAAATTGTTTATCAATGACTGAAGAATATGAACTTTCAGTTTATGATCGTCATGAATTGAATTATAATCAAATTGCTTTAGGCCGATTACCAATGTCAGTAATTGATGATTATACAATTCGAACTATT
>Averrhoa_carambola
ATGGTAACTGGATTCATAAATTATGGTCAACAAACAATACGAGTTGCAAGGTACATTGGTCAAAGTTTCATGATCACCCTATCCCACGCAAATCGTTTACCTGTAACTATTCAATATCCTTATGAAAAATTAATCACATCGGAGCGTTTCCGCGGCCGAATCCATTTTGAATTTGATAAATGCATTGCTTGTGAAGTATGTGTTCGTGTATGTCCTATAGATCTACCCGTTGTTGATTGGAAATTGGAAACTGAGATTCGAAAGAAACGACTGCTTAATTACAGTATTGATTTCGGAATCTGTATATTTTGTGGGAACTGCGTTGAGTATTGTCCAACAAATTGTTTATCAATGACTGAAGAATATGAGCTTTCTACTTATGATCGTCATGAATTGAATTATAATCAAATTGCTTTGGGTCGTTTACCAATGTCAGTAATTGACGATTATACAATTCGAACAATC
>Brunellia_antioquensis
ATGGTAACTGGATTCATGAATTATGGTCAACAAACAATACGAGCTGCAGGGTACATTGGTCAAAGTTTCATAATTACCTTATCCCACGCAAATCGTTTACCCGTAACTATTCAATATCCTTATGAAAAATTAATCACACCGGAGCGTTTCCGTGGTCGAATCCATTTTGAATTTGATAAATGCATTGCTTGTGAAGTATGTGTTCGTGTATGTCCTATAGATCTACCCGTTGTTGATTGGAAATTGGAAACTGATATTCGAAAGAAACGATTGCTTAATTACAGTATTGATTTTGGAATCTGTATATTTTGTGGGAACTGCGTTGAGTATTGTCCAACAAATTGTTTATCAATGACTGAAGAATATGAGCTTTCTACTTATGATCGTCACGAATTGAATTATAATCAAATTGCATTGGGCCGTTTACCAATGTCAGTAATTAACGATTATACAATTCGAACAATC
>Brunellia_trianae
ATGGTAACTGGATTCATGAATTATGGTCAACAAACAATACGAGCTGCAGGGTACATTGGTCAAAGTTTCATAATTACCTTATCCCACGCAAATCGTTTACCCGTAACTATTCAATATCCTTATGAAAAATTAATCACACCGGAGCGTTTCCGTGGTCGAATCCATTTTGAATTTGATAAATGCATTGCTTGTGAAGTATGTGTTCGTGTATGTCCTATAGATCTACCCGTTGTTGATTGGAAATTGGAAACTGATATTCGAAAGAAACGATTGCTTAATTACAGTATTGATTTTGGAATCTGTATATTTTGTGGGAACTGCGTTGAGTATTGTCCAACAAATTGTTTATCAATGACTGAAGAATATGAGCTTTCTACTTATGATCGTCACGAATTGAATTATAATCAAATTGCATTGGGCCGTTTACCAATGTCAGTAATTAACGATTATACAATTCGAACAATC
>Bulnesia_arborea
ATGGTAACTGGGTTCATGAATTATGGTCAACAAACCGTACGAGCTGCAAGATACATCGGTCAAGGTTTCATGATTACTTTATCCCACGCAAATCGTTTACCCGTAACTATTCAATATCCTTATGAAAAATTAATAACATCAGAACGTTTCCGCGGTCGAATTCATTTTGAATTTGATAAATGTATTGCTTGTGAAGTATGTGTTCGTGTATGTCCTATTGATCTCCCTGTTGTTGATTGGAAATTCGAAAATGATATTCGAAAAAAACGATTATTTAATTACAGTATTGATTTTGGAATTTGTATCTTTTGTGGTAATTGTGTTGAGTATTGCCCGACAAATTGTTTATCTATGACTGAAGAATATGAACTTTCTACTTATGATCGTCATGAATTAAATTATAATCAAATTGCTTTGGGTCGTTTACCAATACCAGTATTTGATGACTATACAATTCGAACAATT
>Carica_papaya
ATGGTAACTGGGTTCATGAATTATGGTCAACAAACAATACGAGCCGCAAGGTACATTGGGCAAGGTTTCATAATTACCCTATCCCACGCAAATCGTTTACCTGTAACTATTCAATATCCTTATGAAAAATTAATAACATCGGAGCGTTTCCGTGGTCGAATCCATTTTGAATTCGATAAATGCATTGCTTGTGAAGTATGTGTTCGGGTATGCCCTATAAATCTGCCTGTTGTTGATTGGAAATTTGAAACTGATATTCGAAAGAAACGATTGCTTAATTACAGTATTGATTTCGGAATCTGTATATTTTGTGGTAACTGTGTTGAGTATTGTCCAACAAATTGTTTATCAATGACTGAAGAATATGAACTTTCTACTTATGATCGTCACGAATTGAATTATAATCAAATTGCTTTAGGTCGTTTACCAATGTCAGTAATTGACGATTATACAATTCGAACTATT
>Castanea_mollissima
ATGGTAACCAGGGTTATGGATTATGGTCAACAAACAGTACGAATTGCAAGATATATTGGTCAAAGTTTCATGATTACCCTATCCCATGCAAATCGTTTACCTGTAACTATTCAATATCCTTATGAAAAATTAATCACATCAGAACGTTTCCGCGGTCGAATACACTTCGAGTTTGATAAATGCATTGCTTGTGAAGTATGTGTTCGTGTATGCCCTATGGATCTACCTGTTGTTGATTGGGAACTGGAAACTAATATTCGAAAGAAACGTTTGCTTAATTACAGTATTGATTTCGGAATCTGTATATTTTGTGGTAACTGCGTTGAGTATTGTCCAACAAATTGTTTATCCATGACTGAAGAATATGAGCTTTCTACTTATGATCGTCACGAATTGAATTATAATCAAATTGCCTTGGGTCGTTTACCGATGTCAGTAATTGACGATTATACAATTCGAACAATT
>Catha_edulis
ATGATGACTGGGTTCAGAAATTATGGTCAACAAACAATAAGGGCTGTAAGGTACATTGGTCAAAGTTTTATGATTACCTTATCCCACGCAAATCGTTTACCTGTAACTATTCAATACCCTTATGAAAAATTAATTACATCGGAACGTTTCCGCGGTCGAATCCATTTTGAATTCGATAAATGTATTGCTTGTGAGGTATGTGTTCGTGTATGTCCTATAGATTTACCCGTTGTTGATTGGCAATTCGAAACGAATATTCGAAAGAAACGCTTGCTTAATTATAGTATTGATTTCGGAATCTGTATATTTTGTGGTAACTGCGTTGAGTATTGTCCAACAAATTGTTTATCAATGACTGAAGAATATGAGCTTTCTACTTATGATCGTCACGAATTGAATTATAATCAAATTGCTTTGGGTCGTTTACCAATATCAGTAATTGACGATTATACAATTCGAACGATT
>Ceratopetalum_apetalum
ATGGTAACTGGATTCATGAATTATGGTCAACAAACAATACGAGCTGCAGGGTACATTGGTCAAAGTTTCATGATCACCTTATCCCACGCAAATCGTTTACCCGTAACTATTCAATATCCTTATGAAAAATTAATCACATCGGAGCGTTTTCGTGGTCGAATCCATTTTGAATTTGATAAATGCATTGCTTGTGAAGTATGTGTTCGTGTATGTCCTATAGATCTACCCGTTGTTGATTGGAAATTGGAAACTGATATTCGAAAGAAACGATTGTTTAATTACAGTATTGATTTCGGAATCTGTATATTTTGTGGGAACTGCGTTGAGTATTGTCCAACAAATTGTTTATCAATGACTGAAGAATATGAGCTTTCTACTTATGATCGTCACGAATTGAATTATAATCAAATTGCTTTGGGCCGTTTACCAATGTCAGTAATTGACGATTATACAATTCGAACAATC
>Citrus_sinensis
ATGGTAACCGGTTTCATGAATTATGGTCAACAAACAATACGAGCTGCAAGGTACATTGGTCAAAGTTTCATGATTACTTTATCCCAAGCAAATCGTTTACCTGTAACTATTCAATATCCTTATGAAAAATTAATCCCATCAGAGCGTTTTCGTGGTCGAATCCATTTTGAATTTGATAAATGTATTGCTTGTGAAGTATGCGTTCGGGTATGTCCTATAGATCTGCCTGTTGTTGATTGGAAATTTGAAACAGATATTCGAAAGAAACGATTGCTTAATTACAGTATTGATTTTGGAATTTGTATTTTTTGTGGTAACTGCGTTGAGTATTGTCCAACAAATTGTTTATCAATGACTGAAGAATATGAACTTGCGACTTACGACCGTCACGAATTGAATTATAATCAAATTGCTTTAGGTCGTTTACCAATGTCAGTAATTGACGATTTTACAATTCGAACAGTC
>Cucumis_melo
ATGGTAACTGGGTTCATGAATTATGGTCAACAAACAGTACGAGCTGCAAGGTACATTGGTCAGGGTTTCATGATTACTTTATCCCATGCAAATCGTTTGCCTGTAACTATTCAATATCCTTACGAAAAATTAATAGCATCGGAGCGTTTCCGTGGTCGAATCCATTTTGAATTCGATAAATGCATTGCTTGTGAAGTATGTGTTCGTGTATGTCCTATAGATCTCCCCGTTGTTGATTGGAAATTGGAAACGGATATTCGAAAGAAACGATTGCTTAATTACAGTATTGATTTCGGGATCTGTATATTTTGTGGTAACTGTGTTGAATATTGTCCAACAAATTGTTTATCAATGACTGAAGAATATGAACTTTCTACTTATGATCGTCACGAATTGAATTATAATCAAATTTCTTTGGGTCGTTTACCAATGTCAGTAGTTGATGATTATACAATTAGAACAATT
>Eucalyptus_grandis
ATGGTAACTGGGTTCATGAATTACGGTCAACAAACAGTACGAGCTGCAAGGTACATTGGTCAAGGGTTCATGATTACCTTATCTCACGCAAATCGTTTACCTGTAACTATTCAATATCCTTATGAAAAATTAATTACATCTGAGCGTTTCCGCGGCCGAATCCATTTTGAATTTGATAAATGCATTGCTTGTGAAGTATGTGTTCGTGTATGTCCTATAGATCTACCTGTTGTTGATTGGAAATTGGAAACTGGTATACGAAAGAAACGCTTGCTTAATTACAGTATTGATTTCGGAATTTGTATTTTTTGTGGTAACTGTGTTGAGTATTGTCCAACAAATTGTTTATCAATGACTGAAGAATATGAACTTTCTACTTATGATCGTCACGAATTGAATTATAATCAAATCGCATTGGGTCGTTTACCAATGTCAGTAATTAACGATTATACAATTCGAACAATT
>Euonymus_japonicus
ATGGTGACTGGGTTCAGAAATTATGGTCAACAAACAATAAGGGCTGTAAGGTACATTGGTCAAAGTTTTATGATTACCTTATCCCACGCAAATCGTTTACCCGTAACTATTCAATACCCTTATGAAAAATTAATTACATCGGAACGTTTCCGCGGTCGAATCCATTTTGAATTTGATAAATGTATTGCTTGTGAGGTATGTGTTCGTGTATGTCCTATAGATTTACCTGTTGTTGATTGGCAATTCGAAACGAATATTCGAAAGAAACGATTGCTTAATTATAGTATTGATTTTGGAATCTGTATATTTTGTGGTAACTGCGTTGAGTATTGTCCAACAAATTGTTTATCAATGACTGAAGAATACGAGCTTTCTACTTATGATCGTCACGAATTGAATTATAATCAAATTGCTTTGGGTCGTTTACCAATATCAGTAATTGACGATTATACAATTCGAACGATT
>Ficus_racemosa
ATGATAACCGGGTTCATGAATTATGGTCAACAAACAGTACGAGCTGCAAGGTACATAGGTCAGAGTTTCATGATTACCTTATCCCACGTAAATCGTTTACCCATAACTATTCAATATCCTTATGAAAAGGTAATCGCCGCGGAGCGTTTCCGCGGTCGAATCCATTTTGAATTTGATAAATGTATTGCTTGTGAAGTATGTGTTCGTGTCTGCCCTATAGATCTGCCCGTCATTGATTGGAAATTGGAAACTGATATTCGCAAGAAACGATTACTTAATTACAGTATTGATTTCGGAATCTGTATATTTTGTGGTAACTGTGTTGAGTATTGTCCAACAAATTGTTTATCAATGACTGAAGAATATGAACTTTCTACTTATGATCGTCACGAATTGAATTATAATCAAATTGCCCTAGGTCGTTTACCAATGTCAGTAATTGACGATTATACAATTCGAACAATT
>Glycine_max
ATGGTAAGTGGATTCATAAATTATAGTCAACAAACAGTCCGAGCTGCAAGGTACATTGGTCAGGGTTTCACGATTACCCTATCTCACGCAAATAGGTTACCCGTAACTATTCAATATCCTTATGAAAAAATAATCTCATCAGAACGTTTCCGCGGTCGAATACATTTTGAATTTGATAAATGCATTGCTTGTGAAGTATGTGTTCGTGTATGTCCCATCGATCTACCTGTTGTTGATTGGAAACTAGAAACTGATATTCGAAAGAAACAGTTGCTTAATTATAGTATTGATTTCGGAATCTGTATATTTTGTGGTAACTGTATTGAATATTGTCCAACAAATTGTTTATCAATGACCGAAGAATATGAACTTTCAACTTATGATCGCCACGAATTAAATTATAATCAAATTGCTTTGGGCCGTTTACCAGTGTCAGTAATTGATGATTATACAATTAGAACAATT
>Gossypium_arboreum
ATGGTAACTGGGTTCATGAATTATGGCCACCAAACAGTCCGAGCAGCAAGGTACATTGGTCAAGGTTTCATGATTACCTTATCCCACGCAAATCGTTTACCCGTAACTATTCAATATCCTTATGAAAAATTAATCACATCAGAGCGTTTCCGCGGACGAATCCATTTTGAATTTGATAAATGCATTGCTTGTGAAGTATGTGTTCGTGTATGCCCTATAGATCTACCCGTTGTTGATTGGAAATTTGAAACGGATATTCGAAAAAAACGATTGCTTAATTACAGTATTGATTTCGGAATTTGTATATTTTGTGGTAACTGCGTTGAGTATTGTCCAACAAATTGTTTATCAATGACTGAAGAATATGAACTTTCTACTTACGACCGTCACGAATTGAATTATAATCAAATTGCTTTGGGCCGTTTACCAATGTCAGTAATTGACGATTATACAATTCGAACAATT
>Heritiera_angustata
ATGGTAACTGGGTTCATGAATTATGGCCACCAAACAGTCCGAGTAGCAAGGTACATTGGTCAAGGTTTCATGATTACCTTATCCCACGCAAATCGTTTACCCGTAACTATTCAATACCCTTATGAAAAATTAATCACATCGGAGCGTTTTCGCGGGCGAATCCATTTTGAATTTGATAAATGCATTGCTTGTGAAGTATGTGTTCGTGTATGCCCTATAGATCTACCTGTTGTTGATTGGAAATTTGAAACGGATATTCGAAAAAAACGATTGCTTAATTACAGTATTGATTTCGGAATTTGTATATTTTGTGGTAACTGCGTTGAGTATTGTCCAACAAATTGTTTATCAATGACTGAAGAATATGAACTTTCTACTTACGACCGTCACGAATTGAATTATAATCAAATTGCTTTGGGCCGTTTACCGATGTCAGTAATTGACGATTATACAATTCGAACAATT
>Heuchera_sanguinea
ATGGTAACCGGGTTCATGAATTATGGTCAACAAACAGTACGAGCTGCAAGGTACATTGGTCAAAGTTTCATGATTACCTTATCCCACGCAAATCGTTTACCTGTAACTATTCAATATCCTTATGAAAAATTGATCACATCGGAGCGTTTCCGCGGTCGAATCCACTTTGAATTTGATAAATGCATTGCTTGTGAAGTATGTGTTCGTGTATGTCCTATAGATTTACCTGTTGTCGATTGGAAATTAGAAACTGATATTCGAAAGAAACGATTGCTTAATTACAGTATTGATTTCGGAATCTGTATATTTTGTGGTAATTGCGTTGAGTATTGTCCAACAAATTGTTTATCAATGACTGAAGAATATGAACTTTCTACTTATGATCGTCACGAATTGAATTATAATCAAATCGCTTTGGGTCGTTTACCAATGCCAGTAATTGATGATTACACAATTCGAACAATT
>Jatropha_curcas
ATGGTAACTGGGTTCATGAATTATGGGCAACAAACCATGCAAGCTGCAAGGTACATTGGTCAAGGTTTCATGATTACCTTATCCCATGCAAACCGTTTACCTGTAACGATTCAATATCCTTATGAAAAATTAATCACATCGGAGCGTTTCCGCGGTCGAATCCATTTTGAATTTGATAAATGCATTGCTTGTGAAGTATGTGTTCGGGTATGCCCTATAGATCTACCTGTTGTTGATTGGCAATTGGAAACTGACATTCGAAAGAAACGGTTGCTTAATTACAGTATCGATTTTGGAATCTGTATATTTTGTGGCAACTGTGTTGAGTATTGTCCAACAAATTGTTTATCAATGACTGAAGAATATGAACTTTCTACTTATGATCGTCACGAATTGAATTATAATCAAATTGCTTTAGGTCGTTTACCAATGTCAGTAGTTGACGATTATACAATTCGAACAATT
>Larrea_tridentata
ATGGTAACTGGGTTCATGAATTATGGTCAACAAACCGTACGAGCTGCAAGATACATTGGTCAAGGTTTCATGATTACTTTATCCCACGCAAATCGTTTACCTGTAACTATTCAATATCCTTACGAAAAATTAATAACATCGGAACGTTTCCGTGGTCGAATTCATTTTGAATTTGATAAATGTATTGCTTGTGAAGTATGTGTTCGTGTATGTCCTATTGATCTCCCTGTTGTTGATTGGAAGTTCGAAAATGATATTCGAAAAAAACGATTATTTAATTACAGTATTGATTTTGGAATTTGTATATTTTGTGGTAATTGTGTTGAGTATTGCCCGACAAATTGTTTATCCATGACTGAAGAATATGAACTTTCTACTTATGATCGTCATGAATTAAATTATAATCAAATTGCTTTGGGTCGTTTACCTATGCCAGTCTTTGATGATTATACAATTCGAACAATT
>Liquidambar_styraciflua
ATGGTAACTGGGTTCATGAATTATGGTCAACAAACAGTACGAGCTGCAAGGTACATTGGTCAAAGTTTCATGATTACCTTATCCCACGCAAATCGTTTACCTGTAACGATTCAATATCCTTATGAAAAATTGATCACATCGGAGCGTTTCCGCGGTAGAATCCACTTTGAATTTGACAAATGCATTGCTTGTGAAGTATGTGTTCGTGTATGTCCTATAGATTTACCCGTTGTCGATTGGAAATTGGAAACTGATATTCGAAAGAAACGATTGCTTAATTACAGTATTGATTTCGGAATCTGTATATTTTGTGGTAACTGCGTTGAGTATTGCCCAACAAATTGTTTATCAATGACTGAGGAATATGAACTTTCTACTTATGATCGTCACGAATTGAATTATAATCAAATCGCTTTGGGCCGTTTACCAATGCCAATAATTGACGATTACACAATTCGAACAATT
>Manihot_esculenta
ATGGTAACTGGGTTCATGAATTATGGGCAACAAACCATACGAGCTGCAAGGTACATTGGTCAAGGTTTCATGATTACCTTATCTCATGCAAATCGTTTACCTGTAACTGTTCAATATCCTTATGAAAAATTAATCACATCGGAGCGTTTCCGCGGTCGAATTCATTTTGAATTTGATAAATGCATTGCTTGTGAAGTATGTGTTCGTGTATGTCCTATAGATCTACCTGTTGTTGATTGGAAATTGGAAACTGACATTCGAAAGAAACGGTTGCTTAATTACAGTATTGATTTCGGAATCTGTATATTTTGTGGCAACTGTGTTGAGTATTGTCCGACAAATTGTTTATCGATGACTGAAGAATATGAGCTTTCTACTTATGATCGTCACGAATTGAATTATAATCAAATTGCTTTAGGTCGTTTACCAATGTCAGTAGTTGACGATTATACAATTCGAACAATT
>Morus_indica
ATGATAACCGGGTTCATGAATTATGGTCAACAAACAGTCCGAGCTGCAAGGTACATAGGTCAAAGTTTCATGATTACCTTGTCCCACGTAAATCGTTTACCCATAACTATTCAATATCCTTATGAAAAGGTAATCGCTGCGGAGCGTTTCCGCGGTCGAATCCATTTTGAATTTGATAAATGTATTGCTTGTGAAGTATGTGTTCGTGTATGTCCTATAGATCTGCCCGTCGTTGATTGGAAATTGGAAACTGATATTCGCAAGAAACAATTACTTAATTACAGTATTGATTTCGGAATCTGTATATTTTGTGGTAACTGTGTTGAGTATTGTCCAACAAATTGTTTATCAATGACTGAAGAATATGAGCTTTCTACTTATGATCGTCACGAATTGAATTATAATCAAATTGCTCTAGGTCGTTTACCAATGTCAGTAATTGACGATTATACAATTCGAACAATT
>Oenothera_parviflora
ATGGTAACTGGGTTCATGAATTATGGTCAACAAACAGTACGAGCTGCAAGGTACATTGGTCAGGGGTTCATGATTACCTTATCCCACGCAAATCGTTTACCCGTAACTATTCAATATCCTTATGAAAAATTAATTACATCGGAACGTTTCCGCGGTCGAATCCATTTTGAATTTGATAAATGCATTGCTTGTGAAGTATGTGTTCGTGTATGTCCTATAGACCTGCCCGTTGTTGATTGGAAATTGGAAACCGGTGTTCGAAAGAAACGATTGCTTAATTACAGTATTGATTTCGGAGTTTGTATATTTTGTGGTAACTGCGTTGAGTATTGTCCAACAAACTGTTTATCAATGACGGAAGAATATGAACTTTCTACTTATGATCGTCACGAATTGAATTATAATCAAATCGCTTTGGGTCGTTTACCAATGTCAGTAATCGACGATTATACAATTCGGACAATT
>Oxalis_latifolia
ATGATAACTGGATTCATGAATTATGGTCAACAAACAATGCGAGTTGCAAGATACATTGGTCAAAGTTTCATGATCGCCCTATCCCATGCAAATCGTTTACCTGTAACTATTCAATATCCTTATGAAAAATTAATAACATCAGATCGTTTCCGCGGCCGAATCCATTTTGAATTTGATAAATGCATTGCTTGTGAAGTATGTGTTCGTGTATGTCCTATAGATCTACCCGTTGTTGATTGGAAATTTGAAACAGATATTCGAAAGAAACGATTGCTTAATTACAGTATTGATTTTGGAATCTGTATATTTTGTGGGAACTGCGTTGAGTATTGTCCAACAAATTGTTTATCAATGACTGAAGAATATGAACTTTCTACTTATGATCGTCATGAATTAAATTATAATCAAATTGCTTTGGGTCGTTTACCAGTGTCAGTAATTGACGATTATACAATTCGAACAATC
>Parnassia_brevistyla
ATGGTGACTGGGTTATTAAATTATGGTCAACAAACAATACGAGCTGTAAGGTACATTGGGCAAAGTTTTATGGTTACCTTATCCCACGCAAATCGTTTACCTGTAACTATTCAATACCCTTATGAAAAATTAATTACATCGGAACGTTTCCGCGGTCGAATCCATTTTGAATTTGATAAATGTATAGCTTGTGAGGTATGTGTTCGTGTATGTCCTATAGATTTACCCGTTGTTGATTGGCAATTCGAAACTCATATTCGAAAGAAACGATTGCTTAATTACAGTATTGATTTCGGAATCTGTATATTTTGTGGTAACTGCGTTGAGTATTGTCCAACAAACTGTTTATCAATGACTGAAGAATATGAGCTTTCGACTTATGATCGTCATGAATTGAATTATAATCAAATTGCTTTGGGTCGTTTACCAACATCAGTAATTGACGATTATACAATTCGAACAATT
>Passiflora_biflora
ATGGTAATTGGGTTCATTAATTATGGTCAACAAACCATACGAGCTGCAAGATACATTGGGCAAAGTTTCATGATTACCTTATCTCACGCAAATCGTTTACCGGTAACTATTCAATATCCTTATGAAAAATTCATCACATCCGAGCGCTTCCGCGGTCGAATCCATTTCGAATTTGATAAATGTATTGCTTGTGAAGTATGTGTTCGCGTATGTCCTATAGATCTACCTGTTGTTGATTGGAAATTGGAAACTGACATTCGAAAAAAACGGTTGTTTAATTACAGTATTGATTTTGGAATCTGTATATTTTGTGGAAACTGCGTTGAGTATTGCCCAACAAATTGTTTATCAATGACTGAAGAATATGAGCTTTCTACTTATAGTCGTCATGAATTGAATTATAATCAAATCGCTTTAGGTCGTTTACCAATGTCGGCAAGTGAAGATTATACAATTCGAACTATT
>Pelargonium_quercifolium
ATGGTAACTGGATTCATGAATTATGGTCAACAAACAGTACGAGCCGCAAGGTACATTGGTCAAAGTTTGATGATTACCTTATCCCACGCAAATCGTTTCCCTGTAACTATTCAATATCCCTATGAAAAATTAATTACATCGGAGCGTTTTCGCGGTCGAATCCATTTTGAATTTGATAAATGCATTGCGTGTGAAGTATGTGTTCGTGTATGCCCTATAGATCTACCTGTTGTTGATTGGAAATTTGAAACTGATATTCGAAAGAAACGCTTACTTAATTACAGTATTGATTTTGGAATTTGTATATTTTGTGGTAATTGCGTTGAGTATTGTCCAACAAATTGTTTATCCATGACGGAAGAATATGAACTTTCAACCTATGATCGTCACGAATTGAATTATAATCAAACTGCTCTGGGTCGTTTACCAATGCCAGTAATTGCGGATTATACAATCCGAACCATT
>Pentactina_rupicola
ATGGTAACTGGGTTCATGAATTATGGTCAACAAACAGTACGAGCTGCAAGGTACATTGGTCAAAGTTTCATGATTACTTTATCCCACGCAAATCGTTTACCCGTAACTATTCAATATCCTTATGAAAAATTAATCGCCGCGGAGCGTTTCCGCGGTCGAATCCATTTTGAATTTGATAAATGTATTGCTTGTGAAGTATGTGTTCGTGTATGTCCTATAGATCTACCCGTTGTTGATTGGAAATTGGAAACTGACATTCGCAAGAAACGGTTGCTTAATTACAGTATTGATTTCGGAGTCTGCATATTTTGTGGTAATTGCGTTGAGTATTGTCCAACAAATTGTTTATCAATGACTGAAGAATATGAACTTTCTACTTATGATCGTCATGAATTGAATTATAATCAAATTGCTTTGGGTCGTTTACCAATGTCAGTAATTGATGATTATACAATTCGAACAATT
>Populus_alba
ATGGTAACTGGGTTCATGAATTATGGTCAACAAACCATACGGGCTGCAAGGTACATTGGTCAAAGTTTCATGACTACCTTATCCCACGTAAATCGTTTACCTGTAACTATTCAATATCCTTATGAAAAATTAATCACATCGGAGCGTTTCCGCGGTCGAATCCATTTTGAATTTGATAAATGCATTGCTTGTGAAGTATGTGTTCGTGTATGTCCTATAGATTTACCTGTTGTTGATTGGGAATTGGAAACTAATATTCGAAAGAAACGATTGCTTAATTACAGTATTGATTTCGGAATCTGTATATTTTGTGGCAACTGTGTTGAGTATTGTCCAACTAATTGTTTATCAATGACTGAAGAATATGAACTTTCTACCTATAATCGTCACGAATTGAATTATAACCAAATTGCTTTAGGTCGTTTACCAATGTCAGTAATTGACGATTATACAATTCGAACAATT
>Prunus_persica
ATGGTAACTGGGTTCATGAATTATGGTCAACAAACAGTACGAGCTGCAAGGTACATTGGTCAAAGTTTCATGATTACTTTATCTCACGCAAATCGTTTACCTGTAACTATTCAATATCCTTATGAAAAATTAATCACCGCGGAGCGTTTCCGCGGTCGAATCCATTTTGAATTTGATAAATGTATTGCTTGTGAAGTATGTGTTCGTGTATGTCCTATAGATCTACCCGTTGTTGATTGGAAATTGGAAACTGATATTCGCAAGAAACGGTTGCTTAATTACAGTATTGATTTCGGAGTCTGTATATTTTGTGGTAATTGCGTTGAGTATTGTCCAACAAATTGTTTATCAATGACTGAAGAATATGAACTTTCTACTTATGATCGTCACGAATTGAATTATAATCAAATTGCTTTGGGTCGTTTACCAATGTCAGTAATTGACGATTATACAATTCGAACAATT
>Quercus_nigra
ATGGTAACCAGGGTTATGGATTATGGTCAACAAACAGTACGAGTTGCAAGATATATTGGTCAAAGTTTCATGATTACCCTATCCCATGCAAATCGTTTACCTGTAACTATTCAATATCCTTATGAAAAATTAATCACATCAGAACGTTTCCGCGGTCGAATACACTTCGAGTTTGATAAATGCATTGCTTGTGAAGTATGTGTTCGTGTATGCCCTATGGATCTACCTGTTGTTGATTGGGAACTGGAAACTAATATTCGAAAGAAACGTTTGCTTAATTACAGTATTGATTTCGGAATCTGTATATTTTGTGGTAACTGCGTTGAGTATTGTCCAACAAATTGTTTATCCATGACTGAAGAATATGAGCTTTCTACTTATGATCGTCACGAATTGAATTATAATCAAATTGCCTTGGGTCGTTTACCGATGTCAGTAATTGACGATTATACAATTCGAACAATT
>Ricinus_communis
ATGGTAACTGGGTTCATGAATTATGGGCAACAAACCATACGAGTTGCACGGTATATTGGTCAAAGTTTCATGATTACCTTATCCCATGCAAATCGTTTACCTGTAACTATTCAATATCCTTATGAAAAATTAATCACATCGGAGCGTTTCCGCGGTCGAATCCATTTTGAATTTGATAAATGCATTGCTTGTGAAGTATGTGTTCGGGTATGTCCTATAGATCTACCTGTTGTTGATTGGAAATTGGAAACTGACATTCGAAAGAAACGGTTGCTTAATTACAGTATTGATTTCGGAATCTGTATATTTTGTGGCAACTGTGTTGAGTATTGTCCAACAAATTGTTTATCAATGACTGAAGAATATGAACTTTCCACTTATGATCGTCACGAATTGAATTATAATCAAATTGCTTTAGGTCGTTTACCAATGTCAGTAGTCGACGATTATACAATTCGAACAATT
>Salix_babylonica
ATGGTAACTGGGTTCATGAATTATGGTCAACAAACCATACGGGCTGCAAGGTACATTGGTCAAAGTTTCATGACTACCTTATCCCACGTAAATCGTTTACCGGTAACTATTCAATATCCTTATGAAAAATTAATCACATCGGAGCGTTTCCGCGGTCGAATCCATTTTGAATTTGATAAATGCATTGCTTGTGAAGTATGTGTTCGTGTATGTCCTATAGATTTACCTGTTGTTGATTGGGAATTGGAAACTAATATTCGAAAGAAACGATTGCTTAATTACAGTATTGATTTCGGAATCTGTATATTTTGTGGCAACTGCGTTGAGTATTGTCCAACTAATTGTTTATCAATGACTGAAGAATATGAACTTTCTACCTATAATCGTCACGAATTGAATTATAACCAAATTGCTTTAGGTCGTTTACCAATATCAGTAATTGACGATTATACAATTCGAACAATT
>Sloanea_australis
ATGGTAACTGGATTCATGAATTATGGTCAACAAACAATACGAGCTGCAGGGTACATTGGTCAAAGTTTCATGATCACCTTATCTCACGCAAATCGTTTACCCGTAACTATTCAATATCCTTATGAAAAATTAATCACATCGGAGCGTTTCCGTGGTCGAATCCATTTTGAATTTGATAAATGTATTGCTTGTGAAGTATGTGTTCGTGTATGTCCTATAGATCTACCGGTTGTTGATTGGAAATTGGAAACTGATATTCGAAAGAAACGATTGCTTAATTACAGTATTGATTTCGGAATATGTATATTTTGTGGGAATTGCGTTGAGTATTGTCCAACAAATTGTTTATCAATGACTGAAGAATATGAGCTTTCTACTTATGATCGTCACGAATTGAATTATAATCAAATTGCTTTGGGCCGTTTACCAATGTCAGTAATTGACGATTACACAATTCGAACAATC
>Spondias_tuberosa
ATGGTAACTGGGTTCATGAATTATGGTCAACAAGCAGTACGGGCTGCAAGGTACATTGGTCAAAGTTTCCTGATTACCTTATCCCAAGCAAATCGTTTACCTGTAACTATTCAATATCCTTATGAAAAATTAATCACATCGGAGCGTTTCCGCGGTCGAATCCATTTTGAATTTGATAAATGTATTGCTTGTGAAGTATGTGTTCGTGTATGTCCTATAGATCTGCCAGTTGTTGATTGGAAATTGGAAACAGATATTCGAAAGAAACGATTGTTTAATTACAGTATTGATTTTGGAATTTGTATTTTTTGTGGTAACTGTGTTGAGTATTGTCCAACAAATTGTTTATCAATGACTGAAGAATATGAACTTGCTACGTACGACCGTCACGAATTGAATTATAATCAAATTGCTTTAGGTCGTTTACCAATGTCAATAATTGACGATTTTACAATTCGAACAGTT
>Staphylea_colchica
ATGGTAACTGGGTTCATGAATTATGGTCAACAAACAGTACGGGCTGCAAGGTACATTGGTCAAAGTTTCATGATTACCTTATCTCATGCAAATCGTCTACCTGTAACTATTCAATATCCTTATGAAAAATTAATTACATCCGAGCGTTTTCGTGGTCGAATCCATTTTGAATTTGATAAATGCATTGCTTGTGAAGTATGCGTTCGTGTATGTCCTATCGATTTGCCCGTTGTTGATTGGAAATTGGAAACGAATATTCGAAAGAAACGATTGCTTAATTACAGTATTGATTTCGGAATCTGTATATTTTGTGGTAACTGCGTTGAGTATTGTCCAACAAATTGTTTATCAATGACTGAAGAATATGAACTTTCTACTTACAACCGTCACGAATTAAATTATAATCAAATTGCTTTGGGGCGTTTACCAATATCAGTCATTGATGATTATACAATTAAAACAATT
>Vitis_acerifolia
ATGGTAACTGGGTTCATGAATTATGGTCAACAAACAGTACGAGCTGCAAGGTATATTGGTCAAAGTTTCATGATTACCTTGTCCCACGCAAATCGTTTACCTGTAACTATTCAATATCCTTATGAAAAATTGATCACATCGGAGCGTTTCCGCGGTCGAATCCACTTTGAATTTGATAAATGCATTGCTTGTGAAGTATGTGTTCGTGTATGTCCTATAGATCTACCTGTTGTTGATTGGAAATTGGAAACTGATATTCGAAAGAAACAATTGCTTAATTACAGTATTGATTTCGGAATCTGTATATTTTGTGGTAATTGCGTTGAGTATTGTCCAACAAATTGTTTATCAATGACTGAAGAATATGAACTTTCCACTTATGATCGTCACGAATTGAATTATAATCAAATTGCTTTGGGTCGTTTACCAATGTCAGTAATTGACGATTACACAATTCGAACAATT
>Viviania_marifolia
ATGGTAACCGGGTTCATGAATTATGGCCAACAAACAATACGAGCTGCAAGGTACATTGGTCAAGGTCTCATGATTACTTTATCCCACGCAAATCGCTTACCTGTAACTATTCAATATCCTTATGAAAAATTAATCACATCAGAGCGTTTCCGCGGTCGAATCCATTTTGAATTTGATAAATGCATTGCTTGCGAAGTATGTGTTCGTGTATGTCCGATAGATCTACCCGTTGTTGATTGGAAATTGGAAAAGGATATTCGAAAAAAACGATTGCTTAATTACAGTATTGATTTTGGAATCTGTATATTTTGTGGTAACTGTGTCGAGTATTGTCCAACAAATTGTTTATCAATGACCGAAGAATATGAACTTTCTACTTATGATCGACACGAATTGAATTATAATCAAATTGCTTTGGGTCGTTTACCCATGTCAGTAATTGACGATTATACAATCCGAACAATT
