# Supplementary material for: ­Complete plastid genome sequences of two species of the Neotropical genus Brunellia (Brunelliaceae)
Source: PeerJ. 2020 Jan 28;8:e8392. doi: 10.7717/peerj.8392 (PMC6993752; doi:10.7717/peerj.8392)
Supplement: Supplemental Information 2 [file peerj-08-8392-s002.zip › Alignments/NDHJ.fasta]

>Aquilaria_yunnanensis
CAGGGTCCTTTGTCTGTTTGGCTAGTCAAACATGGGCTAGTTCATAGATCTTTGGGTTTTGATTACCAAGGAATAGAGACTTTACAAATAAAGCCCGAGGATTGGCATTCCATTGCTGTTATTTTATATGTATGCGGTTACAATTATCTACGTTCACAATGCGCCTATGATGTCGCACCAGGAGGAATGTTAGCCAGTGTATATCATCTTACGAGAATAGAATACGGTGT---AGATCAACCGGAAGAAGTATGTATAAAAGTATTTGTTCCAAGAGCTCATCCTAGAATCCCGTCTGTTTTCTGGGTTTGGAAAAGTGCAGATTTTCAAGAACGGGAATCTTATGACATGTTGGGAATCTCATATGAGAATCATCCACGGCTGAAGCGTATCTTAATGCCCCAAAGTTGGATCGGGTGGCCCTTACGTAAGGATTATATTGCCCCCAATTTTTATGAACTACAAGACGCT
>Arabidopsis_thaliana
CAGGGCACTTTGTCCGTTTGGCTAGCCAAACGCGGGCTGGTTCATAGATCGTTGGGCTTCGATTATCAAGGAATAGAGACTTTACAAATAAAGCCCGAAGATTGGCATTCTATTGCTGTAATTTTATATGTATATGGTTACAATTATTTACGTTCGCAATGTGCCTATGATGTGGCACCAGGTGGCCTCTTAGCCAGCGTGTATCATCTTACGAGAATAGAATATGGTGT---TAATCAAGCGGAAGAAGTCTGCATAAAAGTATTTACTCACAGGAGTAATCCTAGAATTCCATCCGTTTTCTGGGTTTGGAAAAGTACGGATTTTCAAGAACGGGAATCTTATGATATGTTAGGAATCACTTATGATAGCCATCCACGACTGAAACGGATCCTAATGCCCGAGAGTTGGATAGGGTGGCCTTTACGTAAGGATTATATTGCCCCCAATTTTTATGAAATACAAGATGCT
>Arabis_alpina
CAGGGCACTTTGTCCGTTTGGCTAGCCAAACGTGGGCTTATTCATAGATCATTGGGCTTCGATTACCAAGGAATAGAGACTTTACAAATAAAGCCCGAAGATTTGCATTCTATTGCTGTAATTTTATATGTATATGGTTACAATTATTTACGTTCGCAATGTGCCTATGATGTTGCACCAGGTGGCCTCTTAGCCAGTGTGTATCATCTTACGAGAATAGAATACGGTGT---CAATCAAGCGGAAGAAGTCTGCATAAAAGTATTTACTCACAGGAGTAATCCTCGAATTCCATCTGTTTTCTGGGTTTGGAAAAGTACGGATTTTCAAGAACGGGAATCTTATGATATGTTAGGAATCACTTATTATAGCCATCCGCGACTGAAACGGATTTTAATGCCGGAAAGTTGGATAGGGTGGCCTTTACGTAAGGATTATATTGCCCCCAATTTTTATGAAATCCAAGATGCT
>Arachis_hypogaea
CAGGGTCCTTTGTCTGCTTGGTTAGTCAAACATGGACTTGTTCATAGATCTTTGGGTTTCGACTACCAAGGAATCGAAACTTTACAAATAAAGCCCGAAGATTGGCATTCCATTGCTGTCATCTTATATGTATATGGTTACAATTATCTACGTTCCCAATGTGCCTATGATGTAGCACCAGGAGGACTGTTAGCTAGTGTGTATCATCTTACAAGAATAGAGTCTGGGAT---AGATCAACCGGAAGAGGTATGCATAAAAGTATATGTACCAAGGAAAAATCCCCGAATTCCTTCTATTTTCTGGGTTTGGAAAAGTGCGGATTTTCAAGAGAGGGAATCTTATGATATGTTAGGAATCTCTTATGAAAATCATCCGCGTCTGAAACGTATTTTAATGCCCGAAAATTGGATAGGATGGCCTTTGCGTAAAGATTATATCGCCCCCAATTTTTATGAAATACAAGATGCT
>Averrhoa_carambola
CAGGGGCGCTTGTCTGCTTGGTTAGTCAAACATGGATTAGTTCATAGATCTTTGGGCTTCGATTATCAAGGAATAGAGACTTTACAAGTAAAGCCCGAGGATTGGCATTCCATTGCGGTCATTTTATATGTATATGGTTACAATTATCTACGTTCCCAATGTGCCTATGATGTAGCACCAGGCGGACTATTAGCTAGTGTCTATCATCTTACGAGAATAGAGTATGGTAT---AGATCAGCCAGAAGAGGTATGCATAAAAGTATTTGCCCCAAGGAAGAATCCTAGAATTCCGTCTGTTTTCTGGGTTTGGAAAAGTGCGGATTTTCAAGAAAGGGAATCTTATGATATGTTGGGAATTTCTTATGATAATCATCCGCGCCTGAAACGTATCTTAATGCCTGAAAGTTGGATAGGATGGCCCTTACGTAAGGATTATATTGCCCCAAATTTTTACGAAATACAAGATGCT
>Brunellia_antioquensis
CAGGGGCGTTTGTCTGTTTGGCTAGTCAAACATGGGCTAGTTCATAGATCTTTGGGCTTCGATTACCAAGGAATAGAGGCTTTACAAGTAAAGCCCGAGGATTGGCATTCCATTGCGGTCATTTTATATGTATATGGTTACAATTATCTACGTTCCCAATGTGCCTATGATGTAGCACCCGGTGGGCTGTTAGCTAGTGTGTATCATCTTACGAGAATAGAGTATGGTAT---AGATCAACCAGAAGAGGTATGCATAAAAGTATTTGCCCCAAGGAGGAATCCTAGAATTCCGTCTGTTTTCTGGGTTTGGAAAAGTGCGGATTTTCAAGAAAGGGAATCTTATGATATGTTGGGAATTTCTTATGATAATCATCCGCGCCTGAAACGTATCTTAATGCCTGAAAGTTGGATAGGATGGCCCTTACGTAAGGATTATATTGCTCCCAATTTTTATGAAATACAAGATGCT
>Brunellia_trianae
CAGGGGCGTTTGTCTGTTTGGCTAGTCAAACATGGGCTAGTTCATAGATCTTTGGGCTTCGATTACCAAGGAATAGAGGCTTTACAAGTAAAGCCCGAGGATTGGCATTCCATTGCGGTCATTTTATATGTATATGGTTACAATTATCTACGTTCCCAATGTGCCTATGATGTAGCACCCGGTGGGCTGTTAGCTAGTGTGTATCATCTTACGAGAATAGAGTATGGTAT---AGATCAACCAGAAGAGGTATGCATAAAAGTATTTGCCCCAAGGAGGAATCCTAGAATTCCGTCTGTTTTCTGGGTTTGGAAAAGTGCGGATTTTCAAGAAAGGGAATCTTATGATATGTTGGGAATTTCTTATGATAATCATCCGCGCCTGAAACGTATCTTAATGCCTGAAAGTTGGATAGGATGGCCCTTACGTAAGGATTATATTGCTCCCAATTTTTATGAAATACAAGATGCT
>Bulnesia_arborea
CAGGGTCCTTTGTCTGCTTGGCTATTTAAACATGGTTTAGTTCATAGATCTTTGGGTTTCGATTACCAAGGAATCGAAACTTTACAAGTAAAATCCAAAGATTGGTATTCCATTGCTGTAATTTTATATGTATATGGTTACAATTATCTACGTTCCCAATGTGCCTATGATGTAGCACCCGGTGGGCTTTTAGCTAGTGTTTATCATCTTACAAGAATAACGTATGGTAT---AGATCAACCAGAAGAGGTATGCATCAAAGTATTTGCTCCAAGGGTGGATCCTAAAATTCCGTCTGTTTTCTGGGTTTGGAAAAGTGCGGATTTTCAAGAACGCGAATCTTACGATATGTTAGGAATCTTTTATGATAATCATCCACGCTTGAAACGCATCTTAATGCCTGAAAGTTGGATAGGATGGCCTTTACGTAAGGATTATATTGCCCCCAATTTTTATGAAATACAAGATGCT
>Carica_papaya
CAGGGCCATTTGTCTGTTTGGCTAGTCAAACACGGGCTGGTTCATAGATCTTTGGGCTTCGATTACCAAGGAATAGAGACTTTACAAATAAAGCCCGAGGATTGGCATTCCATTGCTGTAATTTTATATGTATATGGTTACAATTATCTACGTTCCCAATGCGCCTATGATGTGGCACCAGGCGGACTCTTAGCCAGCGTGTATCATCTTACGAGAATAGAATATGGCGT---AGATCAACCGGAAGAAGTATGCATAAAAGTATTTGCTCCAAGGAGCAATCCTAGAATTCCATCTGTTTTCTGGGTTTGGAAAAGTGCGGATTTTCAAGAACGGGAATCTTATGATATGTTGGGAATCTCTTATGATAATCATCCACGACTGAAACGTATCTTAATGCCCGAAAGTTGGATAGGGTGGCCTTTACGTAAGGATTATATTGCCCCCAATTTTTATGAAATACAAGATGCT
>Castanea_mollissima
CAAGGTCGTTTGTCTGCTTGGCTAGCCAAACATGGGTTAGTTCATAGATCTTTGGGCTTCGACTACCAAGGAATAGAGACTTTACAAATAAAGCCTGGGGATTGGCATTCCATTGCTGTCATTTTATATGTATATGGTTACAATTATTTACGTTCCCAATGTGCCTATGATGTAGCACCGGGCGGACTGTTAGCTAGTGTGTATCATCTTACGAGAATAGCTTATGGTAT---AGATCAACCAGAAGAGGTATGTATAAAAGTATTTGCCCCAAGGTGGAATCCTAGAATTCCGTCTGTTTTCTGGGTTTGGAAAAGTGCGGATTTTCAAGAAAGGGAATCTTATGATATGTTGGGAATCTTTTATGATAATCATCCACGTCTGAAACGTATCTTAATGCCCGAAAGTTGGATAGGATGGCCCTTACGTAAGGATTATATTGCCCCGAATTTTTATGAAATACAGGATGCT
>Catha_edulis
CAAGGTTGTTTGTCTGCTCGGCTAGTCAAACACGGGCTAGTTCATAGATCTTTGGGCTTCGATTACCAAGGAATAGAGACTTTACAAATAAAGCCCGCGGATTGGCATTCCATTGCTGTCATTTTATATGTATATGGTTACAATTATCTACGTTCCCAATGTGCCTACGATGTAGCACCAGGCGGACTTTTAGCTAGTGTGTATCATCTTACGAGAGTGGCGTATAGTAT---AGATCAACCGGAAGAGGTATGCATAAAAGTATTTGCCCCAAGGAGGAATCCTAGAATTCTGTCTGTTTTCTGGGTTTGGAAAAGCGCGGATTTTCAAGAAAGGGAGTCTTATGATATGTTCGGAATTTCGTATGAGAATCATCCGCGCTTGAAACGCATCGTAATGCCCGAAAGTTGGATAGGGTGGCCTTTACGTAAGGATTATATTGTCCCCAATTTTTATGAAATACAAGATGCT
>Ceratopetalum_apetalum
CAGGGGCGTTTGTCTGCTTGGCTAGTCAAACATGGGCTAGTTCATAGATCTTTGGGCTTCGATTACCAAGGAATAGAGACTTTACAAGTAAAGCCCGAGGATTGGCATTCCATTGCGGTCATTTTATATGTATATGGTTACAATTATTTACGTTCCCAATGTGCCTATGATGTAGCACCCGGCGGGCTGTTAGCTAGTGTGTATCATCTTACGAGAATAGAGTATGGTAT---AGATCAACCAGAAGAGGTATGTATAAAAGTATTTGCCCTAAGGAGGAATCCCAGAATTCCGTCTGCTTTCTGGGTTTGGAAAAGTGCGGATTTTCAAGAAAGGGAATCTTTTGATATGTTGGGAATTTCTTATGATAATCATCCGCGCCCGAAACGTATCTTAATGCCTGAAAGTTGGATAGGGTGGCCCTTACGTAAGGATTATATTGCCCCCAATTTTTATGAAATACAAGATGCT
>Citrus_sinensis
CAGGGTCGTTTGTCTGCTTGGCTGGTCAAGCATGGGCTAGTTCATAGATCTTTGGGCTTTGATTACCAAGGAATAGAAACTTTACAAATAAAGCCCGAGGATTGGCACTCCGTTGCTGTCATTTTGTATATATATGGCTACAATTATCTACGGTCCCAATGTGCCTATGATGTAGCACCGGGCGGACTGTTAGCCAGTGTGTATCATCTTACGCGAATAGAGTATGGTGT---AGATCAACCAGAAGAGGTATGCATAAAAGTATTTGCTCCAAGGAGTAATCCTAAAATTCCATCGGTTTTCTGGGTTTGGAAAAGTGCGAATTTTCAAGAACGGGAATCTTATGATATGCTGGGAATCCTTTATGATAATCATCCACGACTGAAACGTATCTTAATGCCTGAAAGTTGGATAGGGTGGCCCTTACGTAAGGATTATATTGCCCCCAATTTTTATGAAATACAAGATGCT
>Cucumis_melo
CAGGGTAATTTGTCTTCTTGGCTAGTCAAACATGGACTGGTTCATAGATCTTTGGGTTTCGATTACCAAGGAATAGAGACTTTACAAATAAAGCCCGAGGAATGGCATTCCATTGCAGTCATTTTATATGTATATGGTTACAATTATCTACGTTCCCAATGTGCTTATGATGTAGCACCAGGCGGACTGTTAGCTAGTGTGTATCATCTTACGAGAATCGAGTATGGTAT---AGATCAACCGGAAGAGGTATGCATAAAAGTATTTGCCGCAAGGATAAATCCTAAAATTCCGTCTGTTTTCTGGGTTTGGAAAAGTGCGGATTTTCCAGAAAGGGAATCTTATGATATGTTGGGAATTTCTTATGATAATCATCCACGTCTAAAGCGTATCTTAATGCCTGAAAGTTGGGTAGGATGGCCCTTACGTAAGGATTATATTGCCCCCAATTTTTATGAAATACAAGATGCT
>Eucalyptus_grandis
CAGGGTCGTTTGTCTGCTTGGCTAGTCAAGCATGGACTAGTTCATAGATCTTTGGGCTTCGATTATCAAGGAATAGAGACTTTACAAATAAAGCCTGAGGATTGGCATTCCATTGCTGTCATTTTATATGTATATGGTTACAATTATCTACGTTCCCAATGTGCTTATGATGTAGCACCCGGTGGACTGTTAGCTAGTGTGTATCATCTTACGAGAATAGAGTATGGTGT---AGATCAACCGGAAGAGGTATGCATAAAAGTATTTGCCCCGAGGAGGAATCCTCGAATTCCGTCTGTTTTCTGGATTTGGAAAAGTGCGGATTTTCAAGAACGGGAATCTTATGATATGTTGGGAATCTGTTATGATACTCATCCACGACTTAAACGTATCTTAATGCCTGAAACTTGGATAGGATGGCCCTTACGTAAGGATTATATTGCCCCTAATTTTTATGAAATACAAGATGCT
>Euonymus_japonicus
CAAGGTTCTTTGTCTGCTCGGCTAGTCAAACACGGGCTAGTTCATAGATCTTTGGGCTTCGATTACCAAGGAATAGAGACTTTACAAATAAAGCCCGCGGATTGGCATTCCATTGCTGTCATTTTATATGTATATGGTTACAATTATCTACGTTCCCAATGTGCCTACGATGTAGCACCAGGCGGACTGTTAGCTAGTGTGTATCATCTTACGAGAGTGGCGTATAGTAT---AGATCAACCGGAAGAGGTATGCATAAAAGTATTTGCCCCAAGGAGGAATCCTAGAATTCTGTCTGTTTTCTGGGTTTGGAAAAGCGCGGATTTTCAAGAAAGGGAGTCTTATGATATGTTCGGAATTTCGTATGAGAATCATCCGCGCTTGAAACGCATCTTAATGCCCGAAAGTTGGATAGGGTGGCCTTTACGTAAGGATTATATTGCCCCCAATTTTTATGAAATACAAGATGCT
>Ficus_racemosa
CAGGGTCGTTTGTCTGTTTGGTTAATCAAACATGGGCTAGTTCATAGATCTTTGGGGTTCGATTACCAAGGAATAGAGACTTTACAAATAAAGCCCGAGGATTGGCATTCCATTGCTGTCATTTTATATGTATATGGTTACAATTATCTACGTTCCCAATGTGCCTATGATGTAGCACCGGGCGGACTATTAGCCAGTGTATATCATCTTACGAGAATAGAGTATGGTAT---AGATCAACCGGAAGAAGTATGCATAAAAGTATTTGCCCCAAGGAGGAATCCTAGAATTCCGTCTGTTTTCTGGATTTGGAAAAGTGCGGATTTTCAAGAAAGAGAATCTTATGATATGTTAGGAATCTCTTATGATAATCATCCACGTCTGAAACGTATCTTAATGCCTGAAAGCTGGATAGGATGGCCTTTACGTAAGGATTATATTGCTCCTAATTTTTATGAAATACAAGATGCT
>Glycine_max
CAAGGTCGTTTGTCTTCTTGGCTAGTCAAACATGGACTAATTCATAGATCATTGGGTTTCGATTACCAAGGAATCGAGACTTTACAAATAAAGCCCGAGGATTGGCATTCCATTGCTGTCATTTTATATGTATATGGTTACAATTATCTACGTTCCCAATGTGCCTATGATGTAGCACCAGGAGGACTATTAGCTAGTGTATATCACCTTACGAGACTAGAGTATGGTAT---AGATCAACCCGAAGAGGTCTGCATAAAAATATTTGTCGCAAGAAAAAATCCCAGAATTCCTTCCATTTTCTGGGTTTGGAAAAGTGCGGATTTTCAAGAAAAGGAATCTTATGATATGTTGGGAATCTCTTATGATAATCATCCGCGTCTGAGACGTATTTTAATGCCCGAAAGTTGGATAGGATGGCCTTTGCGTAAAGATTATATCGCCCCAAATTTTTATGAAATACAAGATGCT
>Gossypium_arboreum
CAGGGTCGTTTGTCTGTTTGGCTAGTCAAACACGGGCTAGTTCATAGATCTTTGGGCTTCGATTACCAAGGAATAGAGACTTTACAAATAAAGCCTGAGGATTGGCATTCCATTGCTGTTATTTTATATGTATATGGTTACAATTATCTACGTTCCCAATGTGCCTATGATGTAGCACCAGGCGGACTGTTAGCCAGTGTGTATCATCTTACGAGAATAGAGTATGGTGT---AGATCAACCGGAAGAGGTATGTATAAAAGTATTTGCTCCAAGGAGTAACCCTAGAATTCCGTCTGTTTTCTGGGTTTGGAAAAGTTCGGATTTTCAAGAACGAGAATCTTATGACATGTTGGGAATCTCTTATGAAAATCATCCACGACTGAAACGTATCTTAATGCCCGAAAGTTGGATAGGGTGGCCTTTACGTAAGGATTACATTGCCCCCAATTTTTATGAAATACAAGACGCT
>Heritiera_angustata
CAGGGCCGTTTGTCTGTTTGGCTAGTCAAACACGGGCTAGTTCATAGATCTTTGGGCTTCGATTACCAAGGAATAGAGACTTTACAAATAAAGCCCGAGGATTGGCATTCCATTGCTGTTATTTTATATGTATATGGTTACAATTATCTACGTTCCCAATGTGCCTATGATGTAGCACCAGGCGGACTGTTAGCCAGTGTGTATCATCTTACGAGAATAGAGTATGGTGT---AGATCAACCGGAAGAAGTATGTATAAAAGTATTTGCTCCAAGGAGTAACCCTAGAATTCCGTCTGTTTTCTGGGTTTGGAAAAGTGCGGATTTTCAAGAACGAGAATCTTATGACATGTTGGGAATCTCTTATGAGAATCATCCACGACTGAAACGTATCTTAATGCCCGAAAGTTGGATAGGGTGGCCTTTACGTAAGGATTACATTGCCCCCAATTTTTATGAAATACAAGACGCT
>Heuchera_sanguinea
CAGGGTCGTTTGTCTGCTTGGCTAGTAAAGCATGGGCTAGTTCATAGATCTTTAGGCTTTGATTACCAAGGAATAGAGACTTTACAAATAAAGCCGGAGGATTGGCATTCCATTGCTGTAATTTTATATGTATATGGTTACAATTATCTACGTTCCCAATGTGCCTATGATGTAGCACCAGGTGGACTGTTAGCTAGCGTGTATCATCTTACGAGAATAGAGTATGCTGT---AGATCAACCGGAAGAGGTATGCATAAAAGTATTTGCCCCAAGGAGGAATCCTAGAATTCCGTCTGTTTTCTGGGTTTGGAAAAGTGCGGATTTTCAAGAACGGGAATCTTATGATATGTTGGGAATCTCTTATGATAATCATCCACGCCTGAAACGTATCTTAATGCCTGAAAGTTGGATAGGATGGCCCTTGCGTAAGGATTATATTGCCCCCAATTTTTATGAAATACAAGATGCT
>Jatropha_curcas
CAGGGTCGTTTGTCTGCTTGGCTAGTCAAACATGGGCTAGTTCATAGATCTTTGGGTTTTGATTACCAAGGAATAGAGACTTTACAAATAAAGCCCGAAGATTGGCATTCCATTGCTGTCATTTTATATGTATATGGTTACAATTATCTGCGTTCGCAATGTGCCTATGATGTAGCACCGGGCGGGCTGTTAGCTAGTGTATATCATCTTACGAGAATAGAGTATGGTAT---AGATCAACCAGAAGAAGTATGTATAAAAGTATTTGCCCCAAGGAAGAATCCTAGAATTCCGTCTGTTTTCTGGGTTTGGAAAAGTGCGGATTTTCAAGAAAGGGAATCTTATGATATGCTGGGAATCTTTTATGATAATCATCCGCGTCTGAAACGTATCTTAATGCCGGAAAGTTGGGTAGGGTGGCCCTTACGTAAAGATTATATTGCTCCCAATTTTTATGAAATACAAGACGCT
>Larrea_tridentata
CAGGGTCCTTTGTCTGCTTGGCTATTCAAACATGGTTTAGTTCATAGATCTTTGGGTTTCGATTACCAAGGAATAGAAACTTTACAAGTAAAATCCAAAGATTGGTATTCCATTGCTGTAATTTTATATGTATATGGTTACAATTATCTACGTTCCCAATGTGCCTATGATGTAGCACCCGGTGGGCTTTTAGCTAGTGTTTATCATCTTACAAGAATAGCGTATGGTAT---AGATCAACCAGAAGAGGTATGCATCAAAGTATTTGCTCCAAGAGTGGATCCTAAAATTCCATCTGTTTTCTGGGTTTGGAAAAGTGCGGATTTTCAAGAACGCGAATCCTACGATATGTTAGGAATCTTTTATGATAATCATCCACGCCTGAAACGCATCTTAATGCCTGAAAGTTGGATAGGATGGCCCTTACGTAAGGATTATATTGCCCCCAATTTTTATGAAATACAAGATGCT
>Liquidambar_styraciflua
CAGGGTCGTTTGTCTGCTTGGCTAGTCAAGCATGGGCTAGTTCATAGATCTTTGGGCTTCGATTACCAAGGAATAGAGACTTTACAAATAAAGCCCGAGGATTGGTATTCCATTGCTGTCATTTTATATGTATATGGTTACAATTATCTACGTTCCCAATGTGCCTATGATGTAGCACCAGGCGGGCTGTTAGCTAGCGTGTATCATCTTACGAGAATAGAGTGTGGTGT---AGATCAACCGGAAGAGGTATGCATAAAAGTATTTGCCCCAAGGGGGAATCCTAGAATTCCGTCTGTTTTCTGGGTTTGGAAAAGTGCGGATTTTCAAGAACGGGAATCTTATGATATGTTGGGAATCTCTTATGATAATCATCCACGCCTGAAACGTATCTTAATGCCTGAAAGTTGGATAGGGTGGCCCTTACGTAAGGATTATATTGCCCCCAATTTTTATGAAATACAAGATGCT
>Manihot_esculenta
CAGGGTCGTTTGTCTGCTTGGCTAGTCAAACATGGGCTAGTTCATAGATTTTTGGGTTTTGATTACCAAGGAATAGAGACTTTACAAATAAAGCCCGAAGATTGGCATTCCATTGCTGTCATTTTATATGTATATGGTTACAATTATCTGCGTTCGCAATGTGCCTATGATGTAGCACCGGGCGGGCTGTTAGCTAGTGTATATCATCTTACGAGAATAGAGTATGGTAT---AGATCAACCAGAAGAAGTATGTATAAAAGTCTTTGCCCCAAGGAAAAATCCTAGAATTCCGTCTGTTTTCTGGGTTTGGAAAAGTGCGGATTTTCAAGAAAGGGAATCTTATGATATGCTGGGAATCTTTTATGATAATCATCCGCGTCTGAAACGTATCTTAATGCCGGAAAGTTGGATAGGGTGGCCCTTACGTAAGGATTATATTGCTCCCAATTTTTATGAAATACAAGATGCT
>Morus_indica
CAGGGTCGTTTGTCTGTTTGGTTAATCAAACATGGGCTAGTTCATAGATCTTTGGGGTTCGATTACCAAGGAATAGAGACGTTACAAATAAAGCCCGAGGATTGGCATTCCATTGCTGTCATTTTATATGTATATGGTTACAATTATCTACGTTCCCAATGTGCCTATGATGTAGCACCGGGCGGACTGTTAGCCAGTGTATATCATCTTACGAGAATAGAGTATGGTAT---AGATCAACCGGAAGAAGTATGCATAAAAGTATTTGCCCCAAGGAGGAATCCTAGAATTCCGTCTGTTTTCTGGATTTGGAAAAGTGCGGATTTTCAAGAAAGAGAATCTTATGATATGTTGGGAATCTCTTATAATAATCATCCACGTCTGAAACGTATCTTAATGCCTGAAAGCTGGATAGGATGGCCTTTACGTAAGGATTATATTGCCCCTAATTTTTATGAAATACAAGATGCT
>Oenothera_parviflora
CAGGGTCGTTTGTCTGCTTGGCTAGTCAAGCACGGGCTAGTTCATAGATCTTTGGGCTTCGATTACCAAGGAATAGAAACTTTACAAATAAAGCCCGAGGAGTGGCATTCCATTGCTGTCATTTTATATGTATATGGTTACAATTATCTACGTTCCCAATGTGCTTATGATGTAGCACCCGGCGGACTGTTAGCTAGTGTGTATCATCTTACGAGAATAGAGTATGGTGT---GGATCAAGCGGAGGAGGTATGCATTAAAGTATTTGCTCCAAGGAATAATCCTAGAATTCCGTCCGTTTTCTGGGTTTGGAAAAGCGCGGATTTTCAAGAACGAGAGTCTTATGATATGTTGGGAATCCGTTATGATAATCATCCACGACTGAAACGTATCTTAATGCCGGAAAGTTGGATAGGATGGCCCTTACGTAAGGATTATATTGCCCCCAATTTTTATGAAATACAAGATGCT
>Oxalis_latifolia
CAGGGGCCTTTGTCTGCTTGGTTAGTCAAACATGGGTTAGTTCATAGATCTTTGGGATTCGATTATCAAGGAATAGAGACTTTACAAGTAAAGCCCGAGGATTGGCATTCCATTGCGGTCATTTTATATGTATATGGTTACAATTATCTACGTTCCCAATGTGCCTATGATGTAGCACCAGGCGGACTATTAGCTAGTGTGTATCATCTTACGAGAATAGAGTATGGTAT---AGATCAACCAGAAGAGGTATGCATAAAAGTATTTGCCCCAAGGAAGAATCCTAGAATTCCGTCTGTTTTCTGGGTTTGGAAAAGTGCGGATTTTCAAGAAAGAGAATCTTATGATATGTTGGGAATTTCTTATGATAATCATCCACGCCTGAAACGTATCTTAATGCCTGAAAGTTGGATAGGATGGCCTTTACGTAAGGATTATATTGCCCCAAATTTTTACGAAATACAAGATGCT
>Parnassia_brevistyla
CAAGGTTGTTTGTCTGCTTGGCTAGTCAAACATGGGCTAGTTCATAGATCATTGGGCTTTGATTACCAAGGAATAGAGACTTTACAAATAAAGACGAGGGATTGGCATTCCATTGCTGTTATTTTATATGTATATGGTTACAATTATCTACGTTGCCAATGTGCCTATGATGTAGCACCGGGCGGGCTGTTAGCTAGTGTGTATCATCTTACGAGAGTGGAGTATAGTAT---AGATCAACCGAAAGAGGTATGCATAAAAGTATTTACTCCAAGAAAGACTCCTAGAATTCTTTCTGTTTTCTGGGTTTGGAAAAGTGCGGATTTTCAAGAAAGGGAGTCCTATGATATGTTCGGAATTTCTTATGAGAATCATCCGCGCTTGAAACGAATCTTAATGTCCGAAAGTTGGATAGGATGGCCTTTACGTAAGGATTATATTGCCCCAAATTTTTATGAAATACAAGATGCT
>Passiflora_biflora
CAGGGTCCTTTGTCTGCTTGGCTGGTCAAACATGGGCTAGTTCATAGATCTTTGGGTTTTGATTACCAAGGAATAGAGACTTTACAAATAAAGCCCGAAGATTGGGATTCCATTGCTGTCATTTTATATTTATATGGTTACAATTATCTGCGTTCCCAATGTGCCTATGATGTAGCACCGGGCGGGCTATTAGCTAGTGTATATCATCTTACGAGAATAGAGTATGATAT---AGATCAACCAGAAGAAGTATGTATAAAAGTATTTGCTCCAAGGAGGAATCCTAGAATTCCGTCTGTTTTCTGGGTTTGGAAAAGTGCGGATTTTCAAGAAAGAGAATCTTATGATATGTTAGGAATCTCTTATGATAATCATCCACGTTTGAAACGTATCCTAATGCCGAAAAGTTGGATAGGGTGGCCCTTACGTAAGGATTATATTGCCCCCAATTTTTATGAAATACAAGATGCT
>Pelargonium_quercifolium
CAGGGTCCTTTGTCTGCTTGGCTAGTCAAACGTAGGCTAGTTCATAGATCGTTGGGTTTCGATTATCAAGGAATAGAGACTTTACAAATAAAGCCCGAGGATTGGCATTCCATTGCTGTCATTTTATATGTATATGGTTACAACTATCTACGTTCCCAATGTGCTTATGATGTAGCACCAGGCGGACTCTTGGCTAGTGTGTACCATTTTACTAGAATCGAATATGGTGT---AGATCAACCGGAAGAGGTATGCATAAAAGTTTTTCTTCCAAGGAAGAATCCTAGAATTCCGTCCATTTTCTGGGTTTGGAAAAGTGCGGATTTTCAAGAAAGGGAATCTTATGATATGTTGGGAATCTCTTATGATAATCATCCGCGACTGAAACGTATTTTAATGCCTGAAAGTTGGATAGGATGGCCCTTACGTAAGGATTATATTGCTCCCAATTTTTATGAAATACAAGACGCT
>Pentactina_rupicola
CAGGGTCGTTTGTCTGCTTGGTTAGTCAAACATGGGTTAGTTCATAGATCTTTGGGATTCGATTACCAAGGAATAGAAACTTTACAAATAAAACCCGAGGATTGGCATTCGATTGCTGTCATTTTATATGTATATGGTTACAATTATCTACGTTCCCAATGTGCTTATGATGTAGCACCAGGCGGACTGTTAGCGAGTGTCTATCATCTTACGAGAATAGAGTATGGTAT---AGATCAACCGGAAGAGGTATGTATAAAAGTATTTGCCCCAAGGCGGAATCCTAGAATTCCGTCGGTTTTCTGGGTTTGGAAAAGTTCGGATTTTCAAGAAAGGGAATCCTATGATATGTTGGGAATCTTTTATGATAATCATCCACGCCTGAAACGTATCTTAATGCCTGAAAGTTGGATAGGGTGGCCTTTACGTAAGGATTATATTGCCCCTAATTTTTATGAAATACAAGATGCT
>Populus_alba
CGGGGTCCTCTGTCTGCTTGGCTGGTCAAACATGGGCTAGTTCATAGATCTTTGGGCTTTGATTACCAAGGAATAGAGACTTTACAAATAAAGCCCGAGGATTGGCATTCCATTGCTGTCATTCTATATGTATATGGTTACAACTATCTGCGTTCCCAATGTGCCTATGATGTAGCACCGGGCGGGCTGTTAGCTAGTATATATCATCTTACGAGAATAGAATATGGTAT---TGATCAACCTGAAGAAGTATGTATAAAAGTATTTGCTCCTAGGAAGAATCCTAGAATTCCATCTGTTTTCTGGGTTTGGAAAAGTGCGGATTTTCAAGAAAGAGAATCTTATGATATGTTGGGAATCTCTTATGATAATCATCCACGTCTGAAACGTATCTTAATGCCGGAAAGTTGGATAGGGTGGCCTTTACGTAAAGATTATATTGCTCCCAATTTTTATGAAATACAAGATGCT
>Prunus_persica
CAGGGTCGTTTGTCCGCTTGGTTAGTCAAACATGGGTTAGTTCATAGATCTTTGGGTTTCGATTACCAAGGAATAGAAACTTTACAAATAAAACCCGAGGATTGGCATTCGATTGCTGTCATTTTATATGTATATGGTTACAATTATCTACGTTCCCAATGTGCTTATGATGTAGCACCGGGCGGACTGTTAGCTAGTGTCTATCATCTTACGAGAATAGAGTATGGTAT---AGATCAACCAGAAGAGGTATGCATAAAAGTATTTGCCCCAAGGAGGAATCCTAGAATTCCTTCTATTTTCTGGGTTTGGAAAAGTGCGGATTTTCAAGAAAGGGAATCCTATGATATGTTGGGAATCTTTTATGATAATCATCCACGCCTGAAACGTATCTTAATGCCTGAAAGTTGGATAGGATGGCCTTTACGTAAGGATTATATTGCCCCTAATTTTTATGAAATACAAGATGCT
>Quercus_nigra
CAAGGTCGTTTGTCTGCTTGGCTAGCCAAACATGGGTTAGTTCATAGATCTTTGGGCTTCGACTACCAAGGAATAGAGACTTTACAAATAAAGCCTGGGGATTGGCATTCCATTGCTGTCATTTTATATGTATATGGTTACAATTATTTACGTTCCCAATGTGCCTATGATGTAGCACCGGGCGGACTGTTAGCTAGTGTGTATCATCTTACGAGAATAGCTTATGGTAT---AGATCAACCAGAAGAGGTATGTATAAAAGTATTTGCCCCAAGGTGGAATCCTAGAATTCCGTCTGTTTTCTGGGTTTGGAAAAGTGCGGATTTTCAAGAAAGGGAATCTTATGATATGTTGGGAATCTTTTATGATAATCATCCACGTCTGAAACGTATCTTAATGCCCGAAAGTTGGATAGGATGGCCCTTACGTAAGGATTATATTGCCCCGAATTTTTATGAAATACAGGATGCT
>Ricinus_communis
CAGGGTCGTTTGTCTGCTTGGCTAGTCAAACACGGACTGGTTCATAGATCTTTGGGTTTTGATTACCAAGGAATAGAGACTTTACAAATAAAGCCCGCAGATTGGCATTCCATTGCTGTCATTTTATATGTATATGGTTACAATTATCTGCGGTTGCAATGTGCCTATGATGTAGCGCCGGGCGGGCTGTTAGCTAGCGTATATCATCTTACGAGAATAGAGTATGGTAT---AGATCAACCAGAAGAAGTATGTATAAAGGTATTTGCCCCAAGGAAGAATCCTAGAATTCCGTCTGTTTTCTGGGTTTGGAAAAGTGCGGATTTTCAAGAAAGGGAATCTTATGATATGTTGGGAATCCTTTATGATAATCATCCGCGTCTGAAACGTATCTTAATGCCGGAAAGTTGGATAGGGTGGCCCTTACGTAAAGATTATATTGCTCCTAATTTTTATGAAATACAAGATGCT
>Salix_babylonica
CGGGGTCCTCTGTCTGCTTGGCTGGTCAAACATGGGCTAGTTCATAGATCTTTGGGCTTTGATTACCAAGGAATAGAGACTTTACAAATAAAGCCCGAGGATTGGCATTCCATTGCTGTCATTCTATATGTATATGGTTACAACTATCTGCGTTCCCAATGTGCCTATGATGTAGCACCGGGCGGGCTGTTAGCTAGTATATATCATCTTACGAGAATAGAATATGGTATTTTAGATCAACCTGAAGAAGTATGTATAAAAGTATTTGCTCCGAGGAAGAATCCTAGAATTCCATCTGTTTTCTGGGTTTGGAAAAGTGCGGATTTTCAAGAAAGAGAATCTTATGATATGTTGGGCATCTCTTATGATAATCATCCGCGTCTGAAACGTATCTTAATGCCGGAAAGTTGGATAGGGTGGCCTTTACGTAAAGATTATATTGCTCCCAATTTTTATGAAATACAAGATGCT
>Sloanea_australis
CAGGGKCSTTTGTCTGCYTGGCTAGTCAARCATGGGCTAGTTCATAGATCTTTGGGYTTCGATTACCAAGGAATAGAGACTTTACAAGTAAAGYCCGAGGATTGGCAYTCCATTGCGGTCATTTTATATGTATATGGTTACAATTATCTACGTTCCCAATGTGCCTATGATGTAGCACCCGGCGGGCTGTTAGCTAGTGTGTATCATCTTACGAGAATAGAGTATGGTAT---AGATCAACCAGAAGAGGTATGCATAAAAGTATTTGCCCCAAGGAGGAATCCTAGAATTCCGTCTGTTTTCTGGGTTTGGAAAAGTGCGGATTTTCAAGAAAGGGAATCTTATGATATGTTGGGAATTTCTTATGATAATCATCCGCGTCTGAAACGTATCTTAATGCCTGAAAGTTGGATAGGATGGCCCTTACGTAAGGATTATATTGCCCCCAATTTTTATGAAATACAAGATGCT
>Spondias_tuberosa
CAGGGTCGTTTGTCTGCTTGGCTAGTCAAACATCGGCTAGTTCATAGATCTTTGGGCTTCGATTACCAAGGAATAGAAACTTTACAAATAAAGCCCGAGGATTGGCATTCCGTTGCTGTCATTTTATATGTATATGGTTACAATTATCTACGTTCCCAATGTGCCTATGATGTAGCACCGGGCGGACTGTTAGCCAGTGTGTATCATCTTACGAGAATAGAGTATGGTGT---AGATCAACCGGAAGAGGTATGCATAAAAGTATTTGCTCCAAGGAGTAACCCTAAAATTCCGTCGGTTTTCTGGGTTTGGAAAAGTTCGAATTTTCAAGAACGGGAATCTTATGATATGTTGGGAATCTTTTATGATAATCATCCACGGCTGAAACGTATTTTAATGCCTGAAAGTTGGGTAGGATGGCCCTTACGTAAGGATTATATTGCCCCCAATTTTTATGAAATACAAGATGCT
>Staphylea_colchica
CAGGGTCCTTTGTCTACTTGGCTCGTCAAACATGGGCTAGTTCATAGATCTTTGGGCTTCGATTACCAGGGAATAGAGACTTTACAAATAAAGCCCGAGGATTGGCACTCCATTGCTGTCATTTTATATGTATATGGTTACAATTATCTACGTTCCCAATGTGCCTATGATGTAGCACCTGGCGGACTGTTAGGCAGTGTGTATCATCTTACGAGAATAGAGTCGGGTGT---AGATCAACCCGAAGAGGTATGCATAAAAGTATTTGCCCCAAGGAGTAATCCGAGAATTCCGTCTGTTTTCTGGGTTTGGAAAAGTGCGGATTTTCAAGAACGGGAATCTTATGATATGTTGGGAATCTCTTATGATAATCATCCCCGACTGAAACGTATCTTAATGCCGGAAAGTTGGATAGGATGGCCTTTACGTAAAGATTATATTGCCCCCAATTTTTATGAAATCCAAGATGCT
>Vitis_acerifolia
CAGGGTCGTTTGTCTGCTTGGCTAGTCAAGCATGGGCTAGTTCATAGATCTTTGGGCTTCGATTATCAAGGAATAGAGACTTTACAAATAAAGCCCGAGGATTGGCATTCCATTGCTGTCATTTTATATGTATATGGTTATAATTATCTACGCTCACAATGTGCCTATGATGTAGCACCAGGAGGACTGTTAGCTAGTGTGTATCATCTTACGAGAATAGAGTATGGTGT---AGATCAACCGGAAGAGGTATGCATAAAAGTATTTGCCTCAAGGAGGAATCCTAGAATTCCGTCTGTTTTCTGGGTTTGGAAAAGTGCGGATTTTCAAGAACGAGAATCTTATGATATGTTGGGAATCTCTTATGATAATCATCCACGCCTGAAGCGTATCTTAATGCCTGAAAGTTGGATAGGATGGCCCTTACGTAAAGATTATATTGCACCTAATTTTTATGAAATACAAGATGCT
>Viviania_marifolia
CAGGGTCGTTTGTCTGTCTGGCTAGCCAAATATGGACTAGTTCATAGGTCCCTGGGCTTCAATTACCAAGGAATACAAACTTTACAAATAAAGCCCGAGGATTGGCATTCCATTGCTGTCATTTTATATGTATATGGTTACAATTATCTACGTTCCCAATGCGCCTATGATGTAGCACCGGGCGGACTATTAGCCAGTGTCTATCATCTTACAAGAATAGAGTATGGTGT---AGATCAACCGGAAGAAGTATGCATAAAAGTATTTGCTCCAAGAAAGAATCCTAGAATTCCGTCTATGTTCTGGGTTTGGAAAAGCGCGGATTTTCAAGAACGGGAGTCTTATGATATGTTGGGAATTTGTTATGATAATCATCCGCGGCTGAAACGTATTTTAATGCCGGAAAGTTGGATAGGATGGCCTTTACGTAAGGATTATATTGCCCCCGGTTTTTATGAAATACAAGACCCT
