# Supplementary material for: ­Complete plastid genome sequences of two species of the Neotropical genus Brunellia (Brunelliaceae)
Source: PeerJ. 2020 Jan 28;8:e8392. doi: 10.7717/peerj.8392 (PMC6993752; doi:10.7717/peerj.8392)
Supplement: Supplemental Information 2 [file peerj-08-8392-s002.zip › Alignments/NDHK.fasta]

>Aquilaria_yunnanensis
ATGAATTCTATT---GAATTCCCCCTA------CTTGATCGGCAGACC------TACAATTCAGTTATTGCAACTACATTAAACGATCTTTCAAATTGGTCAAGACTCTCCAGTTTATGGCCACTTCTTTATGGTACCAGCTGTTGCTTCATTGAATTTGCTTCATTAATAGGCTCACGATTCGACTTTGATCGTTATGGACTGGTACCAAGATCGAGTCCTAGACAGGCGGACCTAATTTTAACAGCTGGCACAGTAACAATGAAAATGGCCCCTTCTTTAGTGAGATTATATGAACAAATGCCCGAACCAAAATATGTTATTGCTATGGGAGCATGTACAATTACAGGGGGGATGTTCAGTACCGATTCTTATAGTACTGTTAGGGGAGTTGATAAGCTAATTCCTGTAGATGTATATTTGCCAGGCTGTCCACCTAAACCGGAAGCAGTTATAGATGCTATAACAAAACTTCGTAAGAAAATATCTCGAGAAATCTATGAGGATCGAATTAGATCTCAAGAGGGTGGTCGGT-GT-----TTTACTACCAATCACAAGTTTTGTCTTGTATGCAGTACTTATACTGGAAATTATAA-TCGAGGATTACTTTATCAACCACCATCTACTTC------AGAGCTTCCTCT------TCAAGCATTTTTCAACTATAAAAGT---TCAATATC------TTCCCACGAATTAGTAAAG
>Arabidopsis_thaliana
ATGAATTCCATT---AAGTTTCCCATA------CTTGATCGAACAACA------AAAAATTCCGTTATTTCAACTACGTTAAATGATCTTTCAAATTGGTCAAGACTTTCCAGCCTATGGCCGCTTCTTTATGGTACCAGTTGTTGTTTCATTGAATTTGCCTCATTAATAGGCTCCCGATTTGACTTTGATCGTTATGGGTTAGTACCAAGATCGAGTCCTAGACAGGCGGACCTTATTTTAACAGCAGGTACAGTAACAATGAAAATGGCTCCTTCTTTAGTGCGATTATATGAACAAATGCCTGAACCGAAGTATGTTATTGCTATGGGAGCCTGTACAATTACAGGGGGGATGTTCAGTACCGATTCTTATAGTACTGTTCGAGGAGTTGATAAGCTAATTCCTGTAGATGTCTATTTGCCGGGTTGTCCACCTAAACCAGAGGCTGTTATAGACGCTATAACAAAGCTTCGTAAGAAAATAGCTAGAGAAATCTATAAGGATCGAATTAGACCTCAACAGGGTAATCGGT-GT-----TTTACTACCAATCACAAGTTTTTTGTTGTACGCAGTCCGCATATTGGAAATTATGA-TCAAGAACTACTCTATCCACCATCATCTACTTC------AGAGATCTCTAC------TGAAACATTTTTTAAATACAAAAGT---CCAGTATC------GTCCCACGAATTAGTGAAT
>Arabis_alpina
ATGAATTCCATT---AAGTTTCCCGTA------CTTGATCGAACAACA------AAAAATTCAGTTATTTCAACTACGTTAAATGATCTTTCAAATTGGTCAAGACTTTCCAGCCTATGGCCGCTTCTTTATGGTACCAGTTGTTGTTTCATTGAATTTGCCTCATTAATAGGCTCCCGATTTGACTTTGATCGTTATGGGCTAGTACCAAGATCAAGTCCGAGACAGGCGGACCTTATTTTAACAGCAGGTACAGTAACAATGAAAATGGCTCCTTCTTTAGTGAGATTATATGAACAAATGCCTGAACCAAAGTATGTTATTGCTATGGGAGCGTGTACAATTACAGGGGGGATGTTCAGTACCGATTCTTATAGTACTGTTCGAGGAGTTGATAAGCTAATTCCTGTAGATGTCTATTTGCCGGGTTGTCCACCTAAACCGGAGGCGGTTATAGACGCTATAACAAAGCTTCGTAAGAAAATAGCTAGAGAAATCTATAAGGATCGAATTAGACCTCAACAGGGTAATCGGT-GT-----TTTACTACCAATCACAAGTTTTTTGTTGTACGCAGTACGCATACTGGAAATTATGA-TCAAGAATTACTCTATCCACCATCATCTACTTC------AGAAATCTCTAC------TGAAACTTTTTTTAAATACAAAAGT---CCAGTATC------TTCCCACGAATTCATAAAT
>Arachis_hypogaea
ATGAATTCCATT---GAGTTTCCCTTA------CTTGATCGAACAACC------CAAAATTCAGTTATTTCAACTACATTAAATGATCTTTCAAATTGGTCAAGACTATCCAGTTTATGGCCGCTTCTCTATGGTACCAGTTGTTGCTTCATTGAATTTGCTTCATTAATAGGATCACGATTCGACTTTGATCGTTATGGACTGGTACCGCGATCTAGTCCTAGGCAGGCAGACCTTATTTTAACAGCGGGCACAGTAACTATGAAAATGGCTCCTTCTTTAGTTAGATTATATGAGCAAATGCCCGAACCAAAATATGTTATTGCTATGGGAGCCTGTACAATTACAGGGGGTATGTTCAGTACCGATTCTTATAGTACTGTTCGGGGAGTTGATAAGCTAATTCCCGTGGATGTCTATTTGCCAGGCTGTCCACCTAAACCAGAGGCCATTATAGATGCTATAACAAAACTTCGTAAGAAAATATCTCGAGAAATCGATGAAGATCATATTAGGTCTCAACAAGAAAATAGGT-GT-----TTTACTACGAACCACAAGTTTCATGTTGAACGCAGTACTCATACCGGCAATTATAA-TCAAGGGTTTTTCTATCAACCACCATTCACTTC------GGAGATAACCTC------GGACATATTTTTCAAATATAAAAAAA-GTAAGCATC------CTGCCACGAACCAAGTAAT
>Averrhoa_carambola
ACGTATTCCATT---GAGTTTCCCTAT------CTTGATCGAACAACC------CAAAATTCAG---------CTACATCAAATGATCTTTCAAATTGGTCAAGACTCTCCAGTTTATGGCCGCTTCTCTATGGTACCAGTTGTTGCTTCATTGAATTTGCTTCATTAATAGGCTCACGATTTG------------------TAGTACCAAGATCTAGTCCTAGACCGG---ATCTAATTTTAACAGCCGGCACAGTAACAATGAAAATGGCTCCTTCTTTAGTGAGATTATATGAACAAATGCCTGAACCAAAATATGTTATTGCTATGGGAGCATGTACAATTACAGGGGGGATGTTCAGTACCGATTCTTATAGTACTGTTCGGGGAGTCGATAAGCTAATTCCTGTGGATGTCTATTTGCCGGGCTGTCCACCTAAACCAGAGGCAGTTATAGATGCTATAACAAAACTTCGTAAGAAAATAGCTCGAGAAATCTATGACGATC---TTCGATCTCAACAGAAAAATCGGT-GT-----TTTACTACCAATCACAAGTTTCATGTTGGACGCAGTACTCATA----------------------TACTCTATCAACCACCATCTACTTC------AGAGATCCCTCC------TGAAACATTTTTCAAATATAAAAAG---TCAGTATC------TTCCTGCGAATTAGTGAAT
>Brunellia_antioquensis
ATGAATTCCATT---GAGTTTACCTTA------CTTGATCGACCAACC------CAAAATTCAGTTATTTCAACTACATCAAATGATCTTTCAAATTGGTCAAGACTCTCCAGTTTATGGCCGCTTCTCTATGGTACCAGTTGTTGCTTCATTGAATTTGCTTCATTAATAGGCTCACGATTCGACTTTGATCGTTATGGACTAGTACCAAGATCTAGTCCTAGACAGGCGGATCTAATTTTAACAGCCGGCACAGTAACAATGAAAATGGCTCCTTCTTTAGTGAGATTATATGAACAAATGCCTGAACCAAAATATGTTATTGCTATGGGAGCATGTACAATTACAGGGGGGATGTTCAGTACCGATTCTTATAGTACTGTTCGGGGAGTCGATAAGCTAATTCCTGTGGATGTCTATTTGCCGGGCTGTCCACCTAAACCGGAGGCAGTTATAGATGCTATAACAAAACTTCGTAAGAAAATATCTCGAGAAATCTATGAAGATCGAATTCGGTCTCAACAGAAGAATCGGT-GT-----TTTACTACCAATCACAAGTTTCATGTTGGACGCAGTACTTATACTGGAAAT----------------------------------------------------------------------------------------------------------------------------
>Brunellia_trianae
ATGAATTCCATT---GAGTTTACCTTA------CTTGATCGACCAACC------CAAAATTCAGTTATTTCAACTACATCAAATGATCTTTCAAATTGGTCAAGACTCTCCAGTTTATGGCCGCTTCTCTATGGTACCAGTTGTTGCTTCATTGAATTTGCTTCATTAATAGGCTCACGATTCGACTTTGATCGTTATGGACTAGTACCAAGATCTAGTCCTAGACAGGCGGATCTAATTTTAACAGCCGGCACAGTAACAATGAAAATGGCTCCTTCTTTAGTGAGATTATATGAACAAATGCCTGAACCAAAATATGTTATTGCTATGGGAGCATGTACAATTACAGGGGGGATGTTCAGTACCGATTCTTATAGTACTGTTCGGGGAGTCGATAAGCTAATTCCTGTGGATGTCTATTTGCCGGGCTGTCCACCTAAACCGGAGGCAGTTATAGATGCTATAACAAAACTTCGTAAGAAAATATCTCGAGAAATCTATGAAGATCGAATTCGGTCTCAACAGAAGAATCGGT-GT-----TTTACTACCAATCACAAGTTTCATGTTGGACGCAGTACTTATACTGGAAAT----------------------------------------------------------------------------------------------------------------------------
>Bulnesia_arborea
ATGAATTCCATT---GAGTTTCCTTTA------CTTGATCGAACAACA------AAAAATTCAGTTATTTCAACTACATTAAATGATTTTTCCAATTGGTCAAGACTTTCCAGTTTATGGCCACTTCTGTATGGTACGAGTTGTTGCTTCATTGAATTTGCTTCATTAATAGGTTCAAGATTCGATTTTGATCGTTATGGATTAGTACCAAGATCGAGTCCTAGACAAGCAGATCTCATTTTAACAGCCGGCACAGTAACAATGAAAATGGCTCCTTCTTTAGTAAGATTATATGAACAAATGCCTGAACCAAAATATGTGATTGCTATGGGAGCCTGTACAATTACAGGAGGGATGTTCAGTACTGATTCGTATAGTACTGTCCGGGGAGTCGATAAGCTAATTCCTGTGGATATCTATTTACCGGGTTGTCCGCCTAAACCGGAAGCGGTGATAGATGCTATAACAAAACTTCGTAAGAAAATATCTCGAGAAATCTATGAAGATCGAATTCAGTATCAACGGGAGAATCGGT-GT-----TTTACTACTACTCACAAATTTCATGTCAGACGCAGTACTCATACCGGAAATTATGA-ACAAGGATTACTTTATCAATCGCCATTTACTTC------AGAAATACCTCC------GGAAACTTTTTTAAAATATAAAAGT---TCAGTATC------TTCTCACGAATTTCTGAAT
>Carica_papaya
ATGAATTCCATT---GAGTTTCCCTTA------CTTGATCGAACAACC------CAAAATTCAGTTATTTCAACTACATTAAACGATCTTTCAAATTGGTCAAGACTTTCCAGTTTATGGCCGCTTCTTTATGGTACCAGTTGTTGCTTCATTGAATTTGCCTCATTAATAGGTTCACGATTTGACTTTGATCGTTATGGACTGGTACCAAGATCGAGTCCTAGACAGGCAGACCTAATTTTAACAGCCGGCACAGTAACAATGAAAATGGCTCCTTCTTTAGTAAGATTGTATGAACAAATGCCCGAACCAAAGTATGTTATTGCTATGGGAGCGTGTACAATTACAGGAGGGATGTTTAGTACCGATTCTTATAGTACTGTTCGAGGGGTTGATAAGCTAATTCCTGTGGATGTTTATTTGCCGGGCTGTCCACCTAAACCAGAGGCAGTTATAGATGCTATAACAAAACTTCGTAAGAAAATTTCTCGAGAAATCTATGAAGATAGAATTCGATCTCAACAGGGGAATCGGT-GT-----TTTACTACCAATCACAAGTTCCTTTTTGTACGCAGTACGCATACTGGAAATTATGA-TCAAGAATTACTCTATCAACCATCATCTACTTC------AGAGATCCCTAC------TGAAACATTTTTCAAATACAAAAGT---TCAGTCTC------TTCCCGCGAATTAGTAAAT
>Castanea_mollissima
ATGAATTCCATT---GAGTTTCCCTTA------CTTGATCGAACAGCCCCCCCAAAAAATTCAGTTATTTCAACTACATCAAATGATCTTTCAAATTGGTCAAGACTGTCCAGTTTGTGGCCGCTTCTATATGGTACCAGTTGTTGTTTCATTGAATTTGCTTCATTAATAGGCTCACGATTCGACTTTGACCGTTATGGGCTGGTACCAAGATCGAGTCCTAGACAGGCAGACCTAATTTTAACTGCGGGTACAGTAACAATGAAAATGGCTCCTTCTTTAGTGAGATTATATGAACAAATGCCTGAACCAAAATATGTTATTGCTATGGGAGCATGTACAATTACAGGGGGTATGTTCAGTACCGATTCTTATACTACTGTTCGGGGGGTCGATAAGCTAATTCCTGTAGATGTCTATTTGCCAGGTTGTCCACCTAAACCGGAGGCAGTTATAGATGCTATAACAAAACTTCGTAAAAAACTATCTCGAGAAATCTATGAAGATCGAATTAGGTCTCAACAGGGGAGTCGGT-GT-----TTTACTATCAACCACAAGTTTTATATTGGACGAAGTACTCATACTGGAAATTATGA-TCGAGGATTACTCGATCAACCACCATCTACATCGACTTCAGAGATCCCTCT------TGAAATATTTTTCAAATACAACAAGAGTTCAGTATC------TTCCCCCGAATTAGTGAAT
>Catha_edulis
ATGAATCCCATT---GCGTTTCCCTTA------CTTGATCGAACAACC------CAAAATTCTGTTATTTCAACTACATCAAATGATCTTTCAAATTGGTCAAGACTCTCCAGTTTATGGCCCCTTCTCTACGGTACAAGTTGTTGCTTCATTGAATTTGCTTCATTAATAGGTTCACGCTTCGACTTTGATCGTTATGGACTAGTACCACGATCTAGTCCTAGACAAGCCGATCTAATTTTAACAGCTGGCACTGTAACAATGAAGATGGCACCCTCTTTAGTGAGACTCTATGAACAAATGCCTGAACCTAAATATGTAATTGCCATGGGAGCCTGTACAATTACAGGCGGGATGTTCAGTACCGAGTCTTATAGTACTGTTCGGGGAGTCGATAAGCTAATTCCCGTAGATGTTTATTTGCCTGGTTGCCCACCTAAACCAGAGGCGGTTATAGATGCCATAACAAAACTTCGTAAGAAAATATCTCGAGAAATATCTGAAGATCGAATTAGGGCTCAACAAGAAAATCGTT-GT-----TTTACTACCAATCACGAGTTGCGCGTCGGACGCAGTACTCATACTGGAAATTATGA-TCAAGGATTACTCTATCAACCACTATCTACGTC------AGAGATCCCTCCTGAAACTGAAACATTTTTTAAATACACAGCAGGGTCAGTATC------TTCCCATGAATTAGTAAAT
>Ceratopetalum_apetalum
ATGAATTCCATT---GAGTTTCCCTTA------CTTGATCGAACAACC------CAAAATTCAGTTATTTCAACTACATCAAATGATCTTTCAAATTGGTCAAGACTCTCCAGTTTATGGCCGCTTCTCTATGGTACCAGTTGTTGCTTCATTGAATTTGCTTCATTACTAGGCTCACGATTCGACTTTGATCGTTATGGACTAGTACCAAGATCTAGTCCTAGACAGGCGGATCTAATTTTAACAGCCGGCACAGTAACAATGAAAATGGCTCCTTCTTTAGTGAGATTATATGAACAAATGCCTGAACCGAAATATGTTATTGCTATGGGAGCATGTACAATTACAGGGGGGATGTTCAGTACCGATTCTTATAGTACTGTTCGGGGAGTCGATAAGCTAATTCCTGTGGATGTCTATTTGCCGGGCTGTCCACCTAAACCGGAGGCAGTTATAAATGCTATAACAAAACTGCGTAAGAAAATATCTCGAGAAATCTATGAAGATCGAATTCGGTCTCAACAGAAGAATCGGT-GT-----TTTACTACCAATCACAAGTTTCATGTTGGACGCAGTATTCATACTGGAAATTATGA-TCAAGGATTACTCTATCAACCACCATTTACTTC------AGAGATCCCCCC------TGAAACATTTTTCAAATACAAAAAG---TCAGTATC------TTCCCGCGAATTAGTGAAT
>Citrus_sinensis
ATGAATTCTATT---GAATTTTCCTTA------CTTGATCGAACAACC------CCAAATTCATTTATTTCAACTACATCAAACGATCTTTCAAATTGGTCAAGACTCTCCAGCTTATGGCCGCTTCTTTATGGTACCAGTTGTTGTTTCATTGAATTTGCTTCATTAATCGGCTCGCGGTTCGATTTTGACCGTTATGGGCTGGTACCAAGATCGAGCCCTAGACAGGCGGACCTAATTTTAACAGCTGGTACAGTAACAATGAAAATGGCTCCTTCTTTAGTGAGATTATATGAACAAATGCCTGAACCAAAATATGTTATTGCTATGGGAGCATGTACAATTACAGGGGGGATGTTCAGTACCGATTCGTATAGTACTGTTCGAGGAGTTGATAAGCTAATTCCCGTGGATGTTTATTTGCCGGGTTGCCCGCCTAAACCAGAGGCCGTTATAGATGCCATAACAAAACTTCGTAAGAAAATATCTCGAGAAATCTATGAAGATCGAATTCGATTGCAACGGGAGAATCGCA-CT-----TTTACTACCAATCACAAGTTTCGTGTTGTATGCAGTACTAATACTGGAAATTATGA-TCAAGGATTACTTTATCAACCACCATCTACGTC------AGAAATCCCGCC------TGAAACCTTTTTCAAATACAAAAGT---TCAGTATC------TTCCCCCGAATTCATTAAT
>Cucumis_melo
ATGAATTCCATC---GAGTTTCCCTTA------CTTGATCGAACAACC------CAAACTTCAGTTATTTCAACTACATCAAATGATCTTTCAAATTGGTCAAGACTCTCCAGTTTATGGCCGCTTCTCTATGGTACCAGTTGTTGCTTCATTGAATTCGCTTCATTAATAGGTTCACGATTCGACTTTGATCGTTATGGACTGGTACCAAGATCTAGTCCTAGACAGGCAGACTTAATTTTAACAGCGGGTACGGTAACAATGAAAATGGCTCCTTCTTTAGTAAGATTATATGAGCAAATGCCTGAACCAAAATATGTTATTGCTATGGGAGCATGTACAATTACAGGAGGGATGTTCAGTACCGATTCTTATAGTACTGTTCGGGGAGTCGATAAGTTAATTCCTGTCGATGTGTATTTGCCGGGTTGTCCGCCTAAACCCGAGGCTGTTATAGATGCTATAACAAAACTTCGTAAGAAAATATCTCGAGAAATCTATGAAGATCGAATTAAGTCTCAAGAGGAAAATCGGT-GT-----TTTACTACCAATCACAAATTTCATGTTGGCCCAAGTACTAATACTGGAAATTACGA-TCAAGGATTACTCTATCAACCATCATCTACTTC------AGAGATCATCCCTC---CTGAAACTTTTTTCAAATACAAAAGT---GCAGTCTC------TTCCTACGAATTAGTAAAT
>Eucalyptus_grandis
ATGAATTCCATA---GAATTTCCCTTA------CTTGCTCGAACAACC------CAAAATTCAGTTATTTCAACTACATTAAATGATCTTTCAAATTGG------------------------CTTCTTTATGGTACCAGTTGTTGCTTCATTGAATTTGCTTCATTAATAGGCTCACGATT------------------ACTGGTACCAAGATCGAGTCCTAGA------GACCTCATTTTAACAGCCGGCACAGTAACAATGAAAGTG---------------AGATTATATGAACAAATGCCTGAACCAAAATATGTTATTGCTATGGGAGCATGTACAATTACAGGGGGGATGTTCAGTACCGATTCGTATAG------------------------AATTCCTGTAGATGTCTATTTGCCAGGCTGTCCGCCTAAACCAGAGGCAGTTATAGATGCTATAACAAAACTTCGTAAGAAAATAGCTAGAGAAATCTATGAAGAGCGAATTAGGTCTCAAGAAGAAAATCGGT-GT-----TTTACTACCAATCACAAGTTTCATGTTGGACGCAGTATTCATACTGGAAATTATGA-TCAAGGATTGCTCTATCAATCACCATCTACTTC------AGAGATACCTCC------TGAAACATTTTTCAAATACAAAAGT---TCAGTATC------TTCCCACGA-TTAGTGAAG
>Euonymus_japonicus
ATGAATTCCATT---GCGTTTCCCTTA------CTTGATCGAACAACC------CAAAATTCTGTTATTTCAACTACATCAAATGATCTTTCAAATTGGTCAAGACTCTCCAGTTTATGGCCCCTTCTCTACGGTACGAGTTGTTGCTTCATTGAATTTGCTTCATTAATAGGTTCACGCTTCGACTTTGATCGTTATGGACTAGTACCACGATCTAGTCCTAGACAAGCAGATCTCATTTTAACAGCCGGCACTGTAACAATGAAGATGGCACCCTCTTTAGTGAGACTCTATGAACAAATGCCTGAACCTAAATATGTAATTGCCATGGGAGCCTGTACAATTACAGGTGGGATGTTCAGTACCGAGTCTTATAGTACTGTTCGGGGAGTCGATAAGCTAATTCCCGTAGATGTTTATTTGCCTGGTTGCCCACCTAAACCAGAGGCGGTTATAGATGCCATAACAAAACTTCGTAAGAAAATATCTCGAGAAATATCTGAAGATCGAATTAGGGCTCAACAAGAAAATCGTT-GT-----TTTACTACCAATCACCAGTTTCGCCTTGGGCGCAGTACTCATACTGGAAATTATGA-TCAAGGATTACTCTATCAACCACTATCTACGTC------AGAGATCCCTCCTGAAACTGAAACATTTTTTAAATACACAGCGGGGTCAGTATC------TTCCCACGACTTAGTAAAT
>Ficus_racemosa
ATGAATTCCATTATTGAGTTTCCCTTA------CTTGATCGAACAACC------CAAAATTCAGTCATTTCAACTACATCAAGCGATCTTTCAAATTGGTCAAGACTCTCCAGTTTATGGCCACTTCTCTATGGTACCAGTTGTTGCTTTATTGAATTTGCTTCATTAATAGGCTCACGATTTGACTTTGATCGTTATGGACTGGTACCAAGATCTAGTCCTAGACAGGCAGACCTAATTCTAACAGCAGGCACAGTAACAATGAAAATGGCTCCCTCTTTAGTAAGATTATATGAACAAATGCCGGAACCGAAATATGTTATTGCTATGGGAGCATGTACAATAACGGGGGGGATGTTCAGTACCGATTCTTATAGTACTGTTCGGGGGGTCGATAAGCTAATTCCTGTGGATGTTTATTTGCCGGGATGTCCTCCTAAACCGGAGGCTGTTATAGATGCTATAACAAAACTTCGTAAGAAAATATCTAGAGAAATCTATGAAGATCGAATTAGATCTCAACAGGAGAATCGTT-GT-----TTTACTACCAGCCACAAGTTTCGTGTTGGACGCAGTACTCATACTGGAAATTATAA-TCAAGGATTACTCTATCAATCACCATCTACTTC------AGAGATCCCCAC------TGAAACATTTTTCAAATACAAAAAT---TCAGTATC------TTCCCACGAATTAGTGAAT
>Glycine_max
ATGAATTCCATT---GAGTTTCCCTTA------CTTGATCAAACAACC------AAAAATTCAGTTATTTCAACTACATTAAATGATCTTTCAAATTGGTCAAGATTATCCAGTTTATGGCCGCTTCTCTATGGTACTAGTTGTTGCTTCATTGAATTTGCTTCATTAATAGGATCACGATTCGACTTTGATCGTTATGGACTAGTACCACGATCGAGTCCTCGGCAAGCAGACCTAATTTTAACTGCGGGCACAGTCACTATGAAAATGGCTCCTTCTTTAGTTCGATTATATGAACAAATGCCCGAACCTAAATATGTTATTGCTATGGGAGCATGTACAATTACAGGGGGGATGTTTAGTACCGATTCTTATAGTACTGTTCGGGGCGTGGATAAACTAATCCCAGTGGATGTCTATTTGCCGGGCTGTCCACCTAAACCGGAGGCTATTATAGATGCTATAACAAAACTTCGTAAGAAAATATCTCGAGAAATATATGAAAATCAAATGAGTTCTCAACGAGAGAATAGAT-GT-----TTTACAACCAACCACAAGTTTCATATTGGATACAGTACTCATACTGGCAATTATGG-TCAAGAATTATTCTATCAACTGCCATCTACTTC------AGAGATACCATC------TGACACATTTTTT??????????????????????????---???????????????????
>Gossypium_arboreum
ATGAATTCCATC---GAATTTCCCTTA------CTTGATCGAACAACC------CAAAATTCAGTTATTTCAACTACATTAAATGATCTTTCAAATTGGTCAAGACTCTCCAGTTTATGGCCGCTTCTTTATGGTACCAGTTGTTGCTTTATTGAATTTGCTTCATTAATAGGCTCACGCTTCGACTTTGATCGTTATGGGCTGGTACCAAGATCGAGTCCTAGACAGGCAGACCTAATTTTAACAGCTGGAACAGTAACAATGAAAATGGCGCCCTCTTTAGTGAGATTATATGAACAAATGCCCGAACCTAAATATGTTATTGCTATGGGCGCGTGTACAATTACAGGAGGGATGTTCAGTACTGATTCTTATAGTACTGTTCGGGGGGTCGATAAGCTAATTCCCGTGGATGTCTATTTGCCGGGCTGTCCCCCTAAACCCGAGGCAGTTATAGATGCTATAACAAAACTTCGTAAGAAAATATCTCGCGAAATCTATGAAGATCGAATTAGATCTCAACAGGGGGATCGGT-GT-----TTTACTACCAATCACAAGTTTTGTCTTGTACGCAGTACTCGTACTGGAAATTATAA-TCAAGGATTGCTCTATCAACCACCATCTACTTC------AGAGATTCCTCC------TGAAACATTTTTCAACTACAAGGGT---TCACTATC------TTCCCACGAATTAGTAAAT
>Heritiera_angustata
ATGAATTCCATG---GAATTTCCCTTA------CTTGATCGAACAACC------CAAAATTCAGTTATTTCAACTACATTAAATGATCTTTCAAATTGGTCAAGACTCTCCAGTTTATGGCCGCTTCTTTATGGTACCAGTTGTTGCTTCATTGAATTTGCTTCATTAATAGGCTCACGATTCGACTTTGATCGTTATGGGCTGGTACCAAGATCGAGTCCTAGACAGGCGGACCTAATTTTAACAGCTGGAACAGTAACAATGAAAATGGCTCCCTCTTTAGTGAGATTATATGAACAAATGCCCGAACCTAAATATGTTATTGCTATGGGCGCGTGTACAATTACAGGAGGGATGTTCAGTACTGATTCTTATAGTACTGTTCGGGGAGTCGATAAGCTAATTCCTGTGGATGTCTATTTGCCGGGCTGTCCCCCTAAACCCGAGGCAGTTATAGATGCTATAACAAAACTTCGTAAGAAAATATCTCGCGAAATCTATGAAGATCGAATTAGATCTCAACAGGGGGATCGGT-GT-----TTTACTACCAATCACAAGTTTTGTCTTGTACGCAGTACTCATACTGGAAATTATAA-TCAAGGATTACTCTATCAACCACCATCTACTTC------AGAGATTCCTCC------CAAAACATTTTTCAACTACAAAAGT---TCAATATC------TTCCCACGAATTAGTGAAT
>Heuchera_sanguinea
ATGAATTCCATC---GAGTTTCCCTTA------CTCGATCGAACAACC------CAAAATTCAGTCATTTCAACTACATCAAATGATCTTTCAAATTGGTCAAGACTTTCCAGTTTATGGCCGCTTCTCTATGGTACCAGTTGTTGCTTCATTGAATTTGCTTCATTAATAGGCTCACGATTCGACTTTGATCGTTATGGACTGGTACCAAGATCCAGTCCTAGACAAGCGGACCTAATTTTAACAGCTGGTACAGTAACAATGAAAATGGCCCCTTCTTTAGTGAGATTATACGAACAAATGCCTGAACCAAAATATGTTATTGCTATGGGAGCATGTACAATTACAGGGGGGATGTTCAGTACCGATTCTTATAGTACTGTTCGAGGAGTCGATAAGCTAATTCCTGTGGATGTCTATTTGCCAGGCTGTCCACCTAAACCGGAGGCAGTTATAGATGCTATAACAAAACTGCGTAAGAAAATATCTCGAGAAATCTATGAGGATAGAATTAGGTCTCAACGAGGGAATCGGT-GT-----TTTACTACCAATCACAAGTTTCATGTTGGACGCAGTACTCATACTGGAAATTATGA-TCAAGGATTACTCTATCAATCGCCGTCTACTCC------AGAGATCCCCCC------GGAAACATTTTTCAAATACAAAAGT---TCAGTATC------TTCTCACGAATTAGTGAAT
>Jatropha_curcas
ATGAATTCCATT---GAGTTTCCTTTA------CTTGATCAAACAACT------AAAATTTCAGTTATTTCAACTACATCAAATGATCTTTCAAATTGGTCAAGACTCTCCAGTTTATGGCCACTTCTCTATGGTACCAGTTGTTGCTTCATTGAATTTGCTTCGTTAATAGGCTCACGATTCGACTTTGATCGTTATGGACTAGTACCAAGATCTAGTCCTAGACAAGCGGACCTGATTTTAACAGCCGGCACAGTAACCATGAAAATGGCTCCCTCTTTAGTGAGATTATATGAACAAATGCCAGAACCAAAATATGTTATTGCTATGGGGGCATGTACAATTACAGGGGGGATGTTCAGTACCGATTCTTATAGTACTGTTCGGGGAGTCGATAAGCTAATTCCTGTAGATGTCTATTTGCCAGGCTGTCCACCTAAACCGGAGGCGGTTATAGATGCTATAACAAAACTTCGTAAAAAAATATCTCGAGAAATTTATGAAGATCGAATTAGGTCTCAACCGGGGAATCGGT-GT-----TTTACTACCAATCACAAGTTTAATATTGAACGCACTACTCATACTGGAAATTATGA-TCGAGGATTACTCTATCAACCGCCGTCTACTTC------AAAGATCCCTCC------TGAAACATTTTTCAAATATAAAAGG---TCAGTATC------GTCCCACGAATTAGTAAAT
>Larrea_tridentata
ATGAATTCCATT---GAGTTTCCTTTA------CTTGATCGAACAACA------AAAAATTCAGTTATTTCAACTACATTAAATGATTTTTCCAATTGGTCAAGACTTTCCAGTTTATGGCCACTTCTGTATGGTACGAGTTGTTGCTTCATTGAATTTGCTTCATTAATAGGTTCACGATTCGATTTTGATCGTTATGGATTGGTACCAAGATCGAGTCCTAGACAAGCAGATCTCATTTTAACAGCCGGTACAGTAACAATGAAAATGGCTCCGTCTTTAGTAAGATTATATGAACAAATGCCTGAACCAAAATATGTGATTGCTATGGGAGCCTGTACAATTACAGGAGGGATGTTCAGTACTGATTCTTACAGTACTGTCCGGGGAGTCGATAAGCTAATTCCTGTGGATATCTATTTACCCGGTTGTCCGCCTAAACCGGAAGCGGTGATAGATGCTATAACAAAACTTCGTAAGAAAATATCTCGAGAAATCTATGAAGATCGAATTCAGCATCAACGGGAGAATCGGT-GT-----TTTACCACTACTCACAAATTTCATGTCAGACGCAGTACTCATACCGGAAATTATGA-ACAAGGATTACTTGATCAATCGCCATTGACTTC------AGAGATACCTCC------TGAAGCTTTTTTAAAATATAAAAGT---TCAGTATC------TTCTCACGAATTTCTGAAT
>Liquidambar_styraciflua
ATGAATTCCATT---GAGTTTCCCTTA------CTTGATCGAACAACC------CAAAATTCAGTTATTTCAACTACATCAAATGATCTTTCAAATTGGTCAAGACTATCCAGTTTATGGCCGCTTCTCTATGGTACCAGTTGTTGCTTCATTGAATTTGCTTCATTAATAGGTTCACGATTTGACTTTGATCGTTATGGATTGGTACCAAGATCGAGTCCTAGACAAGCGGACCTAATTTTAACAGCTGGTACGGTAACAATGAAAATGGCTCCCTCTTTAGTGAGATTATATGAGCAAATGCCTGAACCAAAATATGTTATTGCTATGGGAGCATGTACAATTACAGGGGGGATGTTCAGTACCGATTCTTATAGTACTGTTCGGGGAGTCGATAAGCTAATTCCTGTGGATGTCTATTTGCCGGGATGTCCACCTAAACCGGAGGCAGTTATAGATGCTATAACAAAACTTCGTAAGAAAATATCTCGAGAAATCTATGAAGATAGAATTAGGTCTCAACAGGGGAATCGGT-GT-----TTTACTACTAATCACAAGTTTCATGTTGGACGCAGTACTCATACTGGAAATTATAA-TCAAGGATTACTCTATCAATCGCCATCGACTTC------AGAGATCCCTCC------TGAAACATTTTTCAAATACAAAAAG---TCAGTATC------TTCCCACGAATTAGTGAAT
>Manihot_esculenta
ATGAATTCCATT---GAGTTTCCTTTA------CTTGATCGAACAACT------CAAATTTCAGTTATTTCAACTACATCAAATGATCTTTCAAATTGGTCAAGACTCTCCAGTTTATGGCCACTTCTCTATGGTACCAGTTGTTGCTTCATTGAATTTGCTTCATTAATAGGCTCACGATTCGACTTTGATCGTTATGGGCTAGTACCAAGATCTAGTCCTAGACAAGCGGACCTGATTTTAACAGCCGGCACAGTAACCATGAAAATGGCTCCTTCTTTAGTAAGATTATATGAACAAATGCCTGAACCAAAATATGTTATTGCTATGGGGGCATGTACAATTACAGGGGGAATGTTCAGTACCGATTCTTATAGTACTGTTCGGGGGGTCGATAAGCTAATTCCTGTAGATGTCTATTTGCCAGGCTGTCCACCTAAACCGGAGGCGGTTATAGATGCTATAACAAAACTTCGTAAAAAAATATCTCGAGAAATTTATGAAGATCGAATTAGGTCTCAACCGGGGAAACGGT-GT-----TTTACTACTAATCACAAGTTTAATATTGAACGCACTACTCATACCGGAAATTATGA-TCAAGAATTACTCTATCAATCGCCGTCTACTTC------AAAGATCCCTCC------TGAAACATTTTTCAAATATAAAAGG---TCAGTATC------GTCTAACGAATTAGTAAAT
>Morus_indica
ATGAATTCCATT---GAGTTTCCCTTA------CTTGATCGAACAACC------CAAAATTCAGTCATTTCAACTACATCAAGTGATCTTTCAAATTGGTCAAGACTCTCCAGTTTATGGCCGCTTCTCTATGGTACCAGTTGTTGCTTTATTGAATTTGCTTCATTAATAGGCTCACGATTCGACTTTGATCGTTATGGACTGGTGCCAAGATCTAGTCCTAGACAGGCAGACCTAATTCTAACAGCGGGCACAGTAACAATGAAAATGGCTCCTTCTTTAGTGAGATTATATGAACAAATGCCGGAACCGAAATATGTTATTGCTATGGGAGCATGTACAATAACGGGGGGGATGTTCAGTACCGATTCTTATAGTACTGTTCGGGGGGTCGATAAGCTAATTCCTGTGGATGTTTATTTGCCGGGATGTCCACCTAAACCGGAGGCAGTTATAGATGCTATAACAAAACTTCGTAAGAAAATATCTCGAGAAATCTATGAAGATCGAATTAGATCTCAACAGGAGAATCGGT-GT-----TTTACTACCAGCCACAAGTTTCGTGTTGGACGCAGTACTCATACTGGAAATTATAA-TCAAGGATTACTGTATCAATCACCATCTACTTC------AGAGATCCCCAC------TGAAACTTTTTTCGAATACAAAAGT---TCAGTATC------TTCTCACGAATTAGTGAAT
>Oenothera_parviflora
ATGAATTCCATA---GAATTTACCTTA------CTTGCTCGAAGAACG------CAAAATTCAGTTATTTCAACTACATCAAATGATCTTTCAAATTGGTCAAGGCTCTCGAGTTTATGGCCGCTTCTTTATGGTACCAGCTGTTGCTTCATTGAATTTGCTTCATTAATAGGCTCACGATTCGACTTTGATCGTTATGGACTGGTACCAAGATCGAGTCCTAGACAGGCGGACCTCATTTTAACAGCTGGCACAGTAACAATGAAAATGGCTCCTTCTTTAGTGAGATTATATGAACAAATGCCCGAACCAAAATATGTTATTGCTATGGGAGCGTGTACAATTACCGGGGGTATGTTCAGTACCGATTCTTATAGTACTGTTCGTGGAGTAGACAAGCTAATTCCTGTAGATGTCTATTTGCCAGGCTGCCCGCCTAAACCGGAGGCTATTATAGATGCTATAACAAAACTTCGTAAGAAAATATCTAGAGAAATCTATGAAGATCGAATTAGGTCTCAAGAGGAGAATCGAT-GT-----TTTACTACCAATCACAAGTTTCATGTTGGACCGAGTATGCATACTGGAAATTATGA-TCCAGGATTACTTTATCAATTACCATCTACTTC------AGAGATCGCTTC------TGAAACATTTTTCAAATACAAAAGT---TCAGTATC------TGCCCACGAATTAGTGAAT
>Oxalis_latifolia
ATGAATTCCATT---GAATTTCCCTAT------CTTGATCGAACAACC------AAAAATTCAGTTATTTCAACTACATCAAATGATCTTTCAAATTGGTCAAGACTCTCCAGTTTATGGCCGCTTCTCTATGGTACCAGTTGTTGCTTTATTGAATTTGCTTCATTAATAGGCTCACGGTTTGACTTTGATCGTTATGGACTAGTACCAAGATCTAGTCCTAGACAGGCGGATCTAATTTTAACAGCCGGCACAGTAACAATGAAAATGGCTCCTTCTTTAGTGAGATTATATGAACAAATGCCTGAACCAAAATATGTTATTGCTATGGGAGCATGTACAATTACAGGGGGGATGTTCAGTACCGATTCTTATAGTACTGTTCGAGGAGTCGATAAGCTAATTCCTGTGGATGTTTATTTGCCGGGCTGTCCACCTAAACCAGAGGCAGTTATAGATGCTATAACAAAACTTCGTAAGAAAATATCTCAAGAAATCTATGAAGATCGAATTCTATCTCAACAGAAAAATCGAT-GT-----TTTACTACCAATCACAAGTTTCATGTTGGATGCAGTTCTCATACTGGAAATTATGA-TCAAGGAATAATCTATCAACCACCATCTACTTC------AGAGATCCCTCC------TGAAACATTTTTCAAATATAAAAAG---TCAGTATC------TTCCTGCGAATTAGTGAAT
>Parnassia_brevistyla
ATGAATTCCATT---GAGTTTCCCTTA------CTTGATCGAACAACC------CCAAATTCTGTTATTTCAACTACATCAAATGATCTTTCAAATTGGTCAAGACTCTCCAGTTTATGGCCCCTTCTCTATGGTACTAGTTGTTGCTTTATTGAATTTGCTTCATTAATAGGTTCACGATTCGACTTTGATCGTTATGGACTAGTACCACGGTCAAGTCCTAGACAAGCAGACCTAATTTTAACAGCCGGCACCGTAACAATGAAGATGGCCCCCTCTTTAGTGAGACTGTATGAACAAATGCCGGAACCAAAATATGTAATTGCCATGGGAGCATGTACAATTACAGGGGGGATGTTCAGTACCGAATCTTATAGTACTGTTCGGGGAGTCGACAAGCTAATTCCTGTAGATGTTTATTTGCCGGGTTGCCCCCCTAAACCAGAGGCGGTTATAGATGCTATAACAAAACTTCGTAAGAAAATATCTCGAGAAATTTATAAAGATCCAATTAGAGATCAACAAAAGAATCGTT-GT-----TTTACTATCAAGCACCAGTTTCGTGTTGGACGAAGTACTTATACTGGAAATTATGA-TCAAAGATTACTCTATCAACCACTATCTACATC------GGAGATCCCCCC------TGAAACGTTTTTCAAAAACACAGCAGAGGCTGTATC------TTCCCCCGAATTAGTGAAT
>Passiflora_biflora
ATGAATTCCATT---GAGTTTTCCGTA------CTTGATCGAACAACC------CCAATTTCAGTTATTTCAACTACACCAAATGACCTTTCAAATTGGGCAAGACTCTCCAGTTTATGGCCACTTCTCTATGGTACCAGTTGTTGCTTTATTGAATTTGCTTCATTAATAGGCTCACGATTCGACTTTGATCGTTATGGACTAGTACCAAGATCTAGTCCTAGGCAGGCGGACCTTATTTTAACAGCCGGTACTGTAACTATGAAAATGGCTCCTTCCTTAGTAAGATTATATGAACAAATGCCTGAACCAAAATATGTTATTGCTATGGGAGCATGTACAATTACAGGAGGGATGTTCAGTACTGATTCTTATAGTACTGTTCGGGGAGTCGATAAGCTAATTCCTGTAGATGCCTATTTGCCAGGCTGTCCTCCTAAACCGGAGGCTGTTATAGATGCTATAACAAAACTTCGTAAAAAAATATCTCGAGAAATTTCTGAAGATCGAATTAGGTCTCAACAGGGAAATCGGT-CT-----TTTAGCACGAATCACAAGTTTTCTATTGAACGCACTACTCATACTAGAAATTATGA-GCAACGATTATTCTATCAACCCCCTCCTACTTC------AAAAGTATCCCC------GGAAGCTTTTTTTAAATACAAAAAG---GCAGTTTC------GTCCCAGGAATTCGCAAAT
>Pelargonium_quercifolium
ATGAATTCCGTC---GAGTTTCCCTTACTTGATCTTGATCGAAGAACC------AAAAATTCAGTTATTTCAACTACATCAAACGATCTTTCAAATTGGTCAAGGCTCTCCAGTCTATGGCCGCTTCTTTATGGTACGAGCTGTTGTTTCATTGAATTTGCTTCATTAATAGGCTCACGATTTGACTTTGATCGTTATGGACTGGTACCAAGATCAAGTCCTAGACAGGCGGACCTTGTTTTAACAGCTGGCACAGTAACAATGAAAATGGCTCCCTCTTTAGTGAGATTATATGAACAAATGCCCGAACCAAAATATGTTATTGCTATGGGAGCCTGTACAATTACAGGAGGAATGTTCAGTACGGATTCTTATAGTACTGTTCGGGGAGTTGATAAGCTAATTCCTGTAGATGTTTATTTGCCGGGTTGTCCGCCTAAGCCAGAGGCAGTTATAGATGCTATAACAAAACTTCGTAAGAAAATATCTCGAGAAATCTATGAAGATCGAGTTAGGTCTCAACGGGTGAATCGCT-AT-----TTCACTACCAATCACAAGTTGCGTATTGGACGCAGTATTCATATCGGAAATTATGA-TAAAGGATTCTTCTACCAACCACCAGCTACTTC------AAAAATACCGGC------TGAAAAATTTTTCAAATACAAAACT---TCAGCACCTTCACCTTCTCACGAATTAGTGAAT
>Pentactina_rupicola
ATGAATTCCATT---GAATTTCCTTTA------CTTGATCGAACAACC------CAAAATTCAGTTATTTCAACTACATCAAGTGATCTTTCAAATTGGTCAAGACTCTCCAGTTTATGGCCGCTTCTCTATGGTACCAGTTGTTGTTTCATTGAATTTGCTTCATTAATAGGCTCACGATTCGACTTTGATCGTTATGGACTGGTGCCACGATCTAGTCCTAGACAGGCAGACCTAATTTTAACAGCAGGCACAGTAACAATGAAAATGGCTCCTTCTTTAGTGAGATTATATGAACAAATGCCTGCACCAAAATATGTTATTGCTATGGGAGCGTGTACAATTACAGGGGGGATGTTTAGTACCGATTCTTATAGTACTGTTCGGGGAGTGGATAAGCTAATTCCTGTGGATGTCTATTTGCCGGGCTGTCCACCTAAACCGGAGGCCGTTATAGATGCTATAACAAAACTTCGTAAAAAAATATCTCGAGAAATCTATGAAGATCGAATTAGATCTCAACAGGAGAATCGGT-GT-----TTTACTACCAGCCATAAGTTTCGTGTTGGACGCAGTACTCATACTGGAAATTATGA-CCAAGGATTACTCTATCAACCACCATCTACTTC------AGAGATCCCGCC------TGAAATATTTTTCAAGTATAAAAGT---TCAGTAGC------TTCCCACGAATTTGTGAAT
>Populus_alba
ATGAATTCCATT---GAGTTTCCCTTA------CTTGATCGAACAACC------CCAATTTCAGTTATTTCAACTACATCAAATGATCTTTCAAATTGGTCAAGACTCTCCAGTTTATGGCCGCTTCTCTATGGTACCAGTTGTTGCTTCATTGAATTTGCTTCATTAATAGGCTCACGATTCGACTTTGATCGTTATGGGCTAGTACCAAGATCTAGTCCTAGACAAGCGGACCTGATTTTAACAGCCGGCACAGTAACCATGAAAATGGCTCCTTCTTTAGTGAGATTATATGAACAAATGCCGGAACAAAAATATGTTATTGCTATGGGAGCATGTACAATTACAGGGGGAATGTTCAGTACGGATTCTTATAGTACTGTTCGGGGAGTCGATAAGCTAATTCCTGTAGATGTCTATTTGCCGGGCTGCCCTCCTAAACCGGAGGCGATTATAGATGCTATAACAAAACTTCGTAAAAAAATATCTCGAGAGATTTATGAAGATCGAATTAGGTCTCAACAGGGGAATCGGT-GT-----TTTACTACCAATCACAAGTTTCATATTGGACGTACTACTAATACTGGAAATTATGA-TCAAGGATTACTCTATCAACCGCCGTCTACTTC------AAAAATAGCTCC------TGAAGCCTTTTTCAAATACAAAAAG---TCAGTATC------GTCCTCTGAATTAGTAAAT
>Prunus_persica
ATGAATTCCATTATTGAATTTCCTTTA------CTTGATCGAACAACC------CAAAATTCAGTTATTTCAACTACATCAAGCGACCTTTCAAATTGGTCAAGACTCTCCAGTTTATGGCCGCTTCTCTATGGTACCAGTTGTTGCTTCATTGAATTTGCTTCGTTAATAGGCTCACGATTCGACTTTGATCGTTATGGACTGGTGCCACGATCTAGTCCTAGACAGGCAGACCTAATTTTAACAGCAGGCACAGTAACAATGAAAATGGCCCCTTCTTTAGTGAGATTATATGAACAAATGCCTGAACCAAAATACGTTATTGCTATGGGAGCATGTACAATTACAGGGGGGATGTTCAGTACCGATTCTTATAGTACTGTTCGGGGAGTTGATAAGCTAATTCCTGTGGATGTCTATTTGCCGGGCTGTCCACCTAAACCGGAGGCCGTTATAGATGCTATAACAAAACTTCGTAAGAAAATATCTCGAGAAATCTATGAGGATCGAATTAGATCTCAACAGGAGAATCGGT-GT-----TTTACTACCAGCCATAAGTTTCGTGTTGGATGCAGTACTCATACTGGAAATTATGA-TCAAGAATTACTCTATCAACCACCATCTACTTC------AGAAATCCCTCC------TGAAATATTTTTCAAATATAAAAGT---TCAGTAGC------TTCCCACGAATTAGTGAAT
>Quercus_nigra
ATGAATTCCATT---GAGTTTCCCTTA------CTTGATCGAACAGCC------CCCAATTCAGTTATTTCAACTACATCAAATGATCTTTCAAATTGGTCAAGACTGTCCAGTTTGTGGCCGCTTCTATATGGTACCAGTTGTTGTTTCATTGAATTTGCTTCATTAATAGGCTCACGATTCGACTTTGACCGTTATGGGCTGGTACCAAGATCGAGTCCTAGACAGGCAGACCTAATTTTAACTGCGGGTACAGTAACAATGAAAATGGCTCCTTCTTTAGTGAGATTATATGAACAAATGCCTGAACCAAAATATGTTATTGCTATGGGAGCATGTACAATTACAGGGGGTATGTTCAGTACCGATTCTTATACTACTGTTCGGGGGGTCGATAAGCTAATTCCTGTAGATGTCTATTTGCCAGGTTGTCCACCTAAACCGGAGGCAGTTATAGATGCTATAACAAAACTTCGTAAAAAACTATCTCGAGAAATCTATGAAGATCGAATTAGGTCTCAACAGGGGAGTCGGT-GT-----TTTACTATCAACCACAAGTTTTATATTGGACGAAGTACTCATACTGGAAATTATGA-TCGAGGATTACTCGATCAACCACCATCGACTTC------GGAGATCCCTCT------TGAAATATTTTTCAAATACAAGAGT---TCAGTATC------TTCCCCCGAATTAGTGAAT
>Salix_babylonica
ATGAATTCCATT---GAGTTTCCCTTA------CTTGATCGAACAACC------CCAATTTCAGTTATTTCAACTACATCAAATGATCTTTCAAATTGGTCAAGACTCTCCAGTTTATGGCCGCTTCTCTATGGTACCAGTTGTTGCTTCATTGAATTTGCTTCATTAATAGGTTCACGATTCGACTTTGATCGTTATGGGCTAGTACCAAGATCTAGTCCTAGACAAGCGGACCTGATTTTAACAGCCGGCACAGTAACTATGAAAATGGCTCCTTCTTTAGTGAGATTATATGAACAAATGCCGGAACCAAAATATGTTATTGCTATGGGAGCATGTACAATTACAGGGGGAATGTTCAGTACGGATTCTTATAGTACTGTTCGGGGAGTCGATAAGCTAATTCCTGTAGATGTCTACTTGCCGGGCTGCCCTCCTAAACCAGAGGCGATTATAGATGCTATAACAAAACTTCGTAAAAAAATCTCTCGAGAGATTTATGAAGATCGAATTAGGTCTCAACAGGGGAATCGGT-GT-----TTTACTACCAATCACAAGTTTCATATTGGACGCACTACTAATACTGGAAATTATGA-TCAGGGATTACTCTATCAACCGCCGTCTACTTC------AAAAATAGCTCC------TGAAGCCTTTTTCAAATACAAAAAG---TCAGTATC------GTCCCCTGAATTAGTAAAT
>Sloanea_australis
ATGAATTCCATT---GAGTTTCCCTTA------CTTGATCGAACAACC------CAAAATTCAGTTATTTCAACTACATCAAATGATCTTTCAAATTGGTCAAGACTCTCCAGTTTATGGCCGCTTCTCTATGGTACCAGTTGTTGCTTCATTGAATTTGCTTCATTAATAGGCTCACGGTTCGACTTTGATCGTTATGGACTAGTACCAAGATCTAGTCCTAGACAGGCGGATCTAATTTTAACAGCCGGCACAGTAACAATGAAAATGGCTCCTTCCTTAGTGAGATTATATGAACAAATGCCTGAACCAAAATATGTTATTGCTATGGGAGCATGTACAATTACAGGGGGGATGTTCAGTACCGATTCTTATAGTACTGTTCGTGGAGTCGATAAGCTAATTCCTGTGGATGTCTATTTGCCGGGCTGTCCACCTAAACCGGAGGCAGTTATAGATGCTATAACAAAACTTCGTAAGAAAATATCTCGAGAAATCTATGAAGATCGAATTCGGTTTCAACAGAAGAATCGGT-GT-----TTTACTACCAATCACAAGTTTCATGTTGGACGCAGTACTCATGCTGGAAATTATGA-TCAAGGATTACTCTACCAACCACCATCTACTTC------AGAGATCCCTCCTGAAACTGAAACATTTTTCAAATACAAAAAG---TCAGTATC------TTCCCGCGAATTAGTGAAT
>Spondias_tuberosa
ATGAATTCCATT---GAGTTTTCCTTA------CGTGATCGAACAACC------CCAAATTCAGTTATTTCAACTACATCAAATGATCTTTCAAATTGGTCAAGACTCTCCAGTTTATGGCCGCTTCTTTATGGTACCAGTTGTTGCTTCATTGAATTTGCTTCATTAATAGGCTCACGGTTCGACTTTGACCGTTATGGACTGGTACCAAGATCGAGTCCTAGACAGGCAGACCTAATTTTAACAGCTGGCACAGTAACAATGAAAATGGCTCCTTCTTTAGTGAGATTATATGAACAAATGCCTGAACCAAAATATGTTATTGCTATGGGAGCATGTACTATTACAGGGGGGATGTTCAGTACCGATTCTTATAGTACTGTTCGGGGAGTCGATAAGCTAATTCCTGTGGATGTTTATTTGCCGGGATGTCCGCCTAAACCGGAGGCAGTTATAGATGCCATAACAAAACTTCGTAAGAAAATATCTCGAGAAATCTATGAAGATCGAATTCGATTGCAACAGGAGAATCGGTCGTTTACTTTTACTACCAATCACAAGTTTCGTGTTGTATGCAGTACTCGTACTGGAAATTATGA-TCAAGGATTACTCTATCAACCACCATCTACGTC------AGAAATCCCTCC------GGAAACCTTTTTCAAATACAAAAGT---TCAGTATC------TCCCCCCGAATTCGTTAAT
>Staphylea_colchica
ATGAATTCCATT---AAATTTCCCTTA------CTTGAGCGAACAGCC------CAAAATTCAGTTATTTCAACTACATCAAATGATCTTTCAAATTGGTCAAGACTTTCCAGTTTATGGCCGCTTCTTTATGGTACCAGTTGTTGCTTCATTGAATTTGCTTCATTAATAGGATCACGATTCGACTTTGATCGTTATGGACTGGTACCAAGATCGAGTCCTAGACAGGCCGATCTAATTTTAACAGCCGGTACCGTAACAATGAAAATGGCTCCTTCTTTAGTGAGATTATATGAACAAATGCCTGAACCAAAATACGTTATTGCTATGGGAGCCTGTACAATTACAGGGGGAATGTTTAGTACCGATTCTTATAGTACTGTTCGGGGAGTCGATAAGCTAATTCCTGTGGATGTATATTTGCCGGGCTGTCCACCTAAACCGGAGGCAGTTATAGATGCTATAACAAAACTTCGTAAGAAAATATCTCGAGAAATCTATGAAGATCGAATTAGGTCTCAACAGGGGAATCGGT-GT-----TTTACTACCAATCATAAGTTTCATGTTGTCCACAGTCCTCATACTGGAAATTATGA-GCAAGGATTACTCTATCAACCAGCATCTCCTTC------AGAGATCCCTAC------TGAAACATTTTTCAAATACAAAAGT---TCAGTATC------TTCCTACGAACTAGGAAAT
>Vitis_acerifolia
ATGAATTCTATT---GAGTTTCCCTTA------CTTGATCGAACAACC------CAAAATTCAGTTATTTCAACTACATCAAACGATCTTTCAAATTGGTCAAGACTCTCCAGCTTATGGCCGCTTCTCTATGGTACCAGTTGTTGCTTCATTGAATTTGCTTCATTAATAGGATCGCGATTCGACTTTGATCGTTATGGACTGGTACCAAGGTCGAGTCCTAGACAAGCGGACCTAATTTTAACAGCTGGTACAGTAACAATGAAAATGGCTCCTTCTTTAGTGAGATTATATGAGCAAATGCCTGAACCAAAATATGTTATTGCTATGGGAGCATGCACAATTACAGGGGGGATGTTCAGTACAGATTCTTATAGTACTGTTCGGGGAGTCGATAAGCTTATTCCTGTGGATGTCTATTTGCCGGGCTGTCCACCTAAACCGGAGGCTGTTATAGATGCTATAACAAAACTTCGTAAGAAAATATCTCGAGAAATCTATGAAGATAGAATCAGGTCTCAACAAGAGAATCGGT-GT-----TTTACTACCAATCACAAGTTTCATGTTGGACGCAGTACTCATACTGGAAATTATGA-TCAAAGGTTACTCTATCAATCCCCATCTACTTC------AGAGATCCCTCT------TGAAACATTTTTCAAATACAAAAGT---TCAGTATC------TTCCCCCGAATTTGTGAAT
>Viviania_marifolia
ATGAATTCAAGT---TATTTTCCTGTA------CTTGATCCAAAAACA------AAAAATTCTGTTATTTCAACTACATCAAATGATCTTTCAAATTGGTCAAGACTTTCCAGTTTATGGCCCCTTCTTTATGGTACCAGTTGTTGCTTCATTGAATTTGCTTCATTAATAGGCTCTCGATTCGACTTTGATCGCTATGGGCTGGTACCAAGATCGAGTCCTAGACAAGCAGACCTTATCTTAACAGCAGGCACAGTAACAATGAAAATGGCTCCCTCTTTAGTGAGATTATATGAACAAATGCCCGAACCAAAATATGTTATTGCTATGGGTGCATGTACAATTACAGGGGGAATGTTCAGTACCGATTCTTATAGTACGGTTCGAGGCGTTGATAAGCTACTTCCTGTGGATGTCTATTTGCCGGGCTGTCCACCTAAACCGGAGGCAGTTATAGATGCTATAACAAAACTCCGTAAGAAGATATCTCGAGAAATCTATGAAGATCGTATTTTGTCTCAACAAGAAAATAGGT-GT-----TTTACTACCAACCACAAGTTTTATGTTGGCTGCAGTATTTATACTGGAAATTATGACACAAGAATTACTGCATCAACTCCCATCTACTTC------AGAAATCCCTCC------CAAAAGGTTTTTAAAATAGAAAAGT---TCAGTATC------TTCGCA--------TGA??
