# Supplementary material for: ­Complete plastid genome sequences of two species of the Neotropical genus Brunellia (Brunelliaceae)
Source: PeerJ. 2020 Jan 28;8:e8392. doi: 10.7717/peerj.8392 (PMC6993752; doi:10.7717/peerj.8392)
Supplement: Supplemental Information 2 [file peerj-08-8392-s002.zip › Alignments/PETA.fasta]

>Aquilaria_yunnanensis
ATTTCCGTATCGTTC---ATGATATATATAATAACCGGCGCATCCAT------TTCAAACGCATATCCCATTTTTGCACAGCAGGGTTATGAAAATCCACGAGAAGCAACTGGGCGTATTGTATGTGCTAATTGCCATTTA-GCTAATAAGCCCGTGGATATTGAGGTTCCACAAGCGGTACTTCCGGATACTGTATTTGAAGCAGTTGTTCGAATTCCTTATGATATGCAACTGAAACAAGTTCTTGCTAATGGTAAGAAAGGCGCCTTGAATGTAGGGGCTGTTCTTATTTTACCGGAGGGCTTTGAATTAGCCCCACCCGATCGTATTTCGCCTGAGATGAAAGAAAAGATAGGCAATCTGTCTTTTCAGAGTTATCGCCCTACTAAAAAAAATATTCTTGTTATAGGCCCCGTTCCTGGTCAGAAATATAGTGAAATTACCTTTCCGATTCTTTCCCCAGACCCTGCTACTAATAAGAATATTCATTTCTTAAAATATCCGATATATGTAGGCGGAAACAGGGGAAGGGGTCAGATTTATCCTGACGGTAGCAAAAGTAACAATACAGTTTATAATGCTACGGCAGCGGGTATAGTAAGCAAAATCATACGAAAAGAAAAA---GGGGGATACGAAATAACCATAACAGATCTATCGGACGGGCGCCAAGTGGTTGATATTATCCCTCCAGGACCAGAACTTCTTGTTTCAGAGGGTGAATCCATTAAACTCGATCAACCATTAACAAGTAATCCTAATGTGGGGGGGTTTGGTCAGGGGGATGTGGAAATAGTACTTCAAGACCCATTACGTGTTCAGGGCCTTTTGTTCTTCTTTGCATTTATTGTTTTGGCACAAATCTTTTTGGTTCTTAAAAAGAAACAGTTTGAGAAGGTTCAATTGTCTGAG
>Arabidopsis_thaliana
ATATCTGTCTCACTC---ATAATATATATAATAACTTGGGCATCCAT------TTCAAGTGCATATCCGATTTTTGCCCAGCAGAATTATGAAAATCCACGAGAGGCGACTGGGCGTATTGTATGTGCCAATTGCCATTTA-GCTAATAAGCCCGTGGATATTGAGGTTCCACAAACGGTACTTCCTGATACTGTATTTGAAGCAGTTGTTAAAATTCCTTATGATATGCAACTAAAACAAGTTCTAGCTAATGGTAAAAAAGGGGCTTTGAATGTGGGAGCTGTTCTTATTTTACCGGAGGGTTTTGAATTAGCCCCCCCCGATCGTATTTCACCCGAGATGAAAGAAAAGATAGGAAATCTTTCTTTTCAGAATTATCGTCCCAATAAAAAAAATATTCTTGTGATAGGTCCTGTTCCTGGTCAAAAATATAGTGAAATAACCTTTCCTATTCTTGCTCCAGACCCTGCTACTAATAAAGATGTTCACTTCTTAAAATATCCTATATATGTAGGTGGAAACAGGGGAAGGGGTCAGATTTATCCTGATGGTAGCAAAAGTAACAATACAGTTTATAATGCTACGGCAGGAGGGATAATAAGTAAAATTTTACGAAAAGAAAAG------GGGTACGAAATAACCATA---GAT---TCGAATGGACGCGAAGTTATTGATATTATCCCTCGAGGCCTAGAACTTCTTGTTTCAGAGGGCGAATCCATTAAACTCGATCAACCATTAACGAGTAATCCTAATGTGGGTGGATTTGGTCAGGGGGATGCGGAAATAGTACTTCAAGATCCATTACGTGTCCAAGGTCTTTTGTTCTTCTTAGGATCGGTTGTTTTGGCACAAATCTTTTTGGTTCTTAAAAAGAAACAGTTTGAGAAGGTTCAATTATCCGAA
>Arabis_alpina
ATATCTATCTCACTC---ATCATATATATAATAACTTGGGCATCTAT------TTCAAGTGCATATCCGATTTTTGCCCAGCAGAATTATGAAAATCCACGAGAGGCAACTGGGCGTATTGTATGTGCCAATTGCCATTTA-GCTAGTAAGCCCGTCGATATTGAGGTTCCACAAGCGGTACTTCCTGATACTGTATTTGAAGCAGTTGTTAAAATTCCTTATGATATGCAACTAAAACAAGTTCTAGCTAATGGTAAAAAAGGAGCTTTGAATGTGGGAGCTGTTCTTATTTTACCGGAGGGGTTTGAATTAGCCCCTCCCGATCGTATTTCACCCGAGATGAAAGAAAAGATAGGAAATCTTTCTTTTCAGAATTATAGCCCCAATAAAAAAAATATTCTTGTGATAGGTCCTGTTCCTGGTCAAAAATATAGTGAAATAACCTTTCCTATTCTTGCCCCTGACCCTGCTACTAATAAAGATGTTCACTTCTTAAAATATCCTATATATGTAGGTGGAAACAGGGGAAGGGGCCAGATTTATCCTGATGGTAGCAAAAGTAACAATACAGTTTATAACGCTACGGCAGGAGGGATAATAAGCAAAATTTTACGAAAAGAAAAG---GGGGGGTACGAAATAACCATAGTGGATGCATCGAATGAACGCCAAGTGATTGATATTATCCCTCGAGGCCTAGAACTTCTTGTTTCAGAGGGCGAATCCATTAAACTCGATCAACCATTAACAAGTAATCCTAACGTGGGTGGGTTTGGTCAGGGGGATGCGGAAATAGTACTTCAAGATCCATTACGTGTCCAAGGCCTTTTGTTCTTCTTAGCATCGGTTGTTTTGGCACAAATTTTTTTGGTTCTTAAAAAGAAACAGTTTGAGAAGGTTCAATTATCCGAA
>Arachis_hypogaea
ATTTCCGTATCGCTC---ATAATATATATATTAATTCGAGCACCTAT------TTCAGATGCATATCCCATTTTTGCACAACAGGGATATGAAAATCCGCGAGAAGCGACAGGTCGTATTGTATGTGCCAATTGCCATTTG-GCTAATAAGCCCGTGGATATTGAAGTTCCACAAACGGTACTTCCCGATACTGTATTTGAAGCGGTTGTTCGAATTCCTTATGATATGCAAATCAAACAAGTTCTTGCTAATGGTAAAAAGGGGGCTTTGAATGTCGGGGCTGTTCTTATTTTACCGGAGGGCTTTGAATTGGCCCCCCCCGATCGTATTTCACCCGAGATTAAAGAAAAGCTGGGTAATCTCTCTTTTCAAAGCTATCGTCCCACAAAAAAAAACATTCTTGTGGTAGGTCCTGTTCCCGGCCAGAAATATAGTGAAATCACCTTTCCTATCCTTTCCCCCAATCCCGCTACTGAGAGAGATGTTCACTTCTTAAAATATCCAATATATGTAGGCGGGAACAGGGGGAGGGGTCAAATTTATCCCGACGGGAGCAAGAGTAATAATACTGTGTATAATGCTACAGCAGCGGGGATAGTAAAAAAAATCATACGAAAAGAAAAG---GGGGGATACGAAATAACTATAGCGGATGCATCGGATGGACGTGAAGTGATTGATATTATACCTCCAGGACCGGAACTTCTTGTTTCGGAGGGTGAATCTATCAAACTTGATCAACCATTAACGAGTAATCCTAATGTGGGTGGATTTGGTCAGGGGGATGCAGAAATAGTACTTCAAGATCCGTTACGTGTCCAAGGTCTTTTGTTCTTCTTGGCATCGATTATTTTGGCACAAATCTTCTTGGTTCTTAAAAAGAAACAATTTGAGAAGGTGCAATTGTCCGAG
>Averrhoa_carambola
ATTTCCATATCGTTT---ATGATATATATAATAAGCCAAACATCCAT------TTCAAGTGCATATCCTATTTTTGCACAGCAGGGTTATGAAAATCCACGAGAAGCGACTGGCCGTATTGTATGTGCCAATTGCCATTTA-GCTAATAAGCCCGTTGATATTGAGGTTCCACAAGCGGTACTTCCTGATACTGTATTTGAAGCAGTTGTTCGAATTCCTTATGATATGCAACTGAAACAAGTTCTTGCTAATGGTAAAAAGGGGGCTTTGAATGTAGGGGCTGTTCTAATTTTACCTGAGGGATTTGAATTAGCCCCTCCCGACCGTATTTCGCCCGAGCTGAAAGAAAAGATAGGCAATCTGTCTTTTCAGAACTATCGTCCCAATAAAAAAAATATTCTTGTTATCGGTCCTGTTCCTGGTCAGAAATATAGTGAAATCACCTTTCCTATTCTTTCCCCGGATCCCACTACTAAGAAAGATGTTCACTTCTTAAAATATCCCATCTACGTAGGCGGGAACAGGGGAAGGGGTCAGATTTATCCCGACGGGAGCAAGAGTAATAATACAGTTTATAATGCTACAGCAGCAGGTATAGTAAGCAAAATCATACGAAAAGAAAAA---GGGGGGTATGAAATAACCATAGCGGATGCATCGGATGGACGTCAGGTGGTTGATATTATACCTCCAGGCCCAGAACTTCTTGTTTCAGAGGGTGAATCCATCAAACTTGATCAGCCATTAACGAGTAATCCTAACGTGGGTGGATTTGGTCAGGGGGATGCGGAAATAGTCCTTCAAGATCCATTACGTGTCCAAGGCCTTTTGTTCTTTTTGGCGTCTGTTATTTTGGCACAAATCTTTTTAGTTCTTAAAAAGAAACAGTTTGAGAAGGTTCAATTGTCCGAA
>Brunellia_antioquensis
ATTTCCGTATCGCTC---ATGATATATATAATAAGTCGGACATCCAT------TTCAAATGCATATCCTATTTTTGCACAGCAGGGTTATGAAAATCCACGAGAAGCGACTGGCCGTATTGTATGTGCCAATTGCCATTTA-GCTAATAAGCCCATGGATATTGAGGTTCCACAAGCGGTACTTCCTGATACTGTATTTGAAGCAGTTGTTCGAATTCCTTATGATATGCAACTGAAACAAGTTCTTGCTAATGGTAAAAAAGGGGCTTTGAATGTGGGGGCTGTTCTAATTTTACCTGAGGGGTTTGAATTAGCCCCCCCCGACCGTATTTCGCCCGAGATGAAAGAAAAGATAGGCAATCTGTCTTTTCAGAACTATCGCCCCACTAAAAAAAATATTCTTGTGATAGGTCCTGTTCCTGGTCAGAAATATAGTGAAATCACCTTTCCTATTCTTTCCCCGGACCCCGCTACTAAAAAAGACGTTCACTTCTTAAAATATCCCATCTACGTAGGCGGGAACAGGGGAAGGGGTCAGATTTATCCCGACGGGAGCAAGAGTAACAATACAGTTTATAATGCTACAGCAGCCGGTATAGTAAGAAAAATCATACGAAAAGAAAAA---GGGGGGTACGAAATAACCATAGCAGATGTATCGGATGGACGTCAGGTGGTTGATATTATACCTCCAGGACCAGAGCTTCTTGTTTCAGAGGGTGAATCTATCAAACTTGATCAGCCATTAACGAGTAATCCTAATGTGGGTGGATTTGGTCAGGGGGATGCGGAAATAGTACTTCAAGATCCATTACGTGTCCAAGGCCTTTTGTTCTTCTTGGCGTCTGTTATTTTGGCCCAAATCTTTTTGGTTCTTAAAAAGAAACAGTTTGAGAAGGTTCAATTGTCCGAA
>Brunellia_trianae
ATTTCCGTATCGCTC---ATGATATATATAATAAGTCGGACATCCAT------TTCAAATGCATATCCTATTTTTGCACAGCAGGGTTATGAAAATCCACGAGAAGCGACTGGCCGTATTGTATGTGCCAATTGCCATTTA-GCTAATAAGCCCATGGATATTGAGGTTCCACAAGCGGTACTTCCTGATACTGTATTTGAAGCAGTTGTTCGAATTCCTTATGATATGCAACTGAAACAAGTTCTTGCTAATGGTAAAAAAGGGGCTTTGAATGTGGGGGCTGTTCTAATTTTACCTGAGGGGTTTGAATTAGCCCCCCCCGACCGTATTTCGCCCGAGATGAAAGAAAAGATAGGCAATCTGTCTTTTCAGAACTATCGCCCCACTAAAAAAAATATTCTTGTGATAGGTCCTGTTCCTGGTCAGAAATATAGTGAAATCACCTTTCCTATTCTTTCCCCGGACCCCGCTACTAAAAAAGACGTTCACTTCTTAAAATATCCCATCTACGTAGGCGGGAACAGGGGAAGGGGTCAGATTTATCCCGACGGGAGCAAGAGTAACAATACAGTTTATAATGCTACAGCAGCCGGTATAGTAAGAAAAATCATACGAAAAGAAAAA---GGGGGGTACGAAATAACCATAGCAGATGTATCGGATGGACGTCAGGTGGTTGATATTATACCTCCAGGACCAGAGCTTCTTGTTTCAGAGGGTGAATCTATCAAACTTGATCAGCCATTAACGAGTAATCCTAATGTGGGTGGATTTGGTCAGGGGGATGCGGAAATAGTACTTCAAGATCCATTACGTGTCCAAGGCCTTTTGTTCTTCTTGGCGTCTGTTATTTTGGCCCAAATCTTTTTGGTTCTTAAAAAGAAACAGTTTGAGAAGGTTCAATTGTCCGAA
>Bulnesia_arborea
ATTTCCATATCGTTT---CTAATATATATAATGACTGATGCATCCAT------TTCAAATGCATATCCCATTTTTGCGCAGCAAGGTTATGAAAATCCACGAGAAGCTACTGGACGGATTGTATGTGCAAACTGCCATTTA-GCGAATAAACCTGTAGATATTGAGGTTCCACAAGCGGTACTTCCTGATACTGTATTTGAAGCAGTTATTCGAATTCCCTATGATAAGCAACTTAAACAAGTTCTTGCTAATGGTAAAAAGGGGTCTTTAAATGTAGGAGCTGTTCTTATCTTACCCGAGGGTTTTGAATTAGCTCCCTCGGATCGTATTTCGCCCGAGATGAGAGAAAAGATAGGCAATCTATATTTTCAGAGTTATCGTCCCAATCAAAAAAATATTCTTGTGATAGGTCCCGTTTCCGGTCAGAAATATAGTGAAATCACTTTTCCTATCCTTTCCCCGGACCCTTCTACTAATAAAGATGTTTACTTCTTAAAATATCCCATATATGTGGGTGGGAACAGGGGAAGAGGTCAGATTTATCCAGATGGGAGTAAGAGTAATAATACAGTTTATAATGCTACAGCAGGAGGTATAGTAAGCAAAATTTTACGAAAAGAAAAA------GGGTACGAAATCACCATA---GAT---TCCAATGGGCGTCAAGTAGTTGATATTATTCCACCAGGACCAGAACTTCTTGTTTCGGAGGGTGAATCTATCAAACTTGATCAACCATTAACAAGTAATCCTAATGTGGGTGGATTTGGTCAGGGAGATGCAGAAATAGTACTTCAAGATCCATTACGTGTTCAAGGCCTTTTGTTCTTCTTTGCATCTGTTATTTTGGCACAAATCTTTTTGGTTCTTAAAAAGAAACAATTTGAAAAAGTTCAACTATCGGAA
>Carica_papaya
ATTTCCGTATCACTC---ATGATATATATAATAACTTGGGCATCCAT------TTCAAATGCATATCCCATTTTTGCGCAGCAGGGTTATGAAAATCCACGAGAAGCAACAGGGCGTATTGTATGTGCCAATTGCCATTTA-GCTAATAAGCCCGTGGATATTGAAGTTCCACAAGCGGTACTTCCTGATACTGTATTTGAAGCAGTTGTTAGAATTCCTTATGATATGCAACTGAAACAAGTTCTTGCTAATGGTAAAAAGGGGGGTTTGAATGTGGGAGCTGTTCTTATTTTACCGGAGGGTTTTGAATTAGCTCCCCCCGATCGCATTTCGCCTGAGATGAAAGAAAAGATAGGCAATCTGTCTTTTCAGAATTATCGCCCTACTCAAAAAAAGATTCTTGTAATAGGTCCTGTTCCGGGTCAGAAATATAGTGAAATCACCTTTCCTATTCTTTCCCCAGACCCCGCTACTAATAAAGATGTTCACTTCTTAAAATATCCCATATATGTAGGCGGGAACAGGGGAAGGGGTCAGATTTATCCTGACGGGAGAAAAAGTAACAATACAGTTTATAATGCTACAGCAGCGGGTATAGTAAGCAAAATTTTACGAAAAGAAAAG------GGGTACGAAATAACCATA---GAT---TCGGATGGACGTCAAGTGGTTGATATTATCCCCCCAGGACCAGAACTTCTTGTTTCCGAGGGCGAATCCATCAAACTCGATCAACCATTAACGAGTAATCCTAATGTGGGTGGATTTGGTCAGGGGGATGCAGAAATAGTACTTCAAGATCCATCACGTGTCCAAGGCCTTTTGTTCTTTTTGGCATCCGTTGTTTTGGCACAAATCTTTTTGGTTCTTAAAAAGAAACAGTTTGAGAAGGTTCAATTGTCCGAA
>Castanea_mollissima
ATTTCCGTATCGCTC---ATGATATATATAATAACTGGGGCACCCAT------TTCAAATGCCTATCCCATTTTTGCACAGCAGGGTTATGAAAATCCACGCGAAGCGACCGGCCGTATTGTATGTGCCAATTGCCATTTA-GCTAATAAACCCGTGGATATTGAGGTTCCACAGGCGGTACTTCCTGATACTGTATTTGAAGCGGTTGTTCGAATTCCTTATGATATGCAATTAAAACAAGTTCTTGCTAATGGTAAAAAGGGGGCTTTGAATGTGGGGGCTGTTCTTATTTTACCTGAAGGGTTTGAATTAGCCCCCCCCGATCGTATTTCGCCCGAGATTAAAGAAAAGATAGGCAATCTGTCTTTTCAGAACTACCGCCCGACTAAAAAAAATATTCTTGTGATAGGTCCTGTTCCTGGTCAGAAATATAGCGAAATCACCTTTCCTATTCTTTCCCCGGACCCCACTACTAAAAAAGATGTTCACTTCTTAAAATATCCCATATACGTAGGCGGGAACAGGGGAAGGGGTCAGATTTATCCCGACGGTAGCAAGAGTAACAATAATGTTTATAATGCTACAGCAGCGGGTATAGTAAGCAAAATCATACGAAAAGAAAAA---GGAGGATACGAAATAACCATAGTGGATGCATCGGATGGGCGTCAAGTGGTGGATATTATCCCCCCTGGACCTGAACTTCTTGTTTCAGAAGGAGAATCCGTCCAACTTGATCAACCATTAACGAGTAATCCTAATGTAGGCGGATTTGGTCAGGGGGATGCGGAAATAGTACTTCAAGATCCATTACGTGTCCAAGGCCTTTTGTTTTTCTTGGCATCCGTTATTTTAGCACAAATATTTTTGGTTCTTAAAAAGAAACAGTTTGAGAAGGTTCAATTGTCCGAA
>Catha_edulis
TTTTCCATATCGCTC---ATTATATGTATAATGACTTGGGCATCCAT------TTCAAATGCATATCCCATTTTTGCACAGCAGGGTTATGAAAATCCACGAGAAGCAACTGGACGTATTGTATGCGCCAATTGCCATTTA-GCTAACAAGCCCGTGGATATTGAGGTTCCCCAGGCAGTACTTCCCGATACTGTATTTGAAGCAGTTGTTCGAATTCCTTATGATAAGCAACTGAAACAAGTTCTTGCTAATGGAAAAAAAGGCGCCTTGAATGTTGGAGCTGTTCTTATTTTACCTGAGGGATTTGAATTAGCCCCCCCCGATCGTATTTCGCCTGAGATGAAGGAAAAGATGGGGAATCTGTCTTTTCAGAGCTATCGACCTACTAAAAAAAATATTCTTGTGATAGGGCCTGTTCCTGGTCAGAAATATAGTGAAATCACCTTTCCTATTCTTTCCCCCGACCCCACTACTAAGAAGGACGTTCACTTCCTAAAATATCCCATATATGTAGGCGGGAACAGGGGAAGGGGTCAGATTTATCCTGATGGGAGCAAGAGTAACAATACAGTTTATAATGCTACAGCAGCGGGTATAGTAAGCAAAATTATACGAAAAGAAAAA---GGGGGGTACGAAATAACCATAACCGATGCATCGGATGGACGCCAAGTAGTTGATATTATACCTCCAGGACCAGAACTTCTTGTTTCAGAGGGTGAATCTATAAAATTGGATCAGCCATTAACGAGTAATCCTAACGTGGGTGGATTTGGTCAGGGGGATGCGGAAATAGTACTTCAAGACCCAGTACGTGTCCAAGGTCTTTTGTTGTTCTTCGCATCAGTTATTTTGGCACAAATCTTTTTGGTTCTTAAAAAGAAACAGTTTGAGAAGGTTCAATTGTCCGAA
>Ceratopetalum_apetalum
ATTTCCGTATCGATC---ATGCTATATATAATAAGTCGGACATCCAT------TTCAAATGCATATCCTATTTTTGCGCAGCAGGGTTATGAAAATCCACGAGAAGCGACTGGCCGTATTGTATGTGCCAATTGCCATTTG-GCTAATAAGCCCGTGGATATTGAGGTTCCACAGGCGGTACTTCCTGATACTGTATTTGAAGCAGTTGTTCGAATTCCTTATGATATGCAACTGAAACAAGTTCTTGCTAATGGTAAAAAAGGGGCTTTGAATGTGGGGGCTGTTCTAATTTTACCTGAGGGGTTTGAATTAGCCCCCCCCGACCGTATTTCGCCCGAGATGAAAGAAAAGATAGGCAATCTGTCTTTTCAGAGCTATCGCCCCACTAAAAAAAATATTCTTGTGATAGGTCCTGTTCCTGGTCAGAAATATAGTGAAATCACCTTTCCTATTCTTTCCCCGGACCCCGCTACTAAGAAAGATGTTCACTTCTTAAAATATCCCATCTACGTAGGCGGGAACAGGGGAAGGGGTCAGATTTATCCCGACGGAAGCAAGAGTAACAATACAGTTTATAATGCTACAGCAGCAGGTATAGTAAGTAAAATCATACGAAAAGAAAAA---GGGGGGTACGAAATAACCATAGTGGATGCATCGGATGGACGTCAGGTGGTTGATATTATACCTCCAGGACCAGAACTTCTTGTTTCAGAGGGTGAATTTATCAAACTTGATCAGCCATTAACGAGTAATCCTAATGTGGGTGGATTTGGTCAGGGGGATGCGGAAATAGTACTTCAAGATTCATTACGTGTCCAAGGCCTTTTGTTCTTCTTGGCGTCTGTTATTTTGGCACAAATCTTTTTGGTTCTTAAAAAGAAACAGTTTGAGAAGGTTCAATTGTCCGAA
>Citrus_sinensis
ATTTCCGTATCCCTC---ATGATATATATAATAACTCGGGCATCAAT------TTCAAATGCATATCCCATTTTTGCGCAGCAGGGTTTTGAAAATCCACGAGAAGCAACTGGTCGTATTGTATGCGCCAATTGCCATTTA-GCTAATAAGCCCGTGGATATTGAGGTTCCACAGGCGGTACTCCCCGATACTGTATTTGAAGCAGTTGTTAGAATTCCTTATGATATGCAACTAAAACAAGTTCTTGCTAATGGTAAAAAGGGGGCTTTGAATGTGGGGGCCGTTCTTATTTTACCAGAGGGGTTTGAATTAGCCCCCCCCGATCGTATTTCGCCCGAGATGAAAGAAAAGATAGGCAAGCTGTCTTTTCAGACCTACCGACCCACTAAAAAAAACATTCTTGTGATAGGGCCAGTTCCTGGTCAGAAATATAGTGAAATAACTTTTCCTATTCTTTCCCCGAACCCCGCGACTAATAAAGATGCTTACTTCTTAAAATATCCAATATACGTAGGTGGGAACAGGGGAAGGGGTCAGATTTATCCCGACGGGAACAAAAGTAACAATACGGTTTATAATGCTACATCTGCGGGTATAGTAAGCAAAATCATACGAAAAGAAAAA------GGGTACGAAATAACCATA---GAT---TCGAATGGACGTGAAGTGGTTGATATTATCCCCCCAGGACCAGAACTTCGTGTTTCAGAGGGCCAATCTATCAAACTTGATCAACCATTAACAAGTAATCCTAATGTAGGCGGGTTTGGTCAGGCAGATGCAGAAATAGTACTTCAAGATCCATTACGTGTCCAAGGCCTTTTGTTCTTTTTGGCATCTGTTGTTTTGGCACAAATATTTTTGGTTCTTAAAAAGAAACAGTTTGAGAAGGTTCAATTGTCCGAA
>Cucumis_melo
ATTTCCGTATCACTC---ATGATATATATAATAACTTGGGCACCCGT------TTCAAATGCATATCCCATTTTTGCACAACAGGGTTATGAAAATCCACGAGAAGCAACCGGCCGTATTGTCTGCGCCAACTGCCATTTA-GCTAATAAGCCCGTGGATATCGAGGTTCCACAAGCGGTACTTCCTGATACTGTATTTGAAGCAGTTGTTCGAATTCCTTATGATATGCAACTGAAACAAGTTCTTGCGAATGGTAAAAAGGGTGGTTTGAATGTGGGGGCTGTTCTTATTTTACCCGAGGGGTTTGAATTAGCCCCCCCCGATCGTATTTCTCCCGAGATTAAAGAAAAGATGGGCAATCTTTCTTTTCAGAGCTATCGTCCCACTAAAAAAAATATTCTTGTGATAGGTCCTGTTCCTGGTCAGAAATATAGTGAAATCACCTTTCCTATTCTTTCCCCGGACCCTGCGACTAAGAAAGATGTTCACTTCTTAAAATATCCCATATACGTAGGCGGGAACAGGGGAAGGGGTCAGATTTATCCCGACGGGAGTAAGAGTAATAATAATGTTTATAATGCTACAGCAGCAGGGATAGTAAGCAAAATAATACGAAAAGAAAAA---GGAGGATATGAAATAACCATAGTGGATGCAGCGAATGGGCGTCAAGTGGTTGATATTATCCCTCCAGGACCAGAACTTCTTGTTTCAGAGGGCGAATCCATCAAACTTGATCAACCATTAACGAGTAATCCTAATGTGGGAGGATTTGGTCAGGGAGATGCGGAAATCGTCCTTCAAGATCCATTACGTGTCCAAGGCCTTTTGTTCTTTTTTGCATCTGTTATTTTGGCACAAATCTTTTTAGTTCTTAAAAAGAAACAGTTTGAGAAGGTTCAATTGTCCGAA
>Eucalyptus_grandis
ATTTCCGTATCGCTG---ATGATATATATCATAGCTCGGACATCCAT------TTCAAATGCATATCCCATTTTTGCACAGCAGGGTTATGAAAATCCACGAGAAGCGACCGGACGTATTGTATGTGCCAATTGCCATTTA-GCTAATAAGCCCGTGGATATTGAGGTTCCGCAAGCGGTACTTCCTGATACTGTATTTGAAGCAGTTGTTCGAATTCCTTATGATATGCAAGTTAAACAAGTTCTTGCTAATGGTAAAAGGGGAGGTTTGAATGTGGGGGCTGTTCTTATTTTACCTGAGGGATTTGAATTAGCGCCTCCCGATCGTATTTCGCCCGAGATGAAAGAAAAGATAGGCAATCTGTCTTTTCAGAGCTATCGCCCCAATAAAAAAAATATTCTTGTGATAGGTCCTGTTTCTGGTCAGAAATATAGTGAAGTCACCTTTCCTATTCTTTCCCCGGACCCCGCTACTAATAAAGATGTTCACTTCTTAAAATATCCCATATATGTAGGCGGGAACAGAGGAAGGGGTCAGATTTATCCCGATGGGAGCAAGAGTAACAATACAGTTTATAATGCTACAGCGGCTGGTGTAGTAAGTAAAATCATACGAAAAGAAAAA---GGGGGGTACGAAATAACCATATCGGATGCGTCAGATGAACGTCAAGTGGTTGATATTATTCCACCAGGGCCAGAACTTCTTGTTTCCGAAGGCGAATCTATCAAACTTGATCAGCCATTAACGAGTAATCCTAATGTGGGTGGATTTGGTCAAGGAGATGCGGAAATAGTACTTCAAGATCCATTCCGTGTCCAAGGCCTTTTGTTCTTCTTGGCATCTGTTATTTTGGCACAAATATTTTTGGTTCTTAAGAAGAAACAGTTTGAGAAGGTTCAATTGTCCGAA
>Euonymus_japonicus
TTTTCCGTATCGCTC---ATTATATCTATAATGACTTGGGCATCCAT------TTCAAATGCATATCCCATTTTTGCACAGCAGGGTTATGAAAATCCACGAGAAGCAACTGGACGTATTGTATGCGCCAATTGCCATTTA-GCTAACAAGCCCGTGGATATTGAGGTTCCCCAGGCAGTACTTCCCGATACTGTATTTGAAGCAGTTATTCGAATTCCTTATGATAAGCAACTGAAACAAGTTCTTGCTAATGGCAAAAAAGGCGCCTTGAATGTTGGGGCTGTTCTTATTTTACCTGAGGGATTTGAATTAGCCCCCCCCGATCGTATTTCGCCTGAGATGAAGGAAAAGATGGGAAATCTGTCTTTTCAGAGCTATCGACCTACTCAAAAAAATATTCTTGTGATAGGGCCTGTTCCTGGTCAGAAATATAGTGAAATCACCTTTCCTATTCTTTCCCCCGACCCCACTACTAAGAAGGACGTTCACTTCCTAAAATATCCCATATATGTAGGCGGGAACAGGGGAAGGGGTCAGATTTATCCTGATGGGAGCAAGAGTAACAATACAGTTTATAATGCTACAGCAGCGGGTATAGTAAGCAAAATTATACGAAAAGAAAAG---GGGGGGTACGAAATAACCATAACCGATGCATCGGATGGACGCCAAGTAATTGATATTATACCTCCAGGACCAGAACTTCTTGTTTCAGAGGGTGAATCTATCAAATTGGATCAGCCATTTACGAGTAATCCTAACGTGGGTGGATTTGGTCAGGGGGATGCGGAAATAGTACTTCAAGACCCAGCACGGGTCCAAAGTCTTTTGTTCTTCTTCGCATCGGTTATTTTGGCACAAATCTTTTTGGTTCTTAAAAAGAAACAGTTTGAGAAGGTTCAATTATCCGAA
>Ficus_racemosa
ATTTCCGTATCGCTC---ATAATATATATAATAACTCGGGTGCCCAT------TTCAAATGCGTATCCTATTTTTGCACAGCAGAGTTATGAAAATCCACGAGAAGCGACTGGCCGTATTGTATGTGCCAATTGCCATTTA-GCTAACAAGCCCGTGGATATCGAGGTTCCACAAGCCGTACTTCCTGATACTGTATTTGAAGCAGTTGTTCGAATTCCTTATGATCTGCAACTGAAACAAGTTCTTGCTAATGGTAAAAAAGGAGCCTTAAATGTGGGAGCTGTTCTAATTTTACCTGAGGGGTTTGAATTAGCCCCTCCCGATCGTATCTCGCCCGAGATTAAAGAAAAGATAAGAAATCTGTCTTTTCAGAGCTATCGCCCCACGAAAAAAAATATTCTTGTGATAGGTCCTGTTCCTGGTCAAAAATATAGTGAAATCACCTTTCCTATTCTTTCCCCAGACCCCGCTACTAAGAAAGACGTTCACTTCTTAAAATATCCCATATACGTAGGCGGGAACAGGGGAAGGGGTCAGATTTATCCCGACGGGAGCAAGAGTAACAATAATGTTTATAATGCTACAGCGGCGGGTATCGTAAGCAAAATCATACGAAAAGAAAAA---GGGGGATACGAAATAACCATAGTGGATGCATCGGATGGACGTCAAGTGGTTGATATTATCCCTCCAGGACCAGAACTTCTTGTTTCAGAGGGCGAATCCATCAAATTGGATCAACCGTTAACGAGTAATCCTAACGTGGGTGGATTTGGTCAGGGGGATGCGGAAATAGTACTTCAAGATCCATTACGTGTACAAGGCCTTTTGCTCTTCTTGGCATCTATTATTTTGGCACAAATCTTTTTGGTTCTTAAAAAGAAACAGTTTGAGAAGGTTCAATTGTCTGAA
>Glycine_max
ATTTCCATATCGATC---ATGATATATATAATAATTCGAGCACCCAT------TTCAAACGCATATCCAATTTTTGCACAGCAGGGTTATGAAAATCCCCGAGAAGCAACCGGTCGTATTGTCTGTGCCAATTGCCATTTA-GCTAATAAGCCCGTGGATATTGAGGTTCCACAAGCGGTACTTCCTGATACTGTATTTGAAGCAGTTGTTCGAATTCCTTATGATATGCAAGTGAAACAAGTTCTTGCTAATGGTAAAAAGGGAGCTTTGAATGTGGGGGCTGTTCTTATTTTACCGGAAGGTTTTGAATTGGCACCCCCCGATCGTATTTCGCCTGAGATTAAAGAGAAGATAGGCAATCTGTCTTTTCAAAACTATCGTCCTACAAAAAAAAATATTCTTGTGGTAGGCCCTGTTCCTGGTCAAAAATATAAAGAAATCACCTTTCCTATTCTTTCCCCGGATCCCACTACTAAGAGAGATGTTCATTTCTTAAAATATCCTATATACGTAGGTGGGAACAGGGGAAGGGGTCAGATTTATCTTGACGGGAGCAAGAGTAATAATAATGTGTATAATGCTACAGCAGCGGGTATGGTAAAAAAAATCATACGAAAAGAAAAA------GGGTACGAAATAACTATA---GAT---TTGGATGGGCGTGAAGTGATTGATATTATACCTCCAGGACCAGAACTTCTTGTTTCAGAAGGTGAATCTATCAAACTTGATCAGCCATTAACAAGTAATCCAAATGTGGGTGGATTTGGTCAGGGGGATGCGGAAATAGTACTTCAAGATCCGTTACGTGTCCAAGGTCTCTTGTTCTTCTTCGCATCTATTATTTTAGCACAAATCTTTTTAGTTCTTAAGAAGAAACAATTTGAGAAGGTTCAATTGTCCGAA
>Gossypium_arboreum
ATTTCCGTATCGCTC---ATGATCTATATAATAACCGGGGCTTCCAT------TTCAAATGCATATCCCATTTTTGCGCAGCAGGGGTATGAAAATCCACGAGAAGCAACTGGGCGTATTGTATGTGCCAATTGCCATTTA-GCGAATAAACCCGTGGATATTGAGGTTCCACAAGCGGTACTTCCTGATACTGTATTTGAAGCGGTTGTTAGAATTCCTTATGATATGCAACTGAAACAAGTTCTTGCTAATGGTAAGAAAGGGGCTTTGAATGTGGGTGCTGTTCTTATTTTACCAGAGGGGTTTGAGTTAGCCCCGCCTGATCGTATTTCGCCCGAGATGAAAGAAAAGATAGGCAATCTGTCTTTTCAGAACTACCGCCCCACTAAGAAAAATATTCTTGTGATAGGTCCTGTTCCTGGTAAAAAATATAGTGAAATCACCTTTCCTATTCTTTCCCCAGACCCTGCTAGTAATAAGGATGCTCATTTCTTAAAATATCCCATATACGTAGGCGGAAACAGGGGAAGGGGCCAGATTTATCCCGACGGGAACAAAAGTAACAATACTGTTTATAATGCTACGGCAACAGGTATAGTAAGCAAAATCATACGAAAAGAAAAA------GGGTACGAAATAACCATA---GAT---TTGGATGGACATCAAGTGGTTGATATTATCCCCCCAGGACCAGAACTTCTTGTTTCAGAGGGTGAATCTATCAAACTCGATCAACCATTAACAATTAATCCTAATGTGGGTGGATTTGGTCAGGGGGATGCAGAAATAGTACTTCAAGACCCACTACGCGTCCAAGGTCTTTTGTTCTTCTTGGCATCTATTGTTTTTGCACAAATCTTTTTGGTTCTTAAAAAGAAACAGTTTGAGAAGGTTCAAGTGTCCGAA
>Heritiera_angustata
ATTTCCGTATCGCTC---ATGATCTATATAATAACCGGGGCATCCAT------TTCAAATGCATATCCCATTTTTGCGCAGCAGGGGTATGAAAATCCACGAGAAGCAACTGGGCGTATTGTATGTGCCAATTGCCATTTA-GCTAATAAACCCGTGGATATTGAGGTTCCACAAGCGGTACTTCCTGATACTGTATTTGAAGCGGTTGTTAGAATTCCTTATGATATGCAACTGAAACAAGTTCTTGCTAATGGTAAGAAAGGGGCTTTGAATGTGGGTGCTGTTCTTATTTTACCGGAGGGGTTTGAGTTAGCCCCACCTGATCGTATTTCGCCCGAGATGAAAGAAAAGATAGGCAATCTGTCTTTTCAGAACTACCGCCCCACTAAGAAAAATATTCTTGTGATAGGTCCTGTTCCTGGTCAAAAATATAGTGAAATAACCTTTCCTATTCTTTCCCCAGACCCTGCTAGTAATAAGGATGTTCATTTCTTAAAATATCCCATATACGTAGGCGGAAACAGGGGAAGGGGTCAGATTTATCCCGACGGGAACAAAAGTAACAATACAGTTTATAATGCTACGGCAACAGGTATAGTAAGCAAAATCATACGAAAAGAAAAA---GGGGGGTACGAAATAACCATAACGGATGCATTGGATGGACATCAAGTGGTTGATATTATCCCCCCAGGACCAGAACTTCTTGTTTCAGAGGGTGAATCTATCAAACTCGATCAACCATTAACAAGTAATCCTAATGTGGGTGGATTTGGTCAGGGGGATGCAGAAATAGTACTTCAAGATCCACTACGTGTCCAAGGCCTTTTGTTCTTCTTGGCATCTATTGTTTTTGCACAAATCTTTTTGGTTCTTAAAAAGAAACAGTTTGAGAAGGTTCAAGTGTCCGAA
>Heuchera_sanguinea
ATTTCCGTATCGCTC---ATGATATATATAATCACTCGGACATACAT------TTCAAATGCATATCCCATTTTTGCACAACAGGGTTATGAAAATCCACGAGAAGCGACTGGGCGTATTGTATGTGCCAATTGCCATTTA-GCTAGTAAGCCCGTGGATATTGAGGTTCCACAAACGGTACTTCCTGATACTGTATTTGAAGCAGTTGTTCGAATTCCTTATGATATGCAACTGAAACAAGTTCTTGCTAATGGTAAAAAGGGAGGTTTGAATGTGGGGGCTGTCCTTATTTTACCCGAGGGGTTTGAATTAGCCCCCCCCGATCGTATTTCTCCCGAGATGAAAGAAAAGATAGGCAATCTGTCTTTTCAGAGCTATCGCCCCACAAAAAAAAATATTCTTGTGATAGGTCCTGTTCCTGGTCAGAAATATAGTGAAATAACCTTTCCTATTCTTTCTCCCGACCCCGCTAGTAAGAAAGATGTTCACTTTTTAAAATATCCCATATATGTAGGCGGGAACAGGGGACGGGGCCAGATTTATCCCGACGGGAGTAAGAGTAACAATACAGTTTATAATGCTACAGCAGCAGGTATAGTAAACAAAATTATACGAAAAGAAAAA------GGGTACGAAATAACTATC---GAT---TCGGATGGACGTCAAGTGGTTGATATTATCCCTCCAGGGCCAGAACTTCTTGTTTCAGAGGGTGAATCTATCAAACTTGATCAACCATTAACGAGTAATCCTAATGTGGGTGGATTTGGTCAGGGAGATGCCGAAATAGTACTTCAAGATCCATTACGTGTCCAAGGCCTTTTGTTCTTCTTGGCATCTGTTATTTTGGCACAAATCTTTTTGGTTCTTAAAAAGAAACAGTTTGAGAAGGTTCAATTGTCTGAA
>Jatropha_curcas
ATTTCTGTATCGCTC---ATGGTATATATAATAACTTGGGCATCCAT------TTCAAACGCATATCCCATTTTTGCACAGCAGGGTTATGAAAATCCACGCGAAGCAACTGGCCGTATTGTATGTGCCAATTGTCATTTA-GCTAATAAGCCCGTGGATATTGAGGTTCCACAGGCGGTACTTCCTGATACTGTATTTGAAGCAGTTGTTCGAATCCCTTATGATATGCAACTGAAACAAGTTCTTGCTAATGGTAAAAAAGGAGCTTTGAACGTGGGGGCTGTTCTTATTTTACCTGAGGGGTTTGAATTAGCCCCTCCCGATCGTATTTCGCCAGAGATTAAAGAAAAGATGGGAAATCTGTCTTTTCAGAGTTATCGCCCCACTAAAAAAAATATTCTTGTAATAGGCCCTGTTCCTGGTCAGAAATATAGTGAAATTACCTTTCCTATTCTGTCTCCGGACCCCGCCACTAAGAAAGATGTTCGTTTTTTAAAATATCCCATATATGTAGGCGGAAACAGGGGAAGGGGTCAGATTTATCCCGACGGGAGCAAGAGTAACAATACGGTTTATAATGCTACAGCAGCAGGTATAGTAAGCAAAATCATACGAAAAGAAAAA------GGGTACGAAATAACCATA---GAT---TCAGAGGGACGTCAAGTGATTGATATTATACCTCCAGGGCCAGAACTTCTTGTTTCAGAAGGCGAATCCATCAAACTGGATCAACCATTAACGAGTAATCCTAATGTGGGTGGATTTGGTCAGGGAGATGCAGAAATAGTGCTTCAAGACCCATTACGTGTCCAAGGGCTTTTTTTCTTCTTGGCATCCGTTATTTTGGCACAAATCTTTTTGGTTCTTAAAAAGAAACAGTTTGAGAAGGTTCAATTGTCCGAA
>Larrea_tridentata
ATTTCCATATTGTTT---ATAATATATATAATGACTGATGCATCCAT------TTCAAATGCATATCCCATTTTTGCGCAGCAAGGTTATGAAAATCCACGAGAAGCTACTGGACGTATTGTATGTGCAAACTGCCATTTA-GCGAATAAACCCGTAGATATTGAGGTTCCACAAGCGGTACTTCCTGATACTGTATTTGAAGCAGTTGTTCGAATTCCCTATGATAAGCAAGTGAAACAAGTTCTTGCTAATGGTAAAAGGGGTTCTTTAAATGTAGGAGCTGTTCTTATTTTACCCGAGGGTTTTGAATTAGCTCCCTCTGATCGTATTTCGCCCGAGATGAGAGAAAAGATAGGCAATCTATCTTTTCAGAGTTATCGTCCCAATAAAAAAAATATTCTTGTGATAGGCCCCGTTCCCGGTCAGAAATATAGTGAAATCACTTTTCCGATCCTTTCCCCGGACCCTTCTACTAATAAAGATGTTCACTTCTTAAAATATCCCATATATTTGGGTGGAAACAGGGGAAGAGGTCAGATTTATCCAGATGGGAGTAAGAGTAATAATACAGTTTATAATGCTACAGCAGGAGGTATAGTAAGCAAAATTGTACGAAAAGAAAAA---GGGGGGTACGAAATCACCATAGCGGATCCATCCGATGGGCGTCAAGTAGTTGATATTATTCCACCAGGACCAGAACTTCTTGTTTCGGAGGGTGAATCTATCAAACTTGATCAACCATTAACAAGTAATCCTAATGTGGGTGGATTTGGTCAGGGGGATGCAGAAATAGTACTTCAAGATCCATTACGTGTCCAAGGCCTTTTGTTCTTCTTCGCATCTGTTATTTTGGCACAAATCTTTTTGGTTCTTAAAAAGAAACAATTTGAAAAAGTTCAATTGTCAGAA
>Liquidambar_styraciflua
ATTTCCGTATCGCTC---ACGATATATATAATAACTCAGACATACAT------TTCAAATGCCTATCCCATTTTTGCACAACAGGTCTATGAAAATCCACGAGAAGCGACTGGGCGTATTGTATGTGCCAATTGCCATTTA-GCTAATAAGCCCGTGGATATTGAGGTTCCCCAAGCGGTACTTCCGGATACTGTATTTGAAGCAGTTGTTCGAATTCCTTATGATATGCAACTGAAACAAGTTCTTGCTAATGGTAAAAAGGGGGCTTTGAATGTAGGGGCTGTTCTTATTTTACCTGAGGGGTTTGAATTAGCCCCCCCTGATCGTATTTTTCCCGAGATGAAAGAAAAGATAGGCAATCTGTCCTTTCAGAGCTATCGCCCCGCTCAAAAAAATATTCTTGTGATAGGCCCTGTTCCTGGTCAGAAATATAGTGAAATCACCTTTCCTATTCTTTCCCCGGACCCCGCTACTAAGAAAGATGTTCACTTCTTAAAATATCCCATATATGTAGGCGGGAACAGGGGAAGGGGCCAGATTTATCCCGACGGGAGCAAGAGTAACAATACAGTTTATAATGCTACAGCAGCAGGTATAGTAAACAAAATCATACGAAAAGAAAAG------GGGTACGAAATAACCATA---GAT---TCGGATGGACGTCAAGTGGTTGATATTATACCTCCGGGACCAGAACTTCTTGTTTCAGAGGGTGAATCCATCAAACTTGATCAACCATTAACGAGTAATCCTAATGTGGGTGGATTTGGTCAGGGAGATGCAGAAATAGTACTTCAAGATCCATTACGTGTACAAGGCCTTTTGTTCTTCTTGGCATCTGTTATTTTGGCACAAATCTTTTTGGTTCTTAAAAAGAAACAGTTTGAGAAGGTTCAATTGTCCGAA
>Manihot_esculenta
ATTTCCGTATTGCTC---ATGATATATATAATAACTTGGGCATCCAT------TTCAAATGCATATCCCATTTTTGCACAGCAGGGTTATGAAAATCCACGCGAAGCAACTGGTCGTATTGTATGTGCCAATTGTCATTTA-GCTAATAAACCCGTGGATATTGAGGTTCCACAAGCGGTACTTCCAGATACTGTATTTGAAGCAGTTGTTCGAATTCCTTATGATATGCAACTGAAACAAGTTCTTGCTAATGGTAAAAAGGGGGCTTTGAACGTGGGGGCTGTTCTTATTTTACCTGAGGGGTTTGAATTAGCCCCTCCCGATCGTATTTCGCCAGAGATGAAAGAAAAGATGGGAAATCTGTCTTTTCAGAGTTATCGCCCCACTAAAAAAAATATTCTTGTGATAGGTCCTGTTCCTGGTCAGAAATATAGTGAAATTACCTTTCCTATTCTTTCTCCGGACCCCGCCGCTAAGAAAGATGTTCACTTTTTAAAATATCCCATATATGTAGGCGGAAACAGGGGAAGGGGTCAGATTTATCCCGACGGGAGCAAGAGCAACAATACGGTTTATAATGCTACAGCAGCAGGTATAGTAAGCAAAATCATACGAAAAGAAAAA---GGGGGGTACGAAATAACCATAACGGATGCGTCAGAGGGACGTCAAGTGATTGATATTATACCTCCAGGACCAGAACTTCTTGTTTCAGAAGGCGAATCCATTAAACTTGATCAACCATTAACGAGTAATCCTAATGTGGGTGGATTTGGTCAGGGGGATGCAGAAATAGTACTTCAAGACCCATTACGCGTCCAAGGCCTTTTGTTCTTCTTGGCATCCGTTATTTTGGCACAAATCTTTTTGGTTCTTAAAAAGAAACAGTTTGAGAAGGTTCAATTGTCCGAA
>Morus_indica
ATTGCCGTATCGCTC---ATAATATATATAATAACTCGGGCACCCAT------TTCAAATGCGTATCCTATTTTTGCACAGCAGAGTTATGAAAATCCACGAGAAGCGACTGGCCGTATTGTATGTGCCAATTGCCATTTA-GCTAACAAGCCCGTGGATATCGAGGTTCCACAAGCGGTACTTCCTGATACTGTATTTGAAGCAGTTGTTCGAATTCCTTATGATTTGCAACTGAAACAAGTTCTTGCTAATGGTAAAAAAGGAGCCTTGAATGTGGGAGCTGTTCTTATTTTACCTGAGGGGTTTGAATTAGCCCCTCCCGATCGTATTTCGCCCGAGATTAAAGAAAAGATAAGCAATCTGTCTTTTCAGAGCTATCGCCCCACGAAAAAAAATATTCTTGTGATAGGTCCTGTTCCTGGTCAAAAATATAGTGAAATCACCTTTCCTATTCTTTCCCCGGACCCCGCTACTAAGAAAGACGTTCACTTCTTAAAATATCCCATATACGTAGGCGGGAACAGGGGAAGGGGTCAGATTTATCCCGACGGGAGCAAGAGTAACAATAATGTTTATAATGCTACATCGGCGGGTATAGTAAGCAAAATCATACGAAAAGAAAAA------GGGTACGAAATAACCATA---GAT---TCGGATGGACGTCAAGTGGTTGATATTATCCCTCCAGGACCAGAACTTCTTGTTTCAGAGGGCGAATCCATCAAACTGGATCAACCATTAACGAGTAATCCGAATGTGGGTGGATTTGGTCAGGGGGATGCGGAAATAGTACTTCAAGATCCATTACGTGTACAAGGCCTTTTGCTCTTCTTGGCATCTATTATTTTGGCACAAATCTTTTTGGTTCTTAAAAAGAAACAGTTTGAGAAGGTTCAATTGTCCGAA
>Oenothera_parviflora
ATTTCCCTATCACTG---ATGATATATATCATAACTCGGACATCCAT------TTCAAACGCATATCCCATTTTTGCACAACAGGGGTATGAAAATCCACGAGAAGCGACTGGACGTATTGTATGTGCCAATTGCCATTTA-GCTAATAAGCCCGTGGATATTGAGGTTCCCCAAGCGGTACTGCCGGATACTGTATTTGAAGCAGTTGTTCGAATTCCTTATGATAGGCAAGTAAAACAAGTTCTTGCTAATGGTAAAAAAGGGGGTTTGAATGTGGGCGCTGTTCTTATTTTACCCGAGGGTTTTGAATTAGCCCCCCCCGCTCGTATTTCACCCGAGATGAAAGAAAGGATAGGCAATCCGTCTTTTCAGAGCTATCGCCCCACTAAAAAAAATATTCTTGTTATAGGTCCCGTTCCCGGCCAGAAATATAGTGAAATAACCTTTCCTATTCTTTCTCCGGACCCCGCTACTAATAAAGATGTTCACTTCTTAAAATACCCCATATATGTCGGCGGGAATAGAGGAAGGGGACAGATTTATCCCGACGGGAGCAAGAGTAACAATACAGTTTATAATGCGACAGCCGCTGGGATTGTAAGTAAAATAATACGAAAAGAAAAG------GGGTATGAGATAACCATA---GAT---TCGGATGGGCGTCAAGTGGTTGATATTATCCCCTCAGGACCCGAACTTCTTGTTTCAGAGGGCGAATCTATCAAACTTGATCAGCCATTAACAAGTAATCCTAATGTGGGTGGTTTTGGGCAAGGGGATGCAGAAGTAGTACTTCAAGATCCATTACGTGTCCAAGGCCTTTTGTTCTTCTTGGCATCTGTTATTTTGGCACAAATCTTTTTGGTTCTTAAGAAGAAACAGTTTGAGAAGGTTCAATTGTCTGAA
>Oxalis_latifolia
ATTTCCATATCGTTT---ATGATATATATAATAAGCCAAACATCCAT------TTCAAGTGCATATCCTATTTTTGCACAGCAGGGTTATGAAAATCCACGAGAAGCAACTGGCCGTATTGTATGTGCCAATTGCCATTTA-GCTAATAAGCCCGTGGATATTGAGGTTCCACAGGCGGTACTTCCTGATACTGTATTTGAAGCAGTTGTTCGAATTCCTTATGATATGCAACTGAAACAAGTTCTGGCTAATGGTAAAAAGGGGGCTTTGAATGTAGGGGCTGTTCTAATTTTGCCTGAGGGGTTTGAATTAGCCCCCCCCGACCGTATTTCACCCGAGATGAAAGAAAAGATAGGCAATCTGTCTTTTCAGAACTATCGCCCCAATAAAAAAAATATTCTTGTTATAGGTCCTGTTCCTGGTCAGAAATATAGTGAAATCACTTTTCCTATTCTTTCCCCGGACCCTGCTACTAAGAAAGATGTTAACTTCTTAAAATATCCCATCTACGTAGGCGGGAACAGGGGAAGGGGTCAGATTTATCCCGACGGGAGCAAGAGTAACAATACAGTTTATAATGCTACAGCAGCAGGTATAGTAAGCAAAATCATACGAAAAGCAAAA------GGGTACGAAATAACCATA---GAT---TCGGATGGACGTCAGGTGGTTGATATTATACCTCCAGGACCAGAACTTCTTGTTTCAGAGGGTGAATCCATCAAACTTGATCAGCCATTAACGAGTAATCCTAACGTGGGTGGATTTGGTCAGGGGGATGCGGAAATAGTTCTTCAAGATCCATTACGTGTCCAAGGCCTTTTATTCTTCTTGGCGTCTGTTATTTTGGCACAAATCTTTTTAGTTCTTAAAAAGAAACAGTTTGAGAAGGTTCAATTGTCCGAA
>Parnassia_brevistyla
GTTTCCGTATTGCTCATTATTATATATATAATGACTGGGGCATCCATTTCAAATTCAAATGCGTATCCCATTTTTGCACAGCAGGGTTATGAAAATCCACGAGAAGCCACTGGACGTATTGTATGCGCCAATTGCCATTTA-GCAAATAAACCCGTGGATATTGAGGTTCCGCAAGCGGTACTTCCTGATACTGTATTTGAGGCAGTTGTTCGAATTCCTTATGATAAGCAACTTAAACAAGTTCTTGCTAATGGCAAAAAAGGGGCCTTGAATGTGGGGGCTGTTCTTATTTTACCGGAGGGGTTTGAATTAGCCCCCCCTGATCGTATTTCGCCTGAGATAAAAGAAAAGATGGGTAATCTTTCTTTTCAGAGTTACCGACCTACTAAAAAAAATATTCTTGTGATAGGTCCTGTTCCTGGTCAAAAATATAGTGAAATTGCCTTTCCTATTCTTTCCCCCGACCCCGCTACTAAGAAGGATGTTCACTTCCTAAAATATCCCATATATGTAGGTGGAAACCGAGGAAGGGGTCAGATTTATCCTGATGGGAGCAAGAGTAATAATACAGTTTATAATGCTACAGCAGCGGGTAGAGTAAGCAAAATTATACGAAAAGAAAAA---GGGGGGTACGAAATAATCATAGCGGATGCATCGGATGGACATCAAGTAGTTGATATTTTACCTCCAGGACCAGAACTTCTTGTTTCAGAAGGCGAATCTATCAAACTGGATCAGCCATTAACGAGTAATCCTAATGTGGGTGGATTTGGTCAGGGGGATGCGGAAATAGTACTTCAAGACCCATTACGTGTCCAAGGTCTTTTGTTCTTCTTCGCATCGGTTATTTTGGCACAAATCTTTTTGGTTTTGAAAAAGAAACAGTTTGAGAAGGTTCAATTGTCCGAA
>Passiflora_biflora
ATTTCCGTATCGCTC---ATCATATATATAATAACTCGGGCATCCAT------TTCAAATGCATATCCCATTTTTGCACAGCAGGGTTATGAAAATCCACGCGAAGCAACTGGCCGTATTGTATGCGCCAATTGTCATTTA-GCCAATAAGCCCGTGAGTATTGAGGTTCCTCAAGCGGTACTTCCGGATACTGTATTTGAAGCAGTTGTTCGAATTCCTTATGATATGCAACTGAAACAAGTTCTTGCCAATGGTAAAAAAGGTGCCTTGAATGTGGGGGCTGTTCTTATTTTACCCGAGGGGTTTGAATTAGCCCCTACCGATCGTATTTCGCCAGAGATGAAAGAAAAGATAGGTAATCTTTTTTTTCAAAGTTATCGCCCCACTAAAAAAAATATTCTTGTGATAGGCCCTGTTCCTGGTCAGAAATATAGCGAAATAACCTTCCCAATTATTTCTCCGGACCCTGCTACTAAGAAGGGCGTTCACTTCTTAAAATATCCCATATATGTAGGCGGAAACCGAGGAAGGGGTCAGATTTATCCTGACGGGAGCAAGAGTAACAATACGGTTTATAATGCTACAGCAACAGGTATAGTAAGCAAAATCATACGAAAAGAAAAA------GGGTATGAAATAATCATA---GAT---TCAGAGGGACGTCAAGTGACAGATATCATAGCTCCAGGACCAGAACTTCTTATTTCAGAAGGCGAATCCATCAAACTGGATCAACCATTAACAAGTAATCCCAATGTGGGTGGATTTGGTCAGGGGGATGCGGAAATAGTACTTCAAGACCCATTACGTGTCCAAGGCCTTTTGTTCTTTTTGGCATCTGTTCTTTTAGCACAAATCTTTTTGGTTCTTAAAAAGAAACAGTTTGAAAAGGTTCAATTATCCGAA
>Pelargonium_quercifolium
ATTTCCGTATCGCTA---ATGCTATCTATAATAACTCATGCATCCGT------TTCAAATGCATATCCCATTTTTGCGCAGCAAGGTTATGAAAATCCGCGAGAAGCGACTGGGCGTATTGTATGTGCGAATTGCCATTTA-GCCAATAAGCCTGTGGATATTGAGGTTCCACAAACGGTACTTCCTGATACTGTATTTGAAGCAGTTGTTCGAATTCCTTATGATATGCAACTGAAACAAGTTCTCGCTAATGGTAAAAAAGGGGCTTTAAATGTGGGAGCTGTTCTTATTTTACCCGAGGGGTTTGAATTAGCCCCTCCTGATCGTATTTCGCCCGAGATGAAAGAAAAGATAGGCAATCTTCCTTTTCAGAGCTACCGCCCCACTCAAAAAAATATTCTTGTAATAGGTCCTGTTCCTGGTCAAAAATATAGTGAAATCGCCTTTCCTATTCTTTCCCCGAACCCCAATACTAATAAGGATGTTCATTTCTTAAAATATCCCATATATGTAGGCGGGAACAGGGGAAGGGGTCAGATTTATCCTGACGGGAGCAAGAGTAACAATACAGTTTCTAATGCTACAGCAGCGGGTATAGTAAGCAAAATCATACGAAAAGAAAGG---GGGGGCTACGAAATAACCATAGCGGATGCATCGAACGGACGTCAAGTGGTTGATATTATCCCTCCAGGACCGGAACTTCTTGTTTCGGAGGGCGAGTCTATCAAAGTGGATCAACCATTAACAAGTAATCCTAATGTGGGTGGATTTGGCCAGGGGGATGCAGAAATAGTGCTTCAAGATCCATTACGTGTCCAAGGCCTTTTGTTCTTCTTGACATCTGTTCTTTTGGCACAAATCTTTTTGGTTCTTAAAAAGAAACAGTTTGAGAAAGTTCAATTATCCGAA
>Pentactina_rupicola
ATTTCCGTATCGCTC---ATGATATATATAATAACCCAGGCACCCCT------TTCAAATGCATATCCCATTTTTGCACAGCAGGGTTATGAAAATCCACGAGAAGCGACTGGCCGTATTGTATGTGCCAATTGCCATTTA-GCTAATAAACCCGTGGATATCGAGGTTCCACAAGCGGTACTTCCTGATACTGTATTTGAGGCAGTTGTTCGAATTCCTTATGATCTGCAACTGAAACAAGTTCTTGCTAATGGTAAAAAAGGAGCTTTGAATGTAGGGGCTGTTCTTATTTTACCTGAGGGGTTTGAATTAGCCCCCCCCGACCGCATTTCGCCCGAGATTAAAGAAAAGATAGGAAAGCTGTCTTTTCAGAGCTATCGCCCCACTAAAAAAAATATTCTTGTGATAGGTCCTGTTCCTGGTCAGAAATATAGTGAAATCACCTTTCCTATTCTTTCCCCGGACCCCGCTACTAAGAAAGATGTTCACTTCTTAAAATATCCCATATACGTAGGCGGGAACAGGGGAAGGGGGCAGATTTATCCCGACGGGAGCAAGAGTAACAATAATGTTTATAATGCTACAGCAGCAGGTATAGTAAGCAAAATCATACGAAAAGAAAAA------GGGTACGAAATAACCATA---GAT---TCGGATGGACGTCAAGTGGTTGATATTATCCCTCCAGGACCGGAACTTCTTGTTTCAGAGGGCGAATCCATCAAACTTGATCAACCATTAACGAGTAATCCTAATGTGGGTGGATTTGGTCAAGGGGATGCGGAAATAGTCCTTCAGGATCCATTACGTGTCCAAGGTCTTTTGCTCTTCTTGGCATCCGTTATTTTGGCACAAATCTTTTTGGTTCTTAAAAAGAAACAGTTTGAGAAGGTTCAATTGTCCGAA
>Populus_alba
ATTTCCGTATCGCTC---ATGATATATATAATAACTGGGGCATACAT------TTCAAATGCATATCCCATTTTTGCACAGCAGGGTTATGAAAATCCGCGCGAAGCAACTGGTCGTATTGTATGCGCTAATTGTCATTTA-GCTAATAAGCCCGTGGGTATTGAGGTTCCACAAGCGGTACTTCCTGATACTGTATTTGAAGCAGTTGTTCGAATTCCTTATGATATGCAACTAAAACAAGTTCTTGCTAATGGTAAAAAGGGAGCTTTGAATGTGGGGGCTGTTCTTATTTTACCTGAGGGGTTTGAATTAGCTCCTCCTGATCGTATTTCGCCAGAGATGAAAGAAAAGATAGGTAATCTCTCTTTTCAGAGTTATCGCCCCGCTAAAAAAAATATTCTTGTGATAGGTCCCGTTCCTGGTCAAAAATATAGTGAAATCACCTTTCCTATTCTTTCTCCGGACCCTGCTGCTAAGAAGGATACTCACTTCTTAAAATATCCCATATACGTAGGCGGGAACAGGGGAAGGGGTCAGATTTATCCCGACGGGAGCAAGAGTAACAATACGGTTTATAATGCTACAGCAGCGGGTATAGTAAGCAAAATCATACGAAAAGAAAAA------GGGTACGAAATAACTATA---GAT---CCAGAGGGGCGTCAAGTGATTGATAGTATCCCCCCAGGACCAGAACTTCTTGTTTCAGAAGGCGAATCCATCAAACTCGATCAACCATTAACAAGTAATCCTAATGTGGGCGGATTTGGTCAGGGAGACGCAGAAATAGTACTTCAAGACCCATTACGTGTCCAAGGCCTTTTGTTCTTCTTGGCATCCGTTATTTTGGCACAAATCTTTTTGGTTCTTAAAAAGAAACAGTTTGAGAAGGTTCAATTGTCCGAA
>Prunus_persica
ATTTCCGTATCGCTC---ATGATATATATAATAACCCAGGCACCCCT------TTCAAATGCATATCCCATTTTTGCACAGCAGGGTTATGAAAATCCACGAGAAGCGACTGGCCGTATTGTATGTGCCAATTGCCATTTA-GCTAATAAACCCGTGGATATCGAGGTTCCACAAGCGGTACTTCCTGATACTGTATTTGAAGCAGTTGTTCGAATTCCTTATGATCTGCAACTGAAACAAGTTCTTGCTAATGGTAAAAAAGGAGCTTTGAATGTAGGGGCTGTTCTTATTTTACCCGAGGGGTTTGAATTAGCCCCTCCCGATCGTATTTTGCCCGAGATTAAAGAAAAGATAGGAAATCTGTCTTTTCAGAGCTATCGCCCCACTAAAAAAAATATTCTTGTGATAGGTCCTGTTCCTGGTCAGAAATATAGTGAAATCACCTTTCCTATTCTTTCCCCGGACCCCGCTACTAAGAAAGATGTTCACTTCTTAAAATATCCCATATACGTAGGCGGGAACAGGGGAAGGGGTCAGATTTATCCCGACGGGAGCAAGAGTAACAATAATGTTTATAATGCTACAGCAGCAGGTATAGTAAGCAAAATCATACGAAAAGAAAAA---GGGGGGTACGAAATAACCGTAGCGGGTGCATCGGATGGACGTCAAGTGGTTGATATTATCCCTCCAGGACCGGAACTTCTTGTTTCAGAGGGCGAATCCATCCAACTTGATCAACCATTAACGAGTAATCCTAATGTGGGTGGATTTGGTCAGGGGGATGCGGAAATAGTACTTCAAGATCCATTACGTGTCCAAGGTCTTTTGCTATTCTTGGCATCTGTTATTTTGGCACAAATCTTTTTGGTTCTTAAAAAGAAACAGTTTGAGAAGGTTCAATTGTCCGAA
>Quercus_nigra
ATTTCCGTATCGCTC---ATGATATATATAATAACTGGGGCACCCAT------TTCAAATGCCTATCCCATTTTTGCACAGCAGGGTTATGAAAATCCACGCGAAGCGACCGGCCGTATTGTATGTGCCAATTGCCATTTA-GCTAATAAACCCGTGGATATTGAGGTTCCACAGGCGGTACTTCCTGATACTGTATTTGAAGCGGTTGTTCGAATTCCTTATGATATGCAATTAAAACAAGTTCTTGCTAATGGTAAAAAGGGGGCTTTGAATGTGGGGGCTGTTCTTATTTTACCTGAAGGGTTTGAATTAGCCCCCCCCGATCGTATTTCGCCCGAGATTAAAGAAAAGATAGGCAATCTGTCTTTTCAGAACTACCGCCCGACTAAAAAAAATATTCTTGTGATAGGTCCTGTTCCTGGTCAGAAATATAGCGAAATCACCTTTCCTATTCTTTCCCCGGACCCCGCTACTAAGAAAGATGTTCACTTCTTAAAATATCCCATATACGTAGGCGGGAACAGGGGAAGGGGTCAGATTTATCCCGACGGTAGCAAGAGTAACAATAATGTTTATAATGCTACAGCAGCGGGTATAGTAAGCAAAATCATACGAAAAGAAAAA------GGATACGAAATAACCATA---GAT---TCGGATGGGCGTCAAGTGGTGGATATTATCCCCCCTGGACCTGAACTTCTTGTTTCAGAAGGAGAATCCGTCCAACTTGATCAACCATTAACGAGTAATCCTAATGTAGGTGGATTTGGTCAGGGGGATGCGGAAATAGTACTTCAAGATCCATTACGTGTCCAAGGCCTTTTGTTTTTCTTGGCATCCGTTATTTTAGCACAAATATTTTTGGTTCTTAAAAAGAAACAGTTTGAGAAGGTTCAATTGTCCGAA
>Ricinus_communis
ATTTCCGTATCGCTC---ATGATATATATAATAACTTGTGCATCCAT------TTCAAATGCATATCCCATTTTTGCACAGCAGGGTTATGAAAATCCGCGCGAAGCAACTGGCCGTATTGTATGTGCCAATTGTCATTTA-GCTAATAAACCCGTGGATATTGAAGTTCCACAAGCGGTACTTCCTGATACTGTATTTGAAGCAGTCGTTCGAATTCCTTATGATATGCAACTGAAACAAGTTCTTGCTAATGGTAAAAAGGGGGCTTTGAATGTGGGGGCTGTTCTTATTTTACCTGAGGGGTTTGAATTAGCCCCTCCTAATCGTATTTCGCCAGAGATGAAAGAAAAGATGGGAAATCTGTCTTTTCAGAGTTATCGCCCCACAAAAAAAAATATTCTTGTGATAGGTCCTGTTCCTGGTCAGAAATATAGTGAAATTACCTTTCCTATCCTTTCTCCGGACCCCGCCACTAAGAAAGATGTTCACTTTTTCAAATATCCCATATATGTAGGCGGAAACAGGGGAAGGGGTCAGATTTATCCCGACGGGAGCAAGAGTAACAATACGGTTTATAATGCTACAGCAGCAGGTATAGTAAGCAAAATCATACGAAAAGAAAAG------GGGTACGAAATAACCATA---GAT---TCAGAGGGACGTCAAGTGATTGATATTATACCTCCAGGACCAGAACTTCTTGTTTCAGAAGGCGAATCCATCAAACTTGATCAACCATTAACGAGTAATCCTAATGTGGGTGGATTTGGTCAGGGGGATTCAGAAATAGTACTTCAAGACCCATTACGTGCCCAAGGCCTTTTGTTCTTCTTGGCGTCGGTTATTTTGGCACAAATCTTTTTGGTTCTTAAAAAGAAACAGTTTGAGAAGGTTCAATTGTCCGAA
>Salix_babylonica
ATTTCCGTATCGCTC---ATGATATATATAATAACTGGGGCATACAT------TTCAAATGCATATCCCATTTTTGCACAGCAGGGTTATGAAAATCCGCGCGAAGCAACTGGTCGTATTGTATGCGCGAATTGTCATTTA-GCTAATAAGCCCGTGGGTATTGAGGTTCCACAAGCGGTACTTCCAGATACTGTATTTGAAGCAGTTGTTCGAATTCCTTATGATATGCAACTAAAACAAGTTCTTGCTAATGGTAAAAAGGGAGCTTTGAATGTGGGGGCCGTGCTTATTTTACCCGAGGGGTTTGAATTAGCCCCTCCTGATCGTATTTCGCCAGAGATGAAAGAAAAGATAGGTAATCTCTCTTTTCAGAGTTATCGCCCCGCTAAAAAGAATATTCTTGTGATAGGTCCTGTTCCTGGTCAAAAATATAGTGAAATCACCTTTCCTATTCTTTCTCCGGACCCTGCTGCTAAGAAGGATGCTCACTTCTTAAAATATCCCATATACGTAGGCGGGAACAGGGGAAGGGGTCAGATTTATCCCGACGGGAGCAAGAGTAACAATACGGTTTATAATGCTACAGCAGCGGGTATAGTAAGCAAAATAATACGAAAAGAAAAA---GGGGGGTATGAAATAACTATAACAGATGCGCCAGAGGGGCGTCAAGTGATTGATAGTATCCCCCCAGGACCAGAACTTCTTGTTTCAGAAGGCGAATCCATCAAACTTGATCAACCATTAACAAGTAATCCTAATGTGGGGGGATTTGGTCAGGGAGACGCGGAAATAGTACTTCAAGACCCATTACGTGTCCAAGGCCTTTTGTTCTTCTTGGCATCTGTTATTTTGGCACAAATCTTTTTGGTTCTTAAAAAGAAACAGTTTGAGAAGGTTCAATTGTCCGAA
>Sloanea_australis
ATTTCCGTATCGCT---TATGATATATATAATAAGTCGGACATCCAT------TTCAAATGCATATCCTATTTTTGCACAGCAGGGTTATGAAAATCCACGAGAAGCGACTGGCCGTATTGTATGTGCCAATTGCCATTTATGCTAATAAGCCCGTGGATATTGAGGTTCCACAAGCGGTACTTCCTGATACTGTATTTGAAGCAGTTGTTCGAATTCCTTATGATATGCAACTGAAACAAGTTCTTGCTAATGGTAAAAAGGGGGCTTTGAATGTGGGGGCTGTTCTAATTTTACCCGAGGGGTTTGAATTAGCCCCCCCCGACCGTATTTCGCCCGAGATGAAAGAAAAGATAGGCAATCTGTCTTTTCAGAGCTATCGTCCCACTAAAAAAAATATTCTTGTGATAGGTCCTGTTCCCGGTCAGAAATATAGTGAAATCACCTTTCCTATTCTTTCCCCGGACCCCGCTACTAAGAAAGATGTTCACTTCTTAAAATATCCCATCTACGTAGGCGGGAACAGGGGAAGGGGTCAGATTTATCCCGACGGGAGCAAGAGTAACAATACGGTTTATAATGCTACAGCAGCAGGTATAGTAAGCAAAATCATACGAAAAGAAAGG---GGGGGGTACGAAATAACCATAGCGGATGCATCGGATGGACGTCAGGTGGTTGATATTATACCTCCAGGACCAGAACTTCTTGTTTCAGAGGGTGAATCTATCAAACTTGATCAGCCATTAACGAGTAATCCTAATGTGGGTGGATTTGGTCAGGGGGAGGCGGAAATAGTACTCCAAGATCCATTACGTGTCCAAGGCCTTTTGTTCTTCTTGGCGTCTGTTATTTTGGCACAAATCTTTTTGGTTCTTAAAAAGAAACAGTTTGAGAAGGTTCAGTTGTCCGAA
>Spondias_tuberosa
ATTTCCGTATCCCTC---ATGATATATATAATAACTCGGGCATCCAT------TTCAAATGCATATCCCATTTTTGCGCAGCAGGGGTTTGAAAATCCACGAGAAGCAACTGGTCGTATTGTATGCGCCAATTGCCATTTA-GCTAATAAGCCTGTGGATATTGAGGTTCCACAGGCGATACTTCCTGATACTGTATTTGAAGCAGTTGTTAGAATTCCTTATGATATGCAAATGAAACAAGTTCTCGCTAATGGTAAAAGGGGGGCTTTGAATGTAGGGGCCGTTCTTATTTTACCAGAGGGGTTTGAACTAGCCCCCCCCGATCGTATTTCGCCCGAGATGAAAGAAAAGATAGGCAATCTGTCTTTTCAGAACTACCGTCCCACTAAAAAAAATATTCTTGTGATAGGTCCAGTGCCTGGTCAGAAATATAGTGAAATCACTTTTCCTATTCTTTCCCCGGACCCCGCGACTAATAAAGATGTTCACTTCTTAAAATATCCAATATACGTAGGTGGTAACAGGGGAAGGGGTCAGATTTATCCCGACGGGACCAAAAGTAACAATACGGTTTATAATGCTACAGCTGCGGGTATAGTAACCAAAATCATACGAAAAGAAAAA---GGGGGATACGAAATAACCATAGCCAATGCATCGGATGGACGTGAAGTGGTTGATATTATCCCCCCAGGACCAGAACTTCGGGTTTCAGAGGGCGAATCTATCAAACTTGATCAACCATTAACAAGTAATCCTAATGTGGGTGGATTTGGGCAGGGAGATGCAGAAATAGTACTTCAAGATCCATTACGTATCCAAGGCCTTTTGTTCTTTTTGGCATCGGTTGTTTTGGCACAAATCTTTTTGGTTCTTAAAAAGAAACAGTTTGAGAAGGTTCAATTGTCCGAA
>Staphylea_colchica
ATTTCCGTATTGCTC---ATGATATATATAATAACTCGGGCATCCAT------TTCAAATGCCTATCCCATTTTTGCACAGCAGGGTTATGAAAACCCACGAGAATCGACTGGGCGTATTGTATGCGCCAATTGTCATTTA-GCTAATAAGCCCGTGGATATTGAGGTTCCACAAGCGGTACTTCCAGATACTGTATTTGAAGCTGTTGTTCGAATTCCTTATGATATGCAACTGAAACAAGTTCTTGCTAATGGTAAAAAGGGGTCGTTGAATGTGGGGGCTGTTCTTATTTTACCTGAGGGGTTTGAATTAGCTCCGCCCGATCGTATTTCGCCCGAGATGAAAGAAAAGATAGGCAATCTGTCTTTTCAGAGCTACCGCCCCACTAAAAAAAATATTCTTGTGATAGGTCCTGTTCCCGGTCAGAAGTATAGTGAAATCGCCTTTCCTATTCTTTCCCCGGACCCCGCTACTAATAAAGATGTTCACTTCTTAAAATATCCCATATACGTGGGCGGGAACAGAGGAAGGGGTCAGATTTATCCCGACGGGAGCAAGAGTAACAATACAGTTTATAATGCTACAGCAGCGGGTATAGTAAGCAAAATCATACGAAAAGAAAAG------GGGTACGAAATAACCATA---GAT---TCGGATGGACGTCAAGTAGTTGATATTATCCCTCCAGGACCAGAACTTCTTGTTTCGGAGGGCGAATCTATCAAACTTGATCAACCATTAACGAGTAATCCTAATGTGGGTGGATTTGGCCAGGGGGATGCAGAAATAGTACTTCAAGATCCATTACGTGTTCAAGGCCTTTTGTTCTTCTTAGCATCTGTTGTTTTGGCACAAATCTTTTTGGTTCTTAAAAAGAAACAGTTTGAGAAGGTTCAATTGTCCGAA
>Tetraena_mongolica
ATTTCCATATTGTTC---ATAATATATATAATTACTGGAGCATCCAT------TTCAAGTGCATATCCCATTTTTGCACAGCAAGGTTATGAAAATCCACGAGAAGCTACTGGGCGTATTGTATGTGCCAATTGCCATTTA-GCCAGTAAGCCCGTGGAGATTGAGGTTCCACAAGCGGTACTTCCTGATACTGTATTTGAAGCAGTTGTTCGAATTCCCTATGATATGCAACTGAAACAAGTTCTTGCTAATGGTAAGAAAGGATCTTTGAATGTGGGGGCTGTTCTTATTTTACCCGAGGGGTTTGAATTAGCTCCCCCCGATCGTATTTCGCCCGAGATGAAAGAAAAGATAGGCAAGCTGTCTTTTCAGAGTTATCGCCCCAATAAAAAAAATATTCTTGTAATAGGTCCTGTTCCCGGTCAGAAATATAGTGAAATAACCTTTCCTATCCTTTCCCCCGACCCTGCTACTAATAAAGATGTTCACTTCTTAAAATATCCGATATATGTAGGCGGAAACCGGGGAAGGGGTCAGATTTACCCTGATGGGAGCAAGAGTAACAATACAGTGTATAATGCTACAGCAGGAGGTATAGTAAGCAAAATCATACGAAAAGAAAAA---GGCGGGTACGAAATAACCATAACGGACCCATCTGATGGGCGTCAAGTGGTTGATATTCTTCCTCCGGGACCAGAACTTCTTGTTTCAGAGGGTGAATCTATAAAACTTGATCAACCATTAACAAGTAATCCGAATGTGGGTGGATTTGGTCAGGGAGATGCAGAAATAGTACTTCAAGATCCATTACGTGTCCAAGGCCTTTTGTTCTTCTTCGCATCTGTTATTTTGGCACAAATCTTTTTGGTTCTTAAAAAGAAACAGTTTGAAAAAGTTCAATTGTCCAAA
>Vitis_acerifolia
ATTTCCGTATCGCTT---ATGATATATATAATAACTCGGACATCCAT------TTCAAATGCATATCCCATTTTTGCACAGCAGGGTTATGAAAATCCACGAGAAGCGACTGGACGTATTGTATGTGCCAATTGTCATTTA-GCTAATAAGCCCGTGGATATTGAGGTTCCACAAGCGGTACTTCCTGATACTGTATTTGAAGCAGTTGTTCGAATTCCTTTTGATATGCAACTGAAACAAGTTCTTGCTAATGGTAAAAGAGGGGCTTTGAATGTGGGGGCTGTTCTTATTTTACCTGAGGGGTTTGAATTAGCCCCACCCGATCGTATTTCCCCCGAGATGAAAGAAAAGATAGGCAATCTATCTTTTCAGAACTATCGCCCTACTAAAAAAAATATTCTTGTGATAGGTCCTGTTCCTGGTCAAAAATATAGTGAAATCACCTTTCCTATTCTTTCTCCCGACCCCGCTACTAAGAAAGATGTTCACTTCTTAAAATATCCCATATACGTAGGCGGGAACAGGGGAAGGGGTCAGATTTATCCTGACGGGAGCAAGAGTAACAATACAGTTTATAATGCTACAGCGGCGGGTATAGTAAGCAAAATCATACGAAAAGAAAAA---GGGGGGTACGAAATAACCATAGCGGATGCATCGGATGGACGTCAAGTGGTTGATATTATCCCTCCAGGACCAGAACTTCTTGTTTCAGAGGGTGAATCTATTAAACTTGATCAACCATTAACGAGTAATCCTAATGTGGGTGGATTTGGTCAGGGAGATGCAGAAATAGTACTTCAAGATCCATTACGTATCCAAGGCCTTTTGTTCTTCTTGTCTTCTGTTATTTTGGCACAAATCTTTTTGGTTCTTAAAAAGAAACAGTTTGAGAAGGTTCAATTGTCCGAA
>Viviania_marifolia
ATTTCCATAGCGCTG---ATGCTATATATAATATCTCCCGCGCCTAT------TTCAAATGCATATCCCATTTTTGCACAACAGGGTTATGAAAATCCACGAGAAGCAACTGGGCGTATTGTATGTGCCAATTGCCATTTA-GCAAATAAACCTGTGGATATTGAGGTTCCACAAACGGTACTTCCCAATACTGTATTTGAAGCAGTTATTCACATTCCTTATGATATGCAAGTCAAACAAGTCCTTGCTAATGGGAAAAAGGGGGCTTTGAATGTAGGAGCTGTTCTTATTTTACCTGAGGGGTTTGAATTAGCCCCCCCAGATCGGATTTCGCCCGAGATCAAAGAAAAGATAGGCAATTTTTCTTTTCAAAACTATCGCCCCGCTAAAAAAAATATTCTTGTAATAGGTCCTGTTCCTGGTCAGAAATATAGTGAAATTACTTTTCCTATTCTTTCACCCGACCCCGCCACTAATAAGGATGCCCATTTCTTAAAATATCCCATATATGTAGGCGGGAACAGAGGAAGGGGCCAGATTTATCCCGACGGGAGCAAGAGTAACAATACAGTTTATAATGCTACGGCAGCAGGGAGAGTAAGCAAAATTACACGCAAAGAAAAAAAGGGGGGGTATGAGATAACCATAATGGATCCATCGGATGGCCGTCAAGTGTTTGATATTATCCCTCCAGGACCAGAACTTCTTGTTTCGGAGGGCGAATCTATCAAACTGGATCAACCATTAACGAGTAACCCCAATGTGGGTGGATTTGGTCAGGGGGATGCAGAAATAGTACTTCAAGATCCATTACGCGTCCAGGGCCTTTTGTTCTTCTTGGCATCGGTTATTTTGGCACAAATCTTTTTGGTTCTTAAAAAGAAACAGTTTGAGAAGGTTCAATTGTCCGAA
