# Supplementary material for: ­Complete plastid genome sequences of two species of the Neotropical genus Brunellia (Brunelliaceae)
Source: PeerJ. 2020 Jan 28;8:e8392. doi: 10.7717/peerj.8392 (PMC6993752; doi:10.7717/peerj.8392)
Supplement: Supplemental Information 2 [file peerj-08-8392-s002.zip › Alignments/PETB.fasta]

>Aquilaria_yunnanensis
AATAAAGTCTATGATTGGTTCGAAGAACGCCTCGAGATTCAGGCGATTGCAGATGATATAACTAGTAAATATGTTCCTCCTCATGTTAACATATTTTATTGTCTAGGAGGAATTACGCTTACTTGTTTTTTAGTACAAGTAGCTACAGGGTTTGCTATGACTTTTTACTATCGTCCGACCGTGACGGAGGCCTTTGCTTCTGTTCAATACATAATGACTGAAGCTAACTTTGGTTGGTTAATCCGATCGGTTCATCGATGGTCGGCAAGTATGATGGTCTTAATGATGATCCTGCACGTATTTCGTGTTTATCTCACTGGTGGTTTTAAAAAACCTCGGGAATTAACTTGGATTACAGGCGTGGTTCTGGCTGTATTGACTGCATCTTTTGGTGTAACAGGTTATTCTCTACCTCGGGACCAAATTGGCTATTGGGCAGTTAAAATTGTAACAGGCGTACCGGAAGCTATTCCGGTAATAGGATCGCCTTTGGTAGAGTTATTACGTGGAAGTGCTAGTGTAGGACAATCCACTTTGACCCGTTTTTATAGTTTACACACTTTTGTATTACCTCTTCTTACTGCCGTATTTATGTTAATGCATTTCCTAATGATACGTAAGCAAGGCATTTCTGGTCCTTTA
>Arabidopsis_thaliana
AGTAAAGTTTATGATTGGTTCGAAGAACGTCTTGAGATTCAGGCGATTGCAGATGATATAACTAGTAAATATGTTCCTCCGCATGTCAACATATTTTATTGTCTAGGCGGAATTACCCTTACTTGTTTTTTAGTACAAGTAGCTACGGGATTTGCTATGACTTTTTATTACCGTCCAACCGTTACTGAAGCTTTTGCTTCTGTTCAATATATAATGACTGAAGCTAACTTTGGTTGGTTAATCCGATCAGTTCATCGATGGTCGGCAAGTATGATGGTCCTAATGATGATCCTGCACGTATTTCGTGTATACCTCACCGGTGGTTTTAAAAAACCTCGCGAATTAACTTGGGTTACTGGTGTGGTTCTGGGTGTATTGACCGCATCTTTTGGTGTAACAGGTTATTCTTTACCTTGGGATCAAATTGGTTATTGGGCGGTCAAAATTGTAACAGGTGTACCTGACGCTATTCCGGTAATAGGATCACCTCTTGTAGAATTATTACGCGGAAGTGCTAGTGTTGGACAATCCACTTTGACTCGTTTTTATAGTTTACACACTTTTGTATTACCTCTTCTTACGGCCGTCTTTATGTTAATGCATTTCCTAATGATACGTAAGCAAGGTATTTCTGGTCCCTTA
>Arabis_alpina
AATAAAGTTTATGATTGGTTCGAGGAACGTCTTGAGATTCAGGCGATTGCAGATGATATAACTAGTAAATATGTTCCTCCGCATGTCAACATATTTTATTGTCTAGGAGGGATTACCCTTACTTGTTTTTTAGTCCAAGTAGCTACGGGATTTGCTATGACTTTTTATTACCGTCCAACCGTTACTGAGGCTTTTGCTTCTGTTCAATATATAATGACTGAAGCTAACTTTGGTTGGTTAATCCGATCCGTTCATCGATGGTCGGCAAGTATGATGGTCCTAATGATGATCCTGCACGTATTTCGTGTATACCTGACCGGCGGTTTTAAAAAACCTCGCGAATTAACTTGGGTTACTGGTGTGGTTCTGGGTGTATTGACCGCATCTTTTGGTGTAACAGGTTATTCTTTACCTTGGGATCAAATTGGTTATTGGGCAGTCAAAATTGTAACAGGTGTACCTGACGCTATTCCGGTAATAGGATCGCCTCTTGTAGAATTATTACGCGGAAGTGCTAGTGTTGGACAATCAACTTTGACTCGTTTTTATAGTTTACACACTTTTGTATTACCTCTTCTTACGGCTGTATTTATGTTAATGCATTTCCTAATGATACGTAAGCAAGGTATTTCTGGTCCCTTA
>Arachis_hypogaea
AATAAAGTCTATGATTGGTTCGAAGAACGTCTTGAGATTCAGGCGATTGCCGATGATATAACTAGTAAATATGTCCCTCCTCATGTCAACATATTCTATTGTTTAGGAGGAATTACACTTACTTGCTTTTTAGTCCAAGTAGCAACGGGGTTTGCTATGACCTTTTATTATCGTCCGACCGTTACTGAGGCTTTTGCTTCGGTTCAATATATAATGACTGAGGCTAACTTTGGTTGGTTAATCCGATCTGTTCATCGATGGTCGGCAAGTATGATGGTTTTAATGATGATCCTGCACGTATTTCGTGTGTATCTTACCGGCGGTTTTAAAAAACCTCGTGAATTGACGTGGGTTACGGGCGTTGTTTTGGCTGTATTGACCGCATCTTTTGGTGTAACTGGTTATTCCTTACCTTGGGACCAAATTGGTTATTGGGCAGTCAAAATTGTAACAGGAGTACCCGAAGCTATTCCCGGAATAGGATCGTCTGTCGTGGAATTATTAAGGGGAAGTGCTAGTGTAGGACAATCTACCTTGACTCGTTTTTATAGTTTACATACTTTTGTATTACCTCTTCTTACTGCTGTATTTATGTTAATGCACTTTCCAATGATACGTAAGCAAGGCATCTCCGGTCCTTTA
>Averrhoa_carambola
---AAAGTCTATGATTGGTTCGAAGAACGTCTTGAGATTCAAGCGATTGCAGATGATATAACTAGTAAATACGTTCCCCCTCATGTCAACATATTTTATTGTCTAGGAGGAATTACACTTACTTGTTTTTTAGTACAAGTGGCTACGGGGTTTGCTATGACTTTTTACTATCGCCCGACCGTTACTGAGGCTTTTGCTTCTGTTCAATACATAATGACTGAAGCTAACTTTGGTTGGTTAATCCGATCAGTTCATCGATGGTCGGCAAGTATGATGGTCCTAATGATGATCCTGCATGTATTTCGTGTGTATCTCACAGGTGGTTTTAAAAAACCTCGTGAATTGACTTGGGTTACGGGCGTAATTCTGGCTGTATTGACCGCATCTTTTGGCGTAACTGGTTATTCCTTACCTCGGGACCAAATTGGTTATTGGGCCGTCAAAATTGTAACAGGCGTGCCGGAAGCTATTCCTGTAATAGGATCGCCTTTGGTAGAGTTATTACGCGGAAGTACTAGTGTGGGACAATCTACTTTGACTCGTTTTTATAGTTTCCATACTTTTGTATTACCTCTTCTTACTGCCGTATTTATGTTAATGCACTTCCTAATGATACGTAAGCAAGGTATTTCTGGTCCCTTA
>Brunellia_antioquensis
AATAAAGTCTATGATTGGTTCGAAGAACGTCTTGAGATTCAGGCGATTGCAGATGATATAACTAGTAAATATGTTCCTCCTCATGTCAACATATTTTATTGTCTCGGAGGAATTACGCTTACTTGTTTTTTAGTACAAGTGGCTACGGGGTTTGCTATGACTTTTTACTATCGCCCGACCGTTACTGAGGCTTTTGCTTCTGTTCAATACATAATGACCGAAGCTAACTTTGGTTGGTTAATCCGATCAGTTCATAGATGGTCGGCAAGTATGATGGTCCTAATGATGATTCTGCACGTATTTCGTGTGTATCTCACTGGTGGCTTTAAAAAACCTCGTGAATTGACTTGGGTCACGGGCGTGATTCTGGCTGTATTGACCGCATCTTTTGGTGTAACTGGTTATTCCTTACCTCGGGACCAAATTGGTTATTGGGCAGTAAAAATTGTAACAGGCGTGCCGGAAGCTATTCCTGTAATAGGATCACCTTTGGTAGAGTTATTACGCGGAAGTGCTAGTGTGGGACAATCCACTTTGACTCGTTTTTATAGTTTACATACTTTTGTATTACCTCTTCTTACTGCCGTATTTATGTTAATGCACTTCCTAATGATACGTAAGCAAGGTATTTCTGGTCCCTTA
>Brunellia_trianae
AATAAAGTCTATGATTGGTTCGAAGAACGTCTTGAGATTCAGGCGATTGCAGATGATATAACTAGTAAATATGTTCCTCCTCATGTCAACATATTTTATTGTCTCGGAGGAATTACGCTTACTTGTTTTTTAGTACAAGTGGCTACGGGGTTTGCTATGACTTTTTACTATCGCCCGACCGTTACTGAGGCTTTTGCTTCTGTTCAATACATAATGACCGAAGCTAACTTTGGTTGGTTAATCCGATCAGTTCATAGATGGTCGGCAAGTATGATGGTCCTAATGATGATTCTGCACGTATTTCGTGTGTATCTCACTGGTGGCTTTAAAAAACCTCGTGAATTGACTTGGGTCACGGGCGTGATTCTGGCTGTATTGACCGCATCTTTTGGTGTAACTGGTTATTCCTTACCTCGGGACCAAATTGGTTATTGGGCAGTAAAAATTGTAACAGGCGTGCCGGAAGCTATTCCTGTAATAGGATCACCTTTGGTAGAGTTATTACGCGGAAGTGCTAGTGTGGGACAATCCACTTTGACTCGTTTTTATAGTTTACATACTTTTGTATTACCTCTTCTTACTGCCGTATTTATGTTAATGCACTTCCTAATGATACGTAAGCAAGGTATTTCTGGTCCCTTA
>Bulnesia_arborea
AGTAAAGTTTATGATTGGTTCGAAGAACGTCTCGAGATTCAGGCCATTGCAGATGATATAACTAGTAAATATGTTCCTCCCCATGTTAATATCTTTTATTGTTTAGGAGGAATTACGCTTACTTGTTTTTTAGTACAAGTAGCTACAGGGTTTGCTATGACTTTTTACTATCGTCCAACTGTTACTGACGCTTTTGCTTCGGTTCAATACATAATGACGGAAGCGAACTTTGGTTGGTTAATCCGATCAGTTCATCGATGGTCGGCAAGTATGATGGTTCTAATGATGATCCTGCACGTGTTTCGCGTGTATCTTACTGGTGGTTTTAAAAAACCTCGAGAATTAACTTGGGTGACGGGTGTGATTCTGGCTGTATTGACGGCATCTTTTGGTGTAACTGGTTATTCTTTACCTTGGGATCAAATTGGTTATTGGGCAGTCAAAATTGTAACAGGCGTACCTGAAGCGATTCCTGTAATAGGTTCCCCTTTGGTAGAGTTATTACGTGGAAGTGCTAGTGTAGGACAATCCACTTTAACTCGTTTTTATAGTTTACACACTTTTGTATTACCTCTTCTTACTGCTGTATTTATGTTAATGCACTTCCCAATGATACGTAAACAAGGTATTTCTGGTCCTTTA
>Carica_papaya
AGTAAAGTCTATGATTGGTTCGAAGAACGTCTTGAGATTCAGGCGATTGCAGATGATATAACTAGTAAATACGTTCCTCCTCATGTCAACATATTTTATTGTCTAGGAGGAATTACGCTTACTTGTTTTTTAGTACAAGTAGCTACGGGATTTGCTATGACTTTTTACTATCGTCCGACCGTTACTGAGGCCTTTGCTTCTGTTCAATACATAATGACTGAAGCTAACTTTGGTTGGTTAATCCGATCAGTTCATCGATGGTCGGCAAGTATGATGGTCCTAATGATGATCCTGCACGTATTTCGTGTATATCTCACTGGTGGTTTTAAAAAACCTCGCGAATTGACTTGGGTTACTGGTGTGGTTCTGGCTGTATTGACCGCATCTTTTGGTGTAACAGGGTATTCCTTACCTTGGGATCAAATTGGTTATTGGGCAGTCAAAATTGTAACAGGTGTACCAGAAGCTATTCCTGTAATAGGATCGCCCTTGGTAGAGTTATTACGCGGAAGTGCTAGTGTGGGACAATCCACTTTGACCCGTTTTTATAGTTTACATACTTTTGTATTACCTCTTCTGACTGCCGTATTTATGTTAATGCATTTCCTAATGATACGTAAGCAAGGTATTTCTGGTCCTTTA
>Castanea_mollissima
---AAAGTATATGATTGGTTCGAAGAACGTCTTGAGATTCAGGCGATTGCAGATGATATAACTAGTAAATATGTCCCTCCCCATGTGAACATATTTTATTGTTTAGGCGGAATTACACTTACTTGTTTTTTAGTACAAGTAGCTACGGGATTTGCTATGACTTTTTACTATCGCCCAACGGTTACTGAGGCTTTTGCTTCCGTTCAATATATAATGACTGAAGCTAACTTTGGTTGGTTAATCCGATCAGTTCATCGATGGTCCGCAAGTATGATGGTGCTAATGATGATCCTGCACGTATTTCGTGTGTATCTCACCGGTGGCTTTAAAAAACCTCGTGAATTGACTTGGGTTACAGGTGTAGTTTTAGCTGTATTGACCGCATCTTTTGGCGTGACTGGTTATTCCTTACCCCGGGACCAAATTGGTTATTGGGCAGTCAAAATTGTAACAGGCGTACCGGAAGCTATTCCTGTAATAGGATCGCCTTTGGTAGAGTTATTGCGCGGAAGTGCTAGTGTAGGACAATCCACCCTGACTCGTTTTTATAGTTTACACACTTTTGTATTACCTCTACTTACTGCCGTATTTATGTTAATGCACTTCCCAATGATACGTAAGCAAGGCATCTCTGGTCCTTTA
>Catha_edulis
---AAAGTCTATGATTGGTTCGAAGAACGTCTTGAGATTCAGGCGATTGCAGATGATATAACTAGTAAATACGTTCCTCCTCATGTCAACATATTTTATTGTTTAGGAGGGATAACGCTTACTTGTTTTTTAGTACAAGTGGCTACGGGGTTTGCTATGACTTTTTACTATCGGCCAACTGTTACTGAGGCTTTTGCTTCTGTTCAATACATAATGACTGAAGCCAACTTTGGTTGGTTAATCCGATCAGTTCATCGATGGTCGGCAAGTATGATGGTCCTAATGATGATTCTGCACGTATTCCGTGTGTATCTCACCGGTGGCTTTAAAAAACCCCGTGAATTGACTTGGATTACAGGTGTGGTTCTTGCTGTCTTGACCGCCTCCTTTGGCGTAACCGGTTATTCCTTACCTTGGGACCAAATTGGCTATTGGGCAGTAAAAATAGTAACGGGTGTACCGGAAGCTATTCCTGTAATAGGATCCCCTTTGGTAGAGTTATTGCGCGGAAGTGCTAGTGTGGGCCAATCCACTTTGACTCGTTTTTATAGTTTACACACTTTTGTATTACCTCTTCTTACTGCCGTATTTATGTTAATGCATTTCTTAATGATCCGTAAGCAAGGTATTTCCGGTCCTTTA
>Ceratopetalum_apetalum
AATAAAGTCTATGATTGGTTCGAAGAACGTCTTGAGATTCAGGCGATTGCAGATGATATAACTAGTAAATATGTTCCTCCTCATGTCAACATATTTTATTGTCTAGGAGGAATTACACTTACTTGTTTTTTAGTACAAGTGGCTACGGGATTTGCTATGACTTTTTACTATCGCCCGACCGTTACTGAGGCTTTTGCTTCTGTTCAATACATAATGACCGAAGCTAACTTTGGTTGGTTAATCCGATCAGTTCATAGATGGTCGGCAAGTATGATGGTCCTAATGATGATTCTGCACGTATTTCGTGTGTATCTCACTGGTGGCTTTAAAAAACCTCGTGAATTGACTTGGGTCACGGGAGTGATTCTGGCTGTATTGACCGCATCTTTTGGCGTAACTGGTTATTCTTTACCTCGGGACCAAATTGGTTATTGGGCAGTAAAAATTGTAACAGGCGTGCCGGAAGCTATTCCTGTAATAGGATCGCCTTTGGTAGAGTTATTACGCGGAAGTGCGAGTGTGGGACAATCCACTTTGACTCGTTTTTATAGTTTACATACTTTTGTATTACCTCTTCTTACTGCCGTATTTATGTTAATGCACTTCCTAATGATACGTAAGCAAGGTATTTCTGGTCCCTTA
>Citrus_sinensis
AATAAAGTCTACGATTGGTTCGAAGAACGTCTCGAGATTCAGGCGATTGCAGATGATATAACTAGTAAATACGTTCCTCCTCATGTCAACATATTTTATTGTCTGGGAGGAATTACGCTCACTTGTTTTTTAGTACAAGTAGCTACAGGGTTTGCTATGACTTTTTACTACCGCCCGACCGTTACTGAGGCTTTTGCCTCTGTTCAATACATAATGACGGAAGTTAACTTCGGGTGGTTAATTCGATCGGTTCATCGATGGTCGGCAAGTATGATGGTCCTAATGACAATCCTGCACGTATTTCGCGTGTATCTCACCGGGGGTTTTAAAAAACCTCGCGAATTGACTTGGGTTACAGGTGTGGTTCTGGCTGTATTGACCGCATCTTTTGGTGTAACAGGTTATTCTTTACCTTGGGACCAAATTGGATATTGGGCAGTAAAAATTGTAACAGGCGTGCCCGAAGCAATTCCGGTAATAGGATCGCCTTTGGTAGAGTTATTACGCGGAAGTGCTAGTGTGGGACAGTCCACTTTGACTCGTTTTTATAGTTTACACACTTTTGTATTACCTCTTCTTACTGCCGTATTTATGTTAATGCATTTCCTAATGATACGTAAACAAGGTATTTCTGGCCCTTTA
>Cucumis_melo
AATAAAGTGTATGATTGGTTCGAAGAACGTCTTGAAATTCAGGCGATTGCAGATGATATAACTAGTAAATACGTTCCTCCTCATGTCAACATATTTTATTGTCTAGGAGGAATTACGCTTACTTGTTTTTTAGTACAAGTAGCTACGGGGTTTGCTATGACTTTTTACTACCGTCCGACCGTTACTGAGGCTTTTGCTTCTGTTCAATATATAATGACGGAAGCAAATTTTGGTTGGTTAATCCGATCAGTTCATAGATGGTCGGCAAGTATGATGGTCTTAATGATGATCCTGCACGTATTTCGCGTGTATCTTACTGGTGGATTTAAAAAACCTCGTGAATTGACTTGGGTTACAGGTGTGGTTCTGGCTGTATTGACCGCATCCTTTGGTGTAACTGGTTATTCCTTACCTCGGGACCAAATTGGTTATTGGGCAGTCAAAATTGTAACAGGTGTACCGGAAGCTATTCCAGTAATAGGGTCGCCTTTGGTAGAGTTATTACGCGGAAGTGCTAGTGTGGGACAATCTACCTTGACTCGTTTTTATAGTTTACACACTTTTGTATTACCTCTTCTTACTGCCGTATTTATGTTAATGCACTTCCCAATGATACGTAAGCAAGGCATTTCTGGTCCTTTA
>Eucalyptus_grandis
---AAAGTCTATGATTGGTTTGAAGAACGTCTCGAGATTCAGGCGATTGCAGATGATATAACTAGTAAATATGTTCCTCCTCATGTCAACATATTTTATTGTCTAGGAGGAATTACGCTTACTTGTTTTTTAGTACAAGTAGCTACAGGGTTTGCTATGACTTTTTACTACCGTCCAACTGTTACTGAGGCTTTTGCTTCTGTTCAATACATAATGACTGAAGCTAACTTTGGTTGGTTAATTCGATCAGTTCATCGATGGTCGGCAAGTATGATGGTCCTAATGATGATCCTGCACGTATTTCGTGTGTATCTCACTGGTGGTTTTAAAAAACCTCGCGAATTAACTTGGGTTACAGGTGTGGTTCTGGCTGTATTGACCGCATCCTTTGGTGTAACTGGTTATTCGTTACCTTGGGACCAAATTGGTTATTGGGCAGTCAAAATTGTAACAGGTGTGCCGGAAGCTATTCCTGTAATAGGATCCCCTTTAGTAGAGTTATTACGCGGAAGTGCTAGTGTGGGACAATCCACTTTGACTCGTTTTTATAGTTTACACACTTTTGTATTACCTCTTCTTACTGCCGTGTTTATGTTAATGCATTTTCTAATGATACGTAAGCAAGGTATTTCCGGTCCTTTA
>Euonymus_japonicus
---AAAGTCTATGATTGGTTCGAAGAACGTCTTGAGATTCAGGCGATTGCAGATGATATAACTAGTAAATACGTTCCTCCTCATGTCAACATATTTTATTGTTTAGGAGGAATAACGCTTACTTGTTTTTTAGTACAAGTGGCTACGGGGTTTGCTATGACTTTTTACTATCGGCCAACCGTTACTGAGGCTTTTGCTTCTGTTCAATACATAATGACTGAAGCCAACTTTGGTTGGTTAATCCGATCAGTTCATCGATGGTCGGCAAGTATGATGGTCCTAATGATGATTCTGCACGTATTCCGTGTGTATCTCACCGGTGGCTTTAAAAAACCCCGTGAATTGACTTGGATTACAGGTGTGGTTCTTGCTGTCTTGACCGCCTCTTTTGGCGTAACCGGTTATTCCTTACCTTGGGACCAAATTGGCTATTGGGCAGTAAAAATAGTAACGGGTGTACCGGAAGCTATTCCTGTAATAGGATCCCCTTTGGTAGAGTTATTGCGCGGAAGTGCTAGTGTGGGCCAATCCACTTTGACTCGTTTTTATAGTTTACACACTTTTGTATTACCTCTTCTTACTGCCGTATTTATGTTAATGCATTTCTTAATGATCCGTAAGCAAGGTATTTCCGGTCCTTTA
>Ficus_racemosa
AATAAAATCTATGATTGGTTCGAAGAACGTCTTGAGATTCAGGCAATTGCGGATGATATAACTAGTAAATATGTTCCTCCTCATGTCAACATATTTTATTGTTTAGGAGGAATTACGCTTACTTGTTTTTTAGTACAAGTAGCTACAGGGTTTGCTATGACTTTTTATTATCGTCCGACCGTTACGGAGGCTTTTGCTTCTGTTCAATATATAATGACTGAAGCTAACTTTGGTTGGTTAATCCGATCAGTTCATCGATGGTCGGCAAGTATGATGGTACTAATGATGATCCTCCACGTATTTCGTGTGTATCTCACTGGTGGCTTTAAAAAACCTCGCGAATTGACTTGGGTTACAGGTGTGGTTTTGGCTGTATTGACCGCATCTTTTGGTGTAACTGGTTATTCCTTACCTTGGGACCAAATTGGTTATTGGGCAGTAAAAATTGTAACAGGTGTACCGGAAGCGATTCCTCTAATAGGATCTCCCTTGGTAGAGTTATTACGTGGAAGTGCTAGTGTGGGACAATCCACTTTGACTCGTTTTTATAGTTTACACACTTTTGTATTACCTCTTCTTACTGCCGTATTTATGTTAATGCACTTCCTAATGATACGTAAGCAAGGTATTTCTGGCCCTTTA
>Glycine_max
AGTAAAGTCTATGATTGGTTCGAAGAACGTCTTGAAATTCAGGCGATTGCCGATGATATAACCAGTAAATATGTTCCGCCTCATGTGAATATATTTTATTGTTTAGGAGGAATTACACTTACTTGTTTTTTAGTCCAAGTAGCAACGGGATTTGCTATGACTTTTTATTATCGTCCGACCGTTACTGAAGCTTTTGCTTCTGTTCAATATATAATGACTGAAGCTAACTTTGGTTGGTTAATCCGATCCGTTCATCGATGGTCGGCAAGTATGATGGTCTTAATGATGATCCTACACGTATTTCGTGTGTATCTCACAGGCGGTTTTAAAAAACCTCGCGAATTAACTTGGGTTACGGGTGTAGTTTTGGCTGTATTGACTGCATCTTTTGGTGTAACCGGTTATTCCTTACCTTGGGATCAAATTGGTTATTGGGCAGTCAAAATTGTAACAGGCGTACCCGACGCTATTCCTGTAATAGGATCGTCTTTGGTAGAGTTATTACGCGGAAGTTCCAGTGTGGGACAATCTACCTTAACTCGTTTTTATAGTTTGCATACTTTTGTATTACCTCTTCTTACTGCTGTATTTATGTTAATGCACTTTTCAATGATACGTAAGCAAGGCATTTCTGGTCCTTTA
>Gossypium_arboreum
AGTAAAGTCTATGATTGGTTCGAAGAGCGCCTCGAAATTCAGGCGATTGCAGATGATATAACTAGTAAATATGTTCCTCCTCATGTTAACATATTTTATTGTCTAGGAGGAATTACGCTTACTTGTTTTTTGGTACAAGTAGCTACAGGATTTGCTATGACTTTTTACTATCGTCCAACCGTTACTGAGGCTTTTGCTTCTGTTCAATACATAATGACTGAAGCTAACTTTGGTTGGTTAATCCGATCAGTTCATCGATGGTCGGCAAGTATGATGGTCTTAATGATGATCCTGCACGTATTTCGTGTCTATCTCACTGGTGGTTTTAAAAAACCTCGCGAATTAACTTGGGTTACAGGCGTGGTTCTGGGTGTGTTGACCGCATCTTTTGGCGTAACAGGTTATTCCTTACCTCGGGACCAAATTGGTTATTGGGCAGTCAAAATCGTAACAGGCGTTCCGGAAGCTATTCCGGTAATAGGATCGCCTTTGGTAGAGTTATTACGTGGAAGTGCTAGTGTGGGACAATCCACTTTGACCCGTTTTTATAGTTTACACACTTTTGTATTACCCCTTCTTACTGCTGTATTTATGTTAATGCATTTCCTAATGATACGTAAGCAAGGCATTTCTGGTCCTTTA
>Heritiera_angustata
---AAAGTCTATGDTTGGTTCGAAGAACGCCTCGAGATTCAGGCGATTGCAGATGATATAACTAGTAAATATGTTCCTCCTCATGTTAACATATTTTATTGTCTCGGAGGAATTACGCTTACTTGTTTTTTGGTACAAGTAGCTACAGGATTTGCTATGACTTTTTACTATCGTCCAACCATTACTGAGGCTTTTGCTTCTGTTCAATACATAATGACTGAAGCTAACTTTGGTTGGTTAATCCGATCAGTTCATCGATGGTCGGCAAGTATGATGGTCTTAATGATGATCCTGCACGTATTTCGTGTCTATCTCACTGGTGGTTTTAAAAAACCTCGCGAATTGACTTGGGTTACAGGCGTGATTCTGGCTGTGTTGACCGCATCTTTTGGTGTAACAGGTTATTCCTTACCTCGGGACCAAATTGGTTATTGGGCAGTCAAAATCGTAACAGGCGTTCCGGAAGCTATTCCGGTAATAGGATCGCCTTTGGTAGAGTTATTGCGTGGAAGTGCTAGTGTGGGACAATCCACTTTGACTCGTTTTTATAGTTTACACACTTTTGTATTACCCCTTCTTACTGCTGTATTTATGTTAATGCATTTCCTAATGATACGTAAGCAAGGCATTTCTGGTCCTTTA
>Heuchera_sanguinea
AGTAAAGTATATGATTGGTTCGAAGAACGCCTCGAGATTCAGGCGATTGCAGATGATATAACTAGTAAATACGTTCCTCCTCATGTCAACATCTTTTATTGTCTAGGAGGAATTACGCTTACTTGTTTTTTAGTACAAGTAGCTACGGGGTTTGCTATGACTTTTTACTATCGTCCGACCGTTACTGAGGCTTTTGCTTCTGTTCAATACATAATGACTGAAGCTAACTTTGGTTGGTTAATCCGATCAGTTCATCGATGGTCGGCAAGTATGATGGTCCTAATGATGATCCTGCACGTATTTCGTGTGTATCTCACCGGTGGATTTAAAAAACCTCGCGAATTGACTTGGGTTACAGGTGTGGTTCTGGGTGTATTGACCGCATCTTTTGGTGTAACTGGTTATTCCTTACCTTGGGACCAAATTGGTTATTGGGCAGTAAAAATTGTAACAGGCGTACCTGACGCTATTCCTGTAATAGGATCGCCTTTGGTAGAGTTATTACGCGGAAGTGCTAGTGTGGGACAATCCACTTTGACTCGTTTTTATAGTTTACATACTTTTGTATTACCCCTTCTTACTGCTGTATTTATGTTAATGCACTTCCCAATGATACGTAAGCAAGGTATTTCTGGTCCTTTA
>Jatropha_curcas
AGTAAAGTTTATGATTGGTTCGAAGAACGTCTCGAGATTCAGGCGATTGCAGATGATATAACTAGTAAATATGTTCCTCCCCATGTCAACATATTTTATTGTTTAGGAGGAATTACGCTTACTTGTTTTTTAGTACAAGTAGCTACGGGATTTGCTATGACTTTTTACTACCGTCCGACCGTTACTGAGGCTTTTGCTTCTGTTCAATACATAATGACTGAAGCTAACTTTGGTTGGTTAATCCGATCAGTTCATCGATGGTCGGCAAGTATGATGGTTTTAATGATGATCCTGCACGTATTTCGTGTGTATCTCACTGGTGGCTTTAAAAAACCTCGTGAATTGACTTGGGTTACGGGCGTGGTTCTTGCTGTATTGACCGCATCTTTTGGTGTAACCGGTTATTCCTTACCTTGGGACCAAATTGGTTATTGGGCAGTCAAAATTGTAACAGGCGTGCCGGAAGCTATTCCTGTAATAGGATCGCCTTTGGTAGAGTTATTACGTGGAAGCGCTAGTGTAGGACAATCCACTTTGACTCGTTTTTATAGTTTACACACTTTTGTATTACCCCTCCTTACTGCCGTATTTATGTTAATGCACTTTTCAATGATACGTAAGCAAGGTATTTCAGGCCCTTTA
>Larrea_tridentata
AATAAAGTTTATGATTGGTTCGAAGAACGTCTCGAGATTCAGGCCATTGCAGATGATATAACTAGTAAATATGTTCCTCCCCATGTTAATATCTTTTATTGTTTAGGAGGAATTACGCTTACTTGTTTTTTAGTACAAGTAGCTACAGGGTTTGCTATGACTTTTTACTATCGTCCGACTGTTACTGATGCTTTTGCTTCGGTTCAATACATAATGACGGAAGTAAACTTTGGTTGGTTAATCCGATCAGTTCATCGATGGTCGGCAAGTATGATGGTTCTAATGATGATCCTGCACGTGTTTCGCGTGTATCTTACTGGTGGTTTTAAAAAACCTCGAGAATTAACTTGGGTGACGGGTGTGGTTCTGGGTGTATTGACTGCATCTTTTGGTGTAACTGGTTATTCTTTACCTTGGGATCAAATTGGTTATTGGGCAGTAAAAATTGTAACAGGCGTACCTGAAGCTATTCCTGTAATAGGGTCGCCTTTGGTAGAGTTATTACGTGGAAGTGCTAGTGTAGGACAATCCACTTTAACTCGTTTTTATAGTTTACACACTTTTGTATTACCTCTTCTTACTGCTGTATTTATGTTAATGCACTTTCTAATGATACGTAAACAAGGTATTTCTGGTCCTTTA
>Liquidambar_styraciflua
AGTAAAGTCTATGATTGGTTCGAAGAACGTCTCGAGATTCAGGCGATTGCAGATGATATAACTAGTAAATACGTTCCTCCTCATGTCAACATATTTTATTGTCTAGGAGGAATTACGCTTACTTGTTTTTTAGTACAAGTAGCTACGGGCTTTGCTATGACTTTTTACTATCGTCCGACCGTTACTGAGGCTTTTGCTTCTGTTCAATACATAATGACTGAAGCTAACTTTGGTTGGTTAATCCGATCAGTTCATCGATGGTCGGCAAGTATGATGGTCTTAATGATGATCCTGCACGTATTTCGCGTGTATCTCACCGGTGGGTTTAAAAAACCTCGCGAATTGACTTGGGTTACAGGTGTAGTTCTGGCTGTATTGACCGCATCTTTTGGTGTAACTGGTTATTCCTTACCTCGGGACCAAATTGGTTATTGGGCAGTAAAAATTGTAACAGGCGTACCTGAAGCTATTCCTGTAATAGGATCGCCCTTGGTAGAGTTATTACGTGGCAGTGCTAGTGTGGGACAATCCACTTTGACTCGTTTTTATAGTTTACACACTTTTGTATTACCCCTTCTTACTGCCGTCTTTATGTTAATGCACTTTCCAATGATACGTAAGCAAGGTATTTCTGGTCCTTTA
>Manihot_esculenta
---AAAGTCTATGATTGGTTCGAAGAACGTCTCGAGATTCAGGCAATTGCAGATGATATAACTAGTAAATATGTTCCTCCCCATGTCAACATATTTTATTGTTTAGGGGGAATTACGCTTACTTGTTTTTTAGTACAAGTAGCTACGGGGTTTGCTATGACTTTTTACTACCGTCCGACGGTTACTGAGGCTTTTGCTTCTGTTCAATACATAATGACTGAAGCTAACTTTGGTTGGTTAATCCGCTCAGTTCATCGATGGTCGGCAAGTATGATGGTTTTAATGATGATCCTGCACGTATTTCGTGTGTATCTCACTGGTGGCTTTAAAAAACCTCGTGAATTGACTTGGGTTACGGGCGTGGTTCTTGCTGTATTGACCGCATCTTTTGGTGTAACTGGTTATTCCTTACCTTGGGACCAAATTGGTTATTGGGCGGTAAAAATTGTAACAGGCGTGCCGGAAGCTATTCCTGTAATAGGATCACCTTTGGTAGAGTTATTACGCGGAAGTGCTAGTGTAGGACAATCCACTTTGACTCGTTTTTATAGTTTACACACTTTTGTATTACCTCTTCTTACTGCCGTATTTATGTTAATGCACTTTCCAATGATACGTAAGCAAGGTATTTCAGGCCCTTTA
>Morus_indica
AGTAAAATCTATGATTGGTTCGAAGAACGTCTTGAGATTCAGGCAATTGCGGATGATATAACTAGTAAATATGTTCCTCCTCATGTCAACATATTTTATTGTCTAGGAGGAATTACGCTTACTTGTTTTTTAGTACAAGTAGCTACAGGGTTTGCTATGACTTTTTATTATCGTCCGACCGTTACGGAGGCTTTTGCTTCTGTTCAATATATAATGACTGAAACTAACTTTGGTTGGTTAATCCGATCAGTTCATCGATGGTCGGCAAGTATGATGGTACTAATGATGATTCTTCACGTATTTCGTGTGTATCTCACTGGTGGCTTTAAAAAACCTCGCGAATTGACTTGGGTTACTGGTGTGGTTTTGGCTGTATTGACCGCATCTTTTGGTGTAACTGGTTATTCCTTACCTTGGGACCAAATTGGTTATTGGGCAGTAAAAATTGTAACAGGTGTACCGGAAGCGATTCCTGTAATAGGATCACCCTTGGTAGAGTTATTACGCGGAAGTGCTAGTGTGGGACAATCCACTTTGACTCGTTTTTATAGTTTACACACTTTTGTATTACCTCTTCTTACTGCCGTATTTATGTTAATGCACTTCTTAATGATACGTAAGCAAGGTATTTCTGGCCCTTTA
>Oenothera_parviflora
AGTAAAGTCTATGATTGGTTCGAAGAACGTCTCGAGATTCAGGCGATTGCGGATGATATAACTAGTAAATATGTTCCTCCTCATGTCAACATATTTTATTGTCTGGGGGGAATTACGCTTACTTGTTTTTTAGTACAAGTAGCTACGGGATTTGCTATGACTTTTTACTACCGCCCAACAGTCACTGAGGCTTTTGCTTCTGTTCAATACATAATGACTGAAGCTAACTTTGGTTGGTTAATCCGCTCCGTTCATCGCTGGTCGGCAAGTATGATGGTCCTAATGATGATCTTGCACGTATTTCGTGTCTATCTCACAGGTGGTTTTAAAAAACCTCGCGAATTAACTTGGGTCACAGGCGTGGTTCTAGCTGTACTGACTGCATCGTTTGGTGTAACTGGGTATTCCTTACCTTGGGACCAAATTGGTTATTGGGCAGTCAAAATTGTAACAGGCGTGCCGGACGCTATTCCTGTAATAGGATCTCCCTTGGTAGAGTTATTACGAGGAAGTGCTAGTGTGGGACAATCCACTTTGACTCGTTTTTATAGTTTACACACTTTTGTATTACCTCTTCTTACGGCCGTATTTATGTTAATGCATTTCCTAATGATACGTAAGCAAGGGATTTCTGGTCCTTTA
>Oxalis_latifolia
AGTAAAGTCTATGATTGGTTCGAAGAACGTCTTGAGATTCAAGCGATTGCAGATGATATAACTAGTAAATACGTTCCTCCTCATGTCAACATATTTTATTGTCTAGGAGGAATTACACTTACTTGTTTTTTAGTACAAGTGGCTACGGGGTTTGCTATGACTTTTTACTATCGTCCGACTGTTACTGAGGCTTTTGCTTCTGTTCAATACATAATGACTGAAGCTAACTTTGGTTGGTTAATCCGATCAGTTCATCGATGGTCGGCAAGTATGATGGTCCTAATGATGATCCTGCATGTATTTCGTGTGTATCTCACAGGTGGTTTTAAAAAACCTCGTGAATTGACTTGGGTTACGGGCGTAATTCTAGCTGTATTGACCGCATCTTTTGGCGTAACAGGTTATTCCTTACCTTGGGACCAAATTGGTTATTGGGCCGTCAAAATTGTAACAGGCGTGCCGGAAGCTATTCCTGTAATAGGATCGCCTTTGGTAGAGTTATTACGTGGAAGTACTAGTGTGGGACAATCTACTTTGACTCGTTTTTATAGTTTCCATACTTTTGTATTACCTCTTCTTACTGCCGTATTTTTGTTAATGCACTTCCTAATGATACGTAAGCAAGGTATTTCTGGTCCCTTA
>Parnassia_brevistyla
AATAAAGTCTATGATTGGTTCGAAGAACGTCTTGAGATTCAGGCGATTGCAGATGATATAACTAGTAAATATGTTCCTCCTCATGTCAACATATTTTATTGTCTAGGAGGAATTACGCTTACTTGTTTTTTAGTACAAGTGGCTACGGGGTTTGCTATGACTTTTTACTATCGTCCAACCGTTACTGAGGCTTTTGCTTCTGTTCAATACATAATGACTGAAGCCAACTTTGGTTGGTTAATCCGATCAGTTCATCGCTGGTCGGCAAGTATGATGGTCCTAATGATGATCTTGCATGTATTCCGGGTGTATTTGACCGGTGGCTTTAAAAAACCCCGTGAATTGACTTGGATTACTGGTGTGGTTCTTGCTGTCTTGACAGCCTCTTTTGGTGTAACCGGTTATTCTTTACCTTGGGACCAAATTGGCTATTGGGCAGTTAAAATAGTAACGGGTGTACCGGACGCTATTCCTGTAATAGGAGCCCCTTTGGTAGAGTTATTGCGTGGAAGTGCTAGTGTGGGACAATCTACTTTGACTCGTTTTTATAGTTTACACACTTTTGTATTACCTCTTCTTACTGCCGTATTTATGTTAATGCACTTCTCAATGATACGTAAGCAAGGTATTTCCGGTCCTTTA
>Passiflora_biflora
AATAAAGTCTATGATTGGTTCGAAGAGCGTCTCGAGATTCAGGCGATTGCGGACGATATAACTAGTAAATACGTTCCTCCTCATGTCAATATATTTTATTGTTTAGGAGGAATTACGCTTACTTGTTTTTTAGTCCAAGTAGCTACAGGGTTTGCTATGACTTTTTACTATCGTCCGACTGTTACTGAAGCTTTTGCTTCAGTTCAATATATAATGACTGAAGCTAACTTTGGTTGGTTAATCCGGTCTGTTCATCGATGGTCAGCAAGTATGATGGTACTAATGATGATCCTACATGTATTTCGTGTGTATCTTACAGGTGGCTTTAAAAAACCTCGTGAATTAACTTGGCTTACAGGCGTGGTTCTTGCTGTATTGACAGCATCCTTTGGCGTAACTGGTTATTCTTTACCTTGGGACCAAATTGGTTATTGGGCAGTCAAAATTGTAACAGGCGTGCCGGAAGCTATTCCTATAATAGGATCCCCTTTAGTAGAGTTATTACGTGGAAGTGCTAGTGTAGGACAATCAACTTTGACTCGTTTTTATAGTTTACATACTTTTGTATTACCTCTTCTTACTGCTGTATTTATGTTAATGCATTTTCTAATGATACGGAAGCAAGGTATTTCGGGTCCTTTA
>Pelargonium_quercifolium
---AAAGTCTATGATTGGTTCGAAGAACGTCTCGAGATTCAGGCGATTGCGGACGATATAACTAGTAAGTACGTTCCCCCCCATGTCAACATATTTTATTGTCTGGGAGGAATTACGCTTACTTGTTTTTTAGTACAAGTAGCTACCGGATTTGCTATGACCTTTTACTACCGCCCTACTGTTACTGAGGCTTTTGCTTCTGTTCAATACATAATGACTGAAGCCAACTTTGGGTGGTTAATCCGATCAGTCCATCGGTGGTCGGCAAGTATGATGGTTCTAATGATGATCTTGCACGTATTTCGTGTGTATCTTACCGGTGGTTTTAAAAAACCTCGCGAATTGACTTGGGTTACAGGTGTAGTTTTGGCTGTATTGACTGCATCCTTTGGTGTAACTGGTTATTCCTTACCTCGGGACCAAATTGGTTATTGGGCAGTCAAAATTGTAACAGGCGTACCGGAAGCTATTCCTGTAATAGGATCGCCTTTGGTAGAGTTATTGCGCGGGAGTGCTAGTGTGGGACAATCCACTTTGACGCGTTTTTATAGTTTACACACTTTTGTATTACCCCTTCTTAGCGCTGTATTTATGTTAATCCATTTCCTAATGATACGTAAGCAAGGGATTTCTGGCCCTTTA
>Pentactina_rupicola
AGTAAAATCTATGATTGGTTCGAAGAACGTCTTGAGATTCAGGCAATTGCCGATGATATAACTAGTAAATATGTTCCTCCTCACGTCAACATATTTTATTGTCTCGGAGGAATTACGCTTACTTGTTTTTTAGTACAAGTAGCTACAGGGTTTGCTATGACTTTTTATTATCGTCCGACTGTTACAGAGGCTTTTGCTTCTGTTCAATATATAATGACTGAAGCTAATTTTGGTTGGTTAATCCGATCAGTTCATCGATGGTCGGCAAGTATGATGGTCCTAATGATGATCCTGCACGTATTTCGTGTCTATCTCACCGGTGGCTTTAAAAAACCTCGCGAATTGACTTGGGTTACAGGTGTGGTTTTGGGTGTATTGACCGCATCTTTTGGTGTAACTGGTTATTCCTTACCTCGGGACCAAATTGGTTATTGGGCAGTAAAAATTGTAACAGGCGTACCAGATGCTATTCCTGTAATAGGCTCGCCCCTGGTAGAGTTATTACGCGGAAGTGCTAGTGTGGGACAATCCACTTTGACTCGTTTTTATAGTTTACACACTTTTGTATTACCTCTTCTTACTGCCGTATTTATGTTAATGCACTTCCCAATGATACGTAAGCAAGGTATTTCTGGTCCTTTA
>Populus_alba
AGTAAAGTATATGATTGGTTCGAAGAACGTCTTGAGATTCAGACGATTGCAGATGATATAACTAGTAAATACGTTCCTCCTCATGTCAACATATTTTATTGTTTAGGAGGAATTACGCTTACTTGTTTTTTAGTACAAGTAGCTACGGGATTTGCTATGACTTTTTACTATCGTCCAACCGTTACTGAGGCCTTTGCTTCTGTTCAATATATAATGACTGAAGCTAACTTTGGTTGGTTAATCCGATCAGTTCATCGATGGTCGGCAAGTATGATGGTCCTAATGATGATCCTGCACGTATTTCGTGTGTATCTCACGGGTGGCTTTAAAAAACCTCGTGAATTGACTTGGGTTACAGGTGTGGTTCTTGGTGTATTAACCGCATCCTTTGGCGTAACTGGTTATTCCTTACCTTGGGACCAAATTGGTTATTGGGCAGTAAAAATTGTAACAGGCGTGCCGGAAGCTATTCCGGTAATAGGATCTCCTTTGGTAGAGTTATTACGTGGAAGTGCTAGTGTAGGACAATCCACTTTGACTCGTTTTTATAGTTTACACACTTTTGTATTACCTCTTCTTACTGCCGTATTTATGTTAATGCATTTTCCAATGATACGTAAGCAAGGTATTTCGGGTCCTTTA
>Prunus_persica
---AAAATCTATGATTGGTTCGAAGAACGTCTTGAGATTCAGGCAATTGCCGATGATATAACTAGTAAATATGTTCCTCCTCACGTCAACATATTTTATTGTCTAGGAGGAATTACGCTTACTTGTTTTTTAGTACAAGTAGCTACAGGGTTTGCTATGACTTTTTATTATCGTCCGACCGTTACAGAGGCTTTTGCTTCTGTTCAATATATAATGACTGAAGCTAATTTTGGTTGGTTAATCCGATCGGTTCATCGATGGTCGGCAAGTATGATGGTCCTAATGATGATCCTGCACGTATTTCGTGTGTATCTAACCGGCGGCTTTAAAAAACCTCGCGAATTGACTTGGGTTACAGGTGTGGTTTTGGGTGTATTGACCGCATCTTTTGGTGTAACTGGTTATTCCTTACCTCGGGACCAAATTGGTTATTGGGCAGTAAAAATTGTAACAGGCGTACCAGACGCTATTCCTGTAATAGGCTCGCCCCTGGTAGAGTTATTACGCGGAAGTGCTAGTGTGGGACAATCCACTTTGACTCGTTTTTATAGTTTACACACTTTTGTATTACCTCTTCTTACTGCCGTATTTATGTTAATGCACTTCCCAATGATACGTAAGCAAGGTATTTCTGGTCCTTTA
>Quercus_nigra
AGTAAAGTATATGATTGGTTCGAAGAACGTCTTGAGATTCAGGCGATTGCAGATGATATAACTAGTAAATATGTCCCTCCCCATGTGAACATATTTTATTGTTTAGGCGGAATTACACTTACTTGTTTTTTAGTACAAGTAGCTACGGGATTTGCTATGACTTTTTACTATCGCCCAACGGTTACTGAGGCTTTTGCTTCCGTTCAATATATAATGACTGAAGCTAACTTTGGTTGGTTAATCCGATCAGTTCATCGATGGTCCGCAAGTATGATGGTGCTAATGATGATCCTGCACGTATTTCGTGTGTATCTCACCGGTGGCTTTAAAAAACCTCGTGAATTGACTTGGGTTACAGGTGTAGTTTTAGCTGTATTGACCGCATCTTTTGGCGTGACTGGTTATTCCTTACCCCGGGACCAAATTGGTTATTGGGCAGTCAAAATTGTAACAGGCGTACCGGAAGCTATTCCTGTAATAGGATCGCCTTTGGTAGAGTTATTGCGCGGAAGTGCTAGTGTAGGACAATCCACCCTGACTCGTTTTTATAGTTTACACACTTTTGTATTACCTCTACTTACTGCCGTATTTATGTTAATGCACTTCCCAATGATACGTAAGCAAGGCATATCTGGTCCTTTA
>Ricinus_communis
AATAAAGTTTATGATTGGTTCGAAGAACGTCTCGAGATTCAGGCGATTGCAGATGATATAACTAGTAAATATGTTCCTCCCCACGTCAACATATTTTATTGTTTAGGAGGAATTACGCTTACTTGTTTTTTAGTACAAGTAGCTACGGGGTTTGCTATGACTTTTTACTACCGTCCGACCGTTACTGAGGCTTTTGCTTCTGTTCAATACATAATGACTGAAGCTAACTTTGGTTGGTTAATCCGATCAGTTCATCGATGGTCGGCAAGTATGATGGTTTTAATGATGATCCTGCACGTATTTCGTGTGTATCTCACTGGTGGCTTTAAAAAACCTCGTGAATTGACTTGGGTTACAGGTGTGGTTCTTGCTGTATTGACCGCATCTTTTGGCGTAACTGGTTATTCCTTACCTTGGGACCAAATTGGTTATTGGGCAGTAAAAATTGTAACAGGCGTGCCAGAAGCTATTCCTGTAATAGGATCGCCTTTGGTAGAGTTATTACGTGGAAGTGCTAGTGTAGGACAATCCACTTTGACTCGTTTTTATAGTTTACACACTTTTGTATTACCTCTTCTTACTGCCGTATTTATGTTAATGCACTTTCCAATGATACGTAAGCAAGGTATTTCAGGCCCTTTA
>Salix_babylonica
---AAAGTCTATGATTGGTTCGAAGAACGTCTTGAGATTCAGACGATTGCAGATGATATAACTAGTAAATACGTTCCTCCTCATGTCAACATATTTTATTGTTTAGGAGGCATTACGCTTACTTGTTTTTTAGTACAAGTAGCTACGGGGTTTGCTATGACTTTTTACTATCGTCCGACTGTTACTGAGGCCTTTGCTTCTGTTCAATATATAATGACTGAAGCTAACTTTGGTTGGTTAATCCGATCAGTTCATCGATGGTCGGCAAGTATGATGGTCCTAATGATGATCCTGCACGTATTTCGTGTGTATCTCACGGGTGGCTTTAAAAAACCTCGTGAATTGACTTGGGTTACAGGTGTGGTTCTTGGTGTATTAACCGCATCCTTTGGCGTAACTGGTTATTCCTTACCTTGGGACCAAATTGGTTATTGGGCAGTCAAAATTGTAACAGGCGTGCCGGACGCTATTCCGGTAATAGGATCTCCTTTGGTAGAGTTATTACGTGGAAGTGCTAGTGTAGGACAATCCACTTTGACTCGTTTTTATAGTTTACACACTTTTGTATTACCTCTTCTTACTGCCGTATTTATGTTAATGCATTTTCCAATGATACGTAAGCAAGGTATTTCGGGTCCGTTA
>Sloanea_australis
AATAAAGTCTATGATTGGTTCGAAGAACGTCTTGAGATTCAAGCGATTGCAGATGATATAACTAGTAAATATGTTCCTCCTCATGTCAACATATTTTATTGTCTAGGAGGAGTTACGCTTACTTGTTTTTTAGTACAAGTGGCTACGGGGTTTGCTATGACTTTTTACTATCGCCCGACCGTTACTGAGGCTTTTGCTTCTGTTCAATACATAATGACTGAAGCTAACTTTGGTTGGTTAATCCGATCGGTTCATAGATGGTCGGCAAGTATGATGGTCTTAATGATGATTCTGCACGTATTTCGTGTGTATCTCACTGGTGGCTTTAAAAAACCCCGTGAATTGACTTGGGTTACGGGCGTGATTCTGGCTGTATTGACCGCATCTTTTGGCGTAACTGGTTATTCCTTACCTCGGGACCAAATTGGTTATTGGGCAGTAAAAATTGTAACAGGCGTGCCGGAAGCTATTCCTGTAATAGGATCACCTTTGGTAGAGTTATTACGCGGAAGTGCTAGTGTGGGACAATCCACTTTGACTCGTTTTTATAGTTTACATACTTTTGTATTACCTCTTCTTACTGCCGTATTTATGTTAATGCACTTCCTAATGATACGTAAGCAAGGTATTTCTGGTCCCTTA
>Spondias_tuberosa
------------------------------------------------------------------------------------------------------------------------------------------------------------ATGACTTTTTACTACCGTCCAACCGTTACTGAGGCTTTTGCTTCTGTTCAATACATAATGACGGAAGCTAACTTTGGTTGGTTAATCCGATCAGTTCATCGATGGTCGGCAAGTATGATGGTCCTAATGATAATCCTGCACGTATTTCGTGTGTATCTCACTGGTGGTTTTAAAAAACCTCGCGAATTAACTTGGGTTACTGGTGTGGTTCTGGCTGTATTGACTGCATCCTTTGGTGTAACAGGTTATTCTTTACCTTGGGACCAAATTGGGTATTGGGCAGTCAAAATTGTAACAGGCGTACCGGAAGCGATTCCGGTAATAGGATCGCCTTTAGTAGAGTTATTACGCGGAAGTGCTAGTGTGGGACAGTCCACTTTGACTCGTTTTTATAGTTTGCACACTTTTGTATTACCTCTTCTTACTGCCGTATTTATGTTAATGCATTTTCTAATGATACGTAAACAAGGTATTTCTGGTCCTTTA
>Staphylea_colchica
AGTAAAGTCTATGATTGGTTCGAAGAACGTCTTGAGATTCAGGCAATTGCAGATGATATAACTAGTAAATACGTTCCTCCTCATGTCAATATATTTTATTGTCTAGGAGGAATTACGCTTACTTGTTTTTTAGTACAAGTCGCTACGGGTTTTGCTATGACTTTTTACTATCGTCCGACCGTTACTGAGGCTTTTGCTTCGGTTCAATACATAATGACTGAAGCTAACTTTGGTTGGTTAATCCGATCAGTTCATCGATGGTCGGCAAGTATGATGGTATTAATGATGATTCTGCACGTATTTCGTGTGTATCTCACTGGTGGTTTTAAAAAACCGCGCGAATTGACTTGGGTTACCGGTGTGGTTCTGGCTGTATTGACCGCATCTTTTGGTGTAACGGGTTATTCCTTACCTCGGGACCAAATTGGTTATTGGGCAGTAAAAATTGTAACAGGCGTGCCGGAAGCTATTCCTGTACTAGGATCGCCTTTGGTAGAGTTATTACGCGGAAGTGCTAGTGTTGGACAATCCACTTTGACTCGTTTTTATAGTTTACACACTTTTGTATTACCTCTTCTTACTGCCGTATTTATGTTAATGCATTTCCTAATGATACGTAAGCAAGGTATTTCGGGTCCTTTA
>Tetraena_mongolica
AATAAAGTTTATGATTGGTTCGAAGAACGTCTCGAGATTCAGGCGATTGCAGATGATATAACTAGTAAATATGTTCCTCCTCATGTCAACATCTTTTATTGTCTAGGAGGAATTACGCTTACTTGTTTTTTAGTACAAGTAGCTACGGGATTTGCTATGACTTTTTATTATCGTCCAACGGTTACTGAGGCTTTTGCTTCTGTTCAATATATAATGACGGAAGCTAACTTTGGCTGGTTAATCCGATCAGTTCACCGATGGTCGGCAAGTATGATGGTCCTAATGATGATCCTACACGTATTTCGTGTGTATCTCACTGGTGGTTTTAAAAAACCTCGAGAATTGACTTGGGTTACAGGTGTAGTTCTGGGTGTATTGACTGCATCTTTTGGTGTAACTGGTTATTCTTTACCTTGGGATCAAGTGGGTTATTGGGCAGTAAAAATTGTAACAGGTGTACCGGACGCTATTCCTGTAATAGGGTCGCCTTTGGTAGAGTTATTACGTGGAAGTGCTAGTGTGGGACAATCCACTTTGACTCGTTTTTATAGTTTACACACTTTTGTATTACCTCTTCTTACCGCCGTATTTATGTTAATGCACTTCCTAATGATACGTAAGCAGGGTATTTCTGGTCCTTTA
>Vitis_acerifolia
---AAAGTCTATGATTGGTTCGAAGAACGTCTCGAGATTCAGGCGATTGCAGATGATATAACTAGTAAATATGTTCCTCCTCATGTCAACATATTTTATTGTCTAGGAGGAATTACGCTTACTTGTTTTTTAGTACAAGTAGCTACGGGGTTTGCTATGACTTTTTACTATCGTCCGACGGTTACTGAGGCTTTTGCTTCTGTTCAATACATAATGACTGAAGCGAACTTCGGTTGGTTAATCCGATCAGTTCATCGATGGTCGGCAAGTATGATGGTCCTAATGATGATCCTTCACGTATTTCGTGTATATCTCACCGGTGGATTTAAAAAACCTCGCGAATTGACTTGGGTTACAGGTGTGGTTCTGGGTGTATTGACCGCATCTTTTGGTGTAACTGGTTATTCTTTACCTCGGGACCAAATTGGTTATTGGGCAGTCAAAATTGTAACAGGTGTACCTGAAGCTATTCCTGTAATAGGATCACCTTTGGTAGAGTTATTACGCGGAAGTGCTAGTGTGGGACAATCCACTTTGACCCGTTTTTATAGTTTACACACTTTTGTATTACCTCTTCTTACGGCCGTATTTATGTTAATGCACTTCCCAATGATACGTAAGCAAGGTATTTCTGGTCCTTTA
>Viviania_marifolia
---AAAGTCTATGATTGGTTCGAAGAACGTCTCGAGATTCAGGCAATTGCAGATGATATAACTAGTAAATACGTTCCTCCCCATGTCAACATATTTTATTGTTTAGGGGGAATTACGCTTACTTGTTTTTTAGTACAAGTAGCTACGGGATTTGCTATGACTTTTTACTACCGCCCGACCGTTACTGAAGCTTTTGCTTCAGTTCAATACATAATGACTGAAGCAAACTTTGGTTGGTTAATTCGATCAGTTCATCGGTGGTCGGCAAGTATGATGGTCCTTATGATGATCCTACACGTATTTCGTGTGTATCTCACTGGTGGGTTTAAAAAACCTCGCGAATTAACTTGGGTTACGGGTGTGGTTCTGGGTGTATTGACTGCATCTTTTGGTGTAACTGGTTATTCCTTACCTCGGGACCAAATTGGTTATTGGGCAGTAAAAATTGTAACAGGTGTACCCGAAGCTATTCCGGTAATAGGATCGCCTCTGGTAGAGTTATTACGTGGAAGTGCTAGTGTGGGGCAATCCACTTTGACTCGTTTTTATAGTTTACATACTTTTGTATTACCTCTCCTTACTGCCGTATTTATGTTAATGCATTTCCTAATGATACGTAAGCAGGGTATTTCTGGTCCTTTA
