# Supplementary material for: ­Complete plastid genome sequences of two species of the Neotropical genus Brunellia (Brunelliaceae)
Source: PeerJ. 2020 Jan 28;8:e8392. doi: 10.7717/peerj.8392 (PMC6993752; doi:10.7717/peerj.8392)
Supplement: Supplemental Information 2 [file peerj-08-8392-s002.zip › Alignments/PETD.fasta]

>Aquilaria_yunnanensis
GTAAAAAAACCTGATTTGAACGATCCTGTATTAAGGGCTAAATTAGCTAAAGGTATGGGTCATAATTATTATGGAGAACCCGCATGGCCAAATGATCTTTTATATATTTTTCCCGTAGTCATTCTCGGTACTATTGCCTGTAACGTAGGCTTAGCCGTTCTAGAACCTTCAATGATTGGTGAACCCGCGGATCCATTTGCAACTCCTTTGGAAATACTACCTGAATGGTATTTCTTTCCCGTATTTCAAATACTTCGTACAATACCTAACAAGTTATTGGGTGTTCTTTTAATGGTTTCAGTACCTGCGGGATTATTAACAGTACCTTTTTTGGAAAATGTTAATAAATTCCAAAATCCATTTCGTCGTCCAGTAGCGACAACCGTCTTTTTGATTGGTACTATAGTGGCCCTGTGGTTGGGCATTGGAGCAACATTGCCGATTGATAAATCCCTAACTTTAGGTCTTTTT
>Arabidopsis_thaliana
GTAAAAAAACCAGATTTGAATGATCCTGTATTACGAGCTAAATTAGCTAAAGGTATGGGTCACAATTATTACGGGGAACCCGCATGGCCCAACGACCTTTTATATATTTTTCCAGTAGTTATTCTTGGTACCATTGCCTGTAACGTAGGCTTAGCGGTTTTAGAACCATCAATGATTGGTGAACCTGCGGATCCTTTTGCAACTCCTTTGGAAATATTACCTGAATGGTATTTCTTTCCTGTATTTCAAATACTTCGTACAGTGCCTAACAAATTATTGGGTGTTCTTTTAATGGTTTCAGTACCAGCGGGATTATTAACCGTACCCTTTTTGGAAAATGTTAATAAGTTTCAAAATCCATTTCGTCGTCCAGTAGCGACAACCGTCTTTTTGATTGGCACCGCGGCGGCCCTGTGGTTAGGTATTGGAGCAACATTACCGATTGATAAATCTCTAACTTTAGGTCTTTTT
>Arabis_alpina
ATAAAAAAACCAGATTTGAATGATCCTGTATTACGAGCTAAATTAGCTAAAGGTATGGGTCATAATTATTACGGAGAACCCGCATGGCCCAATGATCTTTTATATATTTTTCCAGTAGTCATTCTTGGTACCATTGCCTGTAACGTAGGCTTAGCGGTTTTAGAACCATCAATGATTGGTGAACCTGCGGATCCTTTTGCAACTCCTTTGGAAATATTACCTGAATGGTATTTCTTTCCTGTATTTCAAATACTCCGTACAGTGCCTAACAAATTATTGGGTGTTCTTTTAATGGCTTCAGTACCAGCGGGATTATTAACCGTACCCTTTTTGGAAAATGTTAATAAGTTCCAAAATCCATTTCGTCGTCCAGTAGCGACAACCGTCTTTTTGATTGGCACCGTGGTGGCCCTTTGGTTAGGTATTGGAGCAACATTACCAATTGATAAATCTCTAACTTTAGGTCTTTTT
>Arachis_hypogaea
GTAAAAAAACCTGACTTGAATGATCCTGTATTAAGAGCGAAATTGGCTAAAGGAATGGGTCATAATTATTATGGAGAACCCGCATGGCCAAACGATCTTTTATATATTTTTCCCGTAGTTATTCTAGGTACTATTGCTTGTAACGTAGGTTTAGCAGTTTTAGAACCATCAATGATTGGGGAACCCGCGGATCCATTTGCAACTCCTTTGGAAATATTGCCGGAATGGTATTTCTTTCCTGTATTTCAAATACTTCGTACAGTGCCCAATAAGTTATTGGGCGTTCTTTTAATGGTTTCGGTACCCGCGGGATTATTAACAGTACCCTTTTTGGAGAATGTTAATAAATTCCAAAACCCATTTCGTCGTCCAGTATCAACAACCATCTTTTTGATTGGTACTGCAGTAGCCCTTTGGTTGGGTGTTGGAGCAACATTACCTATTGAGAAATCCCTAACTTTAGGTCTCTTT
>Averrhoa_carambola
GTAAAGAAACCTGATTTGAATGATCCTGTATTAAGAGCTAAATTGGCTAAAGGGATGGGTCATAATTATTATGGGGAACCCGCATGGCCAAATGATCTTTTATATATTTTTCCAGTAGTAATTCTAGGTACTATTGCATGTAATATCGGTTTAGCAGTTCTAGAACCATCAATGATTGGTGAACCTGCAGATCCATTTGCAACTCCTTTAGAAATATTGCCTGAATGGTATTTCTTTCCCGTATTTCAAATACTTCGTACAGTACCTAATAAGTTGTTGGGTGTTCTTTTAATGGTTTCAGTACCTGCGGGATTATTAACAATACCTTTTTTGGAGAATGTTAATAAATTCCAAAATCCATTTCGTCGTCCAGTAGCGACAACTGTTTTTTTGATTGGTACTGTAGTGGCTCTTTGGTTGGGTATTGGAGCAACATTACCTATTGATAAATCCCTAACTTTAGGTCTTTTT
>Brunellia_antioquensis
GTAAAAAAACCTGATTTGAATGATCCTGTATTAAGAGCTAAATTGGCCAAAGGGATGGGTCATAATTATTATGGGGAACCCGCATGGCCCAATGATCTTTTATATATTTTTCCAGTAGTAATTCTAGGCACTATTGCATGTAATGTGGGTTTAGCGGTTCTAGAACCGTCAATGATTGGTGAACCTGCGGATCCGTTTGCAACTCCTTTAGAAATATTACCTGAATGGTATTTCTTTCCTGTATTTCAAATACTTCGTACAGTACCCAATAAATTGTTGGGTGTTCTTTTAATGGTTTCAGTACCTGCGGGATTATTAACAGTACCTTTTTTGGAGAATGTTAATAAATTCCAAAATCCATTTCGTCGTCCAGTAGCGACAACCGTTTTTTTGATTGGTACCGTAGTGGCCCTTTGGTTGGGTATTGGAGCAACATTACCTATTGATAAATCCTTAACTTTAGGTCTTTTT
>Brunellia_trianae
GTAAAAAAACCTGATTTGAATGATCCTGTATTAAGAGCTAAATTGGCCAAAGGGATGGGTCATAATTATTATGGGGAACCCGCATGGCCCAATGATCTTTTATATATTTTTCCAGTAGTAATTCTAGGCACTATTGCATGTAATGTGGGTTTAGCGGTTCTAGAACCGTCAATGATTGGTGAACCTGCGGATCCGTTTGCAACTCCTTTAGAAATATTACCTGAATGGTATTTCTTTCCTGTATTTCAAATACTTCGTACAGTACCCAATAAATTGTTGGGTGTTCTTTTAATGGTTTCAGTACCTGCGGGATTATTAACAGTACCTTTTTTGGAGAATGTTAATAAATTCCAAAATCCATTTCGTCGTCCAGTAGCGACAACCGTTTTTTTGATTGGTACCGTAGTGGCCCTTTGGTTGGGTATTGGAGCAACATTACCTATTGATAAATCCTTAACTTTAGGTCTTTTT
>Bulnesia_arborea
GTAAAAAAACCTGACTTGAATGATCCTGTATTAAGAGCTAAATTGGCTAAGGGAATGGGTCATAATTACTATGGAGAACCCGCATGGCCAAATGATCTTTTATATATTTTTCCAGTAGTAATTTTAGGTACTATTGCATGTAACGTTGGTTTAGCGGTTTTGGAACCATCAATGATTGGTGAACCGGCAGATCCTTTTGCAACTCCTTTGGAAATCTTACCTGAATGGTATTTTTTTCCTGTATTTCAAATACTTCGTACAGTACCCAATAAGTTATTGGGCGTTCTTTTAATGGTTTCGGTACCTGCGGGATTATTAATAGTACCTTTTTTGGAAAATGTGAATAAATTCCAAAATCCATTTCGTCGCCCAGTAGCAACAACTGTTTTTTTGATTGGTACTGTAGTGGCTCTTTGGTTGGGGATTGGTGCAACATTGCCTATTGATCAATCGCTTACTTTAGGTCTTTTT
>Carica_papaya
GTAAAAAAACCTGACTTGAATGATCCTGTATTAAGAGCTAAATTGGCTAAAGGTATGGGTCATAATTATTATGGGGAACCCGCATGGCCCAATGATCTTTTATATATTTTTCCAGTAGTAATTCTCGGTACTATTGCCTGTAACGTAGGCTTAGCGGTTTTAGAGCCATCAATGATTGGTGAACCCGCAGATCCATTTGCAACTCCTTTGGAAATATTACCTGAATGGTATTTCTTTCCCGTATTTCAAATACTTCGTACAGTACCCAACAAATTATTGGGTGTTCTTTTAATGGTTTCAGTACCCGCGGGATTATTAACAGTACCTTTTTTGGAAAATGTTAATAAATTCCAAAATCCATTTCGTCGTCCAGTAGCGACAACCGTCTTTTTGATTGGTACCGCAGTGGCCCTGTGGTTGGGTATTGGAGCAACATTACCGATTGATAAATCCCTAACTTTAGGTCTTTTT
>Castanea_mollissima
GTGAAAAAACCTGACTTGAACGATCCTGTATTAAGAGCTAAGTTGGCTAAAGGTATGGGTCATAATTATTATGGAGAACCCGCATGGCCCAATGATCTTTTATATATTTTTCCAGTAGTAATTCTAGGAACTATTGCATGTAACGTAGGCTTAGCGGTTCTAGAACCATCAATGATTGGTGAACCCGCGGATCCATTTGCAACTCCTTTAGAAATATTGCCCGAATGGTATTTCTTTCCCGTATTTCAAATACTTCGTACAGTGCCCAATAAGTTATTGGGGGTTCTTTTAATGGTTTTAGTACCCGCGGGTTTATTAACAGTACCTTTTTTGGAGAATGTTAATAAATTCCAAAATCCATTTCGTCGTCCAGTAGCAACAACAGTCTTTTTGATTGGTACCGCAGTAGCCCTTTGGTTGGGTATTGGAGCAACATTACCTATTGATAAATCTTTAACTTTAGGTATTTTT
>Catha_edulis
GTAAAAAAACCTGACTTGAATGATCCTGTATTACGAGCTAAATTGGCTAAAGGGATGGGTCATAATTATTACGGAGAACCCGCATGGCCTAATGATCTTTTATATATTTTTCCAGTAGTCATTCTAGGTACTATTGCATGTAATGTGGGCTTAGCAGTTCTAGAACCTTCAATGGTTGGGGAACCTGCGGATCCATTTGCAACTCCTTTGGAAATATTGCCTGAATGGTATTTTTTTCCCGTATTTCAAATACTTCGTACAGTACCCAATAAGTTATTAGGCGTTCTTTTAATGGTTTCAGTACCTGCGGGATTATTAACAGTACCTTTTTTGGAGAGTGTTAATAACTTTCAAAATCCCTTTCGTCGTCCAGTAGCGACAACTGTCTTTTTAATTGGTACTGTAGTGGCCCTTTGGTTGGGTATTGGAGCAACATTACCTATTGATAAATCCTTAACTTTAGGTCTTTTT
>Ceratopetalum_apetalum
ATAAAGAAACCTGATTTGAATGATCCTGTATTAAGAGCTAAATTGGCTAAAGGGATGGGTCATAATTATTACGGGGAACCCGCATGGCCAAACGATCTTTTATATATTTTTCCAGTAGTAATTCTCGGTACTATTGCATGTAATGTGGGTTTAGCGGTTCTAGAACCATCAATGATTGGTGAACCTGCGGATCCGTTTGCAACTCCTTTAGAAATATTGCCTGAATGGTATTTCTTTCCCGTATTTCAAATACTTCGTACAGTACCCAATAAGTTGTTGGGTGTTCTTTTAATGGTTTCAGTACCGGCGGGATTATTAACAGTACCCTTTTTGGAGAATGTTAATAAATTCCAAAATCCATTTCGTCGTCCAGTAGCGACAACCGTTTTTTTGATTGGTACTGTAGTGGCCCTTTGGTTGGGTATTGGAGCAACATTACCTATTGATAAATCCCTAACTTTAGGTCTTTTT
>Citrus_sinensis
GTAAAAAAACCTGACTTGAATGATCCTGTATTAAGGGCTAAGTTGGCTAAGGGTATGGGTCATAATTATTATGGAGAACCCGCATGGCCCAACGATCTTTTATATATTTTTCCAGTAGTAATTCTAGGTACTATTGCATGTACCGTAGGCTTAGCGGTTCTAGAACCATCAATGATTGGTGAACCCGCGGATCCATTTGCAACTCCTTTGGAAATCTTACCCGAATGGTATTTCTTTCCCGTATTTCAAATACTTCGTACAGTACCCAATAAGCTGTTGGGTGTTCTTTTAATGGTTTCAGTACCTACGGGATTATTAACAGTACCTTTTTTGGAAAATGTTAATAAATTCCAAAATCCATTTCGCCGTCCCGTAGCGACAACCGTCTTTTTGATTGGGACCGCAGTGGCCTTGTGCTTGGGTATTGGAGCAACATTACCTATTGAAAAATCCCTAACTTTAGGTCTTTTT
>Cucumis_melo
GTAAAAAAACCAGATTTGAATGATCCTGTATTAAGAGCTAAATTGGCTAAGGGTATGGGTCATAATTATTACGGAGAACCCGCATGGCCCAATGATCTTTTATATATTTTTCCAGTAGTCATTCTAGGTACTATTGCATGTAACGTGGGCTTAGCGGTTCTAGAACCATCAATGATTGGTGAACCCGCAGATCCATTTGCAACTCCTTTGGAAATATTGCCGGAATGGTATTTCTTTCCCGTATTTCAAATACTTCGTACAGTGCCAAATAAGTTATTGGGTGTTCTTTTAATGGTTTCCGTACCGGCGGGATTATTAACTGTACCATTTTTGGAGAATGTCAATAAATTCCAAAATCCATTTCGTCGTCCAGTAGCGACAACCGTCTTTTTGATTGGTACCGCAGTAGCTCTTTGGTTGGGTATTGGAGCAACATTACCGATTGATAAATCCCTAACTTTAGGGCTTTTT
>Eucalyptus_grandis
ATAAAAAAACCTGACTTAAATGATCCTGTATTAAGAGCTAAATTGGCTAAAGGGATGGGTCATAATTATTACGGAGAACCCGCATGGCCCAACGATCTTTTATATATTTTTCCAGTAGTAATTTTAGGTACTATTGCGTGTAACGTAGGCTTAGCGGTTCTAGAACCATCAATGATTGGTGAACCCGCCGATCCATTTGCAACTCCTTTGGAAATATTACCCGAATGGTATTTCTTTCCCGTATTTCAAATACTTCGTACAGTACCTAATAAGTTATTGGGTGTTCTTTTAATGGTTTCAGTACCTGCGGGATTATTAACAGTACCTTTTTTGGAGAATGTTAATAAATTTCAAAATCCATTTCGTCGTCCAGTAGCGACAACTGTCTTTTTGATTGGTACCGTAGTGGCCCTTTGGTTGGGTATTGGAGCAACATTACCTATTGATAAATCCCTAACTTTAGGTCTTTTT
>Euonymus_japonicus
GTAAAAAAACCTGACTTGAATGATCCTGTATTGCGAGCTAAATTGGCTAAAGGGATGGGTCATAATTATTACGGAGAACCCGCATGGCCTAATGATCTTTTATATATTTTTCCAGTAGTCATTCTAGGTACTATTGCATGTAATGTGGGCTTAGCAGTTCTAGAACCTTCAATGGTTGGGGAACCTGCAGAGCCATTTGCAACTCCTTTGGAAATATTGCCTGAATGGTATTTCTTTCCCGTATTTCAAATACTTCGTACAGTACCCAATAAGTTATTAGGCGTTCTTTTAATGGTTTCAGTACCTGCGGGATTATTAACAGTACCTTTTTTGGAGAGTGTTAATAAATTTCAAAATCCCTTTCGTCGTCCAGTAGCGACAACTGTCTTTTTAATTGGTACTGTAGTGGCCCTTTGGTTGGGTATTGGAGCAACATTACCTATTGATAAATCCTTAACTTTAGGGCTTTTT
>Ficus_racemosa
ATAAAAAAACCTGACTTAAATGATCCTGTATTAAGAGCTAAATTAGCTAAAGGGATGGGTCATAATTATTACGGAGAGCCCGCATGGCCCAATGATCTTTTATATATTTTTCCAGTAGTAATTTTAGGTACTATTGCATGTAACGTAGGTTTAGCAGTTCTAGAACCATCAATGATTGGCGAACCTGCGGATCCATTTGCAACTCCTTTGGAAATATTGCCTGAATGGTATTTTTTTCCCGTATTTCAAATACTTCGTACAGTGCCCAATAAATTATTGGGTGTTCTTTTAATGGTTTCAGTACCTGCGGGATTATTAACAGTACCTTTTTTGGAGAATGTTAATAAATTCCAAAATCCATTTCGTCGTCCAGTAGCCACAACTGTCTTTTTGATTGGTACCGCAGTAGCCCTTTGGTTGGGTATTGGAGCAACATTACCTATTGATAAATCTCTAACTTTAGGACTTTTT
>Glycine_max
GTAAAAAAACCTGACTTGAATGATCCTGTATTAAGAGCTAAATTGGCTAAGGGAATGGGTCATAATTATTATGGAGAACCTGCATGGCCCAACGATCTTTTATATATTTTTCCAGTAGTAATTCTAGGTACTATTGCCTGTAACGTAGGCTTAGCGGTTCTAGAACCATCCATGATTGGGGAACCCGCGGATCCATTTGCAACTCCTTTGGAAATATTACCCGAATGGTATTTCTTTCCCGTATTTCAAATACTTCGTACAGTGCCCAATAAGTTATTGGGCGTTCTTTTAATGGTTTCGGTACCTACAGGATTATTAACAGTACCCTTTTTGGAGAATGTTAATAAATTCCAAAACCCATTTCGCCGTCCAGTAGCAACCACCATCTTTTTGATTGGTACTGTAGTTGCCCTTTGGTTAGGTATTGGAGCAACATTACCTATTGAGAAATCCCTAACTTTAGGTCTTTTT
>Gossypium_arboreum
GTAAAAAAACCTGACTTGAACGATCCTGTATTAAGAGCTAAATTAGCTAAAGGTATGGGTCATAATTATTATGGGGAACCCGCATGGCCCAATGATCTTTTATATATTTTTCCAGTAGTAATTCTCGGTACTATTGCTTGTAACGTGGGCTTAGCGGTTCTAGAACCTTCAATGATTGGTGAACCCGCGGATCCATTTGCAACTCCTTTGGAAATATTACCTGAATGGTATTTCTTTCCTGTATTTCAAATACTTCGTACAGTACCTAACAAGTTATTGGGTGTTCTTTTAATGGTTTCAGTACCCGCGGGATTATTAACAGTACCGTTTTTGGAAAATGTTAATAAATTCCAAAATCCATTTCGTCGTCCAGTAGCGACAACCGTTTTTTTGATTGGTACTGCAGTAGCCCTTTGGTTGGGTATTGGAGCAACATTACCGATTGATAAATCCCTAACTTTAGGTCTTTTT
>Heritiera_angustata
GTAAAAAAACCTGACTTGAACGATCCTGTATTAAGAGCTAAATTAGCTAAAGGTATGGGTCATAATTATTATGGGGAACCCGCGTGGCCCAATGATCTTTTATATATTTTTCCAGTAGTAATTCTCGGTACTATTGCTTGTAACGTAGGCTTAGCGGTTCTAGAACCTTCAATGATTGGTGAACCCGCGGATCCATTTGCAACTCCTTTGGAAATATTACCTGAATGGTATTTCTTTCCTGTATTTCAAATACTTCGTACAGTACCTAACAAGTTATTGGGTGTTCTTTTAATGGTTTCAGTACCTGCGGGATTATTAACAGTACCTTTTTTGGAAAATGTTAATAAATTCCAAAATCCATTTCGTCGTCCAGTAGCGACAACCGTTTTTTTGATTGGTACTGCAGCGGCCCTTTGGTTGGGTATTGGAGCAACATTACCGATTGATAAATCCCTAACTTTAGGTCTTTTT
>Heuchera_sanguinea
GTAAAAAAACCTGACTTAAATGATCCTGTATTAAGAGCTAAATTGGCTAAAGGTATGGGCCATAATTATTACGGAGAGCCCGCATGGCCCAATGATCTTTTATATATTTTTCCAGTAGTTATTTTAGGTACTATTGCATGTAACGTAGGCTTAGCAGTTCTAGAACCGTCAATGATTGGTGAACCAGCAGATCCATTTGCAACTCCTTTGGAAATATTACCTGAATGGTATTTCTTTCCCGTATTTCAAATACTTCGTACAGTACCCAATAAGTTATTGGGTGTTCTTTTAATGGTTTCAGTACCTGCGGGATTATTAACAGTACCCTTTTTGGAGAATGTTAATAAATTCCAAAATCCATTTCGGCGTCCAGTAGCAACAACCGTCTTTTTGATTGGTACTGCGGTGGCCCTTTGGTTGGGTATTGGAGCAACATTACCTATTGATAAATCCCTAACTTTAGGTCTTTTT
>Jatropha_curcas
GTAAAAAAACCTGACTTGAATGATCCTGTATTAAGAGCTAAATTGGCTAAGGGAATGGGTCATAATTATTACGGAGAACCTGCATGGCCCAATGATCTTTTATATATTTTTCCAGTAGTAATTCTAGGTACTATTGCGTGTAATGTAGGATTAGCGGTTCTAGAGCCGTCAATGATTGGTGAACCTGCGGATCCATTTGCAACTCCTTTAGAGATATTGCCTGAATGGTATTTTTTTCCTGTATTTCAAATACTTCGTACAGTACCCAATAAGTTATTGGGTGTTCTTTTAATGGTTTCAGTACCTGCAGGATTATTAACAGTACCCTTTTTGGAGAATGTTAATAAATTCCAAAATCCATTTCGTCGCCCAGTTGCGACAACCGTCTTTTTGATTGGTACTGCAGTAGCCCTTTGGTTAGGTATTGGAGCAACATTACCTATTGATAAATCCCTAACTTTAGGTCTTTTT
>Larrea_tridentata
GTAAAAAAACCTGACTTGAATGATCCTGTATTAAGAGCTAAATTGGCTAAAGGAATGGGTCATAATTACTATGGAGAACCCGCATGGCCAAATGATCTTTTATATATTTTTCCAGTAGTAATTTTAGGTACTATTGCATGTAACGTTGGTTTAGCGGTTTTGGAACCATCAATGATTGGTGAACCTGCAGATCCTTTTGCAACTCCTTTGGAAATCTTACCTGAATGGTATTTTTTTCCTGTATTTCAAATACTTCGTACAGTACCCAATAAGTTATTGGGTGTTCTTTTAATGGTTTCGGTACCTGCGGGATTATTAATAGTACCTTTTTTGGAAAATGTAAATAAATTCCAAAATCCATTTCGTCGTCCAGTAGCGACAACTGTTTTTTTGATTGGTACTGTAGTGGCTCTTTGGTTGGGGATTGGTGCAACATTGCCTATTGATAAATCGCTTACTTTAGGTCTTTTT
>Liquidambar_styraciflua
GTAAAAAAACCCGACTTGAACGATCCTGTATTAAGAGCTAAATTGGCTAAAGGGATGGGCCATAATTATTACGGAGAACCCGCATGGCCCAATGATCTTTTATATATTTTTCCAGTAGTAATTCTAGGTACCATTGCATGTAACGTAGGCTTAGCGGTTCTAGAACCATCAATGATTGGTGAACCAGCAGATCCATTTGCGACTCCTTTGGAAATATTACCTGAATGGTATTTCTTTCCCGTATTTCAAATCCTTCGTACAGTGCCCAATAAGTTATTGGGTGTTCTTTTAATGGTTTCAGTACCGGCGGGATTATTAACAGTACCCTTTTTGGAGAATGTTAATAAATTCCAAAATCCATTTCGTCGTCCAGTAGCAACAACCGTCTTTTTGATTGGTACTGCAGTGGCCCTTTGGTTGGGTATTGGAGCAACATTACCTATTGATAAATCCCTAACTTTAGGTCTTTTT
>Manihot_esculenta
GTAAAAAAACCTGACTTGAATGATCCTGTATTAAGAGCTAAATTGGCTAAGGGAATGGGTCATAATTATTACGGAGAACCTGCATGGCCCAATGATCTTTTATATATTTTTCCAGTAGTAATTCTAGGTACTATTGCATGTAATGTAGGATTAGCGGTTCTAGAACCATCAATGATTGGTGAACCTGCGGATCCATTTGCAACGCCTTTGGAAATATTGCCTGAATGGTATTTCTTTCCCGTATTTCAAATACTTCGTACAGTACCCAATAAGTTATTAGGTGTTCTTTTAATGGTTTCAGTACCTGCAGGATTATTAACAGTACCTTTTTTGGAGAATGTTAATAAATTCCAAAATCCATTTCGTCGTCCAGTTGCGACAACCGTCTTTTTGATTGGTACTGCGGTAGCCCTTTGGTTAGGTATTGGAGCAACATTACCTATTGATAAATCCCTAACTTTAGGTCTTTTT
>Morus_indica
GTGAAAAAACCCGACTTGAACGATCCTGTATTAAGAGCTAAATTAGCTAAAGGGATGGGTCATAATTATTACGGAGAGCCCGCATGGCCCAATGATCTTTTATATATTTTTCCAGTAGTAATTTTAGGTACTATTGCATGTAACGTAGGTTTAGCAGTTCTAGAACCATCAATGATTGGTGAACCTGCGGATCCATTTGCAACTCCCTTGGAGATATTGCCTGAATGGTATTTTTTTCCCGTATTTCAAATACTTCGTACAGTGCCCAATAAATTATTGGGTGTTCTTTTAATGGTTTCAGTACCTGCGGGATTATTAACAGTACCTTTTTTGGAGAATGTTAATAAATTCCAAAACCCATTTCGTCGTCCAGTAGCGACAACCGTCTTTTTGATTGGTACCGCGGTAGCCCTTTGGTTGGGTATTGGTGCAACATTACCTATTGATAAATCCCTAACTTTAGGTCTTTTT
>Oenothera_parviflora
GTAAAAAAACCTGACTTGAATGATCCTGTATTAAGAGCTAAATTGGCTAAGGGGATGGGTCATAATTATTACGGCGAACCCGCATGGCCCAACGACCTTTTATATATTTTTCCAGTAGTAATTCTGGGTACGATTGCGTGTAACGTGGGCTTAGCGATTCTGGAACCATCAATGCTTGGTGAACCCGCGGATCCCTTTGCAACTCCTTTGGAAATATTACCTGAATGGTATTTCTTTCCCGTATTTCAAATACTTCGTACAGTACCCAATAAGTTATTGGGCGTTCTTTTAATGGTTTCAGTACCTTCCGGATTATTAACAGTACCTTTTTTGGAGAATGTTAATAAATTTCAAAATCCATTCCGTCGTCCAGTAGCGACAACGGTCTTTTTGATTGGGACTGTAGTATCCCTTTGGTTGGGTATTGGAGCAACATTACCTATCGATAAATCCCTAACCTTAGGTCTTTTT
>Oxalis_latifolia
GTAAAGAAACCTGATTTGAACGATCCTGTATTAAGAGCTAAATTGGCTAAAGGGATGGGTCATAATTATTATGGCGAACCTGCATGGCCAAATGATCTTTTATATATTTTTCCAGTAGTAATTCTAGGTACTATTGCATGTAATATTGGTTTAGCAGTTCTAGAACCATCAATGATTGGTGAACCTGCGGATCCATTTGCAACTCCTTTAGAAATATTGCCTGAATGGTATTTTTTTCCCGTATTTCAAATACTTCGTACAGTACCTAATAAGTTGTTGGGTGTTCTTTTAATGGTTTCAGTACCCGCGGGATTATTAACAGTACCCTTTTTGGAGAATGTTAATAAATTTCAAAATCCATTCCGTCGTCCCGTAGCGACAACTGTTTTTTTAATTGGTACTGTAGTAGCCCTTTGGTTGGGTATTGGCGCAACATTACCTATTGATAAATCCCTAACTTTAGGTCTTTTT
>Parnassia_brevistyla
ATAAAAAAACCTGACTTGAATGATCCTGTATTAAGAGCTAAATTGGCTAAAGGTATGGGTCATAATTATTACGGAGAACCCGCATGGCCTAACGATCTTTTATATATTTTTCCAGTAGTAATTCTAGGTACTATTGCATGTAATGTGGGCTTAGCGGTTCTAGAACCTTCAATGGTTGGTGAACCTGCAGATCCATTTGCAACTCCTTTGGAAATTTTGCCTGAATGGTATTTCTTTCCTGTATTTCAAATACTCCGTACAGTACCTAATAAGTTATTAGGCGTTCTTTTAATGGTTTCAGTACCTGCGGGATTATTAACAGTACCTTTTTTGGAAAGTGTTAATAAGTTCCAAAATCCCTTTCGTCGCCCAGTAGCGACAACTGTGTTTTTAATTGGCACTGTAGCAGCTCTTTGGTTGGGTATAGGAGCAACATTACCTATTGATAAATCCCTAACTTTAGGGCTTTTT
>Passiflora_biflora
ATAAAAAAACCTGACCTGAATGACCCTGTATTAAGAGCTAAATTAGCTAAAGGAATGGGACATAATTATTACGGAGAACCCGCATGGCCTAATGACCTTTTATATATTTTTCCAGTAGTAATTCTAGGTACTATTGCATGTAATGTAGGATTAGCGGTTCTAGAACCATCAATGATTGGCGAACCCGCGGATCCATTTGCCACGCCTTTAGAAATATTGCCCGAATGGTATTTCTTTCCCGTATTTCAAATACTTCGAACTGTACCTAATAAATTATTAGGTGTTCTTTTAATGGTTTCAGTACCTGCGGGATTATTAACAGTACCCTTTTTGGAAAATGTTAATAAATTCCAAAATCCATTTCGTCGTCCAGTCGCGACAACTGTCTTTTTGATTGGTACCGCGGTTGCCCTTTGGTTGGGTATTGGCGCAACATTACCTATTAATAAATCCCTAACTTTAGGGCTTTTT
>Pelargonium_quercifolium
GTACAAAACCCCGACTTGAATGATCCTGTATTAAGAGCTAAATTGGCTAAAGGAATGGGCCATAATTATTATGGAGAACCTGCGTGGCCCAATGATCTTTTATATATTTTTCCCGTAGTCATTCTAGGGACTATTGCATGTAACGCAGGCTTAGCGGTTCTAGAACCATCAATGATTGGTGAACCCGCCGACCCATTTGCAACTCCTTTGGAAATATTACCTGAATGGTATTTCTTTCCCGTATTTCAAATACTTCGTACAGTACCCAATAAGTTATTGGGTGTTCTTTTAATGGTTTCAGTACCTGCGGGATTATTAACAGTACCCTTTTTAGAAAATGTTAATAAATTCCAAAATCCCTTTCGTCGGCCAGTAGCCACAACCGTCTTTTTGGTTGGTACTGCAGTCGCCCTTTGGTTGGGTATTGGAGCAACATTACCTATTGATAAATCCCTAACTTTAGGTCTTTTT
>Pentactina_rupicola
GTAAAAAAACCTGACTTGAACGATCCTGTGTTAAGAGCTAAATTGGCTAAGGGGATGGGTCATAATTATTACGGAGAGCCCGCATGGCCAAACGATCTTTTATATATTTTTCCAGTAGTAATTTTAGGTACTATTGCATGTAACGTAGGCTTAGCGGTTCTAGAACCATCAATGATTGGTGAACCCGCAGATCCATTTGCAACTCCTTTGGAAATATTGCCTGAATGGTATTTCTTTCCCGTATTTCAAATACTTCGTACAGTGCCAAATAAGTTATTGGGTGTTCTTTTAATGGTTTCAGTACCTGCGGGATTAGTAACAGTACCTTTTTTGGAGAATGTTAATAAATTCCAAAATCCATTTCGTCGTCCCGTAGCGACAACCGTCTTTTTGATTGGTACTGTAGTAGCCCTTTGGTTGGGTATTGGAGCAACACTACCTATTGATAAGTCCTTAACTTTAGGTCTTTTT
>Populus_alba
GTAAAAAAACCTGACTTGAATGATCCTGTATTAAGAGCTAAATTGGCTAAAGGAATGGGTCATAATTATTACGGAGAACCCGCATGGCCAAATGATCTTTTATATATTTTTCCAGTAGTAATTCTAGGTACTATTGCATGTAATGTAGGATTAGCGGTTCTAGAACCATCAATGATTGGTGAACCTGCAGATCCATTTGCAACTCCTTTGGAAATATTGCCTGAATGGTATTTCTTTCCCGTATTTCAAATACTTCGTACAGTACCCAATAAGTTATTGGGTGTTCTTTTAATGGTTTCAGTACCTGCGGGATTATTAACAGTACCCTTTTTGGAGAATGTTAATAAATTTCAAAATCCATTTCGTCGTCCGGTCGCGACAACTGTTTTTTTGATTGGTACTGTAGTGGCCCTTTGGTTGGGTATTGGAGCAACATTACCTATTGATAAATCCTTAACTTTAGGTCTTTTT
>Prunus_persica
GTAAAAAAACCTGACTTGAATGATCCTGTGTTAAGAGCTAAATTGGCTAAAGGGATGGGTCATAATTATTACGGAGAGCCCGCATGGCCAAACGATCTTTTATATATTTTTCCAGTAGTAATTTTAGGTACTATTGCATGTAACGTAGGCTTAGCGGTTCTAGAACCATCAATGATTGGTGAACCCGCGGATCCGTTTGCAACTCCTTTGGAAATATTGCCTGAGTGGTATTTCTTTCCCGTATTTCAAATACTTCGTACAGTGCCAAATAAGTTATTGGGTGTTCTTTTAATGGTTTCAGTACCTGCGGGATTATTAACAGTACCCTTTTTGGAGAATGTTAATAAATTCCAAAATCCATTTCGTCGTCCCGTAGCGACAACCGTCTTTTTGATTGGTACTGCAGTAGCCCTTTGGTTGGGTATTGGAGCAACACTACCTATTGATAAGTCCTTAACTTTAGGTCTTTTT
>Quercus_nigra
GTAAAAAAACCTGACTTGAACGATCCTGTATTAAGAGCTAAGTTGGCTAAAGGTATGGGTCATAATTATTATGGAGAACCCGCATGGCCCAATGATCTTTTATATATTTTTCCAGTAGTAATTCTAGGAACTATTGCATGTAACGTAGGCTTAGCGGTTCTAGAACCATCAATGATTGGTGAACCCGCGGATCCATTTGCAACTCCTTTAGAAATATTGCCCGAATGGTATTTCTTTCCCGTATTTCAAATACTTCGTACAGTGCCCAATAAGTTATTGGGGGTTCTTTTAATGGTTTTAGTACCCGCGGGTTTATTAACAGTACCTTTTTTGGAGAATGTTAATAAATTCCAAAATCCATTTCGTCGTCCAGTAGCAACAACAGTCTTTTTGATTGGTACCGCAGTAGCCCTTTGGTTGGGTATTGGGGCAACATTACCTATTGATAAATCCTTAACTTTAGGTATTTTT
>Ricinus_communis
ATAAAAAAACCTGACTTGAATGATCCTGTATTAAGGGCTAAATTGGCTAAGGGAATGGGTCATAATTATTACGGAGAACCCGCATGGCCCAATGATCTTTTATATATTTTTCCGGTAGTAATTCTAGGTACTATTGCATGTAATGTAGGATTAGCGGTTCTAGAACCATCAATGATTGGTGAACCTGCGGATCCATTTGCAACTCCTTTGGAAATATTGCCTGAATGGTATTTCTTTCCTGTATTTCAAATACTTCGTACAGTACCCAATAAGTTATTGGGTGTTCTTTTAATGGTTTCAGTACCTGCAGGATTATTAACAGTACCCTTTTTGGAGAATGTTAATAAATTCCAAAATCCATTTCGTCGTCCAGTTGCGACAACCGTCTTTTTGGTTGGTACTGCAGTAGCCCTTTGGTTAGGTATTGGAGCAACATTGCCTATTGATAAATCCCTAACTTTAGGTCTTTTT
>Salix_babylonica
GTGAAAAAACCTGACTTGAATGATCCTGTATTAAGAGCTAAATTGGCTAAAGGAATGGGTCATAATTATTACGGAGAACCCGCATGGCCAAATGATCTTTTATATATTTTTCCAGTAGTAATTCTAGGTACTATTGCATGTAATGTAGGATTAGCGGTTCTAGAACCATCAATGATTGGTGAACCTGCGGATCCATTTGCAACTCCTTTGGAAATATTGCCTGAATGGTATTTCTTTCCCGTATTTCAAATACTTCGTACAGTACCCAATAAGTTATTGGGTGTTCTTTTAATGGTTTCAGTACCTGCGGGATTATTAACAGTACCCTTTTTGGAGAATGTTAATAAATTTCAAAATCCATTTCGTCGTCCGGTCGCGACAACTGTTTTTTTGATTGGTACTGTAGTGGCCCTTTGGTTGGGTATTGGAGCAACATTACCTATTGATAAATCCTTAACTTTAGGTCTTTTT
>Sloanea_australis
ATAAAGAAACCTGATTTGAATGATCCTGTATTAAGAGCTAAATTGGCTAAAGGGATGGGTCATAATTATTACGGGGAACCCGCATGGCCCAACGATCTTTTATATATTTTTCCAGTAGTAATTCTAGGTACGATTGCATGTAATGTGGGTTTAGCGGTTCTAGAACCATCAATGATTGGTGAACCCGCGGATCCGTTTGCAACTCCTTTAGAAATATTGCCGGAATGGTATTTCTTTCCCGTATTTCAAATACTTCGTACAGTACCCAATAAGTTGTTGGGTGTTCTTTTAATGGTTTCAGTACCTGCGGGATTATTAACAGTACCCTTTTTGGAAAATGTTAATAAATTCCAAAATCCATTTCGTCGTCCAGTGGCGACAACCGTTTTTTTGATTGGTACCGTAGTGGCCCTTTGGTTGGGTATTGGAGCAACATTACCTATTGATAAATCCCTAACTTTAGGTCTTTTT
>Spondias_tuberosa
ATAAAAAAACCTGACTTGAATGATCCTGTATTAAGAGCTAAGTTGGCTAAAGGTATGGGTCATAATTATTACGGAGAACCCGCATGGCCCAACGATCTTTTATATATTTTTCCAGTCGTAATTCTCGGTACTATTGCATGTAACGTAGGCTTAGCGGTTCTAGAACCATCAATGATTGGTGAACCCGCGGATCCATTTGCAACTCCTTTGGAGATATTACCCGAATGGTATTTCTTTCCCGTATTTCAAATACTTCGTACAGTACCCAACAAACTGTTAGGTGTTCTTTTAATGGTTTCAGTACCCGCGGGATTATTAACAGTACCCTTTTTGGAAAATGTTAATAAATTCCAAAATCCATTTCGCCGTCCAGTAGCAACAACCGTCTTTTTGATTGGTACCGCAGTGGCCTTGTGCTTGGGTATTGGAGCAACATTACCTATTGATAAATCCCTAACTTTAGGTCTTTTT
>Staphylea_colchica
GTAAAAAAACCTGACTTGAATGATCCTGTATTAAGAGCCAAATTGGCTAAAGGGATGGGTCATAATTATTACGGAGAACCCGCATGGCCCAATGATCTTTTATATATTTTTCCAGTAGTCATTTTAGGTACAATTGCATGTAACGTAGGCTTAGCGGTTCTAGAACCATCAATGATTGGGGAACCCGCGGATCCATTTGCAACTCCTTTGGAAATATTACCCGAATGGTATTTCTTTCCCGTATTTCAAATTCTTCGTACAGTGCCCAACAAGTTATTGGGTGTTCTTTTAATGGTTTCAGTCCCTGCGGGATTATTAACAGTACCTTTTTTGGAAAATGTTAATAAATTCCAAAATCCATTTCGTCGTCCAGTAGCGACAACCGTCTTTTTGATTGGTACCGTAGCGGCCCTTTGGTTGGGTATTGGAGCAACATTACCTATTGATAAATCCCTAACTTTAGGTCTTTTT
>Tetraena_mongolica
ATAAAAAAACCTGACTTGAATGATCCTGTATTAAGGGCTAAATTGGCTAAAGGTATGGGTCATAATTATTATGGAGAACCTGCATGGCCAAATGATCTTTTATATATTTTTCCAGTAGTAATTTTAGGTACTATTGCGTGTAATGTTGGTTTAGCGGTTTTGGAACCATCAATGATTGGTGAACCCGCAGATCCTTTTGCAACTCCTTTGGAAATATTACCTGAATGGTATTTCTTTCCTGTATTTCAAATACTTCGTACAGTACCCAATAAGTTATTGGGTGTTCTTTTAATGGTTTCGGTACCTGCGGGATTATTAACCGTACCTTTTTTGGAAAATGTTAATAAATTCCAAAATCCATTTCGTCGTCCAGTAGCAACAACTGTCTTTTTGGTTGGTACTGTAGTGGCTCTTTGGTTGGGTATTGGTGCAACATTACCTATTGATAAATCTCTAACTTTAGGTCTTTTT
>Vitis_acerifolia
GTGAAAAAACCTGACTTGAACGATCCTGTATTAAGAGCTAAATTAGCTAAAGGGATGGGTCATAATTATTACGGAGAACCCGCATGGCCCAATGATCTTTTATATATCTTTCCAGTAGTTATTCTAGGTACTATTGCATGTAACGTAGGCTTAGCGGTTCTAGAACCATCAATGATTGGTGAACCAGCAGATCCATTTGCAACTCCTTTGGAAATATTACCTGAATGGTATTTCTTTCCCGTATTTCAAATACTTCGTACAGTACCTAATAAGTTATTAGGTGTTCTTTTAATGGTTTCAGTACCTGCGGGATTATTAACAGTACCTTTTTTGGAAAATGTTAATAAATTCCAAAATCCATTTCGTCGTCCAGTAGCGACAACCGTTTTTTTGATTGGTACCGCAGTGGCCCTTTGGTTGGGTATTGGAGCAACATTACCTATTGATAAATCCCTAACTTTAGGTCTTTTT
>Viviania_marifolia
GTA---AAACCTGATTTGACTGATCCTGTATTAAGAGCTAAATTAGCTAAGGGGATGGGTCATAATTATTATGGAGAACCCGCATGGCCCAACGATCTTTTATATATTTTTCCAGTAGTAATTCTAGGTACTATTGCATGTAACGTAGGCTTAGCGGTTCTAGAACCCTCAATGATTGGCGAACCTGCGGATCCTTTTGCAACTCCTTTGGAAATATTACCAGAATGGTATTTCTTTCCTGTATTTCAAATACTTCGTACAGTACCAAACAAGTTATTAGGTGTTCTTTTAATGGTTTCAGTACCTGCGGGATTATTAACAGTTCCCTTTTTGGAGAATGTTAATAAATTTCAAAATCCATTTCGTCGCCCAGTAGCAACAACCGTCTTTTTGATTGGTACCGCAGCGGCTCTTTGGTTGGGTATTGGAGCAACATTACCTATTGATAAATCCCTAACTTTAGGGATTTTT
