# Supplementary material for: ­Complete plastid genome sequences of two species of the Neotropical genus Brunellia (Brunelliaceae)
Source: PeerJ. 2020 Jan 28;8:e8392. doi: 10.7717/peerj.8392 (PMC6993752; doi:10.7717/peerj.8392)
Supplement: Supplemental Information 2 [file peerj-08-8392-s002.zip › Alignments/PETG.fasta]

>Aquilaria_yunnanensis
ATGATTGAAGTTTTTCTATTTGGAATCGTCTTAGGTCTAATTCCCATTACTTTGGCTGGATTATTTGTAACTGCATATTTACAATATAGACGTGGCGATCAGTTGTTT
>Arabidopsis_thaliana
ATGATTGAAGTTTTTTTATTTGGAATCGTCTTAGGTCTAATTCCTATTACTTTGGCTGGATTATTCGTAACTGCTTATTTACAATACAGACGTGGTGATCAGTTGTTT
>Arabis_alpina
ATGATTGAAGTTTCTTTATTTGGAATTGTCTTAGGTCTAATTCCTATTACTTTGGCTGGATTATTCGTAACTGCTTATTTACAATACAGGCGTGGTGATCAGTTGTTT
>Arachis_hypogaea
ATGATTGAAGTTTTTCTATTTGGAATTGTGTTAGGACTAATCCCTATTACTTTGGCTGGATTATTCCTAACTGCATATTTACAATACCGACGTGGTGATCAATTGCTT
>Averrhoa_carambola
ATGATTGAAGTTTTTCTATTTGGAATCGTCTTAGGTCTTATTCCTATTACTTTGGCTGGATTATTCGTAACTGCATATTTACAATACAGACGTGGTGATCAGTTGCTT
>Brunellia_antioquensis
ATGATTGAAGTTTTTCTATTTGGAATCGTCTTAGGTCTCATTCCTATTACTTTGGCTGGATTATTCGTAACTGCATATTTACAATACAGACGTGGTGATCAGTTGCTT
>Brunellia_trianae
ATGATTGAAGTTTTTCTATTTGGAATCGTCTTAGGTCTCATTCCTATTACTTTGGCTGGATTATTCGTAACTGCATATTTACAATACAGACGTGGTGATCAGTTGCTT
>Bulnesia_arborea
ATGATTGAAGTTTTTCTATTTGGAATTGTCTTAGGTCTAATTCCTATTACTTTGGCTGGATTATTTGTAACTGCATATTTACAATACAGACGTGGTGATCAGTTGTTT
>Carica_papaya
ATGATTGAAGTTTTTCTATTTGGAATCGTCTTAGGTCTAATTCCTATTACTTTGGCTGGATTATTCGTAACTGCGTATTTACAATACAGACGTGGTGATCAGTTGCTT
>Castanea_mollissima
ATGATTGAAGTTTTTCTATTTGGAATTGTCTTAGGTCTAATTCCTATTACTTTGGCTGGATTATTTGTAACCGCATATTTACAATACAGACGCGGTGATCAGTTGCTT
>Catha_edulis
ATGATTGAAGTTTTTCTATTTGGAATCGTCTTAGGTCTAATTCCTATTACTTTGGCTGGGTTAGTCGTAACTGCATATTTACAATATAGACGTGGTGATCAGCTGCTT
>Ceratopetalum_apetalum
ATGATTGAAGTTTTTCTATTTGGAATCGTCTTAGGTCTCATTCCTATTACTTTGGCTGGATTATTCGTAACTGCATATTTACAATACAGACGCGGTGATCAGTTGCTT
>Citrus_sinensis
ATGATTGAAGTCTTTCTATTTGGAATCGTCTTAGGTCTAATTCCTATTACTTTGGCTGGATTATTCGTAACCGCCTATTTACAATACAGACGTGGTGATCAGTTGCTT
>Cucumis_melo
ATGATTGAAGTTTTTCTATTTGGAATCGTATTAGGTCTAATTCCTATTACTTTGGCTGGATTATTTGTGACCGCATATTTACAATACAGACGGGGGGATCAGTTGCTT
>Eucalyptus_grandis
ATGATTGAAGTTTTTCTATTTGGAATTGTCTTAGGTCTAATTCCTATTACTTTAGCTGGATTATTTGTAACTGCATATTTACAATACAGACGTGGTGATCAGTTGCTT
>Euonymus_japonicus
ATGATTGAAGTTTTTCTATTTGGAATCGTCTTGGGTCTAATTCCTATTACTTTGGCTGGGTTATTCGTAACTGCATATTTACAATATAGACGTGGTGATCAGCTGCTT
>Ficus_racemosa
ATGATTGAAGTTTTTCTATTTGGAATCGTCTTAGGTCTAATTCCTATTACTTTGGCTGGATTATTCGTAACTGCATATTTACAATATAGACGTGGTGATCAATTGCTT
>Glycine_max
ATGATTGAAGTTTTTCTATTTGGAATCGTGTTAGGTTTAATTCCCATTACTTTGGCTGGATTATTTGTAACTGCATATTTACAATACCGACGAGGTGATCAGTTGCTT
>Gossypium_arboreum
ATGATTGAAGTTTTTCTATTTGGAATCGTCTTAGGTCTAATTCCTATTACTTTGGCTGGATTATTCGTAACCGCATATTTACAATACAGACGTGGTGATCAGTTGCTT
>Heritiera_angustata
ATGATTGAAGTTTTTCTATTTGGAATCGTCTTAGGTCTAATTCCTATTACTTTGGCTGGATTATTCGTAACCGCATATTTACAATACAGACGTGGTGATCAGTTGCTT
>Heuchera_sanguinea
ATGATTGAAGTTTTTCTATTTGGAATCGTATTAGGTTTAATTCCTATTACTTTGGCTGGATTATTCGTAACTGCATATTTACAATACAGACGTGGTGATCAGTTGCTT
>Jatropha_curcas
ATGATTGAAGTTCTTCTATTTGGAATCGTCTTAGGTCTAATTCCTATTACTTTGGCCGGATTATTCGTAACTGCATATTTACAATACAGACGTGGCGATCAATTGCTT
>Larrea_tridentata
ATGATTGAAGTTTTTCTATTTGGAATTGTCTTAGGTCTAATTCCTATTACTTTGGCTGGATTATTTGTAACTGCATATTTACAATACAGACGTGGTGATCAGTTGTTT
>Liquidambar_styraciflua
ATGATTGAAGTTTTTCTATTTGGAATTGTATTAGGTTTAATTCCTATTACTTTGGCTGGATTATTCGTAACTGCATATTTACAATACAGACGTGGTGATCAGTTGCTT
>Manihot_esculenta
ATGATTGAAGTTTTTCTATTTGGAATCGTCTTAGGTCTAATTCCTATTACTTTGGCCGGATTATTCGTAACTGCATATTTACAATACAGACGTGGTGATCAGTTGCTT
>Morus_indica
ATGATTGAAGTTTTTCTATTTGGAATCGTCTTAGGTCTAATTCCTATTACTTTGGCTGGATTATTCGTAACTGCATATTTACAATATAGACGTGGTGATCAATTGCTT
>Oenothera_parviflora
ATGATTGAAGTTTTTCTATTTGGAATTGTCTTAGGTCTAATTCCTATTACTTTAGCTGGATTATTTGTAACTGCATATTTACAATACAGGCGTGGCGATCAGCTGCTT
>Oxalis_latifolia
ATGATTGAAGTTTTTCTATTTGGAATCGTCTTAGGTCTAATTCCTATTACTTTGGCTGGATTGTTCGTAACTGCATATTTACAATATAGACGTGGTGATCTGTTGCTT
>Parnassia_brevistyla
ATGATTGAAGTTTTTCTCTTTGGAATCGTCTTAGGTCTAATTCCTATTACATTGGCTGGGTTATTCGTAACTGCATATTTACAGTATAGACGCGGTGATCAGTTGCTT
>Passiflora_biflora
ATGATAGAAGTTTTTCTATTTGGAATCGTCTTAGGTCTAATTTCTATTACTTTGGCTGGATTATTTGTAACTGCCTATTTACAATACAGACGTGGTGATCAGTTGCTT
>Pelargonium_quercifolium
ATGATTGAAGTTTTTCTATTTGGAATCGTTTTGGGTCTAATTCCTATTACTTTGACTGGATTATTTGTAACTGCATATTTACAATACAAACGCGGTGATCGTTTGCTT
>Pentactina_rupicola
ATGATTGAAGTTTTTCTATTTGGAATCGTCTTAGGTCTAATTCCGATTACTTTGGCTGGATTATTCGTAACTGCATATTTACAATACAGACGTGGTGATCAGTTACTT
>Populus_alba
ATGATTGAAGTTTTTCTATTTGGAATCGTCTTAGGTCTAATTCCTATTACTTTGGCTGGATTATTCGTAACTGCTTATTTACAATACAGACGTGGTGACCAGTTGCTT
>Prunus_persica
ATGATTGAAGTTTTTCTATTTGGAATCGTCTTAGGTCTAATTCCTATTACTTTGGCCGGATTATTCGTAACTGCATATTTACAATACAGACGTGGTGATCAGTTGCTT
>Quercus_nigra
ATGATTGAAGTTTTTCTATTTGGAATTGTCTTAGGTCTAATTCCTATTACTTTGGCTGGATTATTTGTAACCGCATATTTACAATACAGACGCGGTGATCAGTTGCTT
>Ricinus_communis
ATGATTGAAGTTTTTCTATTTGGAATCGTCTTAGGTCTAATTCCTATTACTTTGGCCGGATTATTCATAACTGCATATTTACAATACAGGCGTGGTGATCAGTTGCTT
>Salix_babylonica
ATGATTGAAGTTTTTCTATTTGGAATCGTCTTAGGTCTAATTCCTATTACTTTGGCTGGATTATTCGTAACTGCTTATTTACAATATAGACGTGGTGACCAGTTGCTT
>Sloanea_australis
ATGATTGAAGTTTTTCTATTTGGAATCGTCTTAGGTCTCATTCCTATTACTTTGGCTGGATTATTCGTAACTGCATATTTACAATACAGACGCGGTGATCAGTTGCTT
>Spondias_tuberosa
ATGATTGAAGTTTTTCTATTTGGAATCGTCTTAGGTCTAATTCCTATTACTTTGGCTGGATTATTCGTAACCGCATATTTACAATACAGACGTGGTGATCAGTTGCTT
>Staphylea_colchica
ATGATTGAAGTTTTTCTATTTGGAATCGTCTTAGGTCTAATTCCTATTACTTTGGCTGGATTATTCGTAACTGCATATTTACAATACAGACGTGGTGATCAGTTACTT
>Tetraena_mongolica
ATGATTGAAGTTTCTCTATTTGGAATTGTCTTAGGTCTAATTCCGATTACTTTAGCTGGATTATTTGTAACTGCATATTTACAATACAGACGTGGTGATCAGTTGTTT
>Vitis_acerifolia
ATGATTGAAGTTTTTCTATTTGGAATCGTCTTAGGTCTAATTCCTATTACTTTGGCTGGATTATTCGTAACTGCATATTTACAATACAGACGTGGTGATCAGTTGCTT
>Viviania_marifolia
ATGATTGAAGTTTTTCTATTTGGAATAGTCTTGGGCCTAATTCCTATAACTTTGGCTGGATTATTCGTAACGGCATATCTACAATATAGACGTGGTGATCAGTTACTT
