# Supplementary material for: ­Complete plastid genome sequences of two species of the Neotropical genus Brunellia (Brunelliaceae)
Source: PeerJ. 2020 Jan 28;8:e8392. doi: 10.7717/peerj.8392 (PMC6993752; doi:10.7717/peerj.8392)
Supplement: Supplemental Information 2 [file peerj-08-8392-s002.zip › Alignments/PETL.fasta]

>Aquilaria_yunnanensis
ATGCCTACGATAACTAGTTATTTCGGTTTTTTACTAGTGGCTTTAACTATAACCTCAGCTCTATTTATTGGTTTGAGTAAGATACGACTTATT
>Arabidopsis_thaliana
ATGCCTACTATAACTAGTTATTTCGGTTTTCTACTAGCAGCTTTAACTATAACCTCAGTTCTGTTTATTGGTCTAAGCAAAATACGACTTATT
>Arabis_alpina
ATGCCTACTATAACGAGTTATTTCGGTTTTCTACTAGCAGCTTTAACTATAACCTCAGTTCTATTTATTGGTCTAAGCAAAATACGACTTATT
>Arachis_hypogaea
ATGCCCACTATAACTAGTTATTTCGGTTTTCTACTAGCGGCTTTTAGTATAACCTCAGCTCTTTTTATCAGTCTGAGTAAGATACGACTTATT
>Averrhoa_carambola
ATGCTTACTATAACTAGTTATTTCGGTTTTCTACTAGCAGCTTTAACTATAACCTCGGTTCTAGTTATTGGTCTGAACAAGATACGACTTATT
>Brunellia_antioquensis
ATGCCTACTATAACTAGTTATTTCGGTTTTCTACTAGCGGCTTTAACTATAACCTCCGTTCTATTTATTGGTCTGAGCAAGATACGACTTATT
>Brunellia_trianae
ATGCCTACTATAACTAGTTATTTCGGTTTTCTACTAGCGGCTTTAACTATAACCTCCGTTCTATTTATTGGTCTGAGCAAGATACGACTTATT
>Bulnesia_arborea
ATGCCTACTATAACTAGTTATTTTGGTTTTCTACTAGCAGCTTTAACTATTACTTCAGCTCTATTTATTGGTTTGAGCAAGATACGACTTATT
>Carica_papaya
ATGCCTACTATAACTAGTTATTTCGGTTTTCTACTAGCAGCTTTAACTATAACCTCAGCTCTATTTATTGGTCTAAGCAAGATACGGCTTATT
>Castanea_mollissima
ATGCTTACTATAACTAGTTATTTCGGTTTTCTACTAGCGGTTTTAACTATAACCTCAGCTCTATTTATCGGGTTGAACAAGATACGACTTATT
>Catha_edulis
ATGCCTACGATAACTAGTTATTTCGGTTTTCTACTAGCGGCTTTAATTATAACCTCCGTTCTATTTATTGGTCTGAGTAAGATACGACTTATT
>Ceratopetalum_apetalum
ATGCCTACTATAACTAGTTATTTCGGTTTTCTACTAGCGGCTTTAACTATAACCTCAGTTCTATTTATTGGTCTGAGCAAGATACGACTTATT
>Citrus_sinensis
ATGCCTACTATAACTAGTTATTTTGGTTTTCTACTAGCGGCTTTAACTATAACCTCGGCTCTATTTATTGGTCTGAGTAAGATAGGACTTATT
>Cucumis_melo
ATGCCTACTATCACTAGTTATTTCGGTTTTCTACTAGCAGTTTTAACTATAACCTCAGCTCTATTTATCGGTCTGAACAAGATACGACTTATT
>Eucalyptus_grandis
ATGCTTACTATAACTAGTTATTTCGGTTTTCTACTAGCAGCTTTAACTATAACCTCAGCTCTCTTTATTGGTCTGACCAAGATACGACTTATT
>Euonymus_japonicus
ATGCCTACGATAACTAGTTATTTCGGTTTTCTACTAGCGGCTTTAACTATAACCTCCGTTCTATTTATTGGTCTGAGTAAGATACGACTTATT
>Ficus_racemosa
ATGTCTACTATAACTAGTTATTTCGGTTTTCTACTAGCAGCTTTGACTATAACCTCAGCTATATTTATCGGTCTGAACAAGATACGACTTATT
>Glycine_max
ATGCTCACTATAACTAGTTATTTCGGTTTTTTACTAGTGGTTTTAATTATAACCTCATCTCTATTTATTGGTCTGAGTAAAATACGACTTATT
>Gossypium_arboreum
ATGCCTACTATAACTAGTTATTTCGGTTTTTTACTAGCGGCTTTAACTATAACCTCAGCTTTATTTATTGGTCTGAGTAAGATACGACTTATT
>Heritiera_angustata
ATGCCTACTATAACTAGTTATTTCGGTTTTTTACTAGCGGCTTTAACTATAACCTCAGCTCTATTTATTGGTCTGAGTAAGATACGACTTATT
>Heuchera_sanguinea
ATGCCTACTATAACTAGTTATTTCGGTTTTCTACTAGCGGCTTCAACTATAACCTCAGCTTTATTTATTGGTCTAAGCAAGATACGACTTATT
>Jatropha_curcas
ATGCCTACTATAACTAGTTATTTCGGTTTTCTACTAGCGGCTTTAACTATAACCTCAGTTCTATTTATTGGTCTGAGCAAGATACGGCTTATT
>Larrea_tridentata
ATGCCTACTCTAACTAGTTATTTTGGTTTTCTATTAGCAGCTGTAACTATTACTTCAGCTTTATTTATTGGTTTGAGCAAGATACGACTTATT
>Liquidambar_styraciflua
ATGCCTACTATAACTAGTTATTTCGGTTTTCTACTAGCGGCTTTAACTATAACCTCAGCTATATTTATTGGTCTGAACAAAATACGACTTATT
>Manihot_esculenta
ATGCCTACTATAACTAGTTATTTCGGTTTTCTACTAGCGGCTTTAACTATAACCTCAGTTCTATTTATTGGTCTGAGCAAGATACGACTTATT
>Morus_indica
ATGTCTACTATAACTAGTTATTTCGGTTTTCTACTAGCAGCTTTGACTATAACCTCAGCTATATTTATCGGTCTGAACAAGATACGACTTATT
>Oenothera_parviflora
ATGCTTACTATAACTAGTTTTTTCGGTTTTCTACTAGCGGCTTTAACTATAACCTCAGTTTTATTTATTGGTCTGACCAAGATACGACTTATT
>Oxalis_latifolia
ATGCTTACTATAACTAGTTATTTTGGTTTTTTACTAGCAGCTTTAACTATAACCTCCGTTCTATTTATTGGTCTGAGCAAGATACGACTTATT
>Parnassia_brevistyla
ATGCCTACGATAACTAGTTATTTCGCTTTTCTACTAGCGGCGTTAACTATAACTTCAGTTCTATTTATTGGTCTGAGTAAGATACGGCTTATT
>Passiflora_biflora
ATGCCTACTATAACTAGTTATTTCGGTTTTCTACTAGCAACTTTAACTATAACCTCAAGTCTATTTATTGGTCTGAGCAAAATACGATTTATT
>Pelargonium_quercifolium
ATGTTGACTATAACTAGTTATTTCGGTTTTCTACTCGTCGCTTTAACTATAACCTCAGCTCTATTTATTGGTCTGAGCAAGATACGACTTATT
>Pentactina_rupicola
ATGCCTACTATAACTAGTTATTTCGGTTTTCTACTAGCAGCTTTAACTATAACCTCAGCTCTATTTATCGGTCTGAGCAAGATACGACTTATT
>Populus_alba
ATGCCCACTCTAACTAGTTATTTTGGTTTTCTGTTAGTAGCTTTAACTATAACTTTAGTTCTATTTATTAGTCTGAGCAAGATACGACTTATT
>Prunus_persica
ATGCCTACTATAACTAGTTATTTTGGTTTTCTACTAGCAGCTTTGACTATCACCTCAGCTCTATTTATCGGTCTGAGCAAGATACGACTTATT
>Quercus_nigra
ATGCTTACTATAACTAGTTATTTCGGTTTTCTACTAGCGGTTTTAACTATAACCTCAGCTCTATTTATCGGGTTGAACAAGATACGACTTATT
>Ricinus_communis
ATGCTTACTATAACTAGTTATTTCGGTTTTCTACTAGCGGCTTTAACTATAACCTCAGTTCTATTTATTGGTCTGAGCAAGATACGACTTATT
>Salix_babylonica
ATGCCCACTCTAACTAGTTATTTTGGTTTTCTGTTAGTAGCTTTAACTATAACTTTAGTTATATTTATTAGTCTGAACAAGATACGACTTATT
>Sloanea_australis
ATGCCTACTATAACTAGTTATTTCGGTTTTCTACTAGCGGCTTTAACTATAACCTCGGTTCTATTTATTGGTCTGAGCAAGATACGACTTATT
>Spondias_tuberosa
ATGCCTACTATAACTAGTTATTTTGGTTTTCTACTAGCGGCTTTAACGATAACTTCGGCTCTATTTATTGGTCTGAGTAAGATAGGACTTATT
>Staphylea_colchica
ATGCCTACTATAACTAGTTATTTCGGTTTTCTACTAGCGGCTTTAACTATAACCTCAGTTCTATTTATTGGTCTGAGCAAGATACGACTTATT
>Tetraena_mongolica
ATGCCTACTATAACAAGTTATTTTGGTTTTCTACTGGCAGCTTTAACTATAACCTCAACTATATTTATTGGCTTGAGCAAGATACGACTTATT
>Vitis_acerifolia
ATGCCTACTATAACTAGTTATTTCGGTTTTCTACTAGCGGCTTCAACTATAACCTCAGTCCTATTTATTGGTCTAAGCAAGATACGACTTATT
>Viviania_marifolia
ATGCTTACTATAACTAGTTATTTCGGTTTTCTCCTAGCAGCTTTAACTATAGCTTCCGCCTTATTTATTGGTCTTAGCAAGATACGACTTATT
