# Supplementary material for: ­Complete plastid genome sequences of two species of the Neotropical genus Brunellia (Brunelliaceae)
Source: PeerJ. 2020 Jan 28;8:e8392. doi: 10.7717/peerj.8392 (PMC6993752; doi:10.7717/peerj.8392)
Supplement: Supplemental Information 2 [file peerj-08-8392-s002.zip › Alignments/PETN.fasta]

>Aquilaria_yunnanensis
ATGGATATAGTAAGTCTCGCTTGGGCTGCTTTAATGGTAGTCTTTACATTTTCCCTTTCACTCGTAGTATGGGGAAGAAGTGGACTC
>Arabidopsis_thaliana
ATGGATATAGTAAGTCTCGCATGGGCTGCTTTAATGGTAGTTTTTACATTTTCCCTCTCTCTCGTAGTGTGGGGAAGAAGTGGACTC
>Arabis_alpina
ATGGATATAGTAAGTCTCGCATGGGCTGGTTTAATGGTAGTTTTTACATTTTCCCTCTCTCTCGTAGTGTGGGGAAGGAGTGGACTA
>Arachis_hypogaea
ATGGATATAGTAAATCTTGCTTGGGCTGCTTTAATGGTAGTTTTCACATTTTCCCTTTCTCTCGTAGTATGGGGAAGAAGTGGACTT
>Averrhoa_carambola
ATGAATATAGTAAATCTCGCCTGGGCTGCTTTAATGGTAGTCTTTACATTTTCCCTTTCACTCGTAGTATGGGGAAGAAGTGGACTC
>Brunellia_antioquensis
ATGGATATAGTAAATCTCGCCTGGGCTGCTTTAATGGTAGTCTTTACATTTTCCCTTTCACTCGTAGTATGGGGGAGAAGTGGACTC
>Brunellia_trianae
ATGGATATAGTAAATCTCGCCTGGGCTGCTTTAATGGTAGTCTTTACATTTTCCCTTTCACTCGTAGTATGGGGGAGAAGTGGACTC
>Bulnesia_arborea
ATGGATATAATAAGTCTTTCTTGGGCTGCGTTAATGGTAGTCTTTACATTTTCTCTTTCGCTTGTAGTATGGGGGAGAAGTGGACTC
>Carica_papaya
ATGGATATAGTAAGTCTCGCTTGGGCTGCTTTAATGGTAGTCTTTACATTTTCCCTTTCACTCGTAGTATGGGGAAGAAGTGGACTC
>Castanea_mollissima
ATGGATATAGTAAGTCTCGCTTGGGCTGCTTTAATGGTAGTCTTTACATTTTCTCTTTCACTCGTAGTATGGGGTAGAAGTGGACTC
>Catha_edulis
ATGGATATAGTAAGTCTCGCTTGGGCTGCTTTAATGGTAGTCTTTACATTTTCCCTTTCACTCGTAGTATGGGGAAGAAGTGGACTC
>Ceratopetalum_apetalum
ATGGATATAGTAAATCTCGCCTGGGCTGCTTTAATGGTAGTCTTTACATTTTCCCTTTCACTCATAGTATGGGGAAGAAGTGGACTC
>Citrus_sinensis
ATGGATATAGTAAGTCTCGCTTGGGCTGCTTTAATGGTAGTCTTTACATTTTCCCTTTCGCTCGTAGTATGGGGAAGAAGTGGACTC
>Cucumis_melo
ATGGATATGGTAAGTCTCGCTTGGGCTGCTTTAATGGTAGTCTTTACATTTTCTCTTTCCCTCGTAGTATGGGGAAGAAGTGGACTC
>Eucalyptus_grandis
ATGGATATAGTAAGTCTTGCTTGGGCTGCTTTAATGGTAGTCTTTACATTTTCTCTTTCACTCGTAGTATGGGGAAGAAGTGGACTC
>Euonymus_japonicus
ATGGATATAGTAAGTCTCGCTTGGGCTGCTTTAATGGTAGTCTTTACATTTTCCCTTTCACTCGTAGTATGGGGAAGAAGTGGACTC
>Ficus_racemosa
ATGGATATAGTAAGTCTCGCTTGGGCTGCTTTAATGGTAGTCTTTACATTTTCCCTTTCACTCGTAGTATGGGGAAGAAGTGGACTC
>Glycine_max
ATGGATATAGTAAGTCTTGCTTGGGCTGCTTTAATGGTAGTTTTTTCATTTTCTCTTTCCCTCGTAGTATGGGGAAGAAGTGGACTA
>Gossypium_arboreum
ATGGATATAGTAAGTCTTGCTTGGGCTGCTTTAATGGTAGTCTTTACATTTTCCCTTTCACTCGTAGTATGGGGAAGAAGTGGGCTC
>Heritiera_angustata
ATGGATATAGTAAGTCTTGCTTGGGCTGCTTTAATGGTAGTCTTTACATTTTCCCTTTCACTCGTAGTATGGGGAAGAAGTGGACTC
>Heuchera_sanguinea
ATGGATATAGTAAGTCTCGCTTGGGCTGCTTTAATGGTAGTCTTTACATTTTCCCTTTCACTCGTAGTATGGGGAAGAAGTGGACTC
>Jatropha_curcas
ATGGATATAGTAAGTCTCGCTTGGGCTGCTTTAATGGTAGTCTTTACATTTTCCCTTTCACTCGTAGTATGGGGAAGAAGTGGACTC
>Larrea_tridentata
ATGGATATAATAAGTCTTTCTTGGGCTGCTTTAATGGTAGTCTTTACATTTTCTCTTTCGCTTGTAGTATGGGGGAGAAGTGGACTC
>Liquidambar_styraciflua
ATGGATATAGTAAGTCTCGCTTGGGCTGCTTTAATGGTAGTCTTTACATTTTCGCTTTCACTCGTAGTATGGGGAAGAAGTGGACTC
>Manihot_esculenta
ATGGATATAGTAAGTCTCGCTTGGGCTGCTTTAATGGTAGTCTTTACATTTTCCCTTTCACTCGTAGTATGGGGAAGAAGTGGACTC
>Morus_indica
ATGGATATAGTAAGTCTCGCTTGGGCTGCTTTAATGGTAGTCTTTACATTTTCCCTTTCACTCGTAGTATGGGGAAGAAGTGGACTC
>Oenothera_parviflora
ATGGATATAGTCAGTCTTGCTTGGGCTGCTTTAATGGTAGTCTTTACATTTTCCCTTTCACTGGTAGTATGGGGAAGGAGTGGGCTC
>Oxalis_latifolia
ATGGATATAGTAAATCTCGCCTGGGCTGCTTTAATGGTAGTCTTTACATTTTCCCTTTCACTCGTAGTATGGGGAAGAAGTGGACTC
>Parnassia_brevistyla
ATGGATATTGTAAGTCTCGCTTGGGCTGCTTTAATGGTAGTCTTTACATTTTCACTTTCACTTGTAGTATGGGGAAGAAGTGGACTC
>Passiflora_biflora
ATGGATATAGTAAGTCTCGCTTGGGCTGCTTTAATGGTAGTCTTTACATTTTCCCTTTCACTCGTAGTATGGGGAAGAAGTGGACTC
>Pelargonium_quercifolium
ATGGATATAGTAAGTCTCGCGTGGGCTGCTTTAATGGTAGTCTTTACATTTTCCCTTTCACTGGTAGTATGGGGAAGAAGTGGACTT
>Pentactina_rupicola
ATGGATATAGTAAATCTTGCTTGGGCTGCTTTAATGGTAGTCTTTACGTTCTCCCTTTCACTAGTAGTATGGGGAAGAAGTGGACTC
>Populus_alba
ATGGATATAGTAAGTCTCGCTTGGGCTGCTTTGATGGTAGTCTTTACATTTTCCCTTTCACTCGTAGTATGGGGAAGAAGTGGACTC
>Prunus_persica
ATGGATATAGTAAATCTCGCTTGGGCTGCTTTAATGGTAGTCTTTACGTTTTCCCTTTCACTAGTAGTATGGGGAAGAAGTGGACTC
>Quercus_nigra
ATGGATATAGTAAGTCTCGCTTGGGCTGCTTTAATGGTAGTCTTTACATTTTCTCTTTCACTCGTAGTATGGGGTAGAAGTGGACTC
>Ricinus_communis
ATGGATATAGTAAGTCTCGCTTGGGCTGCTTTAATGGTAGTCTTTACATTTTCCCTTTCGCTCGTAGTATGGGGAAGAAGTGGACTT
>Salix_babylonica
ATGGATATAGTAAGTCTCGCTTGGGCTGCTTTGATGGTAGTCTTTACATTTTCCCTTTCACTCGTAGTATGGGGAAGAAGTGGACTC
>Sloanea_australis
ATGGATATAGTAAATCTCGCCTGGGCTGCTTTAATGGTAGTCTTTACATTTTCCCTTTCACTCGTAGTATGGGGAAGAAGTGGACTC
>Spondias_tuberosa
ATGGATATAGTAAGTCTCGCTTGGGCTGCTTTAATGGTAGTCTTTACATTTTCCCTTTCACTCGTAGTATGGGGAAGAAGTGGACTC
>Staphylea_colchica
ATGGATATAGTAAGTCTCGCTTGGGCTGCTTTAATGGTAGTTTTTACATTTTCCCTTTCACTCGTGGTATGGGGAAGAAGTGGACTC
>Tetraena_mongolica
ATGGATATAATAAGTCTTTCTTGGGCTGCTTTAATGGTAGTTTTTACATTTTCTCTGTCACTTGTAGTATGGGGTAGAAGTGGACTC
>Vitis_acerifolia
ATGGATATAGTAAGTCTCGCTTGGGCTGCTTTAATGGTAGTCTTTACATTTTCTCTTTCACTCGTAGTATGGGGAAGAAGTGGACTC
>Viviania_marifolia
ATGGATATAGTAAGTCTCGCTTGGGCTGCTTTAATGGTAGTCTTTACATTTTCCCTTTCACTCGTAGTATGGGGAAGAAGTGGACTC
