# Supplementary material for: ­Complete plastid genome sequences of two species of the Neotropical genus Brunellia (Brunelliaceae)
Source: PeerJ. 2020 Jan 28;8:e8392. doi: 10.7717/peerj.8392 (PMC6993752; doi:10.7717/peerj.8392)
Supplement: Supplemental Information 2 [file peerj-08-8392-s002.zip › Alignments/PSAB.fasta]

>Aquilaria_yunnanensis
GCATTAAGATTTCCAAGGTTTAGCCAAGGCTTAGCTCAGGACCCCACTACTCGTCGTATTTGGTTTGGTATTGCTACCGCGCATGACTTCGAGAGTCATGATGATATTACTGAGGAACGTCTTTATCAGAATATTTTTGCTTCTCACTTTGGGCAATTATCAATAATTTTTCTATGGACTTCCGGAAATCTCTTTCATGTAGCTTGGCAAGGAAATTTTGAGGCATGGGTACAGGA-TCCCTTACATGTAAGACCAATTGCTCATGCAATTTGGGATCCTCATTTTGGTCAACCGGCTGTGGAAGCTTTTACTAGAGGGGGTGCTCCCGGCCCAGTGAATATCGCTTATTCTGGTGTTTATCAGTGGTGGTATACAATTGGGTTACGTACTAATGAAGATCTTTATATTGGAGCTCTTTTTCTATTATTTCTTTCTGCTATTTCCTTAATAGCGGGTTGGTTACATCTACAACCGAAATGGAAACCGAGCCTTTCATGGTTCAAAAATGCCGAATCTCGTCTGAATCATCATTTGTCAGGACTATTTGGAGTAAGCTCCTTGGCTTGGACAGGGCATTTAGTCCATGTCGCTATTCCTGGATCCCGGGGGGAATATGTTCGATGGAATAATTTCTTAGATGTATTGCCACATCCCCAAGGCTTGGGCCCACTTTTTTCAGGCCAGTGGAATCTTTATGCTCAAAACCCCGATTCAAGTAGTCATTTATTCGGTACTTCCCAAGGAGGAGGAACTGCCATTCTAACCCTTCTCGGGGGGTTCCACCCGCAAACGCAAAGTTTATGGTTGACCGATATTGCTCATCATCATTTAGCTATTGCATTTATTTTTCTCGTTGCGGGGCATATGTATAGAACTAACTTCGGAATTGGGCACAGTATAAAAGATCTTTTAGAAGCACATATTCCTCCGGGAGGACGATTGGGGCGTGGGCATAAGGGTCTTTATGACACGATCAACAATTCGATTCATTTTCAATTAGGCCTTGCTCTAGCCTCTTTAGGGGTTATTACGTCCTTAGTAGCTCAACACATGTACTCTTTACCTGCTTATGCCTTCATAGCACAAGACTTTACTACCCAAGCTGCATTATATACCCATCACCAATACATCGCGGGATTCATCATGACAGGGGCTTTTGCTCACGGAGCTATATTTTTTATTAGAGATTACAATCCGGAACAGAATGAGGATAATGTATTGGCAAGAATGTTAGACCATAAAGAAGCTATCATATCCCATTTAAGTTGGGCCAGCCTCTTTCTAGGGTTCCATACTTTGGGGCTTTATGTCCATAATGATGTCATGCTTGCTTTTGGTACTCCGGAGAAACAAATATTAATCGAACCTATATTTGCCCAATGGATACAATCTGCTCATGGTAAAACTTCATATGGGTTCGATGTCCTTTTATCTTCAACAAATGGACCGGCATTCAATGCGGGTAGAAGTATATGGCTACCTGGATGGTTAAATGCTATTAATGAAAATAGTAATTCACTATTCTTAACAATAGGTCCTGGAGATTTCTTGGTTCACCATGCCATTGCTCTAGGTTTACATACAACTACATTGATCTTAGTAAAAGGTGCTTTAGATGCGCGTGGTTCCAAGTTAATGCCAGACAAAAAGGATTTCGGTTATAGTTTTCCTTGCGATGGTCCGGGACGGGGTGGTACTTGTGATATTTCGGCGTGGGATGCATTTTATTTGGCAGTTTTCTGGATGTTAAATACCATTGGGTGGGTTACTTTTTATTGGCATTGGAAACACATTACATTATGGCAGGGTAACGTCTCGCAGTTTAATGAATCTTCTACTTATTTGATGGGATGGTTAAGAGATTATCTATGGTTAAACTCTTCCCAACTTATCAATGGGTATAACCCCTTTGGTATGAATAGTTTATCAGTCTGGGCGTGGATGTTCTTATTT-----GGACA-----------TCTTGTTTGGGCTACTGGATTTA--TGTTCTTAATTTCCTGGCGCGG--ATATTGGCAGGAATTGATTGAAACTTTAGCATGGGCTCATGAACGCACACCTTTGGCTAATTTGATTCGAT--GGAGAGATAAGCCAGTGGCTCTTTCCATTGTGCAAGCAAGATTGGTTGGATTAGCCCACTTTTCTGTA--GGTTATATATTCACTTATGCGGCTTTCTTGATTGCCTCTACATCGGGCAAATTTGGT
>Arabidopsis_thaliana
GCATTAAGATTTCCAAGGTTTAGCCAAGGCTTAGCTCAGGACCCCACTACTCGTCGTATTTGGTTTGGTATTGCTACCGCACATGACTTCGAGAGTCATGATGATATTACTGAAGAACGTCTTTATCAGAATATTTTTGCTTCTCATTTCGGGCAATTAGCAATAATTTTTCTGTGGACTTCCGGAAATTTGTTTCATGTAGCTTGGCAAGGAAATTTTGAGACATGGGTACAAGA-CCCTTTACATGTAAGACCGATTGCTCATGCTATTTGGGATCCTCATTTTGGTCAACCGGCTGTGGAAGCGTTTACTCGAGGAGGTGCTCTTGGCCCGGTGAATATAGCTTATTCTGGTGTTTATCAGTGGTGGTATACAATCGGTTTACGTACTAATGAAGATCTTTATACTGGAGCTCTTTTTCTATTATTTCTTTCTGCCCTATCCTTAATAGGGGGTTGGTTACACCTACAACCAAAATGGAAACCAAGAGTTTCGTGGTTCAAAAATGCTGAATCTCGTCTGAATCATCATTTGTCAGGACTATTCGGGGTAAGCTCATTGGCTTGGACAGGTCATTTAGTCCATGTCGCTATTCCTGCATCCAGGGGGGAATATGTTCGATGGAATAATTTCTTAAATGTATTACCGCATCCCCAAGGGTTAGGCCCACTTTTTACGGGTCAGTGGAATCTTTATGCTCAAAACCCCGACTCGAGTAGTCATTTATTTGGTACCTCCCAAGGATCCGGAACTGCCATTCTAACCCTTCTTGGGGGATTCCATCCACAAACGCAAAGTTTATGGCTAACCGATATGGCACATCATCATTTAGCTATCGCAATTCTTTTCCTCATTGCGGGTCATATGTATAGAACGAACTTTGGAATCGGACACAGTATAAAAGATCTTTTAGAAGCACATATTCCTCCGGGAGGACGATTGGGGCGTGGGCATAAGGGTCTTTATGACACAATCAATAATTCGATTCATTTTCAATTAGGCCTTGCTCTAGCCTCCTTAGGAGTTATTACTTCCTTGGTAGCTCAACACATGTACTCTTTACCTGCTTATGCGTTCATAGCGCAAGATTTTACGACTCAAGCTGCGTTATATACCCATCACCAATATATTGCAGGATTCATCATGACAGGAGCTTTTGCTCATGGAGCTATCTTTTTTATTAGAGATTACAATCCAGAACAGAATGAGGATAACGTATTAGCAAGAATGTTAGACCATAAAGAAGCTATCATATCCCATTTAAGTTGGGCCAGCCTCTTTCTAGGGTTCCATACTTTGGGACTTTATGTTCATAACGACGTCATGCTTGCTTTTGGTACTCCCGAAAAACAAATCTTGATCGAACCTATATTTGCCCAATGGATACAATCTGCTCATGGGAAAACTTCATATGGATTTGATGTACTTTTATCTTCGACAAGTGGCCCAGCATTTAATGCGGGTCGCAGCATATGGTTGCCTGGCTGGTTAAATGCTATTAATGAGAATAGTAATTCATTATTCTTAACAATAGGTCCTGGAGATTTCTTGGTTCATCATGCTATTGCTTTAGGTTTACATACAACTACATTGATCTTAGTAAAAGGTGCTTTAGATGCACGTGGTTCCAAGTTAATGCCAGATAAAAAGGATTTCGGGTATAGTTTTCCTTGCGATGGTCCGGGACGAGGTGGTACTTGTGATATTTCGGCTTGGGACGCATTTTATTTGGCAGTTTTCTGGATGTTAAATACTATTGGATGGGTTACTTTTTATTGGCATTGGAAACACATCACATTATGGCAGGGTAACGTTTCACAGTTTAATGAATCTTCCACTTATTTGATGGGATGGTTAAGAGATTATCTATGGTTAAACTCTTCACAACTTATCAATGGATATAACCCGTTTGGTATGAATAGTTTATCAGTCTGGGCATGGATGTTCTTATTT-----GGGCA-----------TCTTGTTTGGGCTACAGGATTTA--TGTTCTTAATTTCCTGGCGTGG--TTATTGGCAGGAATTGATTGAAACTTTAGCGTGGGCTCATGAACGCACACCTTTGGCAAATTTGATTCGCT--GGAAAGATAAACCAGTAGCTCTTTCAATCGTGCAAGCAAGATTGGTTGGATTAGCTCACTTTTCTGTA--GGTTATATATTCACTTATGCGGCTTTCTTGATTGCCTCCACATCGGGCAAATTCGGT
>Arabis_alpina
GCATTAAGATTTCCAAGGTTTAGCCAAGGCTTAGCTCAGGACCCCACTACTCGTCGTATTTGGTTTGGTATTGCTACCGCACATGACTTCGAGAGTCATGATGATATTACTGAAGAACGTCTTTATCAGAATATTTTTGCTTCTCATTTCGGGCAATTAGCAATAATTTTTCTGTGGACTTCCGGAAATTTATTTCATGTAGCTTGGCAAGGAAATTTTGAGACATGGATCCAAGA-CCCTTTACATGTAAGACCAATTGCTCATGCTATTTGGGATCCTCATTTTGGTCAACCGGCTGTGGAAGCGTTTACTCGAGGAGGTGCTCTTGGCCCGGTGAATATAGCTTATTCTGGTGTTTATCAGTGGTGGTATACAATCGGTTTACGTACTAATGAAGATCTTTATACTGGAGCTCTTTTTCTATTATTTCTTTCTGCCCTATCCTTAATAGGGGGTTGGTTACACCTCCAACCAAAATGGAAACCAAGAGTTTCGTGGTTCAAAAATGCTGAATCTCGTCTGAATCATCATTTGTCAGGACTATTCGGGGTAAGCTCCTTGGCTTGGACAGGTCATTTAGTCCATGTCGCTATTCCTGCATCCAGGGGGGAATATGTTCGATGGAATAATTTCTTAAATGTATTACCGCATCCCCAAGGGTTAGGCCCACTTTTTACGGGTCAGTGGAATCTTTATGCTCAAAACCCCGATTCAAGCAGTCATTTATTTGGTACCTCCCAAGGATCAGGAACTGCCATTCTAACCCTTCTTGGGGGATTCCATCCACAAACCCAAAGTTTATGGCTAACCGATATGGCACATCATCATCTAGCTATCGCAATTCTTTTCCTCATTGCGGGTCATATGTATAGAACTAACTTTGGAATCGGACACAGTATAAAAGATCTTTTAGAAGCACATATTCCTCCGGGAGGACGCTTGGGGCGTGGGCATAAGGGTCTTTATGATACAATCAATAATTCGATTCATTTTCAATTAGGCCTTGCTCTAGCCTCCTTAGGGGTTATTACTTCCTTGGTAGCTCAACACATGTACTCTTTACCTGCTTATGCGTTCATAGCGCAAGATTTTACGACTCAAGCTGCGTTATATACCCATCACCAATACATTGCAGGATTCATCATGACAGGAGCTTTTGCTCATGGAGCTATATTTTTTATTAGAGATTACAACCCAGAACAGAATGAGGATAACGTATTGGCAAGAATGTTAGACCATAAAGAAGCTATCATATCCCATTTAAGTTGGGCCAGCCTCTTTCTAGGGTTCCATACTTTGGGCCTTTATGTTCATAATGACGTCATGCTTGCTTTTGGTACTCCCGAAAAACAAATCTTGATCGAACCCATATTTGCCCAATGGATACAATCTGCTCATGGGAAAACTTCATATGGATTTGATGTACTTTTATCTTCGACAAATGGCCCAGCATTTAATGCGGGTCGAAGCATATGGCTGCCCGGCTGGTTAAATGCTATTAATGAGAATAGTAATTCATTATTCTTAACAATAGGCCCTGGAGATTTCTTGGTTCATCATGCGATTGCTTTAGGTTTACATACAACTACATTGATCTTAGTAAAAGGTGCTTTAGATGCACGTGGTTCCAAGTTAATGCCAGATAAAAAGGATTTCGGGTATAGTTTTCCTTGCGATGGTCCGGGACGAGGTGGTACTTGTGATATTTCGGCTTGGGACGCATTTTATTTGGCAGTTTTTTGGATGTTAAATACTATTGGATGGGTTACTTTTTATTGGCATTGGAAACACATCACATTATGGCAGGGTAACGTTTCCCAGTTTAATGAATCTTCCACTTATTTGATGGGATGGTTAAGAGATTATCTATGGTTAAACTCTTCACAACTTATCAATGGATATAACCCGTTTGGTATGAATAGTTTATCAGTCTGGGCATGGATGTTCTTATTT-----GGGCA-----------TCTTGTTTGGGCTACTGGATTTA--TGTTCTTAATTTCCTGGCGTGG--TTATTGGCAGGAATTGATTGAAACTTTAGCATGGGCTCATGAACGTACACCTTTGGCAAATTTGATTCGAT--GGAAAGATAAACCAGTAGCTCTTTCAATTGTGCAAGCAAGATTGGTTGGATTAGCTCACTTTTCTGTA--GGTTATATATTCACTTATGCGGCTTTCTTGATTGCCTCCACATCGGGCAAATTCGGT
>Arachis_hypogaea
GCATTAAGATTTCCAAGGTTTAGCCAAGGTTTAGCTCAGGACCCCACTACTCGTCGTATTTGGTTTGGTATTGCTACCGCACATGACTTCGAGAGTCATGATGATATTACTGAGGAACGTCTTTATCAAAATATTTTTGCTTCGCATTTCGGACAATTAGCAATAATTTTTCTGTGGACTTCCGGGAATCTGTTTCATGTAGCTTGGCAGGGAAATTTTGAGACATGGGTACAGGA-TCCTTTACATGTAAGACCTATTGCTCATGCAATTTGGGATCCTCATTTTGGTCAACCGGCTGTAGAAGCTTTTACTCGTGGGGGTGCTCTTGGTCCAGTGAATATTGCCTATTCCGGTGTTTATCAGTGGTGGTATACAATCGGTTTACGTACTAATGGGGATCTTTATACTGGAGCTCTTTTTCTATTATTTCTTTCAGCCATATCCTTAATAGCGGGGTGGTTACACCTACAACCGAAATGGAAACCGAGCGTTTCTTGGTTTAAAAATGCCGAATCCCGTCTTAATCATCATTTGTCAGGACTATTCGGAGTCAGTTCCTTGGCTTGGACAGGACATTTAGTTCATGTCGCTATTCCAGGAGCTAGAGGGGAATACGTTCGATGGAATAATTTTTTAGGTGTATTGCCACATCCTCAAGGATTAGGTCCACTTTTTACAGGCCAGTGGAATCTTTATGCTCAAAACCCAGATTCCAGTAGTCATTTATTTGGTACCCCTCAGGGAGCAGGAACTGCCATTCTAACACTTCTTGGGGGATTCCATCCACAAACGCAAAGCTTATGGCTGACCGATATTGCGCACCATCATTTAGCTATTGCGATTCTTTTCCTGATAGCTGGTCACATGTATAGAACCAACTTCGGGATTGGCCACAGTATAAAAGAGATCTTAGAAGCACACATTCCTCCAGGGGGTAGATTGGGGCGTGGACATAAGGGTCTTTATGACACAATCAATAATTCACTTCATTTTCAATTAGGTCTTGCTCTAGCCTCTTTAGGAGTTATTACTTCCTTGGTAGCTCAACACATGTACTCTTTACCTGCTTATGCGTTTATAGCGCAAGATTTTACTACTCAAGCGGCGTTATATACTCATCATCAATACATCGCAGGATTCATTATGACAGGAGCTTTTGCTCATGGAGCTATATTTTTTATTAGAGATTACAATCCAGAACAAAACGAGGATAATGTATTGGCAAGAATGTTAGACCACAAAGAAGCTATAATATCGCATTTAAGTTGGGCCAGCCTGTTTCTGGGGTTCCATACTTTGGGACTTTATGTCCATAATGATGTCATGCTTGCTTTTGGCACTCCGGAAAAACAAATCTTGATCGAACCCATATTTGCCCAATGGATACAATCTGCGCATGGTAAAACTTCATACGGCTTCGATGTACTGTTATCTTCAACGAATAGTCCGGCGTTCAATGCGGGGCGAAGCATATGGTTGCCCGGTTGGTTAAATGCTATAAATGAGAGTAGTAATTCTCTATTCTTAACAATAGGACCCGGAGATTTCTTAGTTCATCATGCTATTGCTCTAGGTTTACATACAACTACATTGATCTTAGTAAAAGGTGCTTTGGATGCACGTGGTTCCAAGTTAATGCCAGATAAAAAAGATTTTGGTTATAGTTTTCCTTGCGATGGTCCGGGACGAGGTGGTACTTGTGATATTTCGGCTTGGGACGCATTTTATTTGGCAGTTTTCTGGATGTTAAATACGATTGGCTGGGTTACTTTTTACTGGCATTGGAAACACATTACACTATGGCAGGGTAATATCTCACAGTTTAATGAATCTTCTACCTATTTGATGGGATGGTTAAGAGATTATCTATGGTTAAACTCTTCACAACTTATCAATGGATATAACCCCTTTGGTATGAATAGTTTATCCGTCTGGGCATGGATGTTCTTATTT-----GGACA-----------TCTTGTTTGGGCTACTGGATTTA--TGTTCTTAATCTCCTGGCGCGG--ATATTGGCAGGAATTGATTGAAACTTTAGCATGGGCTCATGAACGCACACCTTTGGCTAATTTGATTCGCT--GGAGAGATAAACCAGTGGCTCTTTCCATTGTGCAAGCGAGATTGGTTGGATTAGCCCACTTTTCTGTA--GGTTATATATTTACTTATGCAGCGTTCTTGATTGCCTCTACATCGGGCAAATTTGGT
>Averrhoa_carambola
GCATTAAGATTTCCAAGCTTTAGCCAAGGCTTAGCTCAGGACCCCACTACTCGTCGTATTTGGTTTGGTATTGCTACCGCACATGACTTCGAGAGTCATGATGATATTACTGAAGAACGTCTTTATCAGACTATTTTTGCTTCTCACTTCGGACAATTAGCAATAATTTTTCTGTGGACTTCCGGAAATCTTTTTCATGTAGCTTGGCAAGGAAATTTTGAAGCATGGGTACAGGA-CCCTTTACATGTAAGACCTATTGCGCATGCAATTTGGGATCCTCATTTTGGTCAACCGGCTGTGGAAGCTTTTACTCGAGGGGGTGCTCTTGGCCCAGTGAATATCGCGTATTCTGGTGTTTATCAGTGGTGGTATACAATCGGTTTACGTACTAATGGAGATCTTTATGTTGGAGCTCTTTTTCTATTATTTCTTTCTGCCATATCCCTAATAGCGGGTTGGTTACACCTACAACCGAAATGGAAACCGAGTGTTTCGTGGTTCAAAAATGCCGAATCTCGTCTCAATCATCATTTGTCAGGACTATTCGGAGTAAGTTCCTTGGCTTGGACAGGGCATTTAGTCCATGTCGCTATTCCTGGATCCAGGGGGGAATACGTTCGATGGAATAATTTCTTAGATGTATTACCACATCCTCAAGGATTAGGCCCACTTTTTGCAGGTCAGTGGAATCTTTATGCTCAAAACCCTGATTCAAGTAATCATTTATTTGGGACCTCCCAAGGAGCAGGAACTGCCATTCTAACCCTTCTCGGGGGATTCCATCCGCAAACGCAAAGTTTATGGCTGACTGATATTGCGCACCATCATTTAGCTATTGCATTCATTTTTCTCGTTGCTGGTCATATGTATAGAACTAACTTTGGGATTGGTCACAGTATAAAAGATCTTTTAGAAGCGCACATTCCTCCGGGGGGACGATTGGGGCGTGGACATAAAGGTCTTTATGACACAATCAATAATTCGATTCATTTTCAATTAGGCCTTGCTCTAGCTTCTTTAGGAGTTATTACTTCCTTGGTAGCTCAACACATGTACTCTTTACCTGCTTATGCGTTTATAGCGCAAGACTTTACTACTCAAGCTGCATTATATACTCATCACCAATACATTGCAGGATTCATCATGACAGGAGCTTTTGCTCATGGAGCTATATTTTTTATTAGAGATTACAATCCGGAACAGAATGAAGATAATGTATTGGCAAGAATGTTAGATCATAAAGAAGCTATCATATCCCATTTAAGCTGGGCCAGCCTCTTTCTGGGATTCCATACTTTGGGGCTTTATGTTCATAATGATGTCATGCTTGCTTTTGGTACTCCGGAGAAACAAATCTTGATCGAACCTATATTTGCTCAATGGATACAATCTGCTCATGGTAAAACTTCATATGGGTTCGATGTACTTTTATCTTCAACGAATGGCCCAGCCTTCAATGCGGGCCGAAGCATATGGTTGCCGGGGTGGTTAAATGCCGTTAATGAGAATAGTAATTCACTATTCTTAACAATAGGCCCTGGAGACTTCTTGGTTCATCATGCTATTGCTCTAGGTTTACACACAACTACATTGATCTTAGTAAAAGGTGCTTTAGATGCGCGTGGTTCTAAGTTAATGCCAGATAAAAAGGATTTTGGTTATAGTTTTCCTTGCGATGGTCCGGGACGGGGTGGTACTTGTGATATTTCGGCTTGGGACGCATTTTATTTGGCAGTTTTCTGGATGTTAAATACCATTGGATGGGTTACTTTTTATTGGCATTGGAAGCATATTACATTATGGCAGGGTAACGTTTCACAGTTTAATGAATCTTCCACTTATTTGATGGGATGGTTAAGAGATTATCTATGGTTAAACTCTTCACAACTTATCAATGGATATAACCCTTTTGGTATGAATAGTTTATCGGTCTGGGCATGGATGTTCTTATTT-----GGACA-----------TCTTGTTTGGGCTACTGGATTTA--TGTTCTTAATTTCCTGGCGTGG--ATATTGGCAAGAATTGATTGAAACTTTAGCATGGGCTCATGAGCGCACACCCTTGGCTAATTTGATTCGAT--GGAGAGATAAACCTGTGGCTCTTTCCATTGTGCAAGCAAGATTGGTTGGATTAGCCCACTTTTCTGTA--GGTTATATATTTACTTATGCGGCTTTCTTAATTGCCTCTACGTCGGGTAAATTTGGG
>Brunellia_antioquensis
GCATTAAGATTTCCAAGGTTTAGCCAAGGCTTAGCTCAGGACCCCACTACTCGTCGTATTTGGTTTGGTATTGCTACCGCGCATGACTTCGAGAGTCATGATGATATTACTGAGGAACGTCTTTATCAGAATATTTTTGCTTCTCACTTTGGGCAATTAGCAATAATTTTTTTGTGGACTTCCGGAAATCTTTTTCATGTAGCTTGGCAAGGAAATTTTGAAGCATGGGTACAGGA-CCCTTTACATGTAAGACCTATTGCTCATGCAATTTGGGATCCTCATTTTGGTCAACCGGCGGTGGAAGCTTTTACTCGAGGGGGTGCTCTTGGCCCAGTGAATATCGCTTATTCTGGTGTTTATCAGTGGTGGTATACAATCGGTTTACGTACTAATGGAGATCTTTATATTGGAGCTCTTTTTCTATTATTTCTTTCTGCCATATCCCTAATAGCGGGTTGGTTACATCTACAACCGAAATGGAAACCGAGCGTTTCGTGGTTCAAAAATGCCGAATCTCGTCTCAATCATCATTTGTCAGGACTATTTGGAGTAAGTTCCTTGGCTTGGACAGGACATTTAGTCCATGTCGCTATTCCTGGATCCAGGGGGGAATACGTTCGATGGAATAATTTCTTAGATGTATTACCGCATCCTCAAGGATTAGGCCCACTTTTTGCAGGTCAGTGGAATCTTTATGCTCAAAACCCCGATTCAAGTAATCATTTATTTGGTACCTCCCAAGGAGCAGGAACTGCCATTCTAACCCTTCTTGGGGGATTCCATCCGCAAACGCAAAGTTTATGGCTGACTGATATTGCACACCATCATTTAGCTATTGCATTTATTTTTCTCGTTGCTGGTCATATGTATAGAACGAACTTTGGGATTGGGCACAGTCTAAAAGATCTTTTAGAAGCGCATATTCCTCCGGGGGGGCGATTGGGGCGTGGACATAAAGGTCTTTATGACACAATCAATAATTCGATTCATTTTCAATTAGGCCTTGCTCTAGCTTCTTTAGGAGTTATTACTTCCTTGGTAGCCCAACACATGTACTCTTTACCTGTTTATGCGTTCATAGCGCAAGACTTTACCACTCAAGCTGCGTTATATACTCATCACCAATACATTGCAGGATTCATCATGACAGGAGCTTTCGCTCATGGAGCTATATTTTTTATTAGAGATTACAATCCGGAACAGAATGAGGATAATGTATTGGCAAGAATGTTAGACCATAAAGAAGCTATCATATCCCATTTAAGTTGGGCCAGCCTCTTTCTAGGATTCCATACTTTGGGACTTTATGTTCATAATGATGTCATGCTTGCTTTTGGTACTCCGGAGAAACAAATCTTGATCGAACCTATATTTGCCCAATGGATACAATCTGCTCATGGTAAAACTTCATATGGGTTCGATGTACTTTTATCTTCAACGAATGGCCCAGCCTTCAATGCGGGTCGAAGCATATGGTTGCCCGGGTGGTTAAATGCCATTAATGAGAATAGTAATTCACTATTCTTAACAATAGGACCTGGAGACTTCTTGGTTCATCATGCTATTGCTCTAGGTTTACATACAACTACACTGATCTTAGTAAAAGGTGCTTTAGATGCGCGTGGTTCTAAGTTAATGCCAGATAAAAAAGATTTTGGTTATAGTTTTCCTTGCGATGGTCCGGGACGCGGCGGTACTTGTGATATTTCGGCTTGGGACGCATTTTATTTGGCAGTTTTCTGGATGTTAAATACCATTGGATGGGTTACTTTTTATTGGCATTGGAAGCACATCACATTATGGCAGGGTAACGTTTCGCAGTTTAATGAATCTTCCACTTATTTGATGGGATGGTTAAGAGATTATCTATGGTTAAACTCTTCACAACTTATCAATGGATATAACCCTTTTGGTATGAATAGTTTATCGGTCTGGGCGTGGATGTTCTTATTT-----GGACA-----------TCTTGTTTGGGCTACTGGATTTA--TGTTCTTAATTTCCTGGCGTGG--ATATTGGCAGGAATTGATTGAAACTTTAGCATGGGCTCATGAACGCACACCCTTGGCTAATTTGATTCGAT--GGAGAGATAAACCAGTGGCTCTTTCCATTGTGCAAGCAAGATTGGTTGGATTAGCCCACTTTTCTGTA--GGTTATATATTCACTTATGCAGCTTTCTTGATTGCCTCTACATCGGGCAAATTTGGT
>Brunellia_trianae
GCATTAAGATTTCCAAGGTTTAGCCAAGGCTTAGCTCAGGACCCCACTACTCGTCGTATTTGGTTTGGTATTGCTACCGCGCATGACTTCGAGAGTCATGATGATATTACTGAGGAACGTCTTTATCAGAATATTTTTGCTTCTCACTTTGGGCAATTAGCAATAATTTTTTTGTGGACTTCCGGAAATCTTTTTCATGTAGCTTGGCAAGGAAATTTTGAAGCATGGGTACAGGA-CCCTTTACATGTAAGACCTATTGCTCATGCAATTTGGGATCCTCATTTTGGTCAACCGGCGGTGGAAGCTTTTACTCGAGGGGGTGCTCTTGGCCCAGTGAATATCGCTTATTCTGGTGTTTATCAGTGGTGGTATACAATCGGTTTACGTACTAATGGAGATCTTTATATTGGAGCTCTTTTTCTATTATTTCTTTCTGCCATATCCCTAATAGCGGGTTGGTTACATCTACAACCGAAATGGAAACCGAGCGTTTCGTGGTTCAAAAATGCCGAATCTCGTCTCAATCATCATTTGTCAGGACTATTTGGAGTAAGTTCCTTGGCTTGGACAGGACATTTAGTCCATGTCGCTATTCCTGGATCCAGGGGGGAATACGTTCGATGGAATAATTTCTTAGATGTATTACCGCATCCTCAAGGATTAGGCCCACTTTTTGCAGGTCAGTGGAATCTTTATGCTCAAAACCCCGATTCAAGTAATCATTTATTTGGTACCTCCCAAGGAGCAGGAACTGCCATTCTAACCCTTCTTGGGGGATTCCATCCGCAAACGCAAAGTTTATGGCTGACTGATATTGCACACCATCATTTAGCTATTGCATTTATTTTTCTCGTTGCTGGTCATATGTATAGAACGAACTTTGGGATTGGGCACAGTCTAAAAGATCTTTTAGAAGCGCATATTCCTCCGGGGGGGCGATTGGGGCGTGGACATAAAGGTCTTTATGACACAATCAATAATTCGATTCATTTTCAATTAGGCCTTGCTCTAGCTTCTTTAGGAGTTATTACTTCCTTGGTAGCCCAACACATGTACTCTTTACCTGTTTATGCGTTCATAGCGCAAGACTTTACCACTCAAGCTGCGTTATATACTCATCACCAATACATTGCAGGATTCATCATGACAGGAGCTTTCGCTCATGGAGCTATATTTTTTATTAGAGATTACAATCCGGAACAGAATGAGGATAATGTATTGGCAAGAATGTTAGACCATAAAGAAGCTATCATATCCCATTTAAGTTGGGCCAGCCTCTTTCTAGGATTCCATACTTTGGGACTTTATGTTCATAATGATGTCATGCTTGCTTTTGGTACTCCGGAGAAACAAATCTTGATCGAACCTATATTTGCCCAATGGATACAATCTGCTCATGGTAAAACTTCATATGGGTTCGATGTACTTTTATCTTCAACGAATGGCCCAGCCTTCAATGCGGGTCGAAGCATATGGTTGCCCGGGTGGTTAAATGCCATTAATGAGAATAGTAATTCACTATTCTTAACAATAGGACCTGGAGACTTCTTGGTTCATCATGCTATTGCTCTAGGTTTACATACAACTACACTGATCTTAGTAAAAGGTGCTTTAGATGCGCGTGGTTCTAAGTTAATGCCAGATAAAAAAGATTTTGGTTATAGTTTTCCTTGCGATGGTCCAGGACGCGGCGGTACTTGTGATATTTCGGCTTGGGACGCATTTTATTTGGCAGTTTTCTGGATGTTAAATACCATTGGATGGGTTACTTTTTATTGGCATTGGAAGCACATCACATTATGGCAGGGTAACGTTTCGCAGTTTAATGAATCTTCCACTTATTTGATGGGATGGTTAAGAGATTATCTATGGTTAAACTCTTCACAACTTATCAATGGATATAACCCTTTTGGTATGAATAGTTTATCGGTCTGGGCGTGGATGTTCTTATTT-----GGACA-----------TCTTGTTTGGGCTACTGGATTTA--TGTTCTTAATTTCCTGGCGTGG--ATATTGGCAGGAATTGATTGAAACTTTAGCATGGGCTCATGAACGCACACCCTTGGCTAATTTGATTCGAT--GGAGAGATAAACCAGTGGCTCTTTCCATTGTGCAAGCAAGATTGGTTGGATTAGCCCACTTTTCTGTA--GGTTATATATTCACTTATGCAGCTTTCTTGATTGCCTCTACATCGGGCAAATTTGGT
>Bulnesia_arborea
GCATTAAGATTTCCAAGGTTTAGCCAAGGCTTAGCTCAAGACCCCACTACTCGTCGTATTTGGTTTGGTATTGCTACCGCGCATGACTTCGAAAGTCATGATGATATTACTGAGGAACGTCTTTATCAGAATATTTTTGCTTCTCATTTCGGACAATTAGCAATCATTTTTCTGTGGACTTCCGGAAACCTGTTTCATGTAGCTTGGCAAGGAAATTTCGAGCAATGGGTACAGGA-CCCTTTGCACGTAAGACCTATTGCTCATGCAATTTGGGATCCTCATTTTGGTCAACCGGCTGTAGAAGCCTTTACTAGAGGAGGTGCTCTTGGCCCAGTCAATATTGCTTATTCTGGCGTTTATCAGTGGTGGTATACAATTGGTTTACGTACTAATGAAGATCTTTATACAGGATCCCTTTTTCTATTATTTCTTTCCGCACTATTCTTGATAGCGGGTTGGTTACATTTACAACCGAAATGGAAACCAAGCGTCTCATGGTTCAAAAATGCCGAATCTCGTCTAAATCATCATTTGTCAGGACTCTTCGGAGTCAGTTCCTTAGCTTGGACAGGACATTTAGTCCATGTTGCTATTCCTGGATCCAGGGGCGAATATGTTCGATGGAATAATTTCTTAGATGTATTACCGCATCCCCAAGGGTTAGGCCCTTTTTCACAGGTTCAGTGGAATCTTTATGCTCAAAATCCTGATTCGAGTAGTCATTTATTTGGTACCTCCCAAGGAGCAGGAACTGCCATTCTAACCCTTCTTGGAGGGTTCCATCCACAAACACAAAGTTTATGGCTGACTGATATTGCACATCATCATTTAGCTATTGCATTTATTTTTCTTGTTGCTGGTCATATGTATAGAACTAACTTCGGGATCGGGCACAGTATCAAAGATCTTTTAGAAACACACATTCCTCCGGGGGGGAGATTGGGCCGTGGGCATAAGGGTCTTTACGACACAATTAATAATTCGCTTCATTTTCAATTAGGCCTTGCCCTAGCTTCTTTAGGGGTTATTACTTCTTTGGTAGCTCAACACATGTATTCTTTACCTGCTTATGCCTTCATAGCGCAGGATTTTACTACTCAAGCTGCCCTATATACTCATCACCAATACATCGCAGGATTCATTATGACAGGAGCTTTTGCTCATGGGGCTATATTTTTTATTAGAGATTACAATCCAGAACAGAATAAGGATAATGTATTGGCAAGAATGTTAGATCATAAAGAAGCTATCATATCCCATTTAAGTTGGGCCAGCCTATTTTTAGGATTCCACACTCTTGGACTTTATGTTCATAATGATGTCATGCTTGCTTTCGGTACTCCAGAGAAACAAATCTTGATCGAACCTATCTTTGCCCAATGGATACAATCTGCTCATGGTAAAACTTCATATGGTTTCGATGTACTTTTATCTTCAAAAACTAGCCCAGCATTCAACGCGGGTCAAAGTATATGGTTGCCTGGCTGGTTAAATGCTATTAATGAGAATAGTAATTCACTATTCTTAACAATAGGTCCTGGAGATTTTTTGGTTCATCATGCAATTGCCTTAGGATTACATACAACTACATTGATTTTAGTAAAAGGTGCTTTAGACGCACGTGGTTCAAAGTTAATGCCAGATAAAAAAGATTTTGGTTATAGTTTTCCTTGCGACGGTCCAGGACGGGGTGGGACTTGTGATATTTCAGCTTGGGACGCATTTTATTTGGCCGTTTTCTGGATGTTAAATACCATTGGATGGGTTACTTTTTATTGGCATTGGAAACACATTACATTATGGCAGGGAAACGTTTCACAGTTTAATGAATCATCCACTTATTTGATGGGATGGTTAAGGGATTATCTATGGTTAAACTCGTCACAGCTTATCAATGGATATAATCCTTTTGGTATGAATAGTTTATCAGTCTGGGCATGGATGTTTTTATTT-----GGGCA-----------TCTTGTTTGGGCTACTGGATTTA--TGTTCTTAATTTCCTGGCGTGG--ATATTGGCAGGAATTGATTGAAACTTTAGCATGGGCTCATGAACGTACACCTTTGGCTAATTTGATTCGAT--GGAGAGATAAACCAGTAGCTCTTTCCATTGTACAAGCAAGGTTAGTTGGATTAGCCCACTTTTCTGTT--GGTTATATATTTACTTATGCGGCTTTCTTGATTGCCTCTACATCGGGCAAATTTGGT
>Carica_papaya
GCATTAAGATTTCCAAGGTTTAGCCAAGGCTTAGCTCAGGACCCCACTACTCGTCGTATTTGGTTTGGTATTGCTACCGCACATGACTTCGAGAGTCATGATGATATTACTGAGGAACGTCTTTATCAGAATATTTTTGCTTCTCACTTCGGGCAATTAGCAATAATTTTTCTGTGGACTTCCGGAAATCTGTTTCATGTAGCTTGGCAAGGAAATTTTGAGGCATGGGTACAGGA-CCCTTTACATGTAAGACCGATTGCTCATGCAATTTGGGATCCTCATTTTGGTCAACCGGCTGTGGAAGCTTTTACTCGAGGGGGTGCTCTTGGCCCAGTGAATATCGCTTATTCTGGTGTTTATCAGTGGTGGTATACAATCGGTTTACGTACTAATGAAGATCTTTATACTGGAGCTCTTTTTCTATTATTTCTTTCTGCCATATCCTTAATAGGGGGTTGGTTACACCTACAACCGAAATGGAAACCGAGCGTTTCGTGGTTCAAAAATGCCGAATCTCGTCTCAACCATCATTTGTCAGGACTTTTCGGGGTAAGCTCCTTGGCTTGGACAGGGCATTTAGTCCATGTTGCTATTCCTGGATCCCGTGGGGAATATGTTCGGTGGAATAATTTCTTAGATGTATTACCGCATCCCCAAGGGTTAGGCCCACTTTTTACAGGTCAGTGGAATCTTTATGCTCAAAACCCTGATTCAAGTAGTCATTTATTTGGTACCTCCCAAGGATCAGGAACTGCCATTCTAACCCTTCTTGGGGGATTCCATCCACAAACGCAAAGTTTATGGCTGACCGATATTGCTCATCACCATTTAGCTATTGCATTTCTTTTTCTCATTGCGGGTCATATGTATAGAACTAATTTTGGAATTGGGCATAGTATAAAAGATCTTTTAGAAGCACATATTCCTCCGGGAGGACGATTGGGGCGTGGGCATAAGGGTCTTTATGACACAATCAATAATTCGATTCATTTTCAATTAGGACTTGCTCTAGCCTCCTTAGGGGTTATTACTTCCTTGGTAGCTCAACACATGTATTCTTTACCTGCTTATGCGTTCATAGCGCAAGACTTTACTACTCAAGCTGCATTATATACCCATCACCAATACATCGCAGGATTCATCATGACAGGGGCTTTTGCTCATGGAGCTATATTTTTTATTAGAGATTACAATCCGGAACAGAATGAAGATAATGTATTGGCAAGAATGTTAGATCATAAGGAAGCTATCATATCCCATTTAAGTTGGGCCAGCCTCTTTCTGGGGTTCCATACTTTGGGACTTTATGTCCATAATGACGTCATGCTTGCTTTTGGTACTCCGGAGAAACAAATCTTGATCGAACCCATATTTGCCCAATGGATACAATCCGCTCACGGTAAAACTTCATATGGATTTGATGTACTTTTATCTTCAACGACTGGCCCAGCATTCAATGCGGGTCGAAGCATATGGTTGCCCGGCTGGTTAAATGCTGTTAATGAGAATAGTAATTCATTATTCTTAACAATAGGTCCTGGAGACTTCTTGGTTCATCATGCTATTGCTCTAGGTTTACATACAACTACATTGATCTTAGTAAAAGGTGCTTTAGATGCACGTGGTTCCAAGTTAATGCCAGATAAAAAGGATTTCGGTTATAGTTTTCCTTGCGATGGTCCGGGACGAGGTGGTACTTGTGATATTTCGGCTTGGGACGCATTTTATTTGGCAGTTTTCTGGATGTTAAATACTATTGGATGGGTTACTTTTTATTGGCATTGGAAACACATCACATTATGGCAGGGTAACGTTTCGCAGTTTAATGAATCTTCCACTTATTTGATGGGATGGTTAAGAGATTATCTATGGTTAAACTCTTCACAACTTATCAATGGATATAATCCGTTTGGTATGAATAGTTTATCAGTCTGGGCGTGGATGTTCTTATTT-----GGACA-----------TCTTGTTTGGGCTACTGGATTTA--TGTTCTTAATTTCCTGGCGTGG--TTATTGGCAGGAATTGATTGAAACTTTAGCATGGGCTCACGAACGCACACCTTTGGCAAATTTGATTCGAT--GGAGAGATAAACCAGTGGCTCTTTCAATTGTCCAAGCAAGATTGGTTGGATTAGCCCACTTTTCTGTA--GGTTATATATTCACTTATGCGGCTTTCTTGATTGCCTCTACATCGGGCAAATTTGGT
>Castanea_mollissima
GCATTAAGATTTCCAAGGTTTAGCCAAGGCTTAGCTCAGGACCCCACTACTCGCCGTATTTGGTTTGGTATTGCTACCGCACACGACTTCGAAAGTCATGATGATATTACGGAGGAACGTCTTTATCAGAATATTTTTGCTTCTCATTTTGGGCAATTAGCAATAATTTTTCTGTGGACTTCCGGAAATCTGTTTCATGTAGCTTGGCAAGGAAATTTTGAGACATGGGTACAGGA-CCCTTTACATGTAAGGCCTATTGCTCATGCAATTTGGGATCCTCATTTTGGTCAACCGGCTGTGGAAGCTTTTACTCGGGGGGGTGCTCTTGGACCAGTAAATATCGCTTATTCTGGTGTTTATCAATGGTGGTATACAATCGGGTTACGGACTAATGGAGATCTTTATACTGGAGCGCTTTTTCTATTATTTCTTTCTGTCATATCTTTAATAGCAGGTTGGTTACACCTACAACCGAAATGGAAACCGAGCGTTTCGTGGTTTAAAAATGCCGAATCTCGTCTCAATCATCATTTGTCAGGACTATTCGGAGTAAGTTCCTTGGCTTGGACAGGACATTTAGTCCATGTCGCTATTCCTGGATCCAGGGGGGAATACGTTCGATGGAATAATTTCTTAGAGGTATTGCCGCATCCTCAAGGATTAGGCCCACTTTTTACAGGTCAGTGGAATCTTTATGCTCAAAACCCCGATTCGGGTAGTCATTTATTTGGTACCTCCCAAGGCGCAGGAACTGCCATTCTAACCCTTCTCGGGGGATTTCATCCGCAAACGCAGAGTTTATGGCTGACTGATATTGCTCATCATCATTTAGCTATTGCATTTATTTTTCTCGTTGCCGGTCATATGTATAGAACGAACTTCGGTATTGGGCACAGTATAAAAGATCTTTTAGAAGCACATACTCCTCCAGGGGGGCGATTAGGGCGTGGACATAAAGGTCTTTATGACACAATCAATAATTCGATTCATTTTCAATTAGGCCTTGCTCTAGCCTCTTTAGGGGTTATTACTTCCTTGGTAGCTCAACATATGTACTCTTTACCTGCTTATGCGTTCATAGCACAAGACTTTACTACTCAAGCCGCGTTATATACGCATCACCAATACATTGCAGGATTCATCATGACAGGAGCTTTTGCTCATGGAGCTATATTTTTTATTAGAGATTACAATCCGGAACAAAATGAGGATAATGTATTGGCAAGAATGTTGGACCATAAGGAAGCTATCATATCCCATTTAAGTTGGGCCAGCCTTTTTTTGGGATTCCATACTTTGGGACTTTATGTTCATAATGATGTCATGCTTGCTTTTGGTACTCCCGAGAAACAAATCTTGATCGAACCCATATTTGCCCAATGGATACAATCTGCTCATGGTAAAACTTTATATGGGTTCGATGTACTTTTATCTTCAACAAGCGGCCCAGCGTTCAACGCGGGTCGAAGCATATGGTTGCCCGGTTGGTTAAATGCTATTAATGAGAATAGTAATTCACTATTTTTAACAATAGGGCCTGGAGACTTCTTGGTTCATCATGCTATTGCTCTAGGTTTACATACAACTACATTGATCTTAGTAAAAGGTGCTTTAGATGCACGTGGTTCCAAGTTAATGCCAGATAAAAAGGATTTTGGTTATAGTTTTCCTTGCGATGGTCCGGGACGAGGCGGTACTTGTGATATTTCGGCTTGGGATGCATTTTATTTGGCAGTTTTTTGGATGTTAAATACCATTGGATGGGTTACTTTTTATTGGCATTGGAAGCACATCACATTATGGCAGGGTAACGTTTCACAGTTTAATGAATCTTCCACTTATTTGATGGGATGGTTAAGAGATTATCTATGGTTAAACTCTTCACAACTTATCAACGGATATAACCCTTTTGGTATGAATAGTTTATCAGTTTGGGCGTGGATGTTCTTATTT-----GGACA-----------TCTTGTTTGGGCTACTGGATTTA--TGTTCTTAATTTCCTGGCGTGG--ATATTGGCAAGAATTGATTGAAACTTTAGCATGGGCTCATGAACGCACACCTTTGGCTAATTTAATTCGAT--GGAGAGATAAACCAGTAGCTCTTTCCATTGTGCAAGCAAGATTGGTTGGATTAGCCCATTTTTCTGTA--GGTTATATATTCACTTACGCGGCTTTCTTGATTGCCTCTACATCGGGCAAATTTGGT
>Catha_edulis
GCATTAAGATTTCCAAGGTTTAGCCAAGGATTAGCTCAGGACCCCACTACTCGTCGTATTTGGTTTGGTATTGCTACCGCACATGACTTCGAGAGTCATGATGATATTACCGAGGAACGTCTTTATCAGAATATTTTTGTTTCTCACTTCGGACAATTAGCAATAATTTTTTTGTGGACTTCCGGAAATCTGTTTCATGTAGCTTGGCAAGGAAATTTTGAAGCATGGGTACAGGA-CCCTTTACATGTAAGACCTATTGCTCATGCAATTTGGGATCCCCATTTTGGTCAACCGGCTGTGGAAGCTTTTACTCGAGGAGGTGCTCTTGGCCCAGTCAATATCGCGTATTCCGGTGTTTATCAGTGGTGGTATACCACGGGTATACGTACTAATGGGGATCTTTATATTGGAGCTCTTTTTCTATTATTTCTTTCTGCGCTATCCCTAATAGCGGGTTGGTTCCACCTACAACCGAAATGGAAACCGAGTGTTTCGTGGTTCAAAAATGCCGAATCTCGTCTCAATCATCATTTGTCAGGACTATTCGGAGTAAGTTCCTTGGCTTGGACAGGACATTTAGTCCATGTCGCTATTCCGGGATCCAGGGGGCAATACGTTCGATGGAACAATTTCTTAGATGTAACACCGCATCCCCAAGGATTAGGCCCACTTTTTACAGGTCAGTGGAATCTTTATGCTCAAAACCCAGATTCAAGTAGTCATTTATTTGGTACTTCCCAAGGAGCTGGAACTGCCATTCTAACCCTTCTCGGGGGTTTCCATCCGCAAACGCAAAGTTTATGGATGACCGATATTGCACACCATCACTTAGCTATTGCAATTCTTTTCCTGATAGCGGGTCACATGTATAGAACTAACTTCGGGATTGGGCACAGTATAAAAGATCTTTTAGAAGCACATGTTCCGCCGGGAGGGCGATTGGGACGCGGACATAAGGGTCTTTATGACACAATCAACAATTCACTTCATTTTCAATTAGGCCTTGCTCTAGCTTCTTTAGGGGTTATTACTTCCTTGGTAGCTCAACACATGTACTCTTTACCTGCGTATGCGTTTATAGCGCAAGACTTTACTACTCAAGCTGCATTATATACTCATCACCAATACATCGCAGGATTCATCATGACAGGGGCTTTTGCTCATGGAGCTATCTTTTTTATTAGAGATTACAATCCGGAGCAGAATGAGGATAATGTATTGGCAAGAATGTTAGACCATAAAGAAGCTATCATATCCCATTTAAGTTGGGCCAGCCTCTTTCTGGGATTCCATACCTTGGGCCTTTATGTTCATAATGATGTCATGCTTGCTTTTGGTACTCCGGAGAAACAAATCTTGATTGAACCTATATTTGCCCAATGGATACAATCTGCGCATGGTAAAACTTCATATGGGTTCGATGTACTCTTATCTTCAACGAATAGCCCCGCCTTCAATGCGGGTCGAAACATATGGTTGCCCGGTTGGTTAAATGCTATTAATGAGAATAGTAATTCACTATTCTTAACAATAGGGCCTGGAGACTTCTTGGTTCATCATGCTATTGCTCTAGGTTTACATACAACTACATTGATCTTAGTAAAAGGCGCTTTAGATGCACGTGGTTCTAAGTTAATGCCAGATAAAAAGGCTTTTGGTTATAGTTTTCCGTGCGATGGCCCGGGACGCGGCGGTACTTGTGATATTTCGGCTTGGGACGCATTTTATTTGGCAGTTTTTTGGATGTTAAATACCATTGGATGGGTTACTTTTTATTGGCATTGGAAACACATCACATTATGGCAAGGGAACGTTTCACAGTTTAACGAATCTTCCACTTATTTGATGGGATGGTTAAGAGATTATCTATGGTTAAACTCTTCACAACTTATCAATGGATATAATCCTTTTGGTATGAATAGTTTATCGGTCTGGGCGTGGATGTTCTTATTT-----GGACA-----------TCTTGTTTGGGCTACCGGATTTA--TGTTCTTAATTTCCTGGCGTGG--ATATTGGCAAGAATTGATTGAAACTTTAGCATGGGCTCATGAACGCACACCTTTGGCTAATTTGATTCGAT--GGAGAGATAAACCAGTGGCTCTTTCCATTGTGCAAGCAAGATTGGTTGGATTAGCCCACTTTTCTGTA--GGTTATATATTCACTTATGCGGCTTTCTTGATTGCCTCTACATCAGGGAAATTTGGT
>Ceratopetalum_apetalum
GCATTAAGATTTCCAAGGTTTAGCCAAGGCTTAGCTCAGGACCCCACTACTCGTCGTATTTGGTTTGGTATTGCTACCGCACATGACTTCGAGAGTCATGATGATATTACTGAGGAACGTCTTTATCAGAATATTTTTGCTTCGCACTTTGGGCAATTAGCAATAATTTTTCTGTGGACTTCCGGAAATCTTTTTCATGTAGCTTGGCAAGGAAATTTTGAAGCATGGGTACAGGA-CCCTTTACATGTAAGACCTATTGCTCATGCAATTTGGGATCCTCATTTTGGTCAACCGGCTGTGGAAGCTTTTACTCGAGGGGGCGCTCTTGGCCCAGTGAATATCGCTTATTCCGGTGTTTATCAGTGGTGGTATACAATCGGTTTACGTACGAATGGAGATCTTTATATTGGAGCTCTTTTTCTATTATTTCTTTCTGCCATATCCCTAATAGCGGGTTGGTTACACCTACAACCGAAATGGAAACCGAGCCTTTCGTGGTTCAAAAATGCCGAATCTCGTCTCAATCATCATTTGTCAGGACTATTCGGAGTAAGTTCCTTGGCTTGGACAGGACATTTAGTCCATGTCGCTATTCCTGGATCCAGGGGGGAATACGTTCGATGGAATAATTTCTTAGATGTATTACCGCATCCTCAAGGATTAGGCCCACTTTTTGCAGGTCAGTGGAATCTTTATGCTCAAAACCCCGATTCAAGTAATCATTTATTTGGTACCTCCCAAGGAGCAGGAACTGCCATTCTAACCCTTCTCGGGGGATTCCATCCGCAAACGCAAAGTTTATGGCTGACTGATATTGCACACCATCATTTAGCTATTGCATTTATTTTTCTCGTTGCTGGTCATATGTATAGAACTAACTTTGGGATTGGGCACAGTATAAAAGATCTTTTAGAAGCGCATATTCCTCCGGGAGGGCGATTGGGGCGTGGACATAAAGGTCTTTATGACACAATCAATAATTCGATTCATTTTCAATTAGGCCTTGCTCTAGCTTCTTTAGGAGTTATTACTTCCTTGGTAGCCCAACACATGTACTCTTTACCTGCTTATGCGTTCATAGCGCAAGACTTTACCACTCAAGCTGCGTTATATACTCATCACCAATACATTGCAGGATTTATCATGACAGGAGCGTTTGCTCATGGAGCTATATTTTTTATTCGAGATTACAATCCGGAACAGAATGAGGATAATGTATTGGCAAGAATGTTAGACCATAAAGAAGCTATCATATCCCATTTAAGTTGGGCCAGCCTCTTTCTGGGATTCCATACTTTGGGACTTTATGTTCATAATGATGTTATGCTTGCTTTTGGTACTCCGGAGAAACAAATCTTGATCGAACCTATATTTGCCCAATGGATACAATCTGCTCATGGTAAAACTTCATATGGGTTCGATGTACTTTTATCTTCAACGAACGGCCCAGCCTTCAATGCGGGTCGAAGCATATGGTTACCGGGGTGGTTAAATGCCATTAATGAGAATAGTAATTCACTATTCTTAACAATAGGACCTGGAGACTTCTTGGTTCATCATGCTATTGCTCTAGGTTTACATACAACTACACTAATCTTAGTAAAAGGTGCTTTAGATGCGCGTGGTTCTAAGTTAATGCCAGATAAAAAAGATTTTGGTTATAGTTTTCCTTGCGATGGTCCAGGACGGGGTGGTACTTGTGATATTTCGGCTTGGGACGCATTTTATTTGGCAGTTTTCTGGATGTTAAATACCATTGGATGGGTTACTTTTTATTGGCATTGGAAGCACATCACATTATGGCAGGGTAACGTTTCACAGTTTAATGAATCTTCCACTTATTTGATGGGATGGTTAAGAGATTATCTATGGTTAAACTCTTCACAACTTATCAATGGATATAACCCTTTTGGTATGAATAGTTTATCGGTCTGGGCGTGGATGTTCTTATTT-----GGACA-----------TCTTGTTTGGGCTACTGGATTTA--TGTTCTTAATTTCCTGGCGTGG--ATATTGGCAGGAATTGATTGAAACGTTAGCATGGGCTCATGAACGCACACCCTTGGCTAATTTGATTCGAT--GGAGAGATAAACCAGTGGCTCTTTCCATTGTGCAAGCAAGATTGGTTGGATTAGCCCACTTTTCTGTA--GGTTATATATTCACTTATGCAGCTTTCTTGATTGCCTCTACATCGGGCAAATTTGGT
>Citrus_sinensis
GCATTAAGATTTCCAAGGTTTAGCCAAGGCTTAGCTCAGGACCCCACTACTCGTCGTATTTGGTTTGGTATTGCTACCGCACATGACTTCGAGAGTCATGATGATATTACTGAGGAACGTCTTTATCAGAATATTTTTGCTTCGCACTTCGGGCAATTAGCAATAATTTTTCTGTGGACTTCCGGAAATCTCTTTCATGTAGCTTGGCAAGGAAATTTTGAGGCATGGGTACAGGA-CCCTTTACATGTAAGACCTATTGCTCATGCAATTTGGGATCCTCATTTTGGTCAACCGGCCGTGGAAGCTTTTTCTCGGGGAGGTGCTCTTGGCCCGGTGAATATCGCTTATTCTGGTGTTTATCAGTGGTGGTATACAATCGGTTTACGCACTAATGAGGATCTTTATACTGGAGCTCTTTTTCTATTATTTCTTTCCGCCATATCTTTAATAGCGGGTTGGTTACACCTACAACCGAAGTGGAAACCGAGCGTTTCGTGGTTCAAAAATGCCGAATCTCGTCTGAATCATCATTTGTCAGGACTGTTCGGAGTAAGTTCCTTGGCTTGGACAGGGCATTTAGTACATGTCGCTATTCCTGGATCCAGGGGGGAGTATGTTCGATGGAATAATTTCTTAGATGTATTGCCGCATCCCCAAGGGTTAGGCCCACTTTTTACGGGTCAGTGGAATCTTTATGCGCAAAACCCCGATTCAAGTAGTCATTTATTTGGTACCTCCCAAGGATCAGGAACTGCCATTCTAACCCTTCTCGGGGGATTCCATCCACAAACGCAAAGCTTATGGCTGACCGATATTGCTCATCATCATTTAGCTATTGCATTTATTTTTCTCGTTGCTGGTCATATGTATAGAACGAATTTCGGGATTGGGCACAGTATAAAAGATCTTTTAGAAGCACATATTCCTCCGGGAGGACGCTTGGGGCGCGGGCATAAGGGTCTTTATGACACAATCAATAATTCGCTTCATTTTCAATTAGGCCTTGCTCTAGCCTCTTTAGGGGTTATTACTTCCTTGGTAGCTCAACACATGTACTCTTTACCTGCTTATGCATTCATAGCGCAAGATTTTACTACTCAAGCTGCGTTATATACTCATCACCAATACATCGCGGGATTCATCATGACAGGAGCTTTTGCTCACGGAGCTATCTTTTTTATTAGAGATTACAATCCGGAACAGAATGAGGATAATGTATTGGCAAGAATGTTAGACCATAAGGAAGCTATTATATCCCATTTAAGTTGGGCCAGCTTGTTTCTGGGGTTCCATACTTTGGGACTTTATGTTCATAATGATGTCATGCTTGCTTTTGGTACTCCGGAGAAACAAATCTTGATCGAACCGATATTTGCCCAATGGATACAATCTGCTCATGGTAAAACTTCATATGGATTCGATGTACTTTTATCTTCAACGGATGGCCCTGCATTCAATGCGGGTCGAAGCATATGGTTGCCTGGCTGGTTAAGTGCTGTTAATGAGAATAGTAATTCTCTATTCTTAACAATAGGCCCTGGAGACTTTTTGGTTCATCATGCTATTGCTCTAGGTTTACATACAACTACATTGATCTTGGTAAAGGGGGCTTTAGATGCACGGGGTTCTAAGTTAATGCCAGATAAAAAGGATTTCGGTTATAGTTTTCCTTGCGACGGTCCGGGACGAGGCGGTACTTGTGATATTTCGGCTTGGGACGCATTTTATTTGGCAGTTTTCTGGATGTTAAATACCATTGGGTGGGTTACTTTTTATTGGCATTGGAATCACATCACGTTATGGCAGGGTAACGTTTCACAGTTTAATGAATCTTCCACTTATTTGATGGGATGGTTAAGAGATTATCTATGGTTAAACTCTTCCCAACTTATCAATGGGTATAACCCGTTTGGTATGAATAGTTTATCAGTCTGGGCGTGGATGTTCTTATTT-----GGACA-----------TCTTGTTTGGGCTACTGGATTTA--TGTTTTTAATTTCCTGGCGCGG--GTATTGGCAAGAATTGATTGAAACTTTAGCGTGGGCTCACGAACGCACACCCTTAGCTAATTTGATTCGAT--GGAGAGATAAACCAGTGGCCCTTTCCATTGTGCAAGCACGATTGGTTGGATTAGCCCACTTCTCTGTA--GGTTATATATTCACTTATGCGGCTTTCTTGATTGCCTCTACATCGGGCAAATTTGGT
>Cucumis_melo
GCACTAAGATTTCCAAGGTTTAGCCAAGGCTTAGCTCAGGACCCCACTACTCGTCGTATTTGGTTTGGTATTGCTACCGCGCATGACTTCGAAAGTCATGATGATATTACTGAAGAACGTCTTTATCAGAATATTTTTGCTTCTCATTTCGGGCAATTAGCAATAATTTTTCTGTGGACTTCCGGAAATCTCTTTCATGTAGCTTGGCAAGGAAATTTTGAAGCATGGGTACAGGA-CCCTTTACATGTAAGACCTATTGCTCATGCAATTTGGGATCCTCATTTTGGTCAACCGGCCGTCGAAGCTTTTACTCGAGGTGGTGCTCTTGGCCCAGTGAATATCGCTTATTCTGGTGTTTATCAGTGGTGGTATACAATCGGTTTACGCACTAATGGGGATCTTTATACTGGAGCTCTTTTTCTATTATTTCTTTCTGCGATATCTTTAATAGCGGGTTGGTTACATCTACAACCGAAATGGAAACCGAGCGTTTCCTGGTTTAAAAATGCCGAATCTCGTCTCAATCATCATTTGTCAGGACTATTCGGAGTAAGTTCCTTGGCTTGGACAGGACATTTAGTCCATGTCGCCATTCCTGCATCTAGGGGAGAATCTGTTCGATGGAATAATTTCTTAGATGTATTGCCACATCCCCAAGGATTAGGACCACTTTTTACAGGTCAGTGGAATCTTTATGCTCAAAACCCCGATTCAAATAATCATTTATTTGGTACTTCCGAAGGAGCAGGAACTGCCATTCTAACCCTTCTCGGTGGATTCCATCCGCAAACGCAAAGTTTATGGCTGACTGATATGGCTCATCATCATTTAGCTATTGCATTTATTTTTCTTGTTGCTGGTCATATGTATAGAACTAACTTCGGGATTGGACACAGTATAAAAGATCTTTTAGAAGCACATATTCCGCCGGGGGGACGATTGGGGCGTGGACATAAAGGTCTTTATGACACAATCAATAATTCGCTTCATTTTCAATTAGGTCTTGCTTTAGCCTCTTTAGGGGTTATTACTTCCTTGGTAGCTCAACACATGTACGCTTTACCTGCTTATGCGTTCATAGCACAAGACTTTACTACTCAAGCTGCGTTATATACCCATCACCAATACATAGCAGGATTCATTATGACAGGAGCTTTTGCTCATGGAGCTATATTTTTTATTAGAGATTACAATCCAGAACAGAATGAGGATAATGTATTGGCAAGAATGTTAGACCATAAAGAAGCTATCATATCCCATTTAAGTTGGGCCAGCCTTTTTCTGGGGTTCCATACTTTGGGGCTTTATGTTCATAATGATGTCATGCTTGCTTTTGGTACTCCGGAAAAACAAATCTTAATCGAACCCATATTTGCCCAATGGATTCAATCCGCTCATGGTAAAACTTCATATGGCTTCGATGTACTTTTATCTTCAACAAGCGGCCCGGCGTTCAATGCGGGTCGAAGCATATGGTTGCCAGGTTGGTTAAATGCTGTTAATGAGAATAGTAATTCACTATTCTTAACAATAGGGCCCGGAGACTTCTTGGTTCATCATGCTATTGCTTTAGGTTTACATACAACTACATTGATCTTAGTAAAAGGTGCTTTAGATGCACGTGGTTCCAAATTAATGCCGGATAAAAAGGATTTTGGTTATAGTTTTCCTTGCGACGGTCCGGGACGAGGTGGTACTTGTGATATTTCGGCTTGGGACGCCTTTTATTTGGCAGTTTTCTGGATGTTAAATACCATTGGATGGGTTACTTTTTATTGGCACTGGAAGCACATCACATTATGGCAGGGTAACGTTTCACAATTTAATGAATCTTCCACTTATTTGATGGGATGGTTAAGAGATTATCTATGGTTAAACTCTTCACAACTTATCAATGGATATAATCCTTTTGGTATGAATAGTTTATCAGTCTGGGCATGGATGTTCTTATTT-----GGACA-----------TCTTGTTTGGGCTACTGGCTTTA--TGTTCTTAATTTCCTGGCGCGG--ATATTGGCAAGAATTGATTGAAACTTTAGCATGGGCTCACGAACGCACACCTTTGGCTAATTTGATTCGAT--GGAGAGATAAACCAGTGGCTCTTTCCATTGTGCAAGCAAGATTAGTTGGATTAGCCCACTTTTCTGTA--GGTTATATATTTACTTATGCGGCTTTCTTGATTGCCTCTACATCAGGCAAATTTGGT
>Eucalyptus_grandis
GCATTAAGATTTCCAAGGTTTAGCCAAGGCTTAGCTCAGGACCCCACTACTCGTCGTATTTGGTTTGGTATTGCGACCGCGCATGACTTTGAGAGTCATGATGATATTACTGAGGAACGTCTTTATCAGAATATTTTTGCTTCTCACTTCGGGCAATTAGCAATAATTTTTCTATGGACTTCCGGAAATCTGTTTCATGTAGCTTGGCAAGGAAATTTTGAGGCATGGGTACAGGA-CCCCTTACATGTAAGACCTATTGCTCATGCAATTTGGGATCCTCATTTTGGTCAACCGGCCGTGGAAGCTTTTACTCGAGGGGGTGCTCTTGGCCCAGTGAATATCGCTTATTCTGGTGTTTATCAGTGGTGGTATACAATTGGTTTACGTACTAATGAAGATCTTTATACGGGAGCCCTTTTTCTATTATTTCTTTCTGCCATATCCTTAATAGCAGGTTGGTTACACCTACAACCGAAATGGAAACCGAGCGTTTCGTGGTTCAAAAATGCCGAATCTCGTCTCAATCATCATTTGTCAGGACTATTCGGTGTAAGTTCTTTGGCTTGGACAGGGCATTTAGTACATGTCGCTATTCCTGGATCCAGGGGGGAATACGTTCGATGGAATAATTTTTTAGATGTATTACCGCATCCCGAAGGGTTAGGACCACTTTTTACAGGTCAGTGGAATCTTTATGCCCAAAACCCCGATTCAAATAGTCATTTATTTGGTACCTCCCAAGGATCAGGAACTGCCATTCTAACCCTTCTAGGGGGATTCCATCCACAAACGCAAAGTTTATGGTTGACTGATATTGCTCATCATCATTTGGCTATTGCATTTATTTTTCTCGTTGCTGGTCATATGTATAGAACTAACTTCGGGATTGGGCACAGTATAAAAGATCTTTTAGAAGCACATACTCCTCCGGGGGGACGATTGGGGCGTGGACATAAAGGTCTTTATGACACAATCAATAATTCGATTCATTTTCAATTAGGCCTTGCTCTAGCCTCTTTAGGTGTTATTACTTCCTTGGTAGCTCAACACATGTACTCTTTACCTGCTTATGCGTTCATAGCACAAGACTTTACTACTCAAGCTGCGTTATATACTCATCACCAATACATCGCAGGATTCATCATGACAGGGGCTTTTGCTCATGGGGCTATATTTTTCATTAGAGATTACAATCCGGAACAGAATGAGGATAATGTATTGGCAAGAATGTTAGACCATAAAGAAGCTATCATATCCCATTTAAGTTGGGCCAGCCTCTTTCTGGGGTTCCACACTTTGGGGCTTTATGTTCATAATGATGTCATGCTTGCTTTTGGTACTCCGGAGAAACAAATCTTAATCGAACCTATATTTGCCCAATGGATACAATCTGCTCATGGTAAAACTTCATATGGGTTCGATGTGCTTTTATCTTCAACGAATAGCCCAGCATTTAATGCAGGTCAAAGCATATGGTTGCCCGGCTGGTTAAATGCTATTAATGAGAATAGTAATTCACTATTCTTAACAATTGGTCCTGGAGACTTCTTGGTTCATCATGCGATTGCTCTAGGTTTACATACAACTACATTGATCTTAGTAAAAGGTGCTTTAGATGCACGTGGTTCAAAGTTAATGCCAGATAAAAAGGATTTCGGTTATAGTTTTCCTTGCGATGGTCCGGGACGAGGCGGTACTTGTGATATTTCCGCTTGGGACGCATTTTATTTGGCAGTTTTCTGGATGTTAAATACCATTGGGTGGGTTACTTTTTATTGGCATTGGAAACACATCACATTATGGCAGGGTAACGTTTCACAGTTTAATGAATCTTCCACTTATTTGATGGGATGGTTAAGAGATTATCTATGGGTAAACTCTTCACAACTTATCAATGGATATAACCCCTTTGGTATGAATAGTTTATCAGTTTGGGCGTGGATGTTCTTATTT-----GGACA-----------TCTTGTTTGGGCTACTGGATTTA--TGTTTTTAATTTCCTGGCGTGG--ATATTGGCAGGAATTGATTGAAACTTTAGCATGGGCTCATGAACGCACACCTTTAGCTAATTTGATTCGAT--GGAGAGATAAACCAGTGGCTCTTTCCATTGTACAAGCAAGATTGGTTGGATTAGCCCATTTTTCTGTA--GGTTATATATTCACGTATGCGGCTTTCTTGATTGCCTCCACGTCAGGCAAATTTGGT
>Euonymus_japonicus
GCATTAAGATTTCCAAGGTTTAGCCAAGGATTAGCTCAGGACCCCACTACTCGTCGTATTTGGTTTGGTATTGCTACCGCACATGACTTCGAGAGTCATGATGATATTACCGAGGAACGTCTTTATCAGAATATTTTTGTTTCTCACTTCGGACAATTAGCAATAATTTTTTTGTGGACTTCCGGAAATCTGTTTCATGTAGCTTGGCAAGGAAATTTTGAAGCATGGGTACAGGA-CCCTTTACATGTAAGACCTATTGCTCATGCAATTTGGGATCCCCATTTTGGTCAACCGGCTGTGGAAGCTTTTACTCGAGGAGGTGCTCTTGGCCCAGTCAATATCGCGTATTCCGGTGTTTATCAGTGGTGGTATACCACAGGTATACGTACTAATGGGGATCTTTATATTGGAGCTCTTTTTCTATTATTTCTTTCTGCGCTATCCCTAATAGCGGGTTGGTTCCACCTACAACCGAAATGGAAACCGAGTGTTTCGTGGTTCAAAAATGCCGAATCTCGTCTCAATCATCATTTGTCAGGACTATTCGGAGTAAGTTCCTTGGCTTGGACAGGACATTTAGTTCATGTCGCTATTCCGGGATCCAGGGGGCAATACGTTCGATGGAACAATTTCTTAGATGTAGCACCGCACCCCCAAGGATTAGGCCCCCTTTTTACAGGGCAGTGGAATCTTTATGCTCAAAACCCCGATTCAAGTAGTCATTTATTTGGTACTTCCCAAGGAGCTGGAACTGCCATTCTAACCCTTCTCGGGGGTTTCCATCCGCAAACGCAAAGTTTATGGCTGACCGATATTGCACACCATCACTTAGCTATTGCAATTCTTTTCCTGATAGCGGGTCACATGTATAGAACTAACTTCGGGATTGGGCACAGTATAAAAGATCTTTTAGAAGCACATGTTCCGCCGGGAGGTCGATTGGGACGCGGACATAAGGGTCTTTATGACACAATCAACAATTCACTTCATTTTCAATTAGGCCTTGCTCTAGCTTCTTTAGGGGTTATTACTTCCTTGGTAGCTCAACACATGTACTCTTTACCTGCGTATGCGTTTATAGCGCAAGACTTTACTACTCAAGCTGCATTATATACTCATCACCAATACATCGCAGGATTCATCATGACAGGAGCTTTTGCTCATGGAGCTATCTTTTTTATTAGAGATTACAATCCGGAGCAGAATGAGGATAATGTATTGGCAAGAATGTTAGACCATAAAGAAGCTATCATATCCCATTTAAGTTGGGCCAGCCTCTTTCTGGGATTCCATACCTTGGGCCTTTATGTTCATAATGATGTCATGCTTGCTTTTGGTACTCCGGAGAAACAAATCTTGATTGAACCTATATTTGCCCAATGGATACAATCTGCGCATGGTAAAACTTCATATGGGTTCGATGTACTCTTATCTTCAACGAATAGCCCCGCCTTCAATGCCGGTCGAAATATATGGTTGCCCGGTTGGTTAAATGCTATTAATGAGAATAGTAATTCACTCTTCTTAACAATAGGGCCTGGAGACTTCTTGGTTCATCATGCTATTGCTCTAGGTTTACATACAACTACATTGATCTTAGTAAAAGGCGCTTTAGATGCACGTGGTTCTAAGTTAATGCCAGATAAAAAGGATTTTGGTTATAGTTTTCCGTGCGATGGTCCGGGACGCGGCGGTACTTGTGATATTTCGGCTTGGGACGCGTTTTATTTGGCAGTTTTTTGGATGTTAAATACCATTGGATGGGTTACTTTTTATTGGCATTGGAAACACATCACATTATGGCAAGGGAACGTTTCACAGTTTAACGAATCTTCCACTTATTTGATGGGATGGTTAAGAGATTATCTATGGTTAAACTCTTCACAACTTATCAATGGATATAACCCTTTTGGTATGAATAGTTTATCGGTCTGGGCGTGGATGTTCTTATTT-----GGACA-----------TCTTGTTTGGGCTACCGGATTTA--TGTTCTTAATTTCCTGGCGTGG--ATATTGGCAAGAATTGATTGAAACTTTAGCATGGGCTCATGAACGCACACCTTTGGCTAATTTGATTCGAT--GGAGAGATAAACCAGTGGCTCTTTCCATTGTGCAAGCAAGATTGGTTGGATTAGCCCACTTTTCTGTA--GGTTATATATTCACTTATGCGGCTTTCTTGATTGCCTCTACATCAGGGAAATTTGGT
>Ficus_racemosa
GCATTAAGATTTCCAAGATTTAGCCAAGGCTTAGCTCAGGACCCCACTACTCGTCGTATTTGGTTTGGTATTGCTACCGCACATGATTTCGAGAGTCATGATGATATTACTGAAGAACGTCTTTATCAGAATATTTTTGCCTCTCATTTCGGGCAATTAGCAATAATTTTTTTGTGGACTTCCGGAAATTTGTTTCATGTAGCTTGGCAAGGAAACTTTGAAGCATGGGTACAGGA-CCCCTTACATGTAAGACCTATTGCTCATGCAATTTGGGATCCTCATTTTGGCCAACCGGCTGTGGAAGCTTTTACTCGGGGGGGTGCTCTTGGCCCAGTGAATATCGCTTATTCTGGTGTTTATCAGTGGTGGTATACAATCGGTTTACGTACTAATGGAGATCTTTATAATGGAGCTCTTTTTCTATTATTTCTTTCGGCCATATCTTTAATAGCGGGTTGGTTACACCTACAACCGAAATGGAAACCGAGCGTTTCGTGGTTTAAAAATGCCGAATCTCGTCTCAATCATCATTTGTCAGGGCTATTTGGAGTAAGCTCCTTGGCTTGGACAGGACATTTAGTTCATGTTGCTATTCCTGGATCCAGGGGAGAATACGTTCGATGGAATAATTTCTTAGACGTATTGCCGCATCCCCAAGGATTAGGTCCACTTTTTACGGGTCAGTGGAATCTTTATGCTCAAAACCCTGATTCAAGTAGTCATTTATTTGGTAACTCCCAAGGAGCAGGAACTGCCATTCTAACCCTTCTCGGGGGATTCCATCCACAAACCCAAAGTTTATGGCTGACCGATATTGCTCATCATCATTTAGCTATTGCATTTATTTTTCTTATTGCTGGTCATATGTATAGAACTAATTTCGGGATTGGGCACAGTATCAAAAATCTTTTAGAAGCACATATTCCGCCGGGGGGACGATTGGGGCGTGGGCATAAAGGTCTTTATGACACAATCAATAATTCGATTCATTTTCAATTAGGTCTTGCTCTAGCCTCTTTAGGGGTTATTACTTCCTTGGTCGCTCAACACATGTATTCTTTACCCGCTTATGCATTCATAGCACAAGACTTTACTACTCAAGCTGCTTTATATACTCATCACCAATACATTGCAGGATTCATCATGACAGGAGCTTTTGCTCATGGAGCTATATTTTTTATTAGAGATTACAATCCGGAACAGAACGAGGATAATGTATTGGCAAGAATGTTAGACCATAAAGAAGCTATCATATCCCATTTAAGTTGGGCTAGCCTCTTTCTAGGGTTCCATACTTTGGGACTTTATGTTCATAATGATGTCATGCTTGCTTTTGGTACTCCGGAAAAACAAATCTTGATCGAACCTATATTTGCCCAATGGATACAATCTGCCCATGGTAAAACTTCATATGGGTTCGATGTACTTTTATCTTCAACGAATGGTCCGGCATTCAATGCCGGTCGAAGCATATGGTTGCCCGGTTGGTTAAATGCTATTAATGAAAATAGTAATTCACTATTCTTAACAATAGGACCTGGAGACTTTTTGGTTCATCATGCTATTGCTCTAGGTTTACATACAACTACATTGATCTTAGTAAAGGGGGCTTTAGATGCACGTGGCTCCAAGTTAATGCCAGATAAAAAGGATTTTGGTTATAGTTTTCCTTGTGATGGTCCGGGACGAGGCGGTACTTGTGATATTTCGGCTTGGGACGCATTTTATTTGGCGGTTTTTTGGATGTTAAATACCATTGGATGGGTGACTTTTTATTGGCATTGGAAGCACATCACATTGTGGCAGGGTAACGTTTCACAGTTTAATGAGTCTTCAACTTATTTGATGGGATGGTTAAGAGATTATCTATGGTTAAACTCTTCACAACTTATTAACGGATATAACCCCTTCGGTATGAATAGTTTATCAGTCTGGGCGTGGATGTTCTTATTT-----GGACA-----------TCTTGTTTGGGCTACTGGATTTA--TGTTCTTAATTTCCTGGCGTGG--ATATTGGCAGGAATTGATTGAAACTTTAGCATGGGCTCATGAACGAACACCTTTGGCTAATTTGATTCGAT--GGAGAGATAAACCGGTGGCTCTTTCCATTGTTCAAGCAAGATTGGTTGGGTTAGCCCACTTTTCTGTT--GGTTATATATTCACTTATGCGGCTTTCTTGATTGCTTCTACATCAGGAAAATTTGGT
>Glycine_max
GCATTAAGATTTCCAAGGTTTAGTCAAGGCTTAGCTCAAGACCCCACTACTCGTCGTATTTGGTTTGGTATTGCTACCGCACATGACTTCGAAAGTCATGATGATATTACTGAGGAACGTCTTTATCAGAATATTTTTGCTTCTCATTTCGGGCAATTAGCAATAATTTTTCTGTGGACTTCCGGGAATCTGTTTCATGTAGCTTGGCAAGGGAATTTTGAAGCATGGGTACAGGA-TCCTTTACATGTAAGACCTATAGCTCATGCAATTTGGGATCCTCATTTTGGTCAACCGGCTGTAGAAGCTTTTACTCGAGGAGGTGCTCTAGGCCCAGTTAATATAGCCTATTCTGGTGTTTATCAGTGGTGGTATACAATCGGTTTACGTACTAATGGGGATCTTTATACTGGAGCTCTTTTTCTATTATTTCTTTCTACTATATCTTTAATAGCGGGTTGGTTACACTTGCAACCAAAATGGAAACCAAGCGTTTCGTGGTTTAAAAATGCCGAATCCCGCCTCAATCATCATTTGTCAGGATTATTCGGAGTCAGTTCCTTGGCTTGGACAGGGCATTTAGTCCATGTCGCTATTCCGGGATCCAGGGGGGAATACGTTCGATGGAATAATTTATTAAGTATATTGCCTCACCCCGAAGGATTAGGTCCATTTTTCACAGGTCAGTGGAATCTTTATGCTCAAAACCCCGATTCCAATAGTCATATATTTGGTACCCCTCAAGGAGCAGGAACTGCTATTCTAACACTTCTCGGGGGATTTCATCCGCAAACTCAAAGTTTATGGCTGACCGATATTGCACACCATCATTTAGCTATTGCATTTCTTTTTCTAGTTGCTGGCCATATGTATAGAACCAACTTCGGGATTGGTCACAGTATAAAAGATCTTTTAGAAGCACATACTCCTCCGGGGGGTAGATTGGGGCGTGGACATAAGGGTCTTTATGACACAATCAATAATTCAATTCATTTTCAATTAGGTCTTGCTCTAGCCTCTTTAGGGGTTATTACTTCCTTGGTAGCTCAACACATGTACTCTTTACCCGCTTATGCATTTATAGCGCAAGACTTTACTACTCAAGCTGCATTATATACTCATCATCAATATATAGCGGGCTTCATTATGACAGGGGCTTTTGCTCATGGAGCTATATTTTTTATTAGAGATTATAATCCAGAACAGAATGAAGATAATGTCTTAGCAAGAATGTTAGACCATAAAGAAGCTATCATATCCCACTTAAGTTGGGCTAGCCTCTTTCTGGGGTTCCATACTCTGGGACTTTATGTCCATAATGATGTCATGCTTGCTTTTGGTACTCCGGAGAAACAAATCTTGATTGAACCTATATTTGCCCAATGGATACAATCTGCTCATGGTAAAACTTCCTATGGGTTCGATATACTTTTATCTTCAACGAACAGTCCGGCGTTCAATGCAGGACGAAGCATATGGTTGCCTGGTTGGTTAAACGCTGTTAATGAGAATAGTAATTCTCTATTCTTAACAATAGGGCCTGGAGACTTCTTGGTTCATCATGCTATTGCTCTTGGTTTACATACAACTACATTGATCTTAGTAAAGGGTGCTTTGGATGCGCGTGGTTCTAAGTTAATGCCAGATAAAAAAGATTTTGGTTATAGTTTTCCTTGCGATGGCCCGGGACGAGGCGGTACTTGCGATATTTCGGCTTGGGACGCATTTTATTTGGCAGTTTTCTGGATGTTAAATACCATTGGGTGGGTTACTTTTTATTGGCATTGGAAACACATTACACTATGGCAGGGTAATGTTTCACAGTTTAATGAATCTTCTACCTATTTGATGGGATGGTTAAGAGATTATCTATGGTTGAACTCTTCACAACTTATCAACGGATATAACCCTTTTGGTATGAATAGTTTATCAGTCTGGGCATGGATGTTCTTGTTT-----GGACA-----------TCTTGTTTGGGCTACTGGATTTA--TGTTCTTAATTTCCTGGCGCGG--ATATTGGCAGGAATTGATTGAAACTTTAGCATGGGCTCATGAACGCACACCTTTGGCTAATTTGATTCGAT--GGAGAGATAAACCAGTGGCTCTTTCCATTGTGCAAGCAAGATTGGTTGGACTAGCCCACTTTTCCGTA--GGTTATATATTTACTTATGCAGCCTTCTTAATTGCCTCGACTTCGGGCAAATTTGGT
>Gossypium_arboreum
GCATTAAGATTTCCAAGGTTTAGCCAAGGATTAGCTCAGGACCCCACTACTCGTCGTATTTGGTTTGGTATTGCTACCGCGCATGACTTCGAGAGTCATGATGATATTACTGAGGAACGTCTTTATCAGAATATTTTTGCTTCTCACTTCGGGCAATTAGCAATAATTTTTCTGTGGACTTCCGGAAATCTGTTTCATGTAGCTTGGCAGGGAAATTTTGAGGCATGGGTACAGGA-TCCTTTACATGTAAGGCCGATTGCTCATGCAATTTGGGATCCTCATTTTGGTCAACCGGCGGTGGAAGCTTTTACTAGAGGGGGCGCTCCTGGTCCAGTGAATATCGCTTACTCTGGTGTTTATCAGTGGTGGTATACAATCGGGTTACGTACTAATGAAGATCTTTATACTGGAGCCCTTTTTCTATTATTTCTTTCTGCTCTATCCTTAATAGCGGGTTGGTTACACCTACAACCGAAATGGAAACCGAGCGTTTCGTGGTTCAAAAACGCCGAATCTCGTCTCAATCATCATTTGTCAGGACTATTCGGAGTAAGTTCCTTGGCTTGGACAGGGCACTTAGTCCATGTCGCTATTCCTGGATCCCGGGGGGAATATGTTCGATGGAATAATTTCTTAGATGTATTACCGCATCCCCAAGGGTTAGGCCCATTTTTTTCAGGTCAGTGGAATCTTTATGCTCAAAACCCCGATTCAAGTAGTCATTTATTTGGTACCTCCCAAGGATCAGGAACTGCCATTCTAACCCTTCTCGGGGGATTCCATCCACAAACGCAAAGTTTATGGTTGACTGATATTGCACACCATCATTTAGCTATTGCAATTCTTTTCCTAATAGCGGGTCACATGTATAGAACTAACTTCGGAATTGGTCACAGTATAAAAGATCTTTTAGAAGCACATATTCCTCCGGGAGGACGATTGGGGCGGGGGCATAAGGGTCTTTATGACACAATCAATAATTCGATTCATTTTCAATTAGGCCTTGCTCTAGCTTCTTTAGGGGTTATTACGTCCTTGGTAGCTCAACACATGTACTCTTTACCTGCTTATGCGTTCATAGCACAAGACTTTACTACTCAAGCTGCGTTATATACCCATCACCAATACATCGCAGGATTCATCATGACAGGAGCTTTTGCCCACGGAGCTATATTTTTTATTAGAGATTACAATCCGGAACAGAATGAGGATAATGTATTGGCAAGAATGTTAGACCATAAAGAAGCTATCATATCCCATTTAAGTTGGGCCAGCCTCTTTCTGGGATTCCATACTTTGGGACTTTATGTCCATAATGATGTCATGCTTGCTTTTGGGACTCCGGAGAAACAAATCTTGATCGAACCCATATTTGCCCAATGGATCCAATCTGCTCATGGTAAAACTTCATACGGGTTCGATGTGCTTTTATCTTCAACGAATGGCCCAGCATTCAATGCGGGTCGAAGCATATGGTTGCCTGGCTGGTTAAATGCTGTTAATGAAAATAGTAATTCACTATTCTTAACAATAGGTCCTGGAGACTTCTTGGTTCATCATGCTATTGCTCTAGGTTTACATACAACTACATTGATCTTAGTAAAGGGCGCTTTAGATGCGCGCGGTTCCAAGTTAATGCCGGATAAAAAGGATTTCGGTTATAGTTTTCCTTGCGATGGTCCGGGGCGAGGGGGTACTTGTGATATTTCGGCGTGGGACGCATTTTATTTGGCGGTTTTCTGGATGTTAAATACCATTGGATGGGTTACTTTTTATTGGCATTGGAAACACATCACATTATGGCAGGGTAACGTCTCACAGTTTAATGAATCTTCCACTTATTTGATGGGATGGTTAAGAGATTATCTATGGTTAAACTCTTCACAACTTATCAATGGGTATAACCCATTTGGTATGAATAGTTTATCAGTCTGGGCGTGGATGTTCTTATTT-----GGACA-----------TCTTGTTTGGGCTACCGGATTTA--TGTTCTTAATTTCTTGGCGCGG--ATATTGGCAAGAATTGATCGAAACTTTAGCATGGGCTCATGAACGCACACCTTTAGCTAATTTGATTCGAT--GGAGAGATAAACCAGTGGCTCTTTCTATTGTGCAGGCAAGATTGGTTGGATTAGCCCACTTTTCTGTA--GGTTATATATTTACTTATGCGGCTTTCTTGATTGCCTCTACATCGGGCAAATTTGGT
>Heritiera_angustata
GCATTAAGATTTCCAAGGTTTAGCCAAGGATTAGCTCAGGACCCCACTACTCGTCGTATTTGGTTTGGTATTGCTACCGCGCATGACTTCGAGAGTCATGATGATATTACTGAGGAACGTCTTTATCAGAATATTTTTGCTTCTCACTTCGGGCAATTAGCAATAATTTTTCTGTGGACTTCCGGAAATCTGTTTCATGTAGCTTGGCAGGGAAATTTTGAGGCATGGGTACAGGA-TCCTTTACATGTAAGACCGATTGCTCATGCAATTTGGGATCCTCATTTTGGTCAACCTGCCGTGGAAGCTTTTACTAGAGGGGGCGCTCCTGGTCCAGTGAATATCGCTTACTCTGGTGTTTATCAGTGGTGGTATACAATCGGGTTACGTACTAATGAAGATCTTTATACTGGAGCTCTTTTTCTATTATTTCTTTCTGCTCTGTCCTTAATAGCGGGTTGGTTACACCTACAACCGAAATGGAAACCGAGCGTTTCGTGGTTCAAAAACGCGGAATCTCGTCTCAATCATCATTTGTCAGGACTATTCGGAGTAAGTTCCTTGGCTTGGACAGGGCACTTAGTCCATGTCGCTATTCCTGGATCCCGGGGGGAATATGTTCGATGGAATAATTTCTTAGATGTATTACCGCATCCCCAAGGGTTAGGCCCGTTTTTTTCAGGTCAGTGGAATCTTTATGCTCAAAACCCCGATTCAAGTAGTCATTTATTTGGTACCTCCCAAGGATCAGGAACTGCCATTCTAACCCTTCTCGGGGGATTCCATCCACAAACGCAAAGTTTATGGCTGACTGATATTGCACACCACCATTTAGCTATTGCATTTCTTTTTCTCGTTGCTGGTCATATGTATAGAACTAACTTCGGAATTGGTCACAGTATAAAAGATCTTTTAGAAGCACATATTCCTCCGGGAGGACGATTGGGGCGTGGGCATAAGGGTCTTTATGACACAATCAATAATTCGATTCATTTTCAATTAGGCCTTGCTCTAGCTTCTTTAGGGGTTATTACGTCCTTGGTAGCTCAACACATGTACTCTTTACCTGCTTATGCGTTCATAGCACAAGACTTTACTACTCAAGCTGCATTATATACCCATCACCAATACATCGCAGGATTCATCATGACAGGAGCTTTTGCCCACGGAGCTATATTTTTTATTAGAGATTACAATCCGGAACAGAATGAGGATAATGTATTGGCAAGAATGTTAGACCATAAAGAAGCTATCATATCCCATTTAAGTTGGGCCAGCCTCTTTCTGGGATTCCATACTTTGGGACTTTATGTCCATAATGATGTCATGCTTGCTTTTGGGACTCCGGAGAAACAAATCTTGATCGAACCCATATTTGCCCAATGGATCCAATCTGCTCATGGTAAAACTTCATACGGGTTCGATGTACTTTTATCTTCAACGACAGGCCCCGCATTCAATGCGGGTCGAAGCATATGGTTGCCTGGCTGGTTAAATGCTGTTAATGAAAATAGTAATTCCCTATTCTTAACAATAGGTCCTGGAGACTTCTTGGTTCATCATGCGATTGCTCTAGGTTTACATACAACTACATTGATCTTAGTAAAAGGTGCTTTAGATGCGCGCGGTTCCAAGTTAATGCCGGATAAAAAGGATTTCGGTTATAGTTTTCCTTGCGATGGTCCGGGACGAGGTGGTACTTGTGATATTTCGGCGTGGGACGCATTTTATTTGGCAGTTTTCTGGATGTTAAATACCATTGGATGGGTTACTTTTTATTGGCATTGGAAACACATCACATTATGGCAGGGTAACGTCTCACAGTTTAATGAATCTTCCACTTATTTGATGGGATGGTTAAGAGATTATCTATGGTTAAACTCTTCACAACTTATCAATGGGTATAACCCATTTGGTATGAATAGTTTATCAGTCTGGGCGTGGATGTTCTTATTT-----GGACA-----------TCTTGTTTGGGCTACCGGATTTA--TGTTCTTAATTTCTTGGCGCGG--ATATTGGCAAGAATTGATTGAAACTTTAGCATGGGCTCATGAACGCACACCTTTAGCTAATTTGATTCGAT--GGAGAGATAAACCAGTGGCTCTTTCCATTGTGCAAGCAAGATTGGTTGGATTAGCCCACTTTTCTGTA--GGTTATATATTTACTTATGCGGCTTTCTTGATTGCCTCTACATCGGGCAAATTTGGT
>Heuchera_sanguinea
GCATTAAGATTTCCAAGGTTTAGCCAAGGCTTAGCTCAGGACCCCACTACTCGTCGTATTTGGTTTGGTATTGCTACCGCACATGACTTCGAGAGTCATGATGATATTACTGAGGAACGTCTTTATCAGAATATTTTTGCTTCCCACTTCGGGCAATTAGCAATAATTTTTCTGTGGACTTCCGGAAATCTGTTTCATGTAGCTTGGCAAGGAAATTTTGAGTCGTGGGTACAGGA-TCCTTTACACGTAAGACCTATTGCTCATGCAATTTGGGATCCTCATTTTGGTCAACCTGCTGTGGAAGCTTTTACTCGAGGGGGTGCTCTTGGCCCAGTGAATATCGCTTATTCTGGTGTTTATCAGTGGTGGTATACAATCGGTTTACGTACTAATGAAGATCTTTATACTGGAGCTCTTTTTCTATTATTTCTTTCTGCCGTATCCTTAATAGCGGGTTGGTTACACTTACAACCGAAATGGAAACCGAGCGTTTCCTGGTTCAAAAATGCTGAATCTCGTCTCAATCATCATTTGTCAGGACTTTTCGGAGTAAGTTCCTTGGCTTGGACAGGGCATTTAGTCCATGTTGCTATTCCTGGATCTAGGGGGGAGTACGTTCGCTGGAATAATTTCTTAGATGTATTACCGCATCCCCAAGGGTTAGGCCCACTTTTTACAGGTCAGTGGAATCTTTATGCTCAAAACCCTGATTCAAGTAGTCATTTATTTGGTACTTCTCAAGGAGCAGGAACTGCCATTCTAACCCTTCTCGGGGGATTTCATCCACAAACGCAAAGTTTATGGTTGACTGATATGGCTCATCATCATTTAGCTATTGCATTTATTTTTCTCGTTGCTGGTCATATGTATAGAACTAACTTCGGGATTGGGCATAGTATGAAAGATCTGTTAGAAGCACATGTTCCTCCGGGGGGACGATTGGGGCGTGGACATAAAGGTCTTTATGATACAATCAATAATTCGATTCATTTTCAATTAGGTCTTGCTCTAGCCTCTTTAGGGGTTGTTACTTCTTTGGTAGCTCAACACATGTACTCTTTACCTGCTTATGCGTTCATAGCACAAGACTTTACGACTCAAGCTGCGTTATATACTCATCACCAATACATCGCAGGATTCATCATGACAGGAGCTTTTGCTCATGGAGCTATATTTTTCATTAGAGATTACAATCCGGAACAGAATGAGGATAATGTATTGGCAAGAATGTTAGACCATAAAGAAGCTATCATATCCCATTTAAGCTGGGCCAGCCTCTTTCTGGGGTTCCATACCTTAGGACTTTATGTTCATAATGATGTCATGCTTGCTTTCGGTACTCCGGAAAAACAAATCTTGATCGAACCTATATTTGCCCAATGGATACAATCTGCTCATGGTAAAACTTCGTATGGGTTCGATGTACTTTTATCTTCAACGAATGGCCCAGCATTCAATGCTGGTCGAAGCATATGGTTGCCTGGCTGGTTAAATGCTATTAATGAGAATAGTAATTCACTATTCTTAACAATAGGTCCTGGCGATTTCTTGGTTCATCATGCTATTGCTCTAGGTTTACATACAACCACATTGATCTTAGTAAAGGGTGCTTTAGATGCACGTGGTTCTAAGTTAATGCCAGATAAAAAGGATTTCGGTTATAGTTTTCCTTGCGATGGTCCGGGACGAGGTGGTACTTGTGATATTTCGGCTTGGGACGCTTTTTATTTGGCAGTTTTCTGGATGTTAAATACCATTGGATGGGTTACTTTTTATTGGCATTGGAAGCACATCACATTATGGCAGGGTAACGTTTCACAATTTAATGAATCTTCCACTTATCTGATGGGATGGTTAAGAGATTATCTATGGTTAAACTCTTCACAACTTATCAATGGATATAACCCTTTTGGTATGAATAGTTTATCGGTCTGGGCGTGGATGTTCTTATTT-----GGACA-----------TCTTGTTTGGGCTACTGGATTTA--TGTTCTTAATTTCCTGGCGCGG--ATATTGGCAGGAATTGATTGAAACTTTAGCATGGGCTCATGAACGCACACCTTTGGCCAATTTGATTCGAT--GGCGAGATAAACCAGTGGCCCTTTCTATTGTGCAAGCAAGATTGGTTGGATTAGCCCACTTTTCTGTA--GGTTATATATTTACTTATGCGGCTTTCTTGATTGCGTCTACATCGGGCAAATTTGGT
>Jatropha_curcas
GCATTAAGATTTCCAAGGTTTAGCCAAGGCTTAGCTCAGGACCCCACTACTCGTCGTATTTGGTTTGGTATTGCTACCGCACATGACTTCGAGAGTCATGATGATATTACGGAGGAACGGCTTTATCAGAATATTTTTGCTTCCCACTTCGGACAATTAGCAATAATTTTTCTGTGGACTTCCGGAAATCTCTTTCATGTAGCTTGGCAAGGAAATTTTGAAGCATGGGTACAGGA-CCCTTTACACGTAAGACCTATTGCTCATGCAATTTGGGATCCTCATTTTGGCCAACCGGCCGTGGAAGCTTTTACTCGAGGGGGCGCCCCTGGCCCAGTGAATATCGCTTATTCTGGTGTTTATCAATGGTGGTATACAATCGGTTTACGTACTAACGAAGATCTTTATATTGGAGCTCTTTTTCTATTATTTCTTTCTGCCCTAGCCTTATTAGGGGGTTGGTTACACCTACAACCGAAATGGAAACCGAGCGTTTCGTGGTTCAAAAACGCCGAATCTCGTCTCAATCATCATTTGTCGGGACTATTCGGAGTAAGCTCTTTAGCTTGGACAGGACATTTAGTCCATGTCGCTATTCCTGGTTCCAGGGGCGAATACGTTCGATGGAATAATTTCTTAGATGTATTACCCCATCCCCAAGGATTAGGCCCCCTTTTTACAGGTCAGTGGAATCTTTATGCTCAAAATCCCGATTCAGGTAGTCATTTATTTGGTACCTCCCAAGGATCAGGAACTGCCATTCTAACCCTTCTCGGGGGGTTCCATCCACAAACACAAAGTTTATGGCTGACCGATATTGCACACCATCATTTAGCTATTGCATTTCTTTTTCTCGTTGCCGGTCATATGTATAGAACTAACTTCGGGATTGGGCACAGTATAAAAGATCTTTTAGAAGCACATATTCCTCCCGGGGGGCGATTGGGGAGTGGACATAAGGGTCTTTATGACACAATCAACAATTCGCTTCATTTTCAATTAGGCCTTGCTCTAGCTTCTTTAGGGGTTATTACTTCCTTAGTAGCTCAACACATGTACTCATTACCTGCTTATGCATTCATAGCGCAAGACTTTACTACTCAAGCCGCGTTATATACTCATCACCAATACATCGCAGGATTCATCATGACAGGAGCTTTTGCTCATGGAGCTATATTTTTTATTAGAGATTACAATCCGGAACAGAACGAGAATAATGTATTGGCAAGAATGTTAGACCATAAAGAAGCTATCATATCCCATTTAAGTTGGGCTAGCCTCTTTCTGGGATTCCATACTTTGGGACTTTATGTTCATAATGATGTTATGCTTGCTTTTGGTACTCCGGAGAAACAAATCTTGATCGAACCCATATTTGCCCAATGGATACAATCTGCTCACGGTAAAACTTCATATGGATTCGATGTACTTTTATCTTCAACGAATAGTGCAGCCTTCAATGCAGGTCGAAGCATATGGTTGCCCGGCTGGTTAAATGCTGTTAATGAAAATAGTAATTCATTATTCTTAACAATAGGGCCTGGAGACTTCTTGGTTCATCATGCTATTGCTCTAGGTTTACATACAACCACATTAATCTTAGTAAAAGGTGCTTTAGATGCACGTGGTTCGAAGTTAATGCCAGATAAAAAGGATTTTGGTTATAGTTTTCCTTGCGATGGTCCGGGACGCGGTGGTACTTGTGATATTTCGGCTTGGGACGCATTTTATTTGGCGGTTTTCTGGATGTTAAATACCATTGGATGGGTTACTTTTTATTGGCATTGGAAGCACATCACATTATGGCAGGGTAATGTTTCACAGTTTAATGAATCTTCCACTTATTTGATGGGATGGTTAAGAGATTATCTATGGTTAAACTCTTCACAACTTATCAATGGATATAACCCTTTCGGTATGAATAGCTTATCGGTCTGGGCGTGGATGTTCTTATTT-----GGACA-----------TCTTGTTTGGGCTACTGGATTTA--TGTTTTTAATTTCTTGGCGTGG--ATATTGGCAGGAATTGATTGAAACTTTAGCGTGGGCTCATGAACGTACGCCTTTGGCTAATTTGATTCGAT--GGAGAGATAAACCAGTAGCTCTTTCCATTGTGCAAGCAAGATTGGTTGGATTAGCCCACTTTTCTGTA--GGTTATATCTTCACTTATGCGGCTTTCTTGATTGCCTCTACATCAGGTAAATTTGGT
>Larrea_tridentata
GCATTAAGATTTCCAAGGTTTAGCCAAGGCTTAGCTCAAGACCCCACTACTCGTCGTATTTGGTTTGGTATTGCTACCGCGCATGACTTCGAAAGTCATGATGATATTACTGAGGAACGTCTTTATCAGAATATTTTTGCTTCTCACTTCGGACAATTAGCAATCATTTTTCTGTGGACTTCCGGAAACCTGTTTCATGTAGCTTGGCAAGGAAATTTCGAGCAATGGGTACAGGA-CCCTTTGCACGTAAGACCTATTGCTCATGCAATTTGGGATCCTCATTTTGGTCAACCGGCTGTAGAAGCCTTTACTAGAGGAGGTGCTCTTGGCCCAGTCAATATCGCTTATTCTGGCGTTTATCAGTGGTGGTATACAATTGGTTTACGTACTAATGAAGATCTTTATACAGGATCCCTTTTTCTATTATTTCTTTCCGCGCTATTCTTGATAGCGGGTTGGTTACATTTACAACCGAAATGGAAACCAAGTGTTTCATGGTTCAAAAATGCCGAATCTCGTCTAAATCATCATTTGTCAGGACTCTTCGGAGTAAGTTCCTTAGCTTGGACAGGACATTTAGTTCATGTTGCTATTCCTGCATCTAGGGGTGAATATGTTCGATGGAATAATTTCTTAAATGTATTACCGCATCCCCAAGGGTTAGGCCCTTTTTTCACGGGTCAGTGGAATCTTTATGCTCAAAATCCTGATTCGAGTAGTCATTTATTTGGTACCTCCCAAGGAGCAGGAACTGCCATTCTAACCCTTCTTGGAGGGTTCCATCCACAAACACAAAGTTTATGGCTGACTGATATTGCACATCACCATTTAGCTATTGCATTTATTTTTCTAATTGCTGGTCATATGTATAGAACTAACTTTGGGATTGGGCACAGTATCAAAGATCTTTTAGAAACACACATTCCTCCGGGGGGGAAATTGGGCCGTGGGCATAAGGGTCTTTACGACACAATTAATAATTCGCTTCATTTTCAATTAGGCCTTGCCCTAGCCTCTTTAGGGGTTATTACTTCTTTGGTAGCTCAACACATGTATTCTTTACCCGCTTATGCCTTCATAGCGCAGGACTTTACTACTCAAGCTGCCCTATATACTCATCACCAATACATCGCAGGCTTCATTATGACAGGAGCTTTTGCTCATGGGGCTATCTTTTTTATTAGAGATTACAATCCAGAACAGAATAAGGATAATGTATTGGCAAGAATGTTAGATCATAAAGAAGCTATCATATCCCATTTAAGTTGGGCCAGCCTATTTTTAGGATTCCACACTCTTGGACTTTATGTTCATAATGATGTCATGCTTGCTTTCGGTACTCCAGAGAAACAAATCTTGATCGAACCTATCTTTGCCCAATGGATACAATCTGCTCATGGTAAAACTTCATATGGTTTCGATGTACTTTTATCTTCAAAAACTAGCCCAGCATTCAATGCGGGTCAAAGTATATGGTTGCCTGGCTGGTTAAATGCTATTAATGAGAATAGTAATTCACTATTCTTAACAATAGGTCCTGGAGATTTTTTAGTTCATCATGCAATTGCCTTAGGATTACATACAACTACATTGATTTTAGTCAAAGGTGCTTTAGACGCACGTGGTTCAAAGTTAATGCCAGATAAAAAGGATTTTGGTTATAGTTTTCCTTGCGACGGTCCAGGACGGGGTGGGACTTGTGATATTTCAGCTTGGGACGCATTTTATTTGGCAGTTTTCTGGATGTTAAATACCATTGGATGGGTTACTTTTTATTGGCATTGGAAACACATTACATTATGGCAGGGAAACGTTTCACAGTTTAATGAATCATCCACTTATTTGATGGGATGGTTAAGGGATTATCTATGGTTAAACTCGTCACAGCTTATCAATGGATATAACCCTTTTGGTATGAATAGTTTATCAGTCTGGGCATGGATGTTTTTATTT-----GGGCA-----------TCTTGTTTGGGCTACTGGATTTA--TGTTCTTAATTTCTTGGCGTGG--ATATTGGCAGGAGTTGATTGAAACTTTAGCATGGGCTCATGAACGCACACCTTTGGCTAATTTGATTAGAT--GGAGAGATAAACCAGTAGCTCTTTCCATTGTACAAGCAAGGTTAGTTGGATTAGCCCACTTTTCTGTT--GGTTATATATTTACTTATGCGGCTTTCTTGATTGCCTCTACATCGGGTAAATTTGGT
>Liquidambar_styraciflua
GCATTAAGATTTCCAAGGTTTAGCCAAGGCTTAGCTCAGGACCCCACTACTCGTCGTATTTGGTTTGGTATTGCTACCGCACATGACTTCGAAAGTCATGATGATATTACTGAGGAACGTCTTTATCAGAATATTTTTGCTTCTCACTTCGGACAATTAGCAATAATTTTTCTGTGGACTTCCGGAAATCTGTTTCATGTAGCTTGGCAAGGAAATTTTGAGTCATGGGTACAGGA-CCCTTTACATGTAAGACCTATTGCTCATGCAATTTGGGATCCTCATTTTGGTCAACCGGCTGTGGAAGCTTTTACTCGAGGAGGTGCTCTTGGCCCAGTGAATATCGCTTATTCTGGTGTCTATCAGTGGTGGTATACAATCGGTTTACGCACTAATGAGGATCTTTATACTGGAGCTCTTTTTCTATTATTGCTTTCTGTCATATCCTTAATAGCGGGTTGGTTACACCTACAACCGAAATGGAAACCGAGCGTTTCGTGGTTCAAAAACGCCGAATCTCGTCTCAATCATCATTTGTCAGGACTCTTCGGAGTAAGTTCCTTGGCTTGGACAGGGCATTTAGTCCATGTCGCTATTCCTGGATCCAGGGGGGAGTACGTTCGATGGAATAATTTCTTAGATGTATTACCGCATCCCCAAGGGTTAGGCCCACTTTTTACAGGTCAGTGGAATCTTTATGCTCAAAACCCCGATTCAAGTAGTCATTTATTTAGTACCTCCCAAGGAGCAGGAACTGCCATTCTAACCCTTCTCGGGGGATTTCATCCACAAACGCAAAGTTTATGGCTGACTGATATTGCTCATCATCATTTAGCTATTGCAGTTATTTTTCTCGTTGCTGGTCATATGTATAGAACTAACTTCGGGATTGGTCACAGTATGAAAGATCTTTTAGAAGCACATATTCCTCCGGGGGGACGATTGGGGCGTGGACATAAGGGTCTTTATGACACAATCAATAATTCGATTCATTTTCAATTAGGCCTTGCTCTAGCCTCTTTAGGGGTTATTACTTCTTTGGTAGCTCAACACATGTACTCTTTACCTGCTTATGCGTTCATAGCACAAGACTTTACTACTCAAGCTGCGTTATATACTCATCACCAATACATCGCAGGATTCATCATGACAGGAGCTTTTGCTCATGGAGCTATATTTTTCATTAGAGATTACAATCCGGAACAGAATGAGGATAATGTATTGGCAAGAATGTTAGACCATAAAGAAGCTATCATATCCCATTTAAGTTGGGCCAGTCTCTTTCTAGGGTTCCATACCTTGGGACTTTATGTTCATAATGATGTCATGCTTGCTTTTGGTACTCCGGAGAAACAAATCTTGATCGAACCTATATTTGCTCAATGGATACAATCTGCTCATGGTAAAACTTCCTATGGGTTCGATGTACTTTTATCTTCAACGAATGGCCCAGCATTCAATGCGGGTCGAAGCATATGGTTGCCTGGCTGGTTAAATGCTGTTAATGAGAATAGTAATTCACTATTCTTAACAATAGGTCCTGGAGACTTCTTGGTTCATCATGCTATTGCTCTAGGTTTACATACAACTACATTGATCTTAGTAAAAGGTGCTTTAGATGCACGTGGTTCCAAGTTAATGCCAGATAAAAAAGATTTCGGTTATAGTTTTCCTTGCGATGGTCCGGGACGAGGTGGTACTTGTGATATTTCGGCTTGGGACGCTTTTTATTTGGCAGTTTTCTGGATGTTAAATACCATCGGATGGGTTACTTTTTATTGGCATTGGAAGCATATTACATTATGGCAGGGTAACGTTTCACAGTTTAATGAATCTTCCACTTATTTGATGGGATGGTTAAGAGATTATCTATGGTTAAACTCTTCACAACTTATCAATGGATATAATCCTTTTGGTATGAATAGTTTATCGGTCTGGGCGTGGATGTTCTTATTT-----GGACA-----------TCTTGTTTGGGCTACTGGATTTA--TGTTCTTAATTTCCTGGCGTGG--ATATTGGCAGGAATTGATTGAGACTTTAGCATGGGCTCATGAACGCACACCTTTGGCCAATTTGATTCGAT--GGAGAGATAAACCAGTGGCTCTTTCCATTGTGCAAGCAAGGTTGGTTGGATTAGCCCACTTTTCTGTA--GGTTATATATTCACTTATGCGGCTTTCTTGATTGCCTCTACATCGGGCAAATTTGGT
>Manihot_esculenta
GCATTAAGATTTCCAAGGTTTAGCCAAGGCTTAGCTCAGGACCCCACTACTCGTCGTATTTGGTTTGGTATTGCTACCGCGCATGACTTCGAGAGTCATGATGATATTACGGAGGAACGTCTTTATCAGAATATTTTTGCTTCTCACTTCGGGCAATTAGCAATAATTTTTCTGTGGACTTCCGGAAATCTCTTTCATGTAGCTTGGCAAGGAAATTTTGAAGCATGGGTACAGGA-CCCTTTACATGTAAGACCTATTGCTCATGCAATTTGGGATCCTCATTTTGGTCAACCGGCCGTGGAAGCTTTTACTCGAGGGGGTGCTCCTGGCCCAGTGAATATCGCTTATTCTGGTGTTTATCAATGGTGGTATACAATCGGTTTACGTACTAATGAAGATCTTTATATTGGAGCTCTTTTTCTATTATTTCTTTCTGCCCTAGCCTTACTAGGGGGTTGGTTACACCTACAACCAAAATGGAAACCGAGCGTTTCGTGGTTCAAAAATGCCGAATCTCGTCTCAATCATCATTTGTCAGGACTATTCGGAGTAAGCTCTTTGGCTTGGACAGGACATTTAGTCCATGTCGCTATTCCCGGCTCCCGGGGGGAATACGTTCGATGGAATAATTTCTTAGATGTATTACCACATCCCCAAGGGTTAGGCCCGTTTTTTACAGGTCAGTGGAATCTTTATGCTCAAAATCCCGATTCAGGTAGTCATTTATTTGGTACCTCCCAAGGAGCGGGAACTGCCATTCTAACCCTTCTCGGGGGGTTCCATCCACAAACACAAAGTTTATGGCTGACCGATATTGCACACCATCATTTAGCTATTGCATTTATTTTTCTCGTTGCCGGTCATATGTATAGAACTAACTTCGGGATTGGGCATAGTATAAAAGATCTTTTAGAAGCGCATATTCCTCCGGGGGGGCGATTGGGGCGTGGACATAAGGGTCTTTATGACACAATCAACAATTCGCTTCATTTTCAATTAGGCCTTGCTCTAGCTTCTTTAGGGGTTATTACTTCCTTAGTGGCTCAACACATGTACTCATTACCTGCTTATGCGTTCATAGCGCAAGACTTTACTACTCAAGCTGCGTTATATACTCATCACCAATACATCGCAGGATTCATCATGACAGGAGCTTTTGCTCATGGAGCTATATTTTTTATTAGAGATTACAATCCGGAACAGAATGAGAATAATGTATTGGCAAGAATGTTAGACCATAAAGAAGCTATCATATCCCATTTAAGTTGGGCCAGTCTCTTTCTTGGATTCCATACTTTGGGACTTTATGTTCATAATGATGTCATGCTTGCTTTTGGTACTCCGGAGAAACAAATCTTAATCGAACCCATATTCGCCCAATGGATACAATCTGCTCACGGTAAAACTTCATATGGGTTCGATGTACTTTTATCTTCAACGAATAGTCCAGCCTTCAATGCAGGTCGAAGCATATGGTTGCCCGGCTGGTTAAATGCTATTAATGAAAATAGTAATTCATTATTCTTAACAATAGGGCCTGGAGACTTCTTGGTTCATCATGCTATTGCTCTAGGGTTACATACAACCACATTGATCTTAGTAAAAGGTGCTTTAGATGCACGCGGTTCGAAGTTAATGCCAGATAAAAAGGATTTTGGTTATAGTTTTCCTTGTGATGGTCCGGGACGCGGCGGTACTTGTGATATTTCGGCTTGGGACGCATTTTATTTGGCGGTTTTCTGGATGTTAAATACCATTGGATGGGTTACTTTTTATTGGCATTGGAAGCACATCACATTATGGCAGGGTAATGTTTCACAGTTTAATGAATCTTCCACTTATTTGATGGGATGGTTAAGAGATTATCTATGGTTAAACTCTTCACAACTTATCAATGGATATAACCCTTTTGGTATGAATAGCTTATCGGTCTGGGCGTGGATGTTCTTATTT-----GGACA-----------TCTTGTTTGGGCTACTGGATTTA--TGTTTTTAATTTCTTGGCGCGG--ATATTGGCAAGAATTGATTGAAACTTTAGCATGGGCTCATGAGCGTACACCTTTGGCTAATTTGATTCGAT--GGAGAGATAAACCAGTAGCTCTTTCCATTGTGCAAGCAAGATTGGTTGGATTAGCCCACTTTTCCGTA--GGTTATATCTTCACTTATGCGGCTTTCTTGATTGCCTCTACATCAGGTAAATTTGGT
>Morus_indica
GCATTAAGATTTCCAAGGTTTAGCCAAGGCTTAGCTCAGGACCCCACTACTCGTCGTATTTGGTTTGGTATTGCTACCGCACATGACTTCGAGAGTCATGATGATATTACTGAAGAACGTCTTTATCAGAATATTTTTGCCTCGCATTTCGGGCAATTAGCAATAATTTTTTTGTGGACTTCCGGAAATTTGTTTCATGTAGCTTGGCAAGGAAACTTTGAGGCATGGGTACAGGA-CCCCTTACATGTAAGACCTATTGCTCATGCAATTTGGGATCCTCATTTTGGCCAACCGGCTGTGGAAGCTTTTACTCGAGGGGGTGCTCTTGGCCCAGTGAATATCGCTTATTCTGGTGTTTATCAGTGGTGGTATACAATCGGTTTACGTACTAATGGAGATCTTTATAATGGAGCTCTTTTTCTATTATTTATTTCGGCCATATCTTTAATAGCGGGTTGGTTACACCTACAACCGAAATGGAAACCGAGCGTTTCGTGGTTTAAAAATGCCGAATCTCGTCTCAATCATCATTTGTCAGGGCTATTCGGAGTAAGCTCCTTGGCTTGGACAGGACATTTAGTTCATGTTGCTATTCCTGGATCCAGGGGAGAATACGTTCGATGGAATAATTTCTTAGACGTATTGCCGCATCCCCAAGGATTAGGTCCACTTTTTACGGGTCAGTGGAATCTTTATGCTCAAAACCCTGATTCAAGTAGTCATTTATTTGGTAACTCCCAAGGAGCAGGAACTGCCATTCTAACCCTTCTCGGGGGATTCCATCCACAAACGCAAAGTTTATGGCTGACCGATATTGCTCATCATCATTTAGCTATTGCATTTATTTTTCTTATTGCTGGTCATATGTATAGAACTAATTTCGGGATTGGGCACAGTATCAAAAATCTTTTAGAAGCACATATTCCGCCGGGGGGACGATTGGGGCGTGGGCATAAAGGTCTTTATGACACAATCAATAATTCGATTCATTTTCAATTAGGTCTTGCTCTAGCCTCTTTAGGGGTTATTACTTCCTTGGTCGCTCAACACATGTATTCTTTACCCGCTTATGCATTCATAGCACAAGACTTTACTACTCAAGCTGCTTTATATACTCATCACCAATACATTGCAGGATTCATCATGACAGGAGCTTTTGCTCATGGAGCTATATTTTTTATTAGAGATTACAATCCGGAACAGAACGAGGATAATGTATTGGCAAGAATGTTAGACCATAAAGAAGCTATCATATCCCATTTAAGTTGGGCTAGCCTCTTTCTAGGGTTCCATACTTTGGGACTTTATGTTCATAATGATGTCATGCTTGCTTTTGGTACTCCGGAAAAACAAATCTTGATCGAACCTATATTTGCCCAATGGATACAATCTGCCCATGGTAAAACTTCATATGGGTTCGATGTACTTTTATCTTCAACGAATGGTCCGGCATTCAATGCCGGTCGAAGCATATGGTTGCCCGGTTGGTTAAATGCTATTAATGAAAATAGTAATTCACTATTCTTAACAATAGGACCTGGAGACTTTTTGGTTCATCATGCTATTGCTCTAGGTTTACATACAACTACATTGATCTTAGTAAAGGGGGCTTTAGATGCACGTGGCTCCAAGTTAATGCCAGATAAAAAGGATTTTGGTTATAGTTTTCCTTGTGATGGTCCGGGACGAGGCGGTACTTGTGATATTTCGGCTTGGGACGCATTTTATTTGGCGGTTTTTTGGATGTTAAATACCATTGGATGGGTGACTTTTTATTGGCATTGGAAGCACATCACATTGTGGCAGGGTAACGTTTCACAGTTTAATGAGTCTTCAACTTATTTGATGGGATGGTTAAGAGATTATCTATGGTTAAACTCTTCACAACTTATTAACGGATATAACCCCTTCGGTATGAATAGTTTATCAGTCTGGGCGTGGATGTTCTTATTT-----GGACA-----------TCTTGTTTGGGCTACTGGATTTA--TGTTCTTAATTTCCTGGCGTGG--ATATTGGCAGGAATTGATTGAAACTTTAGCATGGGCTCATGAACGAACACCTTTGGCTAATTTGATTCGAT--GGAGAGATAAACCGGTGGCTCTTTCCATTGTTCAAGCAAGATTGGTTGGGTTAGCCCACTTTTCTGTC--GGTTATATATTCACTTATGCGGCTTTCTTGATTGCTTCTACATCAGGAAAATTTGGT
>Oenothera_parviflora
GCATTAAGATTTCCAAGGTTTAGCCAAGGCTTAGCTCAGGACCCCACTACTCGTCGTATTTGGTTTGGTATTGCAACCGCGCATGACTTTGAGAGTCATGATGATATTACTGAGGAACGTCTTTATCAGAATATTTTTGCTTCTCACTTCGGGCAATTAGCAATCATTTTTCTGTGGACTTCCGGAAATCTCTTTCATGTAGCTTGGCAAGGAAATTTTGAGGCATGGGTACAGGA-CCCTTTACATGTAAGACCTATTGCTCATGCAATTTGGGATCCTCATTTTGGTCAACCGGCTGTGGAAGCTTTTACTCGAGGGGGTGCTCTCGGCCCAGTGAATATCGCTTATTCTGGTGTTTATCAGTGGTGGTATACAATTGGTTTACGTACTAACGAAGATCTTTATACAGGAGCGCTTTTTCTATTATTTCTTTCTGCTATATCCTTAATAGCGGGTTGGTTACACCTACAACCGAAATGGAAACCGAGCGTTTCATGGTTCAAAAATGCCGAATCTCGTCTCAACCATCATTTGTCGGGGCTATTCGGTGTAAGTTCTTTGGCTTGGACAGGGCATTTAGTACATGTCGCTATTCCAGGATCCAGGGGGGAATCCGTTCGATGGAATAATTTCTTAGATGTATTACCGCATCCCGAAGGGTTAGGCCCCCTTTTTACAGGCCAGTGGAATCTTTATGCCCAAAACCCCGATTCAAGTAGTCATTTATTTGGTACTTCCCAAGGATCGGGAACTGCCATTCTCACCCTTCTAGGTGGATTCCATCCACAAACGCAAAGTTTATGGTTGACTGATATGGCTCATCATCATTTGGCTATTGCATTTCTTTTTCTCATTGCTGGTCATATGTATAGAACCAACTTCGGGATTGGGCACAGTATAAAAGATCTTTTAGAAGCGCATACCCCTCCGGGGGGGCGATTGGGGCGTGGACATAAGGGTCTTTATGACACAATCAATAATTCGATTCATTTTCAATTAGGCCTTGCCCTCGCCTCTTTAGGTGTTATTACTTCCTTGGTAGCCCAACACATGTACTCTTTGCCTGCTTATGCGTTCATAGCACAAGACTTTACTACTCAAGCTGCGTTATATACTCATCACCAATACATTGCAGGATTCATCATGACGGGGGCTTTTGCGCATGGGGCTATATTTTTCATTAGAGATTACAATCCGGAACAGAATGAGGATAATGTATTGGCAAGAATGTTAGACCATAAAGAAGCTATTATATCCCATTTAAGTTGGGCCAGCCTCTTTTTGGGGTTCCATACTTTGGGACTTTATGTTCATAATGATGTCATGCTTGCTTTTGGTACTCCGGAGAAACAAATATTGATCGAACCTATATTTGCCCAATGGATACAATCTGCTCATGGTAAAACCTCGTATGGTTTCGATGTACTTTTATCTTCAACGAATAGCCCGGCATTTAATGCGGGTCGAAGCATATGGTTGCCCGGTTGGTTAAATGCTATTAATGAGAATAGTAATTCACTATTCTTAACAATAGGTCCTGGAGACTTCTTGGTTCATCATGCGATTGCTCTAGGGTTACATACCACTACATTGATCTTAGTAAAAGGTGCTTTAGATGCACGCGGTTCCAAATTAATGCCAGATAAAAAGGATTTCGGTTATAGTTTTCCTTGCGATGGTCCGGGACGAGGTGGTACTTGTGATATTTCCGCTTGGGACGCATTTTATTTGGCAGTTTTCTGGATGTTAAATACCATTGGATGGGTTACTTTTTATTGGCATTGGAAACACATCACATTATGGCAAGGTAACGTTTCACAGTTTAATGAATCTTCCACTTATTTAATGGGATGGTTAAGAGATTATCTTTGGTTAAACTCTTCACAACTTATCAATGGATATAATCCTTTTGGTATGAATAGTTTATCAGTCTGGGCCTGGATGTTCTTATTT-----GGACA-----------TCTTGTTTGGGCTACGGGATTTA--TGTTCTTAATTTCCTGGCGTGG--ATATTGGCAGGAATTGATTGAAACTTTAGCATGGGCTCACGAACGGACGCCCTTGGCTAATTTGATTCGGT--GGAGAGATAAACCGGTGGCTCTTTCCATTGTGCAAGCAAGATTGGTTGGATTAGCCCACTTTTCTGTA--GGTTATATATTCACTTATGCGGCTTTCTTGATTGCTTCGACATCAGGCAAATTTGGT
>Oxalis_latifolia
GCATTAAGATTTCCAAGATTTAGCCAAGGCTTAGCTCAGGACCCCACTACTCGTCGTATTTGGTTTGGTATTGCTACCGCACATGACTTCGAGAGTCATGATGATATTACTGAAGAACGTCTTTATCAAACTATTTTTGCTTCTCACTTCGGACAATTAGCAATAATTTTTCTGTGGACTTCCGGAAATCTTTTTCATGTAGCTTGGCAAGGAAATTTTGAAGCATGGGTACAGGA-CCCTTTACATGTAAGACCTATTGCGCATGCAATTTGGGATCCTCATTTTGGTCAACCGGCTGTAGAAGCTTTTACTCGAGGGGGTGCTCTTGGCCCAGTGAATATCGCTTATTCTGGTGTTTATCAGTGGTGGTATACAATAGGTTTACGTACTAATGGAGATCTTTATATCGGAGCTCTTTTTCTATTATTTCTTTCTGTCATATCCCTAATAGCGGGTTGGTTACACTTACAACCGAAATGGAAACCGAGCCTTTCGTGGTTCAAAAATGCCGAATCTCGTCTCAATCATCATTTGTCAGGACTATTCGGAGTAAGTTCCTTGGCTTGGACAGGCCATTTAGTCCATGTCGCTATTCCAGGATCCAGGGGGGAATACGTTCGATGGAATAATTTATTAGATGTATTACCACATCCTCAAGGATTAGGCCCGCTTTTTTCAGGTCAGTGGAATCTTTATGCTCAAAACCCTGATTCAAGTAATCATTTATTTGGGACCTCCCGAGGAGCAGGAACTGCCATTCTAACCCTTCTCGGAGGATTCCATCCGCAAACGCAAAGTTTATGGCTGACTGATATGGCACACCATCATTTAGCTATTGCATTTATTTTTCTCATTGCTGGTCATATGTATAGAACTAACTTTGGGATTGGTCACAGTATAAAAGATCTTTTAGAAGCGCATATTCCTCCGGGGGGACGATTGGGACGTGGACATAAAGGTCTTTATGACACAATCAATAATTCGATTCATTTTCAATTAGGTCTTGCTCTAGCTTCTTTAGGAGTTATTACTTCCTTGGTAGCTCAACACATGTACTCTTTACCTGCTTATGCGTTTATAGCGCAAGACTTTACTACTCAAGCTGCATTATATACTCATCACCAATACATTGCAGGATTCATCATGACAGGAGCTTTTGCTCATGGAGCTATATTTTTTATTAGAGATTACAATCCGGAACAGAATGAGGATAATGTATTGGCAAGAATGTTAGACCATAAAGAAGCTATCATATCCCATTTAAGCTGGGCCAGCCTCTTTCTGGGATTCCATACTTTGGGACTTTATGTTCATAATGATGTCATGCTTGCTTTTGGTACTCCGGAGAAACAAATCTTGATCGAACCTATATTTGCTCAATGGATACAATCTGCTCATGGTAAAACTTCATATGGGTTCGACGTCCTTTTATCTTCAACGAACGGCCCGGCCTTCAATGCGGGCCAAAGCATATGGTTGCCGGGGTGGTTAAATGCCGTTAATGAGAATAGTAATTCACTATTCTTAACAATAGGCCCCGGAGACTTTTTGGTTCATCATGCTATTGCTCTAGGTTTACACACAACTACATTGATCTTGGTAAAAGGTGCTTTAGATGCACGCGGTTCAAAGTTAATGCCAGATAAAAAGGATTTTGGTTATAGTTTTCCTTGCGACGGTCCGGGACGGGGTGGTACTTGTGATATTTCGGCTTGGGACGCATTTTATTTGGCAGTTTTCTGGATGTTAAATACCATTGGATGGGTTACTTTTTATTGGCATTGGAAGCATATTACATTATGGCAGGGTAATGTTTCACAGTTTAATGAATCTTCCACTTATTTGATGGGATGGTTAAGAGATTATCTATGGTTAAACTCTTCACAACTTATCAATGGATATAACCCTTTTGGTATGAATAGTTTATCGGTCTGGGCATGGATGTTCTTATTT-----GGACA-----------TCTTGTTTGGGCTACCGGATTTA--TGTTCTTAATTTCCTGGCGCGG--ATATTGGCAAGAATTGATTGAAACGTTAGCATGGGCTCATGAACGCACACCCTTGGCTAATTTGATTCGAT--GGAGAGATAAACCAGTGGCTCTTTCCATTGTGCAAGCAAGATTGGTTGGATTAGCCCACTTTTCTGTA--GGTTATATATTTACTTATGCGGCTTTCTTAATTGCCTCTACGTCGGGCAAATTTGGT
>Parnassia_brevistyla
GTATTAAGATTTCCAAGGTTTAGCCAAGGATTAGCTCAGGACCCCACCACTCGTCGTATTTGGTTTGGTATTGCTACCGCACATGACTTCGAGAGTCATGATGATATTACTGAGGAACGCCTTTATCAGAATATTTTTGGTTCTCACTTTGGACAATTAGCAATAATTTTTTTGTGGACTTCCGGAAATCTGTTTCATGTGGCTTGGCAAGGAAATTTTGAAGCATGGGTACAGGA-CCCTTTACATGTAAGACCCATTGCTCATGCAATTTGGGATCCTCATTTTGGTCAACCGGCTGTCGAAGCTTTTACTCGAGGAGGTGCTCTTGGCCCAGTAAATATTGCGTATTCCGGTGTTTATCAGTGGTGGTATACCATAGGTTTACGTACTAATAGCGATCTTTATATTGGAGCTCTTTTTCTATTATTTCTTTCGGCCCTATCCCTAATAGGGGGTTGGTTACACCTACAACCAAAATGGAAGCCCAGTGTTTCATGGTTCAAAAATGCCGAATCTCGTCTTAATCATCATTTGTCAGGACTATTCGGAGTAAGCTCCTTGGCTTGGACAGGACATTTAGTCCATGTCGCTATTCCTGGGTCCAGGGGGCAATACGTTCGCTGGAATAATTTCTTAGATGTAGTACCGCATCCCCAAGGATTAGGCCCACTTTTTACAGGTCAGTGGAATCTTTATGCTCAAAACCCTGATTCAGGTAGTCATTTATTTGGTACTTCCAAAGGGGCTGGAACTGCCATTCTAACCCTTCTCGGGGGCTTCCATCCGCAAACGCAAAGTTTATGGCTGACCGATATTGCACACCATCACTTAGCAATTGCATTTCTTTTTCTCGTTGCTGGTCATATGTATCGAACTAACTTCGGGATTGGACACAGTATAAAAGATCTTTTAGAAGCACATGTTCCTCCGGGAGGGAGATTGGGGCGCGGACATAAGGGTCTTTATGACACAATCAACAATTCACTTCATTTTCAATTAGGCCTTGCTCTAGCTTCTTTAGGGGTTATTACTTCGTTGGTAGCTCAACACATGTACTCTTTACCCGCGTATGCGTTCATAGCCCAAGACTTTACTACTCAAGCTGCATTATATACTCATCACCAATACATTGCAGGATTCATCATGACAGGAGCTTTTGCTCATGGAGCTATCTTTTTTATTAGAGATTACAATCCGGAACAGAATGAGGATAATGTATTGGCAAGAATATTAGACCATAAAGAAGCTATCATATCCCATTTAAGTTGGGCCAGCCTGTTTCTGGGATTCCATACTTTGGGGCTTTATGTTCATAATGATGTCATGCTTGCTTTTGGTACTCCGGAGAAACAAATCTTGATTGAACCCATATTTGCTCAATGGATACAATCGGCTCATGGTAAAACTTCATATGGGTTCGATGTACTCTTATCTTCAACGAGCAGCCCCGCCTTCAATGCAGGTCGAAACATATGGTTGCCCGGTTGGTTGAATGCTATTAATGAAAATAGTAATTCACTATTCTTAACAATAGGACCTGGAGATTTCTTGGTTCATCATGCTATTGCTCTAGGTTTACATACAACTACATTGATCTTAGTAAAAGGCGCTCTAGATGCACGTGGTTCTAAGTTAATGCCAGATAAAAAGGATTTTGGTTATAGTTTTCCGTGCGATGGGCCGGGACGGGGCGGTACTTGTGATATTTCGGCTTGGGACGCATTTTATTTGGCAGTTTTTTGGATGTTAAATACTATAGGATGGGTTACTTTTTATTGGCATTGGAAACACATCACATTATGGCAAGGTAACGTTTCACAGTTTAACGAATCTTCCACTTATTTGATGGGGTGGTTAAGAGATTATCTATGGTTAAACTCTTCACAACTTATCAATGGATATAACCCTTTTGGTATGAATAGTTTATCGGTCTGGGCGTGGATGTTCTTATTT-----GGACA-----------TCTTGTTTGGGCTACTGGATTTA--TGTTCTTAATTTCCTGGCGTGG--GTATTGGCAAGAATTGATTGAAACTTTAGCATGGGCTCATGAACGCACACCTTTAGCTAATTTGATTCGAT--GGAGAGATAAACCTGTGGCTCTTTCCATTGTGCAAGCAAGATTGGTTGGATTAGCCCACTTTTCCGTA--GGTTATATATTCACTTACGCAGCTTTCTTGATTGCCTCTACATCGGGGAAATTTGGT
>Passiflora_biflora
GCATTAAGATTTCCAAGGTTTAGCCAAGGCTTAGCTCAGGACCCCACTACTCGTCGTATTTGGTTTGGTATTGCTACCGCACATGACTTCGAAAGTCATGACGATATTACGGAGGAACGTCTTTATCAGAATATTTTTGCTTCTCACTTCGGGCAATTAGCAATAATTTTTCTGTGGACTTCCGGAAATCTATTTCATGTAGCTTGGCAAGGAAATTTTGAAGCATGGGTACAGGA-CCCTTTGCATGTAAGACCTATTGCTCATGCAATTTGGGATCCTCATTTTGGTCAACCGGCTGTGGAAGCTTTTACTCGAGGGGGCGCTCTTGGACCAGTGAATATCGCCTATTCTGGCATTTATCAGTGGTGGTATACAATTGGTTTACGTACTAATGAAGATCTTTATATTGGAGCCCTTTTTCTATTATTTCTTTCCGCCCTATCCCTACTAGGGGGTTGGTTACACCTACAACCGAAATGGAAACCGAGCCTTTCATGGTTCAAAAATGCCGAATCTCGTCTCAATCATCATTTGTCAGGACTATTTGGAGTAAGTTCCTTGGCTTGGACAGGACATTTAGTCCATGTGGCTATTCCGAGCTCTAGGGGGGAATACGTTCGATGGAATAATTTTTTAAATGTATTACCCCATCCCCAAGGATTAGGTCCCCTTTTTACAGGTCAGTGGAATCTTTATGCTCAAAATCCCGATTCAAGTAGTCATTTATTTGGTACCTCTCAAGAAGCAGGAACTGCCATTCTAACCCTTCTCGGGGGCTTCCATCCACAAACGCAAAGTTTATGGTTGACCGATATTGCACACCATCATTTAGCTATTGCATTTCTTTTCCTAATGGCCGGTCATATGTATAGGACTAACTTCGGCATTGGGCACAGTATAAACGATCTTTTAGAAGCACATATTCCGCCGGGGGGGCGATTGGGTCGTGGACATAAAGGTCTTTATGACACAATCAACAATTCACTTCATTTTCAATTAGGCCTTGCTCTAGCTTCTTTAGGGGTTATTACTTCCTTAGTAGCTCAACACATGTATTCGTTACCTGCGTATGCGTTCATAGCACAAGACTTTACTACTCAAGCTGCGTTATATACTCATCACCAGTACATCGCAGGATTCATCATGACAGGAGCTTTTGCTCATGGAGCTATATTCTTTATTAGAGATTACAATCCGGAACAGAATGAGGATAATGTATTGGCAAGAATGTTAGACCATAAAGAAGCTATCATATCTCATTTAAGTTGGGCCAGCCTCTTTCTGGGATTCCATACTTTAGGGCTTTATGTTCATAACGACGTCATGCTTGCTTTTGGTACTCCGGAGAAACAAATCTTGATCGAACCTATATTTGCCCAATGGATACAATCTGCTCATGGTAAAACTTCATATGGGTTCGATGTACTCTTATCTTCAATAAATAGTCCAGCCTTCAATGCAGGTCGAAGCTTATGGTTGCCTGGCTGGTTAAATGCTATTAATGAAAATAGTAATTCATTATTTTTAACAATAGGACCTGGAGACTTTTTAGTTCATCATGCTATTGCTCTAGGTTTACATACAACTACATTGATCTTAGTAAAGGGTGCTTTAGATGCGCGTGGTTCTAAGTTAATGCCAGATAAAAAGGATTTTGGTTATAGTTTTCCTTGCGATGGTCCGGGACGAGGCGGTACGTGTGACATTTCGGCTTGGGACGCATTTTATTTGGCGGTTTTCTGGATGTTAAATACTATTGGATGGGTTACTTTTTATTGGCATTGGAAGCACATCACATTATGGCAGGGTAACGTTTCACAATTTAATGAATCTTCTACTTATTTGATGGGATGGTTAAGAGATTATTTATGGTTAAACTCTTCACAACTTATCAATGGATATAACCCTTTTGGTATGAATAGCTTATCAGTTTGGGCATGGATGTTCTTATTT-----GGGCA-----------TCTTGTTTGGGCTACTGGATTTA--TGTTTTTAATTTCCTGGCGTGG--ATATTGGCAGGAATTAATTGAAACTTTAGCCTGGGCTCATGAACGGACACCTTTCGCTAATTTGATTCGAT--GGGGAGATAAACCAGTAGCTCTTTCCATTGTGCAAGCAAGATTGGTTGGATTAGCCCACTTTTCTGTA--GGTTATATCTTCACTTATGCAGCTTTCTTGATTGCCTCGACATCCGGCAAATTTGGT
>Pelargonium_quercifolium
GCATTAAGATTTCCAAGGTTTAGCCAAGGCTTAGCCCAGGACCCCACCACTCGTCGTATTTGGTTTGGTATTGCTACCGCGCATGACTTCGAAAGTCATGATGATATTACTGAAGAACGCCTTTATCAGAATATTTTTGCTTCTCACTTCGGTCAATTAGCAATAATCTTTCTGTGGACTTCGGGAAATCTCTTTCATGTAGCTTGGCAAGGAAATTTTGAGGCATGGGTACAGGA-CCCTTTACACGTAAGACCTATTGCTCATGCAATTTGGGATCCTCATTTTGGTCAACCGGCTGTAGAAGCTTTTACTCGGGGGGGTGCTCTTGGCCCAGTGAATATCGCCTATTCTGGCGTTTATCAGTGGTGGTATACAATCGGTTTACGTACTAATGAGGATCTTTATACTGGAGCTCTTTTTCTATTATTTCTATCTGCCATATCCTTAATCGCAGGTTGGTTACACTTACAACCGAAATGGAAACCCAGCGTTTCGTGGTTCAAAAATGCCGAATCTCGTCTCAATCATCATTTGTCAGGGCTCTTCGGAGTAAGCTCTTTGGCTTGGACAGGACATTTAGTACATGTCGCTATTCCTGCATCCAGGGGGGAATATGTTCGATGGAATAATTTCTTAGATGTATTACCGCACCCTCGGGGATTAGGCCCGCTTTTTACAGGTCAGTGGAATCTTTATGCTCAAAACCCGGACTCCAATAGTCATTTTTTTGGTACCTCTCAAGGATCAGGAACTGCCATTCTAACCCTTCTTGGGGGATTCCATCCACAAACGCAAAGTTTATGGCTGACTGATATTGCTCATCATCATTTAGCTATCGCATTTCTTTTTCTTGTTGCTGGTCATATGTATAGAACTAACTTTGGGATTGGGCACAGTATAAAAGATCTTTTAGAAGCCCATATTCCTCCAGGGGGGCGATTAGGGCGCGGACATAAGGGTCTTTATGACACAATCAATAATTCAATTCATTTTCAATTAGGCCTTGCTCTAGCCTCTTTAGGGGTTATTACTTCCTTGGTAGCTCAACACATGTATTCTTTACCTGCTTATGCGTTCATCGCACAAGACTTTACTACTCAAGCCGCCTTATATACCCATCACCAATATATCGCAGGATTCATCATGACAGGAGCTTTTGCTCATGGAGCTCTCTTTTTCATTAGAGATTACAATCCGGAACAGAATGAGGATAATGTATTGGCAAGAATGTTAGACCATAAAGAAGCTATCATATCTCATTTAAGTTGGGTCAGCCTTTTTCTCGGGTTCCATACTTTGGGACTTTATGTTCATAATGATGTCATGCTTGCTTTTGGGACTCCGGAGAAACAAATCTTGATCGAACCCATATTTGCCCAATGGATACAATCTGCTCATGGTAAAACCTCATACGGGTTCGACGTACTTTTATCTTCAACGAATAGCCCAGCATTCATTGCTGGTCGAAGCATATGGTTGCCGGGGTGGTTAAATGCTATTAATGAAAATAGTAATTCACTATTCTTAACAATAGGTCCGGGAGACTTCTTGGTCCATCACGCTATTGCTCTAGGTTTACATACAACTACTTTGATCTTAGTAAAAGGTGCCTTAGATGCACGTGGTTCCAAGTTAATGCCAGATAAAAAGGATTTTGGGTATAGTTTTCCTTGCGATGGTCCAGGACGGGGGGGTACTTGTGATATTTCCGCTTGGGACGCCTTTTATTTAGCAGTTTTCTGGATGTTAAATACCATTGGATGGGTTACTTTTTACTGGCATTGGAAGCATATTACATTATGGCAGGGTAACGTTTCACAGTTTAATGAATCTTCCACTTATTTGATGGGATGGTTAAGAGATTACCTATGGTTAAACTCTTCGCAACTTATCAATGGGTATAACCCCTTTGGTATGAATAGTTTATCCGTTTGGGCGTGGATGTTCTTATTT-----GGACA-----------TCTTGTTTGGGCTACCGGATTTA--TGTTCTTAATTTCCTGGCGTGG--ATATTGGCAGGAATTGATTGAAACTTTAGCATGGGCTCATGAACGCACGCCTTTGGCCAATTTGATTCGAT--GGAGAGATAAACCAGTGGCTCTTTCTATTGTGCAAGCAAGATTGGTTGGATTAGCCCACTTTTCCGTA--GGTTATATATTCACTTATGCGGCTTTCTTGATTGCTTCTACATCGGGCAAATTCGGT
>Pentactina_rupicola
GCATTAAGATTTCCAAGGTTTAGCCAAGGCTTAGCTCAGGACCCCACTACTCGTCGTATTTGGTTTGGTATTGCTACCGCACATGACTTCGAGAGTCATGATGATATTACTGAGGAACGTCTTTATCAGAATATTTTTGCTTCTCATTTCGGGCAATTGGCAATAATTTTTCTGTGGACTTCCGGAAATCTGTTTCATGTAGCTTGGCAAGGAAATTTTGAGGCATGGGTACAGGA-TCCTTTACATGTAAGACCTATTGCTCATGCAATTTGGGATCCTCATTTTGGTCAACCAGCTGTAGAAGCCTTTACTCGTGGGGGTGCTCTTGGCCCAGTGAATATCGCTTATTCTGGTGTTTATCAGTGGTGGTATACAATTGGTTTACGTACTAATGAGGATCTTTATACTGGAGCTCTTTTTCTATTATTTATCTCTGCCGTATCCTTAATAGCGGGTTGGTTACACCTACAACCGAAATGGAAACCGAGTGTTTCGTGGTTTAAAAATGCCGAATCTCGTCTAAATCATCATTTGTCAGGACTATTCGGAGTGAGTTCCTTGGCTTGGACAGGACATTTAGATCATGTCGCTATTCCCGGATCCAGGGGAGAAAACGTTCGATGGAATAATTTCTTAGATGTATTGCCACATCCCCAAGGATTAGGTCCACTTTTTACAGGTCAGTGGAATCTTTATGCTCAAAACCCCGATTCAAGTAGTCATTTATTTGGTACCTCCCAAGGAGCAGGAACTGCCATTCTAACCCTTCTGGGGGGATTCCATCCACAAACGCAAAGTTTATGGCTGACTGATATGGCTCATCATCATTTAGCTATTGCGTTTATTTTTCTGATTGCTGGTCATATGTATAGAACTAATTTCGGGATTGGGCACAGTATAAAAAATCTTTTAGAAGCACATATTCCCCCAGGGGGGCGATTGGGGCGTGGACATAAAGGTCTTTATGACACAATCAATAATTCGATTCATTTTCAATTAGGCCTTGCTCTAGCCTCTTTGGGAGTTATTACGTCCTTGGTCGCTCAACACATGTATTCTTTACCTGCTTATGCGTTCATAGCACAAGACTTTACTACTCAAGCTGCGTTATATACTCATCACCAATACATCGCAGGATTCATCATGACAGGGGCTTTTGCTCATGGAGCTATATTTTTTATTAGAGATTACAATCCGGAACAGAATGAGGATAATGTATTGGCAAGAATGTTAGACCATAAAGAAGCTATCATATCCCATTTAAGTTGGGCCAGTCTCTTTTTAGGGTTCCATACTTTGGGACTTTATGTTCATAATGATGTCATGCTTGCTTTTGGTACTCCGGAGAAACAAATCTTGATCGAACCTATATTTGCCCAATGGATACAATCTGCTCATGGTAAAACTTCATATGGGTTCGATGTACTTTTATCTTCAACGAATGGTCCAGCGTTCAATGCGGGTCGAAGCATATGGTTACCTGGTTGGTTAAATGCTATTAATGAGAATAGTAATTCACTATTTTTAACAATAGGACCTGGAGATTTCTTGGTTCATCATGCTATTGCTCTAGGTTTACATACAACTACATTGATTTTAGTAAAAGGTGCTTTAGATGCACGTGGTTCCAAGTTAATGCCAGATAAAAAAGATTTTGGTTATAGTTTTCCTTGCGATGGTCCGGGGCGAGGCGGTACTTGTGATATTTCGGCTTGGGACGCATTTTATTTGGCAGTTTTCTGGATGTTAAATACGATTGGATGGGTTACTTTTTATTGGCATTGGAAGCACATCACATTATGGCAGGGTAACGTTTCACAGTTTAATGAGTCTTCCACTTATTTGATGGGATGGTTAAGAGATTATCTATGGTTAAACTCTTCACAACTTATCAATGGATATAACCCTTTTGGTATGAATAGTTTATCAGTCTGGGCGTGGATGTTCTTATTT-----GGACA-----------TCTTGTTTGGGCTACTGGATTTA--TGTTCTTAATTTCCTGGCGTGG--ATATTGGCAGGAATTAATTGAAACTTTAGCATGGGCTCATGAACGCACACCTTTGGCGAATTTGATTCGAT--GGAGAGATAAACCGGTGGCTCTTTCCATTGTGCAAGCAAGATTGGTTGGATTAGCCCACTTTTCTGTC--GGGTATATATTTACTTATGCGGCTTTCTTGATTGCCTCTACATCGGGCAAATTTGGT
>Populus_alba
GCATTAAGATTTCCAAGGTTTAGCCAAGGCTTAGCTCAGGACCCCACTACTCGTCGTATTTGGTTTGGTATTGCTACCGCGCATGACTTCGAGAGTCATGATGATATTACGGAGGAACGTCTTTATCAGAATATTTTTGCTTCTCACTTCGGGCAATTAGCAATAATTTTTCTGTGGACTTCCGGAAATCTGTTTCATGTAGCTTGGCAAGGAAATTTTGAAACATGGGTACAGGA-CCCTTTGCATGTAAGACCTATTGCTCATGCAATTTGGGATCCTCATTTTGGTCAACCGGCCGTGGAAGCTTTTACTCGAGGGGGTGCTCTTGGCCCAGTGAATATCGCTTATTCTGGTGTTTATCAGTGGTGGTATACGATAGGTTTACGTACTAATGAAGATCTTTATATTGGAGCTCTTTTTCTATTATTTCTTTCTGCCGTATCCCTACTAGGGGGTTGGTTACACCTACAACCGAAATGGAAACCTAGCGTTTCGTGGTTCAAAAATGCCGAATCTCGTCTCAACCACCATTTGTCAGGACTATTTGGAGTAAGTTCCTTGGCTTGGACAGGACATTTAGTCCATGTCGCTATTCCTGGCTCCAGGGGGGAATCTGTTCGATGGAATAATTTCTTAGATGTATTACCGCATCCCCAAGGGTTAGGCCCGCTTTTTACAGGTCAGTGGAATCTTTATGCTCAAAATCCCGATTCAAGTAGTCATTTATTTGGTACCTCCCAAGGAGCAGGAACTGCCATTCTAACCCTTCTCGGGGGGTTCCACCCACAAACACAAAGCTTATGGCTGACCGATATGGCACATCATCATTTAGCTATTGCATTTCTTTTCCTGATAGCGGGTCACATGTATAGGACTAACTTCGGGATTGGGCACAGTATAAAAGATCTTTTAGAAGCACATATTCCTCCAGGGGGGCGATTGGGGCGTGGACATAAGGGTCTTTATGACACAATCAATAATTCACTTCATTTTCAATTAGGCCTTGCTCTAGCTTCTTTAGGGGTTATTACTTCTTTAGTAGCTCAACACATGTACTCGTTACCTGCTTATGCGTTTATAGCACAAGACTTTACTACTCAAGCTGCATTATATACTCATCACCAATACATCGCAGGATTCATTATGACAGGAGCTTTTGCTCATGGAGCTATATTTTTTATTAGAGATTACAATCCGGAACAGAATGAGGATAATGTATTGGCAAGAATGCTAGATCATAAAGAAGCTATCATATCCCATTTAAGTTGGGCCAGCCTCTTTCTGGGATTCCATACTTTGGGACTTTATGTTCATAATGATGTCATGCTTGCTTTTGGTACTCCGGAGAAACAAATCTTGATCGAACCTATATTTGCCCAATGGATACAATCCGCTCATGGTAAAACTTCATATGGGTTCGATGTACTTTTATCTTCAACGAATAGTCCAGCCTTCAATGCAGGTCGAAGCATATGGTTGCCCGGCTGGTTAAATGCTATTAATGAAAATAGTAATTCATTATTCTTAACAATAGGGCCTGGAGACTTCTTGGTTCATCATGCTATTGCTCTAGGTTTACATACAACTACATTGATCTTAGTAAAAGGTGCTTTAGATGCGCGTGGTTCTAAGTTAATGCCAGATAAAAAGGATTTTGGTTATAGTTTTCCTTGCGATGGTCCGGGACGAGGCGGTACTTGTGATATTTCGGCTTGGGACGCATTTTATTTGGCGGTTTTCTGGATGTTAAATACCATTGGATGGGTTACTTTTTATTGGCATTGGAAGCACATAACATTATGGCAGGGTAACGTTTCACAGTTTAATGAATCTTCTACTTATTTGATGGGATGGTTAAGAGATTATTTATGGTTAAACTCTTCACAACTTATCAATGGGTATAACCCCTTTGGGATGAATAGTTTATCGGTCTGGGCATGGATGTTCTTATTT-----GGACA-----------TCTTGTTTGGGCTACTGGATTTA--TGTTCTTAATTTCCTGGCGCGG--ATATTGGCAGGAATTGATTGAAACTTTAGCATGGGCTCATGAACGTACACCTTTGGCTAATTTGATTCGAT--GGAGAGATAAACCAGTAGCTCTTTCCATTGTGCAAGCAAGATTGGTTGGATTAGCCCACTTTTCTGTA--GGTTATATCTTCACTTATGCGGCTTTCTTGATTGCCTCTACATCGGGCAAATTTGGT
>Prunus_persica
GCATTAAGATTTCCAAGGTTTAGCCAAGGCTTAGCTCAGGACCCCACTACTCGTCGTATTTGGTTTGGTATTGCTACCGCACATGACTTCGAGAGTCATGATGATATTACTGAGGAACGTCTTTATCAGAATATTTTTGCTTCTCATTTCGGGCAATTGGCAATAATTTTTCTGTGGACTTCCGGAAATCTGTTTCATGTAGCTTGGCAAGGAAATTTTGAGGCATGGGTACAGGA-TCCTTTACATGTAAGACCTATTGCTCATGCAATTTGGGATCCTCATTTTGGTCAACCAGCTGTAGAAGCTTTTACTCGGGGGGGTGCTCTTGGCCCAGTGAATATCGCTTATTCTGGTGTTTATCAGTGGTGGTATACAATTGGTTTACGTACTAACGAGGATCTTTATACTGGCGCTCTTTTTCTATTATTTCTTTCTGCCATATCCTTAATAGCGGGTTGGTTACACCTACAACCGAAATGGAAGCCGAGCGTTTCGTGGTTTAAAAATGCCGAATCTCGTCTAAATCATCATTTGTCAGGACTATTCGGAGTGAGTTCCTTAGCTTGGACAGGACATTTAGTTCATGTCGCTATTCCCGGATCCAGGGGAGAAAACGTTCGATGGAATAATTTCTTAGATGTATTGCCACATCCCCAAGGATTAGGTCCACTTTTTACAGGTCAGTGGAATCTTTATGCTCAAAACCCCGATTCAAGTAGTCATTTATTTGGTACCTCCCAAGGAGCAGGAACTGCCATTCTAACCCTTCTGGGGGGATTTCATCCACAAACGCAAAGTTTATGGCTGACTGATATTGCTCATCATCATTTAGCTATTGCGTTTATTTTTCTGATTGCTGGTCATATGTATAGAACTAATTTCGGGATTGGGCACAGTATCAAAAATCTTTTAGAAGCACATATTCCCCCAGGGGGGCGATTGGGTCGTGGACATAAGGGTCTTTATGACACAATCAATAATTCGATTCATTTTCAATTAGGCCTTGCTCTAGCCTCTTTGGGGGTTATTACGTCCTTGGTCGCTCAACACATGTACTCTTTACCTGCTTATGCGTTCATAGCACAAGACTTTACTACTCAAGCTGCGTTATATACTCATCACCAATACATCGCAGGATTCATCATGACAGGGGCTTTTGCTCATGGAGCTATATTTTTTATTAGAGATTACAATCCGGAACAGAATGAGGATAATGTATTGGCAAGAATGTTAGACCATAAAGAAGCTATCATATCCCATTTAAGTTGGGCCAGTCTCTTTTTAGGGTTCCATACTTTGGGACTTTATGTTCATAATGATGTCATGCTTGCTTTTGGTACTCCGGAGAAACAAATCTTGATCGAACCTATATTTGCCCAATGGATACAATCTGCTCATGGTAAAACTTCATATGGGTTCGATGTACTTTTATCTTCAACGAATGGTCCAGCGTTCAATGCGGGTCGAAGCATATGGTTACCTGGTTGGTTAAATGCTGTTAATGAGAATAGTAATTCACTATTCTTAACAATAGGACCCGGAGATTTCTTGGTTCATCATGCCATTGCTCTAGGTTTACATACAACTACATTGATCTTAGTAAAAGGTGCTTTAGATGCACGTGGTTCCAAGTTAATGCCAGATAAAAAAGATTTTGGTTATAGTTTTCCTTGCGATGGTCCGGGACGAGGCGGTACTTGTGATATTTCGGCTTGGGACGCATTTTATTTGGCAGTTTTCTGGATGTTAAATACGATTGGATGGGTTACTTTTTATTGGCATTGGAAGCACATCACATTATGGCAGGGTAACGTTTCACAGTTTAATGAGTCTTCCACTTATTTGATGGGATGGTTAAGAGATTATCTATGGTTAAACTCTTCGCAACTTATTAATGGATATAATCCTTTTGGTATGAATAGTTTATCCGTCTGGGCGTGGATGTTCTTATTT-----GGACA-----------TCTTGTTTGGGCTACTGGATTTA--TGTTCTTAATTTCCTGGCGTGG--ATATTGGCAGGAATTGATTGAAACTTTAGCATGGGCTCATGAACGCACACCTTTGGCTAATTTGATTCGAT--GGAGAGATAAACCGGTGGCTCTTTCCATTGTGCAAGCAAGATTGGTTGGATTAGCCCACTTTTCTGTC--GGGTATATATTTACTTATGCGGCTTTCTTGATTGCCTCTACATCGGGTAAATTTGGT
>Quercus_nigra
GCATTAAGATTTCCAAGGTTTAGCCAAGGCTTAGCTCAGGACCCCACTACTCGCCGTATTTGGTTTGGTATTGCTACCGCACACGACTTCGAAAGTCATGATGATATTACGGAGGAACGTCTTTATCAGAATATTTTTGCTTCTCATTTCGGGCAATTAGCAATAATTTTTCTGTGGACTTCCGGAAATCTGTTTCATGTAGCTTGGCAAGGAAATTTTGAGACATGGGTACAGGA-CCCTTTACATGTAAGGCCTATTGCTCATGCAATTTGGGATCCTCATTTTGGTCAACCGGCTGTGGAAGCTTTTACTCGGGGGGGTGCTCTTGGACCAGTAAATATCGCTTATTCTGGTGTTTATCAATGGTGGTATACAATCGGGTTACGGACTAATGGAGATCTTTATACTGGAGCGCTTTTTCTATTATTTATTTCTGTCATATCTTTAATAGCAGGTTGGTTACACCTACAACCGAAATGGAAACCGAGCGTTTCGTGGTTTAAAAATGCCGAATCTCGTCTCAATCATCATTTGTCAGGACTATTCGGAGTAAGTTCCTTGGCTTGGACAGGACATTTAGTCCATGTCGCTATTCCTGGATCCAGGGGGGAATACGTTCGATGGAATAATTTCTTAGAGGTATTGCCGCATCCCCAAGGATTAGGCCCACTTTTTACAGGTCAGTGGAATCTTTATGCTCAAAACCCCGATTCGGGTAGTCATTTATTTGGTACCTCCCAAGGCGCAGGAACTGCCATTCTAACCCTTCTCGGGGGATTTCATCCGCAAACGCAGAGTTTATGGCTGACTGATATTGCTCATCATCATTTAGCTATTGCATTTATTTTTCTCGTTGCCGGTCATATGTATAGAACGAACTTCGGTATTGGGCACAGTATAAAAGATCTTTTAGAAGCACATACTCCTCCAGGGGGGCGATTAGGGCGTGGACATAAAGGTCTTTATGACACAATCAATAATTCGATTCATTTTCAATTAGGCCTTGCTCTAGCCTCTTTAGGGGTTATTACTTCCTTGGTAGCTCAACATATGTACTCTTTACCTGCTTATGCGTTCATAGCACAAGACTTTACTACTCAAGCCGCGTTATATACGCATCACCAATACATTGCAGGATTCATCATGACAGGAGCTTTTGCTCATGGAGCTATATTTTTTATTAGAGATTACAATCCGGAACAAAATGAGGATAATGTATTGGCAAGAATGTTGGACCATAAGGAAGCTATCATATCCCATTTAAGTTGGGCCAGCCTTTTTTTGGGATTCCATACTTTGGGACTTTATGTTCATAATGATGTCATGCTTGCTTTTGGTACTCCCGAGAAACAAATCTTGATCGAACCCATATTTGCCCAATGGATACAATCTGCTCATGGTAAAACTTTATATGGGTTCGATGTACTTTTATCTTCAACAAGCGGCCCAGCGTTCAACGCGGGTCGAAGCATATGGTTGCCCGGTTGGTTAAATGCTATTAATGAGAATAGTAATTCACTATTTTTAACAATAGGGCCCGGAGACTTCTTGGTTCATCATGCTATTGCTCTAGGTTTACATACAACTACATTGATCTTAGTAAAAGGTGCTTTAGATGCACGTGGTTCCAAGTTAATGCCAGATAAAAAGGATTTTGGTTATAGTTTTCCTTGCGATGGTCCGGGACGAGGCGGTACTTGTGATATTTCGGCTTGGGATGCATTTTATTTGGCAGTTTTTTGGATGTTAAATACCATTGGATGGGTTACTTTTTATTGGCATTGGAAGCACATCACATTATGGCAGGGTAACGTTTCACAGTTTAATGAATCTTCCACTTATTTGATGGGATGGTTAAGAGATTATCTATGGTTAAACTCTTCACAACTTATCAACGGATATAACCCTTTTGGTATGAATAGTTTATCAGTTTGGGCGTGGATGTTCTTATTT-----GGACA-----------TCTTGTTTGGGCTACTGGATTTA--TGTTCTTAATTTCCTGGCGTGG--ATATTGGCAAGAATTGATTGAAACTTTAGCATGGGCTCATGAACGCACACCTTTGGCTAATTTAATTCGAT--GGAGAGATAAACCAGTAGCTCTTTCCATTGTGCAAGCAAGATTGGTTGGATTAGCCCATTTTTCTGTA--GGTTATATATTCACTTACGCGGCTTTCTTGATTGCCTCTACATCGGGCAAATTTGGT
>Ricinus_communis
GCATTAAGATTTCCAAGGTTTAGCCAAGGCTTAGCTCAGGACCCCACTACTCGTCGTATTTGGTTTGGTATTGCTACCGCGCATGACTTCGAGAGTCATGATGATATTACGGAGGAACGTCTTTATCAGAATATTTTTGCTTCTCACTTCGGACAATTAGCAATAATTTTTCTGTGGACTTCCGGAAATCTCTTTCATGTAGCTTGGCAAGGAAATTTTGAAGCATGGGTACAGGA-CCCTTTACACGTAAGACCTATTGCTCATGCAATTTGGGATCCTCATTTTGGTCAACCGGCCGTGGAAGCTTTTACTCGGGGGGGTGCGCCTGGCCCAGTGAATATCGCTTATTCTGGTGTTTATCAATGGTGGTATACAATCGGTTTACGTACTAATGAAGATCTTTATATCGGAGCTCTTTTTCTATTATTTCTTTCTGCCCTAGCCTTACTAGCGGGTTGGTTACACCTACAACCAAAATGGAAACCGAGCGTTTCGTGGTTCAAAAATGCTGAATCTCGTCTCAATCATCATTTGTCAGGACTATTCGGAGTAAGCTCTTTAGCTTGGACAGGACATTTAGTCCATGTCGCTATTCCTGGCGCTAGGGGAGAATACGTTCGATGGAATAATTTCTTAGATGTATTACCACATCCCCAAGGATTAGGCCCACTTTTTACAGGTCAGTGGAATCTTTATGCTCAAAATCCCGATTCCGGTAATCATTTATTTGGTACCTCCCAAGGAGCAGGAACTGCCATTCTAACCCTTCTCGGGGGGTTCCATCCACAAACACAAAGTTTATGGCTGACCGATATTGCACACCATCATTTAGCTATTGCATTTATTTTTCTCGTTGCCGGTCATATGTATAGAACTAACTTCGGGATTGGGCACAGTATAAAAGATCTTTTAGAAGCGCATATTCCTCCGGGAGGGCGATTGGGGCGTGGACATAAGGGTCTTTATGACACAATCAACAATTCACTTCATTTTCAATTAGGCCTTGCTCTAGCTTCTTTAGGGGTTATTACTTCCTTAGTAGCTCAGCACATGTACTCATTACCTGCTTATGCGTTCATAGCGCAAGACTTTACTACTCAAGCTGCGTTATATACTCATCACCAATACATCGCAGGATTCATCATGACAGGAGCTTTTGCTCATGGAGCTATATTTTTTATTAGAGATTACAATCCGGAACAGAATGAGAATAATGTATTGGCAAGAATGTTAGACCATAAAGAAGCTATCATATCCCATTTAAGTTGGGCCAGCCTCTTTTTGGGATTCCATACTTTGGGACTTTATGTTCATAATGACGTCATGCTTGCTTTTGGTACTCCGGAGAAACAAATCTTGATCGAACCCATATTTGCCCAATGGATACAATCTGCTCACGGTAAAACTTCATATGGGTTCGATGTACTTTTATCTTCAACGAATAGTCCAGCCTTCAATGCAGGTCGAAGCATATGGTTGCCCGGCTGGTTAAATGCTATTAATGAAAATAGTAATTCATTATTCTTAACAATAGGGCCCGGAGACTTCTTGGTTCATCATGCTATTGCTCTAGGATTACATACAACCACATTGATCTTAGTAAAAGGTGCTTTAGATGCACGTGGTTCAAAGTTAATGCCAGATAAAAAGGATTTTGGTTATAGTTTTCCTTGCGATGGTCCAGGACGCGGCGGTACTTGTGATATTTCGGCTTGGGACGCATTTTATTTGGCGGTTTTCTGGATGTTAAATACCATTGGATGGGTTACTTTTTATTGGCATTGGAAGCACATCACATTATGGCAGGGTAATGTTTCACAGTTTAATGAATCTTCCACTTATTTGATGGGATGGTTAAGAGATTATCTATGGTTAAACTCTTCGCAACTTATCAATGGATATAACCCTTTTGGTATGAATAGCTTATCGGTCTGGGCGTGGATGTTCTTATTT-----GGACA-----------TCTTGTTTGGGCTACTGGATTTA--TGTTTTTAATTTCTTGGCGTGG--ATATTGGCAGGAATTGATTGAAACTTTAGCATGGGCCCATGAACGTACACCTTTGGCTAATTTGATTCGAT--GGAGAGATAAACCAGTAGCTCTTTCCATTGTGCAAGCAAGATTGGTTGGATTAGCCCACTTTTCTGTA--GGTTATATCTTCACTTATGCGGCTTTCTTGATTGCCTCTACATCAGGTAAATTTGGT
>Salix_babylonica
GCATTAAGATTTCCAAGGTTTAGCCAAGGCTTAGCTCAGGACCCCACTACTCGTCGTATTTGGTTTGGTATTGCTACCGCGCATGACTTCGAGAGTCATGATGATATTACGGAGGAACGTCTTTATCAGAATATTTTTGCTTCTCACTTCGGGCAATTAGCAATAATTTTTCTGTGGACTTCCGGTAATCTGTTTCATGTAGCTTGGCAAGGAAATTTTGAAACCTGGGTACAGGA-CCCTTTGCATGTAAGACCTATTGCTCATGCAATTTGGGATCCGCATTTTGGTCAACCGGCCGTGGAAGCTTTTACTCGAGGGGGTGCTCTTGGCCCCGTGAATATCGCTTATTCGGGTGTTTATCAGTGGTGGTATACAATAGGTTTACGTACTAATGAAGATCTTTATATTGGAGCTCTTTTTCTATTATTTCTTTCCGCCGTATCCCTACTAGGGGGTTGGTTACACCTACAACCGAAATGGAAACCTAGCGTTTCGTGGTTTAAAAATGCCGAATCTCGTCTCAACCACCATTTGTCAGGACTATTTGGAGTAAGTTCCTTGGCTTGGACAGGACATTTAGTCCATGTCGCTATTCCTGGCTCCAGGGGGGAATCTGTTCGATGGAATAATTTCTTAGATGTATTACCGCATCCCCAAGGGTTAGGCCCGCTTTTTACTGGTCAGTGGAATCTTTATGCTCAAAATCCCGATTCAAGTAGTCATTTATTTGGTACCTCCCAAGGAGCAGGAACTGCTATTCTAACCCTTCTCGGGGGGTTCCACCCACAAACACAAAGTTTGTGGCTGACCGATATGGCACATCATCATTTAGCTATTGCATTTCTTTTCCTGATAGCGGGTCACATGTATAGGACTAACTTCGGGATTGGGCACAGTATAAAGGATCTTTTAGAAGCACATATTCCTCCAGGGGGGCGATTGGGGCGTGGACATAAGGGTCTTTATGACACAATCAATAATTCACTTCATTTTCAATTAGGCCTTGCTCTAGCTTCTTTAGGGGTTATTACTTCTTTAGTAGCTCAACACATGTACTCGTTACCTGCTTATGCGTTCATAGCACAAGACTTTACTACTCAAGCTGCATTATATACTCATCACCAATATATCGCAGGATTCATTATGACAGGAGCTTTTGCTCATGGAGCTATATTTTTTATTAGAGATTACAATCCGGAACAGAATGAGGATAATGTATTGGCAAGAATGCTAGATCATAAAGAAGCTATCATATCCCATTTAAGTTGGGCCAGCCTCTTTCTGGGATTCCATACTTTGGGACTTTATGTTCATAATGATGTCATGCTTGCTTTTGGTACTCCGGAGAAACAAATCTTGATCGAACCCATATTTGCCCAATGGATACAATCCGCTCATGGTAAAACTTCATATGGGTTCGATGTACTTTTATCTTCAACGAATAGTCCAGCCTTTAATGCAGGTCGAAGCATCTGGTTGCCCGGCTGGTTAAATGCTATTAATGAAAATAGTAATTCATTATTCTTAACAATAGGGCCTGGCGACTTCTTGGTTCATCATGCTATTGCTCTAGGTTTACATACAACTACATTGATCTTAGTAAAAGGTGCTTTAGATGCGCGTGGTTCTAAGTTAATGCCAGATAAAAAGGATTTTGGTTATAGTTTTCCTTGCGATGGTCCGGGACGAGGCGGTACTTGTGATATTTCGGCTTGGGACGCATTTTATTTGGCGGTTTTCTGGATGTTAAATACCATTGGATGGGTTACTTTTTATTGGCATTGGAAGCACATAACATTATGGCAGGGTAACGTTTCACAGTTTAATGAATCTTCTACTTATTTGATGGGATGGTTAAGAGATTATTTATGGTTAAACTCTTCACAACTTATCAATGGGTATAACCCCTTTGGGATGAATAGTTTATCGGTCTGGGCATGGATGTTCTTATTT-----GGACA-----------TCTTGTTTGGGCTACTGGATTTA--TGTTCTTAATTTCCTGGCGCGG--ATATTGGCAGGAATTAATTGAAACTTTAGCATGGGCTCATGAGCGTACACCTTTGGCTAATTTGATTCGAT--GGAGAGATAAACCAGTAGCTCTTTCCATTGTGCAAGCAAGATTGGTTGGATTAGCCCACTTTTCTGTA--GGTTATATCTTCACTTATGCGGCTTTCTTGATTGCCTCTACATCGGGCAAATTTGGT
>Sloanea_australis
GCATTAAGATTTCCAAGGTTTAGCCAAGGCTTAGCTCAGGACCCCACTACTCGTCGTATTTGGTTTGGTATTGCTACCGCACATGACTTTGAGAGTCATGATGATATTACTGAGGAACGTCTTTATCAGAATATTTTTGCTTCTCACTTTGGGCAATTAGCAATAATTTTTCTGTGGACTTCCGGAAATCTTTTTCATGTAGCTTGGCAAGGAAATTTTGAAGCATGGGTACAGGA-CCCTTTACATGTAAGGCCTATTGCTCATGCAATTTGGGATCCTCATTTTGGTCAACCGGCTGTGGAAGCTTTTACTCGAGGGGGTGCTCTTGGCCCAGTGAATATCGCTTATTCTGGTGTTTATCAGTGGTGGTATACAATCGGTTTACGTACTAATGGAGATCTTTATATTGGGGCTCTTTTTCTATTATTTCTTTCTGCCATATCCCTAATAGCGGGTTGGTTACACCTACAACCGAAATGGAAACCGAGCGTTTCGTGGTTCAAAAATGCGGAATCTCGTCTCAATCATCATTTGTCAGGACTATTCGGAGTAAGTTCCTTGGCTTGGACAGGACATTTAGTCCATGTCGCTATTCCCGGATCCAGGGGGGAATACGTTCGATGGAATAATTTCTTAGATGTATTACCGCACCCTCAAGGATTAGGCCCACTTTTTGCAGGTCAGTGGAATCTTTATGCTCAAAACCCCGATTCAAGTAATCATTTATTTGGTACCTCCCAAGGAGCAGGAACTGCCATTCTAACCCTTCTCGGGGGATTCCATCCGCAAACGCAAAGTTTATGGCTGACTGATATTGCACACCATCATTTAGCTATTGCATTTATTTTTCTCGTTGCTGGTCATATGTATAGAACTAACTTTGGGATTGGGCACAGTATAAAAGATCTTTTAGAAGCGCATATTCCTCCGGGGGGGCGATTGGGGCGTGGACATAAGGGTCTTTATGACACAATCAATAATTCGATTCATTTTCAATTAGGCCTTGCTCTAGCTTCTTTAGGAGTTATTACTTCCTTGGTAGCCCAACACATGTACTCTTTACCTGCTTATGCGTTCATAGCGCAAGACTTTACCACTCAAGCTGCGTTATATACTCATCACCAATACATTGCAGGATTCATCATGACAGGAGCTTTTGCTCATGGAGCTATATTTTTTATTAGAGATTACAATCCGGAACAGAATGAGGATAATGTATTGGCAAGAATGTTAGACCATAAAGAAGCTATCATATCCCATTTAAGTTGGGCCAGCCTCTTTCTGGGATTCCATACTTTGGGACTTTATGTTCATAATGATGTCATGCTTGCTTTTGGTACTCCGGAGAAACAAATCTTGATCGAACCTATATTTGCCCAATGGATACAATCTGCTCATGGTAAAACTTCATATGGGTTCGATGTACTTTTATCTTCAACGAATGGCCCAGCCTTCAATGCGGGTCGAAGCATATGGTTGCCCGGGTGGTTAAATGCCGTTAATGAGAATAGTAATTCACTATTCTTAACAATAGGACCTGGAGACTTCTTAGTTCATCATGCTATTGCTCTAGGTTTACATACAACTACACTGATCTTAGTAAAAGGTGCTTTAGATGCGCGTGGTTCTAAGTTAATGCCAGATAAAAAAGATTTTGGTTATAGTTTTCCTTGCGATGGTCCGGGACGGGGTGGTACTTGTGATATTTCGGCTTGGGACGCATTTTATTTGGCAGTTTTCTGGATGTTAAATACCATTGGATGGGTTACTTTTTATTGGCATTGGAAGCACATCACACTATGGCAGGGTAACGTTTCACAGTTTAATGAATCTTCCACTT------------------------------------------CACATACT-TC-GTGAAACAGTTC--------ATGCAT-GTTTGTTGCCAGGGGCAACAAGAT-C-AAGTTGGTAAGGATTAAAATACCCCTTCGTTTTT---CTATTC-ATTTCTATGATCAT-CGATCATAGAGGAACCCCTTTACCA--TTCTGTATAAATAGGCTATTCTA-----------------TTTG--TA----CA--------GATATGGCAGA---GGGGTTCATTCAAT------------------------------CTTTGTTTGTCCA-TTAG---TTC-C-TA-GTTCTTCTCTTCATCGC--------GGGGTAGAGCAGCT
>Spondias_tuberosa
GCATTAAGATTTCCAAGGTTTAGCCAAGGCTTAGCTCAGGACCCCACTACTCGTCGTATTTGGTTTGGTATTGCTACCGCACATGACTTCGAGAGTCATGATGATATTACTGAGGAACGTCTTTATCAGAATATTTTTGCTTCTCACTTCGGACAATTAGCAATAATTTTTCTGTGGACTTCCGGAAATCTGTTTCATGTAGCGTGGCAAGGAAATTTTGAGGCATGGGTACAAGA-CCCTTTACATGTAAGACCTATTGCTCATGCAATTTGGGATCCTCATTTTGGTCAACCGGCCGTGGAAGCTTTTTCTCGGGGGGGTGCTCTTGGCCCAGTGAATATCGCTTATTCTGGTGTTTATCAGTGGTGGTATACAATCGGTTTACGTACTAATGAGGATCTTTATACTGGAGCTCTTTTTCTATTATTTCTTTCTGCCATATCCTTAATAGCGGGTTGGTTACACCTACAACCGAAATGGAAACCGAGCGTTTCGTGGTTCAAAAATGCCGAATCTCGTCTCAATCATCATTTGTCAGGACTGTTCGGAGTAAGTTCCTTGGCTTGGACAGGACATTTAGTCCATGTCGCTATTCCTGGATCCAGGGGGGAATATGTTCGATGGAATAATTTCTTAGATGTATTACCGCATCCCCAAGGGTTAGGCCCGCTTTTTACAGGTCAGTGGAATCTTTATGCTCAAAACCCCGATTCAAGTAGTCATTTATTTGGTACCTCCCAAGGATCAGGAACTGCCATTCTAACCCTTCTCGGGGGATTCCATCCACAAACGCAAAGTTTATGGCTGACCGATATTGCACACCATCATTTAGCTATTGCATTTATTTTTCTTGTTGCTGGTCATATGTATAGAACTAATTTCGGGATTGGACACAGTATAAAAGATCTTTTAGAAGCCCATATTCCTCCGGGAGGACGATTGGGGCGCGGGCATAAGGGTCTTTATGACACAATCAATAATTCGCTTCATTTTCAATTAGGCCTTGCTCTAGCTTCTTTAGGGGTTATTACTTCCTTGGTAGCTCAACACATGTACTCTTTACCTGCTTATGCATTCATAGCACAAGACTTTACTACTCAAGCTGCGTTATATACTCATCACCAATACATCGCAGGATTCATCATGACAGGAGCTTTTGCTCATGGAGCTATATTTTTTATTAGAGATTACAATCCGGAACAGAATGAGGATAATGTATTGGCAAGAATGTTAGACCATAAAGAAGCTATCATATCCCATTTAAGTTGGGCCAGCCTGTTTCTGGGGTTCCATACTCTGGGACTTTATGTTCATAATGATGTCATGCTTGCTTTTGGTACTCCGGAGAAACAAATCTTGATCGAACCGATATTTGCCCAATGGATACAATCTGCTCATGGTAAAACTTCATATGGATTCGATGTACTTTTATCTTCAACGAATGGACCAGCATTCAATGCGGGTCGAAGCATATGGTTGCCTGGCTGGTTAAATGCTGTTAATGAGAATAGTAATTCACTATTCTTAACAATAGGTCCTGGAGACTTCTTGGTTCATCATGCTATTGCTCTAGGTTTACATACAACTACATTGATCTTAGTAAAGGGTGCTTTAGATGCACGTGGTTCGAAGTTAATGCCAGATAAAAAGGATTTCGGTTATAGTTTTCCTTGCGACGGTCCGGGACGAGGCGGTACTTGTGATATTTCGGCTTGGGACGCATTTTATTTGGCAGTTTTCTGGATGTTAAATACCATTGGATGGGTTACTTTTTATTGGCATTGGAAGCACATAACATTATGGCAGGGTAACGTTTCACAGTTTAATGAATCTTCCACTTATTTGATGGGATGGTTAAGAGATTATCTATGGTTAAACTCTTCACAACTTATCAATGGGTATAACCCGTTTGGTATGAATAGTTTATCAGTCTGGGCGTGGATGTTCTTATTT-----GGACA-----------TCTTGTTTGGGCGACTGGATTTA--TGTTCTTAATTTCCTGGCGCGG--GTATTGGCAGGAATTGATTGAAACTTTAGCGTGGGCTCACGAACGCACACCTTTGGCTAATTTGATTCGAT--GGAGAGATAAACCAGTGGCGCTTTCCATTGTGCAAGCAAGATTGGTTGGATTAGCCCACTTTTCTGTA--GGTTATATATTCACTTATGCGGCTTTCTTAATTGCCTCTACATCGGGCAAATTTGGT
>Staphylea_colchica
GCATTAAGATTTCCAAGGTTTAGCCAAGGCTTAGCTCAGGACCCCACTACTCGTCGTATTTGGTTTGGTATTGCTACCGCACATGACTTCGAGAGTCATGATGATATTACTGAGGAACGTCTTTATCAGAATATTTTTGCTTCTCACTTCGGGCAATTAGCAATCATTTTTCTGTGGACTTCCGGAAATCTATTTCATGTAGCTTGGCAAGGAAATTTTGAGGCGTGGGTACAGGA-CCCTTTACATGTAAGACCTATTGCTCATGCAATTTGGGATCCTCATTTTGGTCAACCGGCTGTGGAAGCTTTTACTCGAGGGGGTGCTCTTGGTCCAGTGAATATCGCTTATTCTGGTGTTTATCAGTGGTGGTATACAATTGGTTTACGTACTAATGAAGATCTTTATACTGGAGCTCTTTTTCTATTATTTCTTTCTGCCATATCCTTAATAGGGGGTTGGTTACATTTACAACCGAAATGGAAACCGAGCGTTTCATGGTTCAAAAATGCCGAATCCCGTCTCAATCATCATTTGTCAGGACTGTTTGGAGTAAGTTCCTTGGCTTGGACAGGGCATTTAGTCCATGTCGCTATTCCTGGATCCAGGGGAGAATACGTTCGATGGAATAATTTCTTAGATGTATTACCACATCCCCAAGGGTTAGGCCCACTTTTTACAGGTCAGTGGAATCTTTACGCTCAAAACCCCGATTCAAGTAGTCATTTATTTGGTACCGCCCAGGGATCAGGAACTGCCATTCTAACCCTTCTCGGGGGATTCCATCCACAAACGCAAAGTTTATGGCTGACTGATATTGCTCATCATCATTTAGCTATTGCATTTATTTTTCTCGTTGCTGGTCATATGTATAGAACTAACTTCGGGATTGGGCACAGTATAAAAGATCTTTTAGAAGCACATATTCCCCCGGGGGGACGATTGGGGCGTGGACATAAGGGTCTTTATGACACAATCAATAATTCGATTCATTTTCAATTAGGCCTTGCTCTAGCCTCTTTAGGGGTTATTACGTCCTTGGTAGCTCAACACATGTACTCTTTACCTGCTTATGCGTTCATAGCACAAGACTTTACTACTCAAGCTGCGTTATATACTCATCACCAATACATCGCAGGATTCATCATGACAGGAGCTTTTGCTCATGGAGCTATATTTTTCATTAGAGATTACAATCCGGAACAGAATAAAGATAATGTATTGGCAAGAATGTTAGACCATAAAGAAGCTATCATATCCCATTTAAGTTGGGCCAGCCTCTTTCTGGGGTTCCATACTTTGGGACTTTATGTTCATAATGATGTCATGCTTGCTTTTGGTACTCCGGAAAAACAAATCTTGATCGAACCTATATTTGCCCAGTGGATCCAATCTGCTCATGGTAAAACTTCATATGGGTTCGATGTACTTTTATCTTCAACGAATGGCCCAGCATTCAATGCGGGTCGAAGCATATGGTTGCCTGGCTGGTTAAATGCTGTTAATGAGAATAGTAATTCACTATTCTTAACAATAGGTCCTGGCGACTTCTTGGTTCATCATGCTATTGCTCTAGGCTTACATACAACTACATTGATCTTAGTAAAAGGTGCTTTAGATGCACGTGGTTCCAAGTTAATGCCAGATAAAAAAGATTTCGGTTATAGTTTTCCTTGTGATGGTCCGGGACGAGGTGGTACTTGTGATATTTCGGCTTGGGACGCATTTTATTTGGCAGTTTTCTGGATGTTAAATACCATTGGATGGGTTACGTTTTATTGGCATTGGAAGCACATCACATTATGGCAGGGTAACGTTTCACAGTTTAATGAATCTTCCACTTATTTGATGGGGTGGTTAAGAGATTATCTATGGTTAAACTCTTCACAACTTATCAATGGGTATAACCCTTTTGGTATGAATAGTTTATCAGTCTGGGCGTGGATGTTCTTATTT-----GGGCA-----------TCTTGTTTGGGCTACTGGATTTA--TGTTCTTAATTTCCTGGCGTGG--ATATTGGCAGGAATTGATTGAAACTTTAGCATGGGCTCATGAACGCACACCTTTGGCTAATTTGATTCGAT--GGAGAGATAAACCAGTGGCTCTTTCCATTGTGCAAGCAAGATTGGTTGGATTAGCCCACTTTTCCGTA--GGTTATATATTCACTTATGCGGCTTTCTTGATTGCCTCTACATCGGGCAAATTTGGT
>Tetraena_mongolica
GCATTAAGATTTCCAAGGTTTAGCCAAGGCTTAGCTCAAGACCCCACTACTCGTCGTATTTGGTTTGGTATTGCTACCGCGCATGACTTTGAAAGTCATGATGATATTACTGAGGAACGTCTTTATCAGAATATTTTTGCTTCTCACTTTGGGCAATTAGCAATCATTTTTCTGTGGACTTCCGGAAATCTGTTTCATGTAGCTTGGCAAGGAAATTTTGAGGCATGGGTAAAGGA-CCCTTTACATGTAAGACCTATTGCTCATGCAATTTGGGATCCTCATTTTGGTCAACCAGCTGTGGAGGCCTTTACTAGAGGGGGTGCTCTTGGTCCAGTCAATATCGCTTATTCTGGTGTTTATCAGTGGTGGTATACAATAGGTTTACAGACTAATGAAGATCTTTATACAGGGGCTCTTTTTCTATTATTTCTTTCCGCGCTATTTTTAATAGCGGGTTGGCTACACTTACAACCAAAGTGGAAACCAAGCGTTTCATGGTTCAAAAATGCGGAATCTCGTCTAAACCATCATTTGTCGGGATTATTCGGAGTAAGTTCCTTGGCTTGGACAGGACATTTAGTACATGTTGCTATTCCTGCATCCAGGGGGCAATATGTTAGATGGAATAATTTATTAGATGTATTGCCACATCCCCAAGGGTTAGGCCCCTTTTTTACAGGTCAGTGGAATCTTTATGCTGAAAATCCCGATTCAAGTAGTCATTTGTTTGGTACCTCTCAAGGAGCAGGAACTGCCATTCTAACCCTTCTTGGAGGGTTTCATCCACAAACGCAAAGTTTATGGCTGACTGATATTGCACATCATCATTTGGCTATTGCATTTATTTTTCTTATTGCTGGTCATATGTATCGAACTAACTTCGGGATTGGGCACAGCATAAAAGATATTTTAGAAGCACATATTCCTCCGGGGGGAGGATTGGGCCGCGGGCATAAAGGTCTTTATGACACAATTAATAATTCGCTTCATTTTCAATTAGGTCTTGCCTTAGCTTCTTTAGGAGTTATTACTTCTTTGGTAGCTCAACACATGTACTCTTTACCTGCTTACGCGTTCATAGCACAGGACTTTACTACTCAAGCTGCATTATATACTCATCACCAATACATCGCAGGGTTTATCATGACAGGGGCTTTTGCCCATGGAGCTATATTTTTTATTAGAGATTATAATCCGGAACAAAATAAGGATAATGTATTGGCAAGAATGTTAGATCATAAAGAAGCTATCATATCCCATTTAAGTTGGGCCAGCCTATTTTTAGGATTCCATACCTTGGGGCTTTATGTTCATAATGATGTCATGCTTGCTTTTGGTACTCCGGAGAAACAAATCTTGATTGAACCTATATTTGCCCAATGGATACAATCCGCTCATGGTAAAACTTCATATGGTTTTGATGTACTTTTATCTTCAACAAATAGCCCAGCATTTAATGCGGGTCGAAGTATATGGTTGCCTGGCTGGCTAAATGCTATTAATGAGAATAGTAATTCACTCTTCTTAACAATAGGTCCTGGAGATTTCTTGGTTCATCATGCAATTGCTCTAGGGTTACATACAACTACATTGATCTTAGTGAAAGGTGCTTTAGATGCACGTGGTTCCAAGTTAATGCCAGATAAAAAAGATTTCGGTTATAGTTTTCCTTGCGACGGCCCAGGCCGAGGCGGGACTTGTGATATTTCAGCTTGGGACGCATTTTATTTGGCAGTTTTCTGGATGTTAAACACCATTGGGTGGGTTACTTTTTATTGGCATTGGAAACACATTACATTATGGCAGGGAAACGTTTCACAGTTTAATGAATCATCCACTTATTTGATGGGATGGTTAAGGGATTATCTATGGTTAAACTCTTCACAACTTATCAATGGATATAACCCTTTTGGTATGAATAGTTTATCAGTCTGGGCGTGGATGTTTTTATTT-----GGACA-----------TCTTGTTTGGGCTACTGGATTTA--TGTTCTTAATTTCCTGGCGTGG--ATATTGGCAGGAATTGATTGAAACTTTAGCATGGGCTCATGAACGCACACCTTTGGCTAATTTGATTCGTT--GGAGAGATAAACCAGTGGCTCTTTCTATTGTTCAAGCAAGGTTAGTTGGATTAGCCCACTTTTCTGTT--GGTTATATATTTACTTATGCGGCTTTCTTGATTGCCTCTACATCGGGTAAATTTGGT
>Vitis_acerifolia
GCATTAAGATTTCCAAGGTTTAGCCAAGGCTTAGCTCAGGACCCCACTACTCGTCGTATTTGGTTTGGTATTGCTACCGCACATGACTTCGAAAGTCATGATGATATTACTGAGGAACGTCTTTATCAGAATATTTTTGCTTCTCATTTTGGGCAATTAGCAATCATTTTTCTGTGGACTTCCGGAAATCTGTTTCATGTAGCTTGGCAAGGAAATTATGAATCATGGGTACAAGA-CCCTTTACATGTAAGACCTATTGCTCATGCAATTTGGGATCCTCATTTCGGTCAACCGGCTGTGGAAGCTTTTACTCGAGGGGGTGCTCCTGGACCAGTGAATATCGCTTATTCTGGTGTTTATCAGTGGTGGTATACAATCGGTTTACGCACTAATGAAGATCTTTATACTGGAGCTCTTTTTCTATTATTTCTTTCTGCTATATCTTTAATAGCGGGTTGGTTACACCTACAACCGAAATGGAAACCGAGCGTTTCGTGGTTCAAAAATGCCGAATCTCGTCTCAATCATCATTTGTCAGGACTCTTCGGAGTAAGTTCATTGGCTTGGACCGGACATTTAGTCCATTTCGCTATTCCTGGATCCAGGGGGGAGTACGTTCGATGGAATAATTTCTTAGATGTATTACCGCACCCTCAGGGGTTAGGCCCACTTTTTACAGGTCAGTGGAATCTTTATGCTCAAAACCCTGATTCAAGTAGTCATTTATTTGGTACCTCTCAAGGAGCAGGAACTGCCATTCTAACCCTTCTCGGGGGATTCCATCCACAAACGCAAAGTTTATGGCTGACTGATATTGCTCATCATCATTTAGCTATTGCATTTATTTTTCTCGTTGCTGGTCATATGTATAGAACTAACTTCGGGATTGGGCACAGTATGAAAGATCTTTTAGAAGCGCATATTCCTCCGGGAGGACGATTGGGGCGTGGACATAAGGGTCTTTATGACACAATCAATAATTCGATTCATTTTCAATTAGGCCTTGCTCTAGCCTCTTTAGGGGTTATTACTTCCTTGGTAGCTCAACACATGTATTCTTTACCGGCTTATGCGTTCATAGCACAAGACTTTACTACTCAAGCTGCGTTATATACTCATCACCAATACATCGCAGGATTCATCATGACAGGAGCTTTTGCTCATGGAGCTATATTTTTCATTAGAGATTACAATCCGGAGCAGAATGAGGATAATGTATTGGCAAGAATGTTAGACCATAAAGAAGCTATCATATCCCATTTAAGTTGGGCCAGCCTATTTTTGGGGTTCCATACCTTGGGACTTTATGTTCATAATGATGTCATGCTTGCGTTTGGTACTCCGGAGAAACAAATCTTGATTGAACCTATATTTGCTCAATGGATACAATCTGCTCACGGTAAAACTTCATATGGGTTTGATGTACTTTTATCTTCAACAACTGGCCCGGCATTCAATGCGGGGCGAAGCATATGGTTGCCTGGCTGGTTAAATGCTGTTAATGAGAATAGTAATTCATTATTCTTAACAATAGGTCCTGGAGACTTCTTGGTTCATCATGCTATTGCTCTAGGTTTACATACAACTACATTGATCTTAGTAAAAGGCGCTTTAGATGCACGTGGTTCCAAGTTAATGCCAGATAAAAAGGATTTCGGTTATAGTTTTCCTTGCGATGGTCCCGGACGAGGCGGTACTTGTGATATTTCGGCTTGGGACGCATTTTATTTGGCAGTTTTCTGGATGTTAAATACTATTGGATGGGTTACTTTATATTGGCATTGGAAGCACATCACATTATGGCAGGGTAACGTTTCACAGTTTAATGAATCTTCCACTTATTTGATGGGATGGTTAAGAGATTATCTATGGTTAAACTCTTCACAACTTATCAATGGGTATAACCCTTTTGGTATGAATAGTTTATCAGTCTGGGCGTGGATGTTCTTATTT-----GGACA-----------TCTTGTTTGGGCTACTGGGTTTA--TGTTCTTAATTTCCTGGCGTGG--ATATTGGCAGGAATTGATTGAAACTTTAGCATGGGCTCATGAACGCACACCTTTGGCCAATTTGATTCGAT--GGAGAGATAAACCAGTGGCTCTTTCCATTGTGCAGGCAAGATTGGTTGGATTAGCCCACTTTTCTGTA--GGTTATATATTCACCTATGCGGCTTTCTTGATTGCCTCCACATCGGGCAAATTTGGT
>Viviania_marifolia
GCATTAAGATTTCCAAGGTTTAGCCAAGGCTTAGCCCAGGACCCCACTACTCGTCGTATTTGGTTTGGTATTGCTACCGCGCATGACTTCGAGAGTCATGATGATATTACTGAGGAACGCCTTTATCAGAATATTTTTGCTTCTCACTTCGGGCAATTAGCAATAATTTTTCTGTGGACTTCCGGAAATCTCTTTCATGTAGCTTGGCAAGGAAATTTTGAGGCATGGGTGCAGGA-TCCATTACATGTAAGACCCATAGCTCATGCAATTTGGGATCCTCATTTTGGTCAACCGGCCGTGGAAACTTTTACTCGAGGGGGCGCTCTTGGCCCAGTGAATATCGCTTATTCTGGTGTTTATCAATGGTGGTATACAATAGGTTTGCGTACTAATGAAGATCTTTATACTGGAGCTCTTTTTCTATTATTTCTTTCTGCCTTATCTTTAACAGCGGGTTGGTTACACCTACAACCGAAATGGAAACCGAGCGTTTCTTGGTTCAAAAATGCCGAATCTCGTCTTAATCATCATTTGTCAGGACTTTTTGGAATAAGTTCTTTGGCTTGGACAGGACATTTAGTCCATGTCGCTATTCCCGGATCCCGTGGGGAATCCGTTCGATGGAATAATTTCTTAAGCGTATTACCGCACCCTCAAGGGTTAGGCCCGCTTTTTTCAGGTCAGTGGAATCTTTATGCTCAAAACCCCGATTCAAGTAGTCATTTATTTGGTACCTCCCAAGGATCAGGAACTGCCATTCTAACCCTTCTGGGGGGATTCCATCCACAAACGCAAAGTTTATGGCTGACCGATATTGCACACCATCATTTAGCTATTGCAGTTATTTTTCTCGTTGCTGGTCATATGTATAGAACAAACTTCGGTATTGGGCACAGTCTAAAAGATCTTTTAGAAGCACATACTCCTCCGGGGGGCCGATTGGGGCGTGGACATAAGGGTCTTTATGACACAATTAATAATTCGATTCATTTTCAATTAGGCCTTGCTCTAGCTTCTTTAGGGGTTATTACTTCCTTGGTAGCTCAACACATGTACTCTTTACCTGCTTATGCATTCATAGCACAAGATTTTACTACTCAAGCTGCCCTCTATACTCACCACCAATATATCGCAGGATTCATCATGACAGGAGCTTTTGCTCATGGGGCTATATTTTTCATTAGGGATTACAATCCGGAACAGAATGAAGATAATGTATTGGCAAGAATGTTACAACATAAAGAAGCTATCATATCCCATTTAAGTTGGGCCAGCCTCTTTCTAGGGTTCCATACCTTGGGACTTTATGTTCATAATGATGTTATGCTCGCTTTTGGTACTCCGGAGAAACAAATCCTGATCGAACCCATTTTTGCGCAATGGATACAATCGGCTCATGGTAAAACTTCATATGGGTTCGATGTGCTCTTATCTTCAACGAATAGCCCGGCATTCAACGCGGGTCAAAGCATATGGCTGCCCGGCTGGTTAAATGCAATTAATGAGAATAGTAATTCACTATTCTTAACAATAGGACCTGGCGACTTCTTAGTTCATCATGCTATTGCTTTAGGTTTACATACAACTACATTGATCTTAGTAAAGGGTGCTTTAGATGCACGGGGTTCCAAGTTAATGCCAGATAAAAAGGATTTCGGTTATAGTTTTCCCTGTGATGGCCCGGGACGTGGTGGTACTTGTGATATTTCGGCTTGGGACGCATTTTATTTGGCAGTTTTCTGGATGTTAAATACCATTGGATGGGTTACTTTTTATTGGCATTGGAAACACATCACATTATGGCAGGGTAACGTTTCACAGTTTAATGAATCTTCCACTTATTTGATGGGATGGTTAAGAGATTATCTATGGTTAAACTCTTCACAACTTATCAATGGGTATAACCCTTTTGGTATGAACAGTTTATCTGTCTGGGCGTGGATGTTCTTATTT-----GGACA-----------TCTCGTTTGGGCTACTGGATTTA--TGTTCTTAATTTCCTGGCGCGG--ATATTGGCAGGAGTTGATTGAAACTTTAGCATGGGCTCATGAACGCACACCTTTGGCTAATTTGATTCGAT--GGAGAGATAAACCAGTAGCTCTTTCCATCGTGCAAGCAAGATTGGTTGGATTAGCTCACTTTTCAGTA--GGTTATATATTCACTTATGCGGCTTTCTTGATTGCCTCTACATCAGGTAAATTTGGT
