# Supplementary material for: ­Complete plastid genome sequences of two species of the Neotropical genus Brunellia (Brunelliaceae)
Source: PeerJ. 2020 Jan 28;8:e8392. doi: 10.7717/peerj.8392 (PMC6993752; doi:10.7717/peerj.8392)
Supplement: Supplemental Information 2 [file peerj-08-8392-s002.zip › Alignments/PSAC.fasta]

>Aquilaria_yunnanensis
TCACATTCAGTAAAAATTTATGATACATGCATAGGGTGTACCCAATGTGTCCGAGCGTGCCCCACCGATGTGTTAGAAATGATACCTTGGGATGGATGCAAAGCTAAACAAATTGCTTCCGCCCCAAGAACAGAAGATTGTGTTGGTTGTAAGAGATGTGAATCTGCCTGTCCAACGGATTTCTTGAGTGTTCGAGTTTATTTATGGCATGAAACAACTCGAAGT
>Arabidopsis_thaliana
TCACATTCAGTAAAAATTTATGATACTTGTATAGGATGTACTCAATGTGTCCGAGCATGCCCTACAGACGTATTAGAAATGATACCTTGGGATGGATGTAAAGCTAAGCAAATAGCTTCTGCTCCAAGAACCGAGGACTGTGTTGGTTGTAAGAGATGTGAATCCGCCTGTCCAACGGATTTTTTGAGCGTTCGAGTTTATTTATGGCATGAAACAACTCGAAGT
>Arabis_alpina
TCACATTCCGTAAAAATTTATGATACCTGTATAGGATGTACTCAATGTGTCCGAGCATGCCCTACGGACGTATTAGAAATGATACCTTGGGATGGATGTAAAGCTAAGCAAATAGCTTCTGCTCCAAGAACCGAGGACTGTGTTGGTTGTAAGAGATGCGAATCCGCCTGTCCAACGGATTTTTTGAGCGTCCGAGTTTATTTATGGCATGAAACAACTCGAAGT
>Arachis_hypogaea
TCACATTCAGTAAAGATTTATGATACATGTATAGGATGTACTCAATGTGTCCGAGCCTGCCCCACCGATGTATTAGAAATGATACCTTGGGACGGGTGTAAAGCTAAGCAAATAGCTTCTGCCCCAAGAACGGAGGACTGTGTCGGTTGTAAGAGGTGTGAATCCGCCTGTCCTACAGATTTCTTAAGTGTTCGAGTTTATTTGTGGCATGAAACAACTCGAAGC
>Averrhoa_carambola
TCACATTCAGTAAAGATTTATGATACATGTATAGGGTGTACTCAATGTGTCCGAGCCTGCCCCACAGATGTATTAGAAATGATACCTTGGGACGGATGTAAAGCTAAGCAAATTGCTTCTGCTCCAAGAACAGAGGATTGTGTCGGCTGTAAGAGATGTGAATCTGCCTGTCCAACCGATTTCTTAAGTGTTCGAGTTTATTTATGGCATGAAACAACGCGAAGC
>Brunellia_antioquensis
TCACATTCAGTAAAGATTTATGATACATGTATAGGGTGTACTCAATGTGTTCGAGCCTGCCCTACAGATGTATTAGAAATGATACCTTGGGATGGATGTAAAGCTAAGCAAATTGCTTCGGCTCCAAGAACAGAGGACTGTGTTGGTTGTAAAAGATGTGAATCCGCCTGTCCAACCGATTTCTTGAGTGTTCGAGTTTATTTATGGCATGAAACAACGCGAAGC
>Brunellia_trianae
TCACATTCAGTAAAGATTTATGATACATGTATAGGGTGTACTCAATGTGTTCGAGCCTGCCCTACAGATGTATTAGAAATGATACCTTGGGATGGATGTAAAGCTAAGCAAATTGCTTCGGCTCCAAGAACAGAGGACTGTGTTGGTTGTAAAAGATGTGAATCCGCCTGTCCAACCGATTTCTTGAGTGTTCGAGTTTATTTATGGCATGAAACAACGCGAAGC
>Bulnesia_arborea
TCACATTCAGTAAAGATTTATGATACATGTATAGGGTGTACTCAATGTGTCAGAGCTTGCCCTACAGATGTATTAGAAATGATACCTTGGGACGGTTGTAAAGCTAAACAAATTGCTTCTGCTCCAAGAACAGAGGATTGTGTTGGTTGTAAGAGATGTGAATCCGCTTGTCCAACAGATTTCTTAAGTGTTCGAGTTTATTTATGGCATGAAACAACTCGAAGC
>Carica_papaya
TCACATTCAGTAAAAATTTATGATACATGTATAGGATGTACTCAATGTGTCCGAGCATGCCCCACAGATGTATTAGAAATGATACCTTGGGACGGATGTAAAGCTAAGCAAATTGCTTCCGCTCCAAGAACAGAGGACTGTGTTGGGTGTAAGAGATGTGAATCCGCATGTCCAACGGATTTCTTGAGTGTTCGAGTTTATTTAGGGCCTGAAACAACTCGAAGC
>Castanea_mollissima
TCACATTCAGTAAAGATTTATGATACGTGTATAGGGTGTACTCAATGTGTCAGAGCTTGTCCCACAGATGTATTAGAAATGATACCTTGGGACGGATGTAAAGCTAAGCAAATTGCTTCTGCTCCAAGAACAGAGGACTGTGTTGGTTGTAAGAGATGCGAATCCGCCTGTCCAACGGATTTCTTGAGTGTTCGAGTTTATTTATGGCATGAAACAACTCGAAGC
>Catha_edulis
TCGCATTCAGTAAAGATTTATGATACATGTATAGGGTGTACCCAATGCGTCCGAGCCTGCCCCACGGATGTATTAGAAATGATACCTTGGGACGGATGTAAAGCTAAGCAAATTGCTTCTGCTCCAAGAACAGAGGACTGCGTCGGCTGTAAGAGATGTGAATCGGCCTGTCCAACGGATTTTTTGAGTGTTCGAGTTTATTTATGGCATGAAACAACTCGAAGC
>Ceratopetalum_apetalum
TCACATTCAGTAAAGATTTATGATACATGTATAGGGTGTACTCAATGTGTCCGAGCCTGCCCTACAGATGTATTAGAAATGATACCTTGGGACGGATGTAAAGCTAAGCAAATTGCTTCTGCTCCAAGAACAGAGGACTGTGTCGGTTGTAAAAGATGTGAATCCGCCTGTCCAACCGATTTCTTGAGTGTTCGAGTTTATTTATGGCATGAAACAACGCGAAGC
>Citrus_sinensis
TCACATTCAGTAAAGATTTATGATACATGTATAGGGTGTACTCAATGTGTACGAGCTTGCCCCACGGATGTATTAGAAATGATACCTTGGGACGGATGTAAAGCAAAGCAAATTGCTTCTGCTCCAAGAACAGAGGACTGTGTTGGTTGTAAGCGATGTGAATCCGCCTGTCCAACGGATTTCTTGAGTGTTCGAGTTTATTTATGGCATGAAACAACCCGAAGC
>Cucumis_melo
TCACATTCAGTAAAGATTTATGATACATGTATAGGGTGTACTCAATGTGTCCGAGCTTGCCCCACAGATGTATTAGAAATGATACCTTGGGGCGGATGTAAAGCTAAGCAAATAGCTTCGGCTCCACGAACGGAAGACTGTGTTGGTTGTAAGAGATGTGAATCTGCCTGTCCGACAGATTTTTTGAGTGTTCGCGTTTATTTATGGCATGAAACAACTCGAAGC
>Eucalyptus_grandis
TCACATTCAGTAAAGATTTATGATACATGTATAGGATGTACTCAATGTGTGCGAGCCTGCCCAACAGATGTATTAGAAATGATACCGTGGGATGGATGTAAAGCTAAGCAAATTGCTTCTGCTCCAAGAACAGAGGACTGTGTCGGTTGTAAGAGATGTGAATCCGCCTGTCCAACGGATTTTTTGAGCGTTCGAGTTTATTTATGGCATGAAACAACTCGAAGC
>Euonymus_japonicus
TCGCATTCAGTAAAGATTTATGATACATGTATAGGGTGTACCCAATGCGTCCGAGCCTGCCCCACAGATGTATTAGAAATGATACCTTGGGACGGATGTAAAGCTAAGCAAATTGCTTCTGCTCCAAGAACAGAGGACTGCGTCGGCTGTAAGAGATGTGAATCGGCCTGTCCAACGGATTTTTTGAGTGTTCGAGTTTATTTGTGGCATGAAACAACTCGAAGC
>Ficus_racemosa
TCACATTCAGTAAAGATTTATGCTACGTGTATAGGGTGTACTCAATGTGTCCGAGCTTGCCCCACAGATGTATTAGAAATGATACCTTGGGATGGGTGTAAAGCTAAACAAATAGCTTCTGCTCCAAGAACAGAGGACTGTGTGGGTTGTAAAAGATGTGAATCTGCCTGTCCAACGGATTTCTTGAGTGTTCGAGTTTATTTGTGGCATGAAACAACTCGAAGT
>Glycine_max
TCACATTCAGTAAAAATTTATGATACATGTATAGGATGTACTCAATGTGTCCGAGCCTGCCCAACGGATGTATTAGAAATGATACCTTGGGACGGATGTAAAGCTAAACAAATAGCTTCTGCCCCAAGAACAGAGGACTGTGTTGGTTGTAAGAGGTGTGAATCCGCCTGTCCGACAGATTTCTTAAGTGTTAGAGTTTATTTATGGCATGAAACAACTCGAAGC
>Gossypium_arboreum
TCACATTCAGTAAAAATTTATGATACATGTATTGGGTGTACTCAATGTGTCCGAGCCTGCCCCACCGATGTGTTAGAAATGATACCTTGGGATGGATGTAAAGCTAAGCAAATTGCTTCCGCTCCAAGAACAGAAGATTGTGTTGGTTGTAAGAGATGTGAATCCGCTTGTCCAACGGATTTCTTGAGCGTTCGAGTTTATTTATGGCATGAAACAACTCGAAGT
>Heritiera_angustata
TCACATTCAGTAAAAATTTATGATACATGTATAGGGTGTACTCAATGTGTCCGAGCCTGCCCCACCGATGTGTTAGAAATGATACCTTGGGATGGATGTAAAGCTAAGCAAATTGCTTCCGCTCCACGAACCGAAGACTGTGTTGGTTGTAAGAGATGTGAATCCGCTTGTCCAACAGATTTCTTGAGCGTTCGAGTTTATTTATGGCATGAAACAACTCGAAGC
>Heuchera_sanguinea
TCACACTCAGTAAAGATTTATGATACATGTATAGGGTGTACTCAATGTGTTCGAGCCTGCCCCACAGATGTATTAGAAATGATACCTTGGGATGGATGTAAAGCTAAACAAATTGCTTCTGCTCCAAGAACAGAAGACTGTGTCGGTTGTAAGAGATGTGAATCCGCCTGTCCAACGGATTTCTTGAGTGTTCGAGTTTATTTATGGCATGAAACAACTCGCAGC
>Jatropha_curcas
TCACATTCAGTAAAGATTTATGATACATGTATAGGGTGTACTCAATGTGTCCGAGCCTGTCCCACCGATGTATTAGAAATGATACCTTGGGATGGATGTAAATCTAAGCAAATTGCTTCTGCTCCAAGAACAGAGGACTGCGTTGGTTGTAAGAGATGCGAATCCGCCTGTCCAACAGATTTCTTGAGTGTTCGAGTTTATTTATGGCATGAAACAACTCGAAGC
>Larrea_tridentata
TCGCATTCAGTAAAGATTTATGATACATGTATAGGGTGTACTCAATGTGTAAGAGCTTGCCCTACAGATGTATTAGAAATGATACCTTGGGACGGTTGTAAAGCTAAACAAATTGCTTCTGCTCCAAGAACAGAGGATTGTGTCGGTTGTAAGAGATGTGAATCCGCTTGTCCAACAGATTTCTTAAGTGTTCGAGTTTATTTATGGCATGAAACAACTCGAAGC
>Liquidambar_styraciflua
TCACATTCAGTAAAGATTTATGATACATGTATAGGGTGTACTCAATGTGTCCGAGCCTGCCCTACAGATGTATTAGAAATGATACCTTGGGACGGATGTAAAGCTAAGCAAATTGCTTCTGCTCCAAGAACAGAGGACTGTGTCGGTTGTAAGAGATGTGAATCCGCCTGTCCAACAGATTTCTTGAGTGTTCGGGTTTATTTATGGCATGAAACAACTCGCAGC
>Manihot_esculenta
TCACATTCAGTAAAGATTTATGATACATGTATAGGGTGTACTCAATGTGTCCGAGCCTGCCCCACAGATGTATTAGAAATGATACCTTGGGATGGATGTAAATCTAAGCAAATTGCTTCTGCTCCAAGAACAGAGGACTGTGTCGGTTGTAAGAGATGTGAATCCGCCTGTCCAACAGATTTCTTGAGTGTTCGAGTTTATTTATGGCATGAAACAACTCGAAGC
>Morus_indica
TCACATTCAGTAAAGATTTATGATACGTGTATAGGGTGTACTCAATGTGTCCGAGCTTGCCCCACAGATGTATTAGAAATGATACCTTGGGATGGGTGTAAAGCTAAACAAATTGCTTCTGCTCCAAGAACAGAGGACTGTGTGGGTTGTAAAAGATGTGAATCTGCCTGTCCAACGGATTTCTTGAGTGTTCGAGTTTATTTGTGGCATGAAACAACTCGAAGT
>Oenothera_parviflora
TCGCATTCAGTAAAGATTTATGATACCTGTATAGGATGTACTCAATGTGTACGTGCCTGCCCGACGGACGTATTAGAAATGATCCCTTGGGATGGGTGTAAAGCCAAGCAAATTGCTTCTGCTCCAAGAACAGAGGACTGTGTTGGTTGTAAGAGATGTGAATCGGCCTGTCCAACGGATTTTTTGAGCGTTCGAGTTTATTTATGGCATGAAACAACTCGAAGT
>Oxalis_latifolia
TCACATTCAGTAAAAATTTATGATACATGTATAGGGTGTACTCAATGTGTTCGAGCCTGCCCCACAGATGTATTAGAAATGATACCTTGGGACGGATGTAAAGCTAAGCAAATTGCTTCAGCTCCAAGAACCGAGGATTGTGTTGGCTGTAAGAGATGCGAATCCGCCTGTCCAACCGATTTCTTAAGTGTTCGAGTTTATTTATGGCATGAAACAACGCGAAGC
>Parnassia_brevistyla
TCACATTCAGTAAAGATTTATGATACATGTATAGGGTGTACTCAATGTGTCCGAGCCTGTCCCACAGATGTATTAGAAATGATACCTTGGGACGGATGTAAAGCTAAGCAAATTGCTTCCGCTCCACGAACAGAGGACTGTGTTGGCTGTAAAAGATGTGAATCGGCCTGCCCAACGGATTTCTTGAGTGTTCGAGTTTATTTATGGCATGAAACAACTAGAAGT
>Passiflora_biflora
TCACACTCAGTCAAAATTTATAATACATGTATAGGGTGCACTCAATGCGTTCGTGCCTGCCCCACGGATGTATTAGAAATGATACCTTGGGACGGATGTAAAGCTAAACAAATAGCTTCCGCGCCAAGAACAGAAGATTGTGTCGGTTGTAAGAGATGTGAATCCGCCTGCCCAACGGATTTCTTGAGTGTACGAGTTTATTTATGGCATGAAACAACTCGAAGC
>Pelargonium_quercifolium
TCACACTCAGTAAAAATTTATGATACATGTATAGGGTGTACTCAATGTGTCAGAGCCTGCCCTACAGATGTATTAGAAATGATACCCTGGGACGGATGTAAAGCTAAGCAAATTGCTTCCGCTCCAAGAACAGAGGACTGTGTCGGATGTAAAAGATGTGAATCCGCCTGTCCAACAGATTTCTTAAGTGTTCGGGTTTATTTATGGCATGAAACAACTCGAAGT
>Pentactina_rupicola
TCGCATTCAGTAAAGATTTATGATACGTGTATAGGATGTACTCAATGTGTCCGAGCCTGCCCAACGGATGTATTAGAAATGATACCTTGGGACGGATGTAAAGCTAAGCAAATTGCTTCTGCTCCAAGAACAGAGGACTGTGTCGGTTGTAAGAGATGTGAATCCGCCTGTCCAACGGATTTCTTGAGTGTTCGAGTTTATTTATGGCATGAAACAACTCGAAGT
>Populus_alba
TCACATTCAGTAAAAATCTATGATACATGTATAGGGTGTACTCAATGTGTCCGGGCCTGCCCCACGGATGTATTAGAAATGATACCTTGGGACGGGTGTAAAGCTAAGCAAATTGCTTCTGCTCCAAGAACAGAAGACTGTGTTGGCTGTAAGAGATGCGAATCCGCCTGTCCAACTGATTTCTTGAGTGTTCGAGTTTATCTATGGCATGAAACAACTCGAAGC
>Prunus_persica
TCACATTCAGTAAAGATTTATGATACGTGTATAGGGTGCACTCAATGTGTGCGAGCCTGCCCAACAGATGTATTAGAAATGATACCTTGGGACGGATGTAAGGCTAAGCAAATTGCTTCCGCTCCAAGAACAGAGGACTGTGTCGGTTGTAAGAGATGTGAATCCGCCTGTCCAACGGATTTCTTGAGTGTTCGAGTTTATTTATGGCATGAAACAACTCGAAGT
>Quercus_nigra
TCGCATTCAGTAAAGATTTATGATACGTGTATAGGGTGTACTCAATGTGTCAGAGCTTGTCCCACAGATGTATTAGAAATGATACCTTGGGACGGATGTAAAGCTAAGCAAATTGCTTCTGCTCCAAGAACGGAGGACTGTGTTGGTTGTAAGAGATGCGAATCCGCCTGTCCAACGGATTTCTTGAGTGTTCGAGTTTATTTATGGCATGAAACAACTCGAAGC
>Ricinus_communis
TCGCATTCAGTAAAGATTTATGATACATGTATAGGGTGTACTCAATGTGTCCGAGCCTGCCCCACAGATGTATTAGAAATGATACCTTGGGATGGGTGTAAATCTAAGCAAATCGCTTCTGCTCCAAGAACAGAAGACTGTGTTGGTTGTAAGAGATGTGAATCCGCCTGTCCAACTGATTTCTTGAGTGTTCGAGTTTATTTATGGCATGAAACAACCCGAAGC
>Salix_babylonica
TCACATTCAGTAAAAATCTATGATACATGTATAGGGTGTACTCAATGTGTCCGGGCCTGCCCCACGGATGTATTAGAAATGATACCTTGGGACGGGTGTAAAGCTAAGCAAATTGCTTCTGCTCCAAGAACGGAAGACTGTGTTGGCTGTAAGAGATGCGAATCCGCCTGTCCAACTGATTTCTTGAGTGTTCGAGTTTATCTATGGCATGAAACAACTCGAAGC
>Sloanea_australis
TCACATTCAGTAAAGATTTATGATACATGCATAGGGTGTACTCAATGTGTCCGAGCCTGCCCTACAGATGTATTAGAAATGATACCTTGGGACGGATGTAAAGCTAAGCAAATTGCTTCTGCTCCAAGAACAGAGGACTGCGTCGGTTGTAAAAGATGTGAGTCCGCCTGTCCAACCGATTTCTTGAGTGTTCGAGTTTATTTATGGCATGAAACAACGCGAAGC
>Spondias_tuberosa
TCACATTCAGTAAAGATTTATGATACATGTATAGGGTGTACTCAATGTGTCCGTGCCTGCCCCACAGATGTATTAGAAATGATACCTTGGGACGGGTGTAAAGCTAAGCAAATTGCTTCTGCTCCAAGAACAGAGGACTGTGTTGGTTGTAAGAGATGTGAATCTGCCTGTCCAACGGATTTCTTGAGTGTTCGAGTTTATTTATGGCATGAAACAACTCGAAGC
>Staphylea_colchica
TCACATTCAGTAAAGATTTATGATACATGTATAGGTTGTACTCAATGTGTCCGAGCATGCCCCACGGATGTATTAGAAATGATACCTTGGGACGGATGTAAAGCTAAGCAAATTGCTTCTGCTCCAAGAACGGAGGACTGCGTTGGTTGTAAGAGATGTGAATCCGCCTGTCCAACGGATTTTTTGAGTGTTCGAGTTTATTTATGGCATGAAACAACTCGAAGC
>Tetraena_mongolica
TCACATTCAGTAAAGATTTATGATACATGTATAGGGTGTACTCAATGTGTCCGAGCTTGCCCCACAGATGTATTAGAAATGATACCTTGGGATGGATGTAAAGCTAAGCAAATTGCTTCTGCTCCGAGAACAGAGGACTGTGTCGGTTGTAAGAGATGCGAATCCGCCTGCCCAACCGATTTCTTGAGTGTACGAGTTTACTTGTCGAATGAAACAACTAGAAGC
>Vitis_acerifolia
TCACATTCAGTAAAGATTTATGATACATGTATAGGGTGTACTCAATGTGTCCGTGCCTGCCCCACAGATGTATTAGAAATGATACCTTGGGACGGATGTAAAGCTAAGCAAATTGCTTCTGCTCCAAGGACAGAAGACTGCGTCGGTTGTAAGAGATGTGAATCTGCCTGTCCAACAGATTTCTTGAGTGTTCGGGTTTATTTATGGCATGAAACAACTCGCAGC
>Viviania_marifolia
TCACATTCAGTAAAGATTTATGATACATGCATAGGGTGTACTCAATGTGTCCGAGCCTGCCCCACAGATGTATTAGAAATGATACCTTGGGACGGATGTAAAGCTAAGCAAATAGCCTCTGCTCCAAGAACAGAGGACTGTGTCGGTTGTAAAAGATGTGAATCCGCTTGTCCAACAGATTTTTTGAGTGTTAGGGTTTATTTATGGCATGAAACAACCCGAAGC
