# Supplementary material for: ­Complete plastid genome sequences of two species of the Neotropical genus Brunellia (Brunelliaceae)
Source: PeerJ. 2020 Jan 28;8:e8392. doi: 10.7717/peerj.8392 (PMC6993752; doi:10.7717/peerj.8392)
Supplement: Supplemental Information 2 [file peerj-08-8392-s002.zip › Alignments/PSAI.fasta]

>Aquilaria_yunnanensis
ATGACAACTCTCAGCTTACCCTCCATTTTTGTGCCTTTAGTGGGCCTAGTATTTCCGGCAATTGCAATGGCTTCTTTATCTTTTTATGTTCAAAGAACTAAGATTTTT
>Arabidopsis_thaliana
ATGACAACTTTCAACTTACCCTCTATTTTTGTGCCTTTAGTAGGCCTAGTCTTTCCGGCAATTGCAATGGCTTCTTTATTTCTTCATATTCAAAAAAATAAGATTTTT
>Arabis_alpina
ATGACAACTTTTAACTTACCCTCTATTTTTGTGCCTTTAGTAGGCCTAGTCTTTCCGGCACTTGCAATGGCTTCTTTATTTCTTCATATTCAAAAAAATAAGATTTTT
>Arachis_hypogaea
ATGATA------AACTTACCTTCCATTTTTGTGCCTTTAGTGGGCCTAGTATTTCCGGCACTTGCAATGGCTTCTTTATTTCTTTATGTTCAAAAGAACAAGATCTTT
>Averrhoa_carambola
ATGACAACTTTCAATTTACCTTCTATTTTTGTGCCTTTAGTGGGCCTAGTATTTCCGGCAATTGCAATGGCTTCTTTATCTCTTCATGTTCAAAAAAACAAGATTGTT
>Brunellia_antioquensis
ATGACAACTTTCAACTTACCCTCTATTTTTGTGCCTTTAGTGGGCCTAGTTTTTCCGGCAATTGCAATGGCTTCTTTATTTCTTCATGTTCAAAAAAACAAGATTCTT
>Brunellia_trianae
ATGACAACTTTCAACTTACCCTCTATTTTTGTGCCTTTAGTGGGCCTAGTTTTTCCGGCAATTGCAATGGCTTCTTTATTTCTTCATGTTCAAAAAAACAAGATTCTT
>Bulnesia_arborea
ATGACATTTCTAAGCTTTCCCTCTATTTTTGTCCCTTTAGTGGGTTTAGTATTTCCGGCAATTGCAATGGCTTCTTTATTTCTTTATATTCAAAAAAACAAAATTTCG
>Carica_papaya
ATG---------AACTTACCCTCTATTTTTGTGCCTTTAGTGGGCCTAGTATTTCCGGCAATTGCAATGGCTTCTTTATCTCTTCATGTTCAAAAAAATAAGATTGTT
>Castanea_mollissima
ATGACA------AATTTACCCTCTTTTTTTGTGCCTTTCGTGGGCCTAATATTGCCGGCAATTGCGATGGCTTCTTTATCTCTTCATATTCAAAAAAACAAGATTTTT
>Catha_edulis
ATGACAACTTTCAATGTACCCTCTATTTTTGTGCCTTTGGTAGGCCTAGTTGTTCCGGCAATTGCAATGGCTTCTTTATCTCTTCATGTTCAAAGAAACAAGATTTTT
>Ceratopetalum_apetalum
ATGACAACTTTCAACTTACCCTCTATTTTTGTGCCTTTAGTGGGCCTAGTTTTTCCGGCAATTGCAATGGCTTCTTTATCTCTTCATGTTCAAAAAAACAAGATTCTT
>Citrus_sinensis
ATGACAATTCTCAGCTTTCCCTCTATTTTTGTGCCTTTAGTGGGCCTAGTATTTCCGGCAATGGCAATGGCTTCGTTATTTCTTTATCTTGAAAAAAATAAGATTTTG
>Cucumis_melo
ATGACAACTCTCACCTTACCCTCTATTTTTGTGCCTTTAGTGGGCCTAGTATTTCCGGCAATTGCAATGGCTTCTTTATTTCTTCATGTTCAAAAAAACAAGATTTTT
>Eucalyptus_grandis
ATGATAATTTTCAACTTACCCTCTTTCTTTGTGCCTTTAGTGGGCCTAGTATTTCCGGCAATTGCAATGGCTTCTTTATCTCTTCATGTTCAAAAAAACAAGATTTTT
>Euonymus_japonicus
ATGACAACTTTCAACGTACCCTCTATTTTTGTGCCTTTGGTAGGCCTAGTTGTTCCGGCAATTGCAATGGCTTCTTTATCTCTTCATGTTCAAAGAAATAAGATTGTT
>Ficus_racemosa
ATGACAACTATCAACTTACCCGCTATTTTTGTGCCTTTAGTAGGCTTAGTATTTCCGGCAATTGCAATGGTTTCTTTATCTCTTCATGTTCAAAAAAACAAGATCTTT
>Glycine_max
ATG------ATAAACTTTCCTTCCATTTTTGTTCCTCTAGTAGGCCTAGTATTTCCGGCAATTGCAATGGCTTCTTTATTTCTTCATGTTCAAAAAAACAAGATTTTT
>Gossypium_arboreum
ATGACAACTTTCAGTTTTCCCTCTATTTTTGTGCCTTTAGTAGGCCTAGTATTTCCGGCAATTGCAATGGCTTCTTTATCTTTGTATGTTCAAAAAACTAAGATTTTT
>Heritiera_angustata
ATGACAACTTTCAGCTTTCCCTCTATTTTTGTGCCTTTAGTAGGCCTAGTATTTCCGGCAATTGCAATGGCTTCTTTATCTTTGTATGTTCAAAAAACTAAGATTTTT
>Heuchera_sanguinea
ATGACAACTTTCAACTTACCCTCTATTTTTGTGCCTTTAGTGGGCCTAGTATTTCCGGCAATTGCAATGGCTTCTTTATCTCTTCATGTTCAAAGAAACAGGATTTTT
>Jatropha_curcas
ATGACAATTCTTAACCTACCCTCCATTTTTGTGCCTTTAGTGGGCTTAGTATTTCCGGCAATTGCAATGGCTTCTTTATCTCTTCATGTTCAAAAAACAAGATTGTTT
>Larrea_tridentata
ATGACAGTTATTAGCTTTCCCTCTATTTTTGTGCCTTTAGTAGGCTTAGTATTTCCGGCAATTGCAATGGCTTCTTTATTTCTTTATATTCAAAGAAACAAAATTTCG
>Liquidambar_styraciflua
ATGATAAATTTCAACTTACCCGCTGTCTTGGTGCCTTTAGTGGGCCTAGTATTTCCGGCAATGGCAATGGCTTCTTTACCTCTTCCTATTCAAAAAAACAAGATTTTT
>Manihot_esculenta
ATGACAATTCTCAACTTACCCTCCATTTTTGTGCCTTTAGTGGGCTTAGTATTTCCGGCAATTGCAATGGCTTCTTTATTTCTTTATGTTCAAAAAAACAAGATTTTT
>Morus_indica
ATGACAACTATCAACTTACCCGCTATTTTTGTGCCTTTAGTGGGCTTAGTATTTCCGGCAATTGCAATGGTTTCTTTATCTCTTCATGTTCAAAAAAACAAGATTTTT
>Oenothera_parviflora
ATG---------GACTTCCCCTCTATTTTTGTGCCTTTAGTGGGCCTAGTATTTCCGGCAATTGCAATGGCTTCTTTATCTCTTCATGTTGAAAACAACAAGATTGTT
>Oxalis_latifolia
ATGACAACTTTGAATTTACCTTCTATTTTTGTGCCTTTAGTGGGCCTAGTATTTCCGGCAATTGCAATGGCTTCTTTATCTCTTCATGTTCAAAAAAACAAGATTGTT
>Parnassia_brevistyla
ATGACAACTTTCAGCATACCCTCTATTTTTGTGCCTTTGGTAGGCCTAGTTGTTCCGGCAATTGCAATGGCTTCTTTATCTCTTCATGTTCAAAGAAACAAGATTTTT
>Passiflora_biflora
ATGACAATTCTCAACTTACCCCCTATTTTTGTGCCTTTAGTAGGCTTAGTCTTTCCAGCAATTGCAATGGCTTCTTTATCTCTTCATGTGCAAAAAAACAAGATTTTT
>Pelargonium_quercifolium
ATGACAACTCTTAACTTACCCTCCATTTTAGTGCCTTTAGTAGGCCTAGTATTTCCGGCATTTGCAATGGCTTCTTTATTTCTTCATGTTCAAAAAAACAAGATTTTG
>Pentactina_rupicola
ATGATAACTCTCAGCTTCCCCTCCATTTTTGTGCCTTTAGTGGGCTTAGTATTTCCGGCACTTGCAATGGCTTCTTTATTTCTTTATGTTCAAAAAAACAAAATTTTT
>Populus_alba
ATGACAATTCTCAACTTACCCTCTATTTTTGTGCCTTTAGTGGGCTTAGTATTTCCGGCAATTGCAATGGCTTCTTTATCTCTTCATGTTCAAAAAAACAAGATTTTT
>Prunus_persica
ATGATAACTTTCAGCTTCCCCTCAATTTTTGTGCCTTTAGTGGGCTTAGTATTTCCGGCAATTGCAATGGCTTCTTTATCTCTTTATGTTCAAAAAAACAAGATTTTT
>Quercus_nigra
ATGACA------AATTTACCCTCTTTTTTTGTGCCTTTCGTGGGCCTAATATTGCCGGCAATTGCGATGGCTTCTTTATCTCTTCATATTCAAAAAAACAAGATTTTT
>Ricinus_communis
ATGACAATTCTCAGCTTACCCTCCATTTTTGTGCCTTTAGTAGGCTTAGTATTTCCGGCAATTGCGATGGCTTCCTTATCTCTTCATGTTCAAAAAAACAAGATTTTT
>Salix_babylonica
ATGACAATTCTCAACTTACCCTCTATTTTTGTGCCTTTAGTGGGCTTAGTATTTCCGGCAATTGCAATGGCTTCTTTATCTCTTCATGTTCAAACAGACCAAATTGTT
>Sloanea_australis
ATGACAACTTTCAACTTACCCTCTATTTTTGTGCCTTTAGTGGGCCTAGTTTTTCCGGCAATTGCAATGGCTTCTTTATCTCTTCATGTTCAAAAAAACAAGATTCTT
>Spondias_tuberosa
ATGACAATTCTCAACTTACCCTCTATTTTTGTGCCTTTAGTGGGCCTAGTATTTCCGGCAATTGCAATGGCTTCTTTATCTCTTCATGTTCAAAAAAATAAGATTTTT
>Staphylea_colchica
ATGACAATTCTCAACTTACCCTCTATTTTGGTGCCTTTAGTGGGCCTAGTATTTCCGGCAATTGCAATGGCTTCTTTATTTCTTTTTGTTCAAAGAAACAAAATTTTT
>Tetraena_mongolica
ATGACATTTTTTAACTTTCCCTCTATTTTTGTGCCTTTCGTGGGCTTAGTATTTCCGGCAATTGCAATGGCTTCTTTATTTCTTAATATTCAAAAAAAAAAAATTTTG
>Vitis_acerifolia
ATGATAACTCT-AACTTACCCTCTATTTTGGTGCCTTTAGTGGGCCTAGTATTTCCGGCAATTGCAATGGCTTCGTTATTTCTTCATGTTCAAAAAAACAAGATTTTT
>Viviania_marifolia
ATGACAACTCTCAGCTTACCCTCTATTTTTGTGCCTTTAGTGGGCCTAGTCTTTCCGGCACTTGCAATGGCTTCTTTATTTCTTCATGTTCAAAAAAACAAGATTTTT
