# Supplementary material for: ­Complete plastid genome sequences of two species of the Neotropical genus Brunellia (Brunelliaceae)
Source: PeerJ. 2020 Jan 28;8:e8392. doi: 10.7717/peerj.8392 (PMC6993752; doi:10.7717/peerj.8392)
Supplement: Supplemental Information 2 [file peerj-08-8392-s002.zip › Alignments/PSAJ.fasta]

>Aquilaria_yunnanensis
ATGCGAGATCTAAAAACATATCTTTCTGTAGCACCAGTACTAAGTACTCTATGGTTTGGTTCTTTAGCGGGTTTATTGATAGAGATCAATCGTTTATTCCCGGATGCGTTGACATTTCCTTTT
>Arabidopsis_thaliana
ATGCGAGATCTAAAAACATATCTTTCCGTAGCACCGGTACTAAGTACTCTATGGTTCGGTTCGTTAGCAGGTTTATTAATAGAGATTAATCGTTTATTTCCAGATGCATTAACATTTCCCTTT
>Arabis_alpina
ATGCGAGATCTAAAAACATATCTTTCCGTAGCACCGGTACTAAGTACTCTATGGTTCGGTTCGTTAGCAGGTTTATTAATAGAGATTAATCGTTTATTTCCAGATGCATTAACATTTCCCTTT
>Arachis_hypogaea
ATGCGAGATCTTAAAACATATCTCTCCGTGGCACCAGTGGTAAGTACTCTATGGTTCGGAGCTTTAGCGGGTCTATTGATCGAAATCAATCGTTTTTTTCCGGATGCATTGATATTCCCCTTT
>Averrhoa_carambola
ATGCGAGATCTAAAAACATATCTCTCAGTGGCACCGGTACTAAGTACTCTATGGTTCGGATCTTTAGCGGGTCTATTGATAGAGATCAATCGTTTATTTCCGGATGCGTTGACATTTCCTTTT
>Brunellia_antioquensis
ATGCGAGATCTAAAAACATATCTCTCCGTGGCACCGGTACTAAGTACTCTATGGTTCGGGGCTTTAGCAGGCCTATTGATAGAGATCAATCGTTTATTTCCGGATGCGTTGACATTCCCCTTT
>Brunellia_trianae
ATGCGAGATCTAAAAACATATCTCTCCGTGGCACCGGTACTAAGTACTCTATGGTTCGGGGCTTTAGCAGGCCTATTGATAGAGATCAATCGTTTATTTCCGGATGCGTTGACATTCCCCTTT
>Bulnesia_arborea
ATGCGAGATCTAAAAACATATCTCTCTACGGCACCGGTATTAAGTACTCTATGGTTTGGATCTTTAGCAGGTCTATTAATAGAAATTAATCGTTTTTTCCCCGATGCGTTGACATTCCCCTTT
>Carica_papaya
ATGCGCGATCTAAAAACATATCTTTCCGTAGCACCGGTACTAAGTACTCTATGGTTCGGTTCTTTAGCAGGTTTATTGATCGAGATTAATCGTTTATTTCCAGATGCATTGACATTCCCCTTT
>Castanea_mollissima
ATGCGAGATCTAAAAACATATCTCTCCGTGGCGCCGGTAGTAAGTACTATATGGTTCGGGTTTTTAGCAGGTCTATTGATAGAGATCAATCGTTTATTTCCGGATGCGCTGATATTCCCCTTT
>Catha_edulis
ATGCGGGATCTAAAAACATATCTCTCCACGGCACCGGTACTAAGTACTTTATGGTTTGGGTCTTTAGCAGGTCTATTGATAGAGATTAATCGTTTTTTCCCAGATGCGTTGACATTCCCTTTT
>Ceratopetalum_apetalum
ATGCGAGATCTAAAAACATATCTCTCCGTGGCACCGGTACTAAGTACTCTATGGTTCGGGTCTTTAGCAGGTCTATTGATAGAGATCAATCGTTTATTTCCGGATGCGTTGACATTCCCCTTT
>Citrus_sinensis
ATGCGAGATCTAAAAACATATCTTTCCGTGGCACCGGTACTAAGTACTCTATGGTTCGGGTCTTTAGCAGGGTTATTGATAGAAATCAACCGTTTATTCCCCGACGCATTGACATTTCCTTTT
>Cucumis_melo
ATGCGAGATCTAAAAACATATCTCTCCGTGGCACCGGTAGTAAGTACTATATGGTTCGGGGCTTTAGCGGGTCTATTAATCGAGATCAATCGTTTATTCCCGGATGCGTTGGTATTCCCGTTT
>Eucalyptus_grandis
ATGCGAGATCTAAAAACATATCTTTCCGTGGCACCGGTACTAAGTACTCTATGGTTTGGGGCTTTAGCAGGTCTTTTGATAGAGATCAATCGTTTATTTCCGGATGCGTTGACATTCCCTTTT
>Euonymus_japonicus
ATGCGAGATCTAAAAACATATCTCTCCGCGGCACCGGTACTAAGTACTTTATGGTTTGGGTCTTTAGCAGGTCTATTGATAGAGATTAATCGTTTTTTCCCAGATGCGTTGACATTCCCTTTT
>Ficus_racemosa
ATGCGAAATCTAAAAACATACCTTTCCGTGGCACCGGTAGTAAGTACTCTATGGTTTGGGTCTTTAGCAGGTTTATTGATAGAGATCAATCGTTTATTTCCAGATGCGTTGATATTCCCTTTT
>Glycine_max
ATGCGAGATCTAAAAACATATCTTTCCGTGGCACCAGTAGTAAGTACTCTATGGTTCGGGGCTTTGGCGGGTCTCTTGATAGAGATCAATCGTTTTTTTCCAGATGCATTGATATTCCCTTTT
>Gossypium_arboreum
ATGCGAGATCTAAAAACATATCTTTCCGTAGCACCGGTACTAAGTACTCTCTGGTTCGGTTCTTTAGCGGGTTTATTGATAGAGATCAATCGTTTCTTCCCGGATGCGTTAACATTCCCTTTT
>Heritiera_angustata
ATGCGAGATCTAAAAACATATCTTTCCGTAGCACCGGTACTAAGTACTCTCTGGTTCGGTTCTTTAGCGGGTTTATTGATAGAGATCAATCGTTTCTTCCCGGATGCGTTAACATTCCCCTTT
>Heuchera_sanguinea
ATGCGAGATCTAAAAACATATCTTTCCGTGGCACCGGTACTAAGTACTCTATGGTTCGGGGCTTTAGCAGGTTTATTGATAGAGATCAATCGTTTATTCCCGGATGCGTTGACATTCCCTTTT
>Jatropha_curcas
ATGCGAGATCTAAAAACATATCTATCGGTGGCACCGGTAATAAGTACTCTATGGTTTGGGTCTTTAGCAGGTCTATTGATAGAGATCAATCGTTTTTTCCCAGATGCGTTGACATTCCCCTTT
>Larrea_tridentata
ATGCGAAATCTAAAAACATATCTCTCTACAGCACCGGTATTAGGTACTCTATGGTTTGGGTCGTTAGCAGGTCTATTAATAGAGATCAATCGTTTTTTCCCCGATGCGTTGACATTCCCCTTT
>Liquidambar_styraciflua
ATGCGAGATCTAAAAACATATCTCTCCGTAGCACCGGTACTAAGTACTCTATGGTTCGGGTCTTTAGCAGGTCTATTGATAGAGATAAATCGTTTATTCCCGGATGCGTTGACATTCCCCTTT
>Manihot_esculenta
ATGCGAGATCTAAAAACATATTTATCTGTAGCACCGGTAATAAGTACTCTATGGTTTGGGTCTTTAGCAGGTCTATTGATAGAGATCAATCGTTTTTTCCCAGATGCGTTGACATTCCCTTTT
>Morus_indica
ATGCGAAATCTAAAAACATACCTTTCCGTGGCACCGGTAGTAAGTACTCTATGGTTTGGGTCTTTAGCGGGTTTATTGATAGAGATCAATCGTTTATTTCCGGATGCGTTGATATTCCCTTTT
>Oenothera_parviflora
ATGCGAGATCTAAAAACATATCTTTCCGTCGCACCGGTACTAAGTGCTCTCTGGTTCGGGGCTTTAGCGGGTCTATTGATAGAGATCAATCGTTTCTTCCCGGATGCCTTGACATTCCCCTTT
>Oxalis_latifolia
ATGCGAGATCTAAAAACATATCTCTCCGTGGCACCGGTACTAAGTACTCTATGGTTCGGATCTTTAGCGGGTCTATTAATAGAGATTAACCGTTTATTTCCGGATGCGTTGACATTTCCTTTT
>Parnassia_brevistyla
ATGCGAGATCTAAAAACATATCTCTCCGTGGCACCAGTACTAAGTACTTTATGGTTTGGATCTTTAGCAGGTATATTGATAGAAATTAATCGTTTTTTCCCCGATGCATTAACATTCCCTTTT
>Passiflora_biflora
ATGCGAAATCTAAAAACATATTTATCCGTGGCGCCAGTAATAAGTACCCTATGGTTCAGTTCTTTAGCAGGTCTGTTAATAGAGATCAATCGTTTTTTCCCGGATGCGTTGACATTCCCCTTT
>Pelargonium_quercifolium
ATGCGAGATCTAAAAACATATCTCTCCGCGGCGCCGGTACTAAGTACTATATGGTTCGGGGCTTTAGCAGGTCTATTGATAGAGATTAATCGTTTCTTTCCGGATGCGTTAATATTCCCCTTT
>Pentactina_rupicola
ATGCGAGATCTAAAAACATATCTCTCCGTGGCACCGGTAGTAAGTACTCTATGGTTCGGTTCTTTAGCAGGTTTATTGATAGAGATCAATCGTTTTTTTCCGGATGCGTTGATATTCCCCTTT
>Populus_alba
ATGCGAGATCTAAAAACATATCTATCCGTAGCGCCAGTAATAAGTACTCTATGGTTCGGGTCTTTAGCAGGTCTATTGATAGAGATCAATCGTTTTTTCCCGGATGCTTTGACATTCCCTTTT
>Prunus_persica
ATGCGAGATCTAAAAACATATCTCTCCGTGGCACCGGTAGTAAGTGCTTTATGGTTCGGGTCTTTGGCAGGTTTATTGATAGAGATCAATCGTTTTTTTCCGGATGCGTTGATATTCCCCTTT
>Quercus_nigra
ATGCGAGATCTAAAAACATATCTCTCCGTGGCGCCGGTAGTAAGTACTATATGGTTCGGGTTTTTAGCAGGTCTATTGATAGAGATCAATCGTTTATTTCCGGATGCGCTGATATTCCCCTTT
>Ricinus_communis
ATGCGAGATCTAAAAACATATCTATCTGTGGCACCGGTAATAAGTACTCTATGGTTTGCGTCTTTAGCAGGTCTATTGATTGAGATCAATCGTTTTTTCCCGGATGCGTTGACATTCCCCTTT
>Salix_babylonica
ATGCGAGATCTAAAAACATATCTATCCGTAGCACCAGTAATAAGTACTCTATGGTTCGGGTCTTTAGCAGGTCTATTGATAGAGATCAATCGTTTTTTCCCGGATGCTTTGACATTCCCTTTT
>Sloanea_australis
ATGCGAGATCTAAAAACATATCTCTCCGTGGCACCGGTACTAAGTACTTTATGGTTCGGGGCTTTAGCAGGTCTATTGATAGAGATCAATCGTTTATTTCCAGATGCGTTGACATTTCCTTTT
>Spondias_tuberosa
ATGCGAGATCTAAAAACATATCTTTCCGTGGCCCCGGTACTAAGTACTCTATGGTTCGGGTCTTTAGCAGGTTTATTGATAGAAATCAATCGTTTATTCCCCGATGCGTTGACATTTCCTTTT
>Staphylea_colchica
ATGCGAGATCTAAAAACATATCTCTCCGTGGCACCGGTACTAAGTGCTCTATGGTTCGGTTCTTTGGCAGGTCTATTGATAGAGATCAATCGTTTTTTCCCAGATGCGCTGACATTCCCTTTT
>Tetraena_mongolica
ATGCGAGATTTAAAAACATATCTCTCTGTGGCACCGGTATTAAGCACTCTATGGTTTGGTTCTTTAGCAGGTCTGTTGATAGAGATCAATCGTTTTTTCCCAGATGCGTTGACATTCCCTTTT
>Vitis_acerifolia
ATGCGAGATCTAAAAACATATCTTTCCACGGCACCGGTACTAAGTACTATATGGTTCGGGTCCTTAGCAGGTCTATTGATAGAGATTAATCGTTTATTCCCGGATGCGTTGACATTCCCTTTT
>Viviania_marifolia
ATGCGAGACCTAAAAACATATCTCTCTGCGGCACCGGTACTAAGTACTCTATGGTTCGGGGCTTTAGCAGGTCTATTGATAGAGATCAATCGTTTATTCCCAGATGCATTGACATTCCCCTTT
