# Supplementary material for: ­Complete plastid genome sequences of two species of the Neotropical genus Brunellia (Brunelliaceae)
Source: PeerJ. 2020 Jan 28;8:e8392. doi: 10.7717/peerj.8392 (PMC6993752; doi:10.7717/peerj.8392)
Supplement: Supplemental Information 2 [file peerj-08-8392-s002.zip › Alignments/PSBA.fasta]

>Aquilaria_yunnanensis
ATGACTGCAATTTTAGAGAGACGCGAAAGCGAAAGCCTATGGGGTCGCTTCTGTAACTGGATAACTAGTACTGAAAACCGTCTTTACATCGGATGGTTTGGTGTGTTGATGATCCCTACTTTATTGACCGCAACTTCCGTATTCATTATTGCCTTCATTGCTGCTCCTCCAGTAGATATTGATGGTATTCGTGAACCTGTTTCTGGGTCTCTACTTTATGGCAACAATATTATTTCTGGTGCCATTATTCCGACTTCTGCAGCTATAGGTTTGCACTTTTACCCAATCTGGGAAGCGGCATCCGTTGATGAATGGTTATACAATGGTGGTCCTTATGAGCTAATTGTTCTCCACTTCTTACTTGGTGTAGCTTGTTACATGGGTCGTGAGTGGGAACTTAGTTTCCGTTTGGGTATGCGCCCCTGGATCGCTGTTGCATATTCAGCTCCTGTTGCAGCTGCTACCGCCGTTTTCTTGATCTATCCAATTGGTCAAGGGAGTTTCTCTGATGGTATGCCTCTAGGAATCTCTGGTACTTTCAACTTTATGATTGTATTCCAGGCTGAACACAACATCCTTATGCACCCATTTCACATGTTAGGCGTAGCTGGTGTATTCGGCGGCTCCCTATTCAGTGCTATGCATGGTTCCTTGGTAACCTCTAGTTTGATCAGGGAAACTACAGAAAACGAATCCGCAAATGAAGGTTATAGATTCGGTCAAGAGGAAGAAACCTATAATATTGTAGCTGCTCATGGTTATTTTGGTCGATTGATCTTCCAATATGCTAGTTTCAACAATTCTCGCTCTTTACATTTCTTCTTAGCTGCTTGGCCTGTTGTAGGTATCTGGTTCACTGCTTTAGGTATCAGCACTATGGCTTTCAACCTAAATGGTTTCAATTTCAACCAATCCGTAGTTGATAGTCAAGGTCGTGTAATTAATACTTGGGCTGATATTATTAATCGTGCTAACCTTGGTATGGAAGTTATGCATGAACGTAATGCTCATAACTTCCCCCTAGACCTAGCTGCTATTGAAGCTCCATCTACAGGA
>Arabidopsis_thaliana
ATGACTGCAATTTTAGAGAGACGCGAAAGCGAAAGCCTATGGGGTCGCTTCTGTAACTGGATAACTAGCACTGAAAACCGTCTTTACATTGGATGGTTTGGTGTTTTGATGATCCCTACCTTATTGACCGCAACTTCTGTTTTTATTATCGCATTCATTGCTGCTCCTCCAGTAGATATTGATGGTATTCGTGAACCTGTTTCTGGATCTCTTCTTTACGGAAACAATATTATTTCCGGTGCCATTATTCCTACTTCTGCAGCTATTGGATTGCATTTTTACCCAATCTGGGAAGCTGCATCCGTTGATGAATGGCTATACAACGGCGGTCCTTATGAACTAATTGTTCTACACTTTTTACTTGGTGTAGCTTGTTATATGGGTCGTGAGTGGGAACTTAGTTTCCGTCTGGGTATGCGTCCTTGGATTGCTGTTGCATATTCAGCTCCTGTTGCAGCTGCGACTGCTGTTTTCTTGATCTATCCAATTGGTCAGGGAAGTTTTTCTGATGGTATGCCTCTAGGAATCTCTGGTACTTTCAACTTTATGATTGTATTCCAGGCTGAGCACAACATTCTTATGCACCCATTTCACATGTTAGGTGTAGCTGGTGTATTCGGCGGCTCCCTTTTTAGTGCTATGCATGGTTCCTTGGTAACTTCTAGTTTGATCAGGGAAACCACAGAAAATGAATCTGCTAATGAAGGTTACAGATTCGGGCAAGAAGAAGAAACTTACAACATTGTAGCTGCTCACGGTTATTTTGGCCGATTGATTTTCCAATATGCTAGTTTCAACAATTCTCGTTCTTTACATTTCTTCTTAGCGGCTTGGCCGGTAGTAGGTATTTGGTTTACTGCTTTAGGTATTAGTACTATGGCTTTCAACCTAAATGGTTTCAATTTCAACCAATCAGTAGTTGATAGTCAAGGACGTGTTATTAATACTTGGGCTGATATTATTAACCGTGCTAACCTTGGTATGGAAGTTATGCATGAACGTAATGCTCACAACTTCCCTCTAGACCTAGCTGCTGTTGAGGCTCCATCTACAGGA
>Arabis_alpina
ATGACTGCAATTTTAGAGAGACGCGAAAGCGAAAGCCTATGGGGTCGCTTCTGTAACTGGATAACCAGCACTGAAAATCGTCTTTACATTGGATGGTTTGGTGTTTTGATGATCCCTACCTTATTGACCGCAACTTCCGTTTTTATTATCGCATTCATTGCTGCTCCTCCAGTAGATATTGATGGTATTCGTGAACCTGTTTCTGGATCTCTTCTTTACGGAAACAATATTATTTCAGGTGCCATTATTCCTACTTCTGCAGCTATTGGTTTGCATTTTTACCCGATCTGGGAAGCTGCATCCGTTGATGAATGGCTATACAACGGCGGTCCTTATGAACTAATTGTTCTACACTTTTTACTTGGTGTAGCTTGTTATATGGGTCGTGAGTGGGAACTTAGTTTCCGTCTGGGTATGCGTCCTTGGATTGCTGTTGCATATTCAGCTCCTGTTGCAGCTGCAACTGCTGTTTTCTTGATTTACCCAATTGGTCAAGGAAGTTTTTCTGATGGTATGCCTCTAGGAATCTCTGGTACTTTCAACTTTATGATTGTATTCCAGGCTGAGCACAACATTCTTATGCACCCATTTCACATGTTAGGTGTAGCTGGTGTATTCGGCGGCTCCTTATTTAGTGCTATGCATGGTTCCTTGGTAACTTCTAGTTTGATCAGGGAAACCACAGAAAATGAATCTGCTAATGAAGGTTACAGATTCGGACAAGAAGAAGAAACTTACAACATTGTAGCTGCTCATGGTTATTTTGGCCGATTGATCTTCCAATATGCTAGTTTCAACAATTCTCGTTCTTTACATTTCTTCTTAGCGGCTTGGCCGGTAGTAGGTATTTGGTTTACTGCTTTAGGTATTAGCACCATGGCTTTCAACCTAAATGGTTTCAATTTCAACCAATCAGTAGTTGATAGTCAAGGACGCGTTATTAATACTTGGGCTGATATTATTAACCGTGCTAACCTTGGTATGGAAGTTATGCATGAACGTAATGCTCACAACTTCCCTCTAGACCTAGCTGTTGTTGAGGCTCCATCTACAGGA
>Arachis_hypogaea
ATGACTGCAATTTTAGAGAGACGCGAGAGCGAAAGCCTATGGGGTCGCTTCTGTAACTGGATAACCAGCACTGAAAACCGTCTTTACATTGGATGGTTTGGTGTTTTGATGATCCCTACTTTATTGACCGCAACTTCTGTATTTATTATCGCTTTCATTGCTGCCCCTCCAGTAGATATTGATGGTATTCGTGAGCCTGTTTCTGGATCTCTACTTTATGGAAACAATATTATTTCGGGTGCCATTATTCCTACTTCGGCGGCTATAGGTTTGCACTTTTACCCGATATGGGAAGCGGCATCTGTTGATGAATGGTTATACAATGGCGGTCCTTATGAACTAATTGTTCTACACTTCTTACTTGGTGTAGCTTGTTACATGGGTCGTGAGTGGGAACTGAGTTTTCGTCTGGGTATGCGCCCTTGGATTGCTGTTGCATATTCAGCTCCTGTTGCAGCGGCTACTGCTGTTTTCTTGATCTATCCAATTGGTCAAGGAAGCTTTTCGGATGGTATGCCTCTAGGAATTTCTGGTACCTTCAATTTTATGATTGTATTTCAGGCTGAACACAATATTCTTATGCATCCATTTCATATGTTAGGCGTAGCTGGTGTATTCGGCGGCTCCCTATTCAGTGCAATGCACGGTTCCTTGGTAACTTCTAGTTTGATTAGGGAAACCACAGAAAATGAATCTGCTAATGAAGGTTACAGATTCGGTCAAGAGGAAGAAACCTATAATATTGTGGCTGCTCATGGTTATTTTGGACGATTGATCTTCCAATATGCTAGTTTCAACAATTCTCGTTCTTTACATTTCTTCCTAGCTGCTTGGCCTGTAGTAGGTATCTGGTTTACCGCGTTAGGTATTAGCACTATGGCTTTCAATTTAAATGGTTTCAATTTCAACCAATCTGTAGTTGATAGTCAAGGTCGTGTAATTAACACCTGGGCTGATATTATTAACCGAGCTAATCTTGGTATGGAAGTTATGCATGAACGTAATGCTCATAACTTCCCTCTAGACCTAGCTGCAGTCGAGGCTCCATCTCTAGGA
>Averrhoa_carambola
ATGACTGCAATTTTAGAGAGACGCGAAAGCGAAAGCCTATGGGGTCGTTTCTGTAACTGGATAACTAGCACTGAAAACCGTCTTTACATCGGATGGTTTGGTGTTTTGATGATCCCTACTTTATTGACTGCAACTTCTGTATTTATTATTGCTTTCATTGCTGCTCCTCCAGTAGATATTGATGGTATTCGTGAACCTGTTTCTGGATCTTTACTTTATGGAAACAATATTATTTCTGGTGCCATTATTCCTACTTCTGCAGCTATAGGTTTGCACTTTTACCCGATATGGGAAGCGGCATCCGTTGATGAATGGTTATACAATGGCGGTCCTTATGAGCTAATTGTTCTACATTTCTTGCTTGGTGTAGCTTGTTACATGGGTCGTGAGTGGGAACTGAGTTTCCGTCTGGGTATGCGCCCTTGGATCGCTGTTGCATATTCAGCTCCTGTTGCAGCTGCTACTGCAGTTTTCTTGATCTATCCGATTGGTCAAGGAAGCTTTTCTGATGGTATGCCCCTAGGAATTTCTGGTACTTTCAACTTCATGATTGTATTCCAGGCTGAGCACAACATCCTTATGCACCCATTTCACATGTTAGGTGTAGCTGGTGTATTCGGCGGCTCCCTATTCAGTGCTATGCATGGTTCCTTGGTAACTTCTAGTTTGATCAGGGAAACCACAGAAAATGAATCTGCTAATGAAGGTTACAGATTCGGTCAAGAGGAAGAAACTTATAATATCGTAGCAGCTCATGGTTATTTTGGCCGATTGATCTTCCAATATGCTAGTTTCAACAATTCTCGTTCTTTACATTTCTTCCTAGCTGCTTGGCCTGTAGTAGGTATCTGGTTCACTGCTTTAGGTATCAGTACTATGGCTTTCAACCTAAATGGTTTCAATTTCAACCAATCTGTAGTTGATAGTCAAGGTCGTGTAATTAATACCTGGGCTGATATTATTAACCGTGCTAACCTTGGTATGGAAGTTATGCATGAACGTAATGCTCATAATTTCCCTCTAGACCTAGCTGCTGTTGAAGTTCCATCTACAGGA
>Brunellia_antioquensis
ATGACTGCAATTTTAGAGAGACGCGAAAGCGAAAGCCTATGGGGTCGCTTCTGTAACTGGATAACCGGCACTGAAAACCGCCTTTACATCGGATGGTTTGGTGTTTTGATGATCCCTACTTTATTGACCGCAACTTCTGTATTTATTATCGCTTTCATTGCTGCTCCTCCAGTAGATATTGATGGTATTCGTGAACCTGTTTCTGGATCTCTACTTTATGGAAACAATATTATTTCTGGTGCCATTATTCCTACTTCGGCGGCTATAGGTTTGCACTTTTACCCGATATGGGAAGCGGCATCCGTTGATGAATGGTTATACAACGGCGGTCCTTACGAGCTAATTGTTCTACATTTCTTACTGGGCGTAGCTTGTTACATGGGTCGTGAGTGGGAACTTAGTTTCCGTCTGGGTATGCGCCCTTGGATTGCTGTTGCATATTCAGCTCCTGTTGCAGCTGCTACTGCTGTTTTCTTGATTTATCCAATTGGTCAAGGAAGCTTTTCTGATGGTATGCCTCTAGGAATCTCTGGTACTTTCAACTTCATGATTGTATTCCAGGCTGAACACAACATCCTTATGCACCCATTTCATATGTTAGGCGTAGCTGGTGTATTCGGCGGCTCCCTATTCAGTGCTATGCATGGTTCCTTGGTAACCTCTAGTTTGATCAGGGAAACCACAGAAAATGAATCTGCTAATGAAGGTTACAGATTCGGTCAAGAGGAAGAAACTTATAATATCGTAGCTGCTCATGGTTATTTTGGCCGATTGATCTTCCAATATGCTAGTTTCAACAATTCTCGTTCTTTACATTTCTTCCTAGCCGCTTGGCCTGTAGTAGGTATCTGGTTCACTGCTTTAGGTATCAGCACTATGGCTTTCAATCTAAATGGTTTCAATTTCAACCAATCTGTAGTTGATAGTCAAGGTCGTGTAATCAATACCTGGGCTGATATTATTAACCGTGCTAACCTTGGTATGGAAGTTATGCATGAACGTAATGCTCATAACTTCCCTCTAGACCTAGCTGCTGTCGAAGCTCCATCTACAGGA
>Brunellia_trianae
ATGACTGCAATTTTAGAGAGACGCGAAAGCGAAAGCCTATGGGGTCGCTTCTGTAACTGGATAACCGGCACTGAAAACCGCCTTTACATCGGATGGTTTGGTGTTTTGATGATCCCTACTTTATTGACCGCAACTTCTGTATTTATTATCGCTTTCATTGCTGCTCCTCCAGTAGATATTGATGGTATTCGTGAACCTGTTTCTGGATCTCTACTTTATGGAAACAATATTATTTCTGGTGCCATTATTCCTACTTCGGCGGCTATAGGTTTGCACTTTTACCCGATATGGGAAGCGGCATCCGTTGATGAATGGTTATACAACGGCGGTCCTTACGAGCTAATTGTTCTACATTTCTTACTGGGCGTAGCTTGTTACATGGGTCGTGAGTGGGAACTTAGTTTCCGTCTGGGTATGCGCCCTTGGATTGCTGTTGCATATTCAGCTCCTGTTGCAGCTGCTACTGCTGTTTTCTTGATTTATCCAATTGGTCAAGGAAGCTTTTCTGATGGTATGCCTCTAGGAATCTCTGGTACTTTCAACTTCATGATTGTATTCCAGGCTGAACACAACATCCTTATGCACCCATTTCATATGTTAGGCGTAGCTGGTGTATTCGGCGGCTCCCTATTCAGTGCTATGCATGGTTCCTTGGTAACCTCTAGTTTGATCAGGGAAACCACAGAAAATGAATCTGCTAATGAAGGTTACAGATTCGGTCAAGAGGAAGAAACTTATAATATCGTAGCTGCTCATGGTTATTTTGGCCGATTGATCTTCCAATATGCTAGTTTCAACAATTCTCGTTCTTTACATTTCTTCCTAGCCGCTTGGCCTGTAGTAGGTATCTGGTTCACTGCTTTAGGTATCAGCACTATGGCTTTCAATCTAAATGGTTTCAATTTCAACCAATCTGTAGTTGATAGTCAAGGTCGTGTAATCAATACCTGGGCTGATATTATTAACCGTGCTAACCTTGGTATGGAAGTTATGCATGAACGTAATGCTCATAACTTCCCTCTAGACCTAGCTGCTGTCGAAGCTCCATCTACAGGA
>Bulnesia_arborea
ATGACTGCAATTTTAGAGAGACGCGAAAGCGAAAGCCTATGGGGTCGCTTCTGTAACTGGATCACCAGCACTGAAAACCGTCTTTACATTGGCTGGTTCGGTGTTTTGATGATCCCTACTTTATTAACCGCAACTTCTGTATTTATTATCGCCTTCATTGCTGCTCCTCCAGTAGATATTGATGGTATTCGTGAACCTGTTTCTGGATCTCTACTTTATGGTAACAATATTATTTCTGGTGCCATTATTCCTACTTCTGCAGCTATAGGTTTGCACTTTTACCCAATCTGGGAAGCAGCGTCTGTTGACGAGTGGTTATACAATGGCGGTCCTTATGAGTTAATTGTTCTACACTTCTTACTTGGTGTAGCTTGTTACATGGGTCGTGAGTGGGAACTTAGTTTCCGTTTAGGTATGCGCCCTTGGATTGCTGTTGCATATTCAGCTCCTGTTGCAGCTGCAACTGCTGTTTTCTTGATTTATCCAATTGGTCAAGGAAGTTTTTCTGACGGTATGCCGTTAGGAATCTCTGGTACTTTTAACTTCATGATTGTATTCCAGGCTGAGCACAACATCCTTATGCACCCATTCCACATGTTAGGCGTAGCTGGTGTATTCGGCGGTTCCCTTTTCAGTGCTATGCATGGTTCCTTGGTAACTTCTAGTTTGATCAGGGAAACCACAGAAAATGAATCTGCTAATGCAGGTTATCGATTTGGTCAAGAGGAAGAAACTTATAATATCGTTGCTGCTCATGGTTATTTTGGACGATTAATCTTCCAATATGCTAGTTTTAACAATTCTCGTTCTTTACATTTCTTCCTAGCTGCTTGGCCTGTAGTAGGTATTTGGTTCACTTCTCTAGGTATCAGCACTATGGCTTTTAACTTAAACGGTTTCAATTTCAACCAATCTGTAGTTGATAGTCAAGGTCGCATCATTAATACCTGGGCTGATATTATTAACCGTGCTAACCTTGGTATGGAAGTTATGCATGAACGTAATGCTCACAATTTCCCTCTAGACCTAGCTTCGGTTGAAGCTCCATCTATTGGA
>Carica_papaya
ATGACTGCAATTTTAGAGAGACGCGAAAGCGAAAGCCTATGGGGTCGCTTCTGTAACTGGATAACCAGCACTGAAAACCGTCTTTACATTGGATGGTTTGGTGTTTTGATGATCCCTACCTTATTGACCGCAACTTCTGTATTTATTATCGCATTCATTGCTGCTCCTCCAGTAGATATTGATGGTATTCGTGAACCTGTTTCTGGATCTCTACTTTATGGAAACAATATTATTTCTGGTGCCATTATTCCTACTTCTGCAGCTATAGGTTTGCACTTTTACCCGATCTGGGAAGCGGCATCCGTTGATGAATGGTTATACAATGGCGGTCCTTATGAACTAATTGTTCTACACTTCTTACTTGGTGTAGCTTGTTACATGGGTCGTGAGTGGGAACTTAGTTTCCGTCTGGGTATGCGTCCGTGGATTGCTGTTGCATATTCAGCTCCTGTTGCAGCTGCTACCGCTGTTTTCTTGATCTACCCAATCGGTCAAGGAAGTTTTTCTGATGGTATGCCTCTAGGAATCTCTGGTACTTTCAACTTCATGATTGTATTCCAGGCTGAGCACAACATTCTTATGCACCCATTTCACATGTTAGGCGTAGCTGGTGTATTCGGCGGCTCCCTATTCAGTGCTATGCATGGTTCCTTGGTAACTTCTAGTTTGATCAGGGAAACCACAGAAAATGAATCTGCTAATGAAGGTTACAGATTCGGTCAAGAGGAAGAAACTTATAATATCGTAGCTGCTCATGGTTATTTTGGCCGATTGATCTTCCAATATGCTAGTTTCAACAACTCTCGTTCTTTACATTTCTTCTTAGCGGCTTGGCCTGTAGTAGGTATCTGGTTCACTGCTTTAGGTATTAGCACTATGGCTTTCAACCTAAATGGTTTCAATTTCAACCAGTCTGTAGTTGATAGTCAAGGTCGTGTAATTAACACTTGGGCTGATATTATTAACCGTGCTAACCTTGGTATGGAAGTTATGCATGAACGTAATGCTCACAACTTCCCTCTAGACCTAGCGGCTGTTGAAGCTCCATCTACAGGA
>Castanea_mollissima
ATGACTGCAATTTTAGAGAGACGCGAAAGCGAAAGCCTATGGGGTCGCTTCTGTAACTGGATAACCAGCACTGAAAACCGTCTTTACATTGGATGGTTTGGCGTTTTGATGATCCCTACCTTATTGACCGCAACTTCTGTATTTATTATTGCTTTCATTGCTGCTCCTCCGGTGGATATTGATGGTATTCGTGAACCTGTTTCTGGATCTCTACTTTACGGAAATAATATTATTTCTGGTGCCATTATTCCTACTTCTGCAGCTATAGGTTTGCACTTTTACCCAATATGGGAAGCTGCTTCCGTTGATGAATGGTTATACAATGGCGGTCCTTATGAGCTAATTGTTCTACACTTCTTACTTGGTGTAGCTTGTTATATGGGTCGTGAGTGGGAACTTAGTTTCCGTCTGGGTATGCGCCCTTGGATTGCTGTTGCATATTCAGCTCCAGTTGCTGCTGCAACTGCCGTTTTCTTGATATATCCCATTGGTCAAGGAAGCTTTTCTGACGGTATGCCTCTAGGGATTTCTGGTACTTTCAACTTCATGATTGTATTCCAGGCTGAGCACAACATCCTTATGCACCCATTTCACATGTTAGGTGTAGCTGGTGTATTCGGCGGTTCTCTATTCAGTGCTATGCATGGTTCCTTGGTAACTTCTAGTTTGATCAGGGAAACCACAGAAAATGAATCTGCTAACGAAGGTTACAGATTCGGTCAAGAGGAAGAAACTTATAATATCGTAGCTGCTCATGGTTATTTTGGCCGATTGATTTTCCAATATGCTAGTTTCAACAATTCTCGTTCTTTACATTTCTTCCTAGCGGCTTGGCCTGTAGTAGGTATCTGGTTCACCGCTTTAGGTATCAGCACTATGGCTTTCAACTTAAATGGTTTCAATTTCAACCAATCTGTAGTTGATAGTCAAGGTCGTGTAATTAATACCTGGGCTGATATTATTAATCGTGCTAACCTTGGTATGGAAGTTATGCATGAACGTAATGCTCATAATTTCCCTCTAGACTTAGCTTCTGTCGAAGCTCCATCTACAGGA
>Catha_edulis
ATGACTGCAATTTTAGAGAGACGCGAAAGCGAAAGCCTATGGGGTCGCTTCTGTAATTGGATAACCAGCACCGAAAACCGTCTTTACATTGGTTGGTTTGGTGTTTTGATGATCCCGACTTTATTGACTGCAACTTCTGTATTTATTATCGCTTTTATTGCTGCCCCTCCAGTAGATATTGATGGTATTCGTGAACCTGTTTCTGGATCTCTACTTTATGGAAACAATATTATTTCTGGTGCCATTATTCCTACTTCTGCAGCGATCGGTTTGCACTTTTACCCAATCTGGGAAGCGGCATCCGTTGATGAATGGTTATATAATGGCGGTCCTTATGAGCTAATTGTTTTACACTTCTTACTTGGTGTAGCTTGTTACATGGGTCGTGAGTGGGAACTTAGTTTCCGTTTGGGTATGCGACCTTGGATTGCTGTTGCATATTCAGCTCCTGTTGCAGCTGCTACTGCTGTTTTCTTGATCTATCCAATAGGCCAAGGAAGTTTTTCTGATGGTATGCCTTTAGGAATCTCTGGTACTTTCAACTTTATGATTGTATTCCAAGCTGAACATAATATCCTTATGCACCCATTTCACATGTTAGGCGTAGCTGGTGTATTCGGCGGCTCCCTATTCAGTGCTATGCATGGTTCCTTGGTAACTTCTAGTTTGATCAGGGAAACCACCGAAAATGAATCTGCTAATGAAGGTTACAGATTCGGTCAAGAAGAAGAAACTTATAATATCGTAGCCGCTCATGGTTATTTTGGCCGATTGATCTTCCAATATGCTAGTTTCAACAATTCGCGTTCTTTACATTTCTTCCTAGCCGTTTGGCCTGTAGTAGGTATTTGGTTCACCGCTTTAGGTATTAGCACTATGGCTTTCAACCTAAATGGTTTCAATTTCAACCAATCTGTAGTTGATAGTCAAGGCCGTGTAATTAATACTTGGGCCGATATTATTAATCGCGCTAACCTTGGTATGGAAGTTATGCATGAACGTAATGCTCATAACTTCCCTCTAGACCTCGCTACTGTCGAAGCTCCATCCACAGGA
>Ceratopetalum_apetalum
ATGACTGCAATTTTAGAGAGACGCGAAAGCGAAAGCCTATGGGGTCGCTTCTGTAACTGGATAACCAGCACTGAAAACCGTCTTTATATCGGATGGTTTGGTGTTTTGATGATCCCTACTTTATTGACCGCAACTTCTGTATTTATTATCGCTTTCATTGCTGCTCCTCCAGTAGATATTGATGGTATTCGTGAACCTGTTTCTGGATCTCTACTTTATGGAAACAATATTATTTCTGGTGCCATTATTCCTACTTCTGCAGCTATAGGTTTGCACTTTTACCCGATATGGGAAGCGGCATCCGTTGATGAATGGTTATACAATGGCGGTCCTTACGAGCTAATTGTTCTACATTTCTTACTTGGCGTAGCTTGTTACATGGGTCGTGAGTGGGAACTTAGTTTCCGTCTGGGTATGCGCCCTTGGATTGCTGTTGCATATTCAGCTCCTGTTGCAGCTGCTACTGCTGTTTTCTTGATCTATCCAATTGGTCAAGGAAGCTTTTCTGATGGTATGCCTCTAGGAATCTCTGGTACTTTCAACTTCATGATTGTATTTCAGGCTGAGCACAACATCCTTATGCACCCATTTCACATGTTAGGCGTAGCTGGTGTATTCGGCGGCTCCCTATTCAGTGCTATGCATGGTTCCTTGGTAACCTCTAGTTTGATCAGGGAAACCACAGAAAATGAATCTGCTAATGAAGGTTACAGATTCGGTCAAGAGGAAGAAACTTATAATATCGTAGCCGCTCATGGTTATTTTGGCCGATTGATCTTCCAATATGCTAGTTTCAACAATTCTCGTTCTTTACATTTCTTCCTAGCTGCTTGGCCTGTAGTAGGTATCTGGTTCACTGCTTTAGGTATCAGCACTATGGCTTTCAATCTAAATGGTTTCAATTTCAACCAATCTGTAGTTGATAGTCAAGGTCGTGTAATTAATACCTGGGCTGATATTATTAACCGCGCTAACCTTGGTATGGAAGTTATGCATGAACGTAATGCTCATAACTTCCCTCTAGACCTAGCTGCTGTCGAAGCTCCATCTACCGGA
>Citrus_sinensis
ATGACTGCAATTTTAGAGAGACGCGAAAGCGAACGCCTATGGGGTCGCTTCTGTAACTGGATAACTAGCACTGAAAACCGCCTTTACATTGGTTGGTTTGGTGTTTTGATGATCCCTACTTTATTGACCGCAACTTCTGTATTTATTATCGCCTTCATTGCTGCTCCTCCAGTAGATATTGACGGTATTCGTGAACCTGTTTCTGGATCTCTACTTTATGGAAACAATATTATTTCTGGTGCGATTATTCCTACTTCTGCAGCTATAGGTTTGCATTTTTACCCGATATGGGAAGCGGCATCCGTTGATGAATGGTTATACAATGGCGGTCCTTATGAGCTAATTGTTCTACACTTCTTACTTGGTGTAGCTTGTTACATGGGTCGTGAGTGGGAACTTAGTTTCCGTCTGGGTATGCGTCCTTGGATTGCTGTTGCATATTCAGCTCCTGTTGCAGCAGCGACTGCTGTTTTCTTGATCTACCCAATCGGTCAAGGAAGTTTTTCTGATGGTATGCCTCTAGGAATCTCTGGTACTTTCAATTTCATGATTGTATTCCAGGCTGAGCACAACATCCTTATGCACCCATTCCACATGTTAGGCGTAGCTGGTGTATTCGGCGGCTCCCTATTCAGTGCTATGCATGGTTCCTTGGTAACCTCTAGTTTGATCAGGGAAACCACAGAAAATGAATCTGCTAATGCAGGTTACAGATTCGGTCAAGAGGAAGAAACTTATAATATCGTAGCTGCTCACGGTTATTTTGGCCGATTGATCTTCCAATATGCTAGTTTCAACAATTCTCGTTCTTTACATTTCTTCCTGGCTGCTTGGCCTGTAGTAGGTATCTGGTTCACTGCTTTAGGTATTAGCACTATGGCTTTCAACTTAAATGGTTTCAATTTCAACCAATCTGTAGTTGATAGTCAAGGTCGTGTAATTAATACCTGGGCTGATATTATTAATCGTGCTAACCTTGGTATGGAAGTTATGCATGAACGTAATGCTCATAACTTCCCTCTAGACCTAGCTGCTATTGAAGCCCCATCTACAGGG
>Cucumis_melo
ATGACTGCAATTTTAGAGAGACGCGAAAGCGAAAGCCTATGGGGTCGTTTCTGTAACTGGATAACCAGCACTGAAAACCGTCTTTACATTGGATGGTTTGGTGTTTTGATGATCCCTACCTTATTGACCGCAACTTCTGTATTTATTATTGCCTTCATTGCTGCTCCTCCAGTAGATATTGATGGTATTCGTGAACCTGTTTCTGGATCTCTACTTTACGGAAACAATATTATTTCTGGTGCTATTATCCCTACTTCTGCAGCTATCGGTTTGCACTTTTACCCAATTTGGGAAGCTGCTTCCGTTGATGAATGGTTATACAACGGTGGTCCTTATGAGCTAATTGTTCTACACTTCTTACTTGGTGTAGCATGTTACATGGGTCGAGAGTGGGAACTTAGTTTCCGTCTGGGTATGCGTCCTTGGATTGCTGTTGCATATTCAGCTCCTGTTGCAGCTGCTACTGCTGTTTTCTTGATCTACCCAATTGGTCAAGGAAGCTTTTCTGACGGTATGCCTCTAGGAATCTCTGGTACTTTCAACTTCATGATTGTATTCCAGGCTGAGCACAACATCCTTATGCACCCATTCCACATGTTAGGTGTAGCTGGTGTATTCGGCGGCTCCCTATTCAGTGCTATGCATGGTTCCTTGGTAACTTCTAGTTTGATCAGGGAAACCACAGAAAATGAATCTGCTAATGAAGGTTACAGATTCGGTCAAGAGGAAGAAACTTATAATATCGTAGCTGCTCATGGTTATTTTGGCCGATTGATCTTCCAATATGCTAGTTTCAACAACTCTCGTTCTTTACATTTCTTCCTAGCTGCTTGGCCTGTAGTAGGTATCTGGTTCACCGCTTTAGGTATTAGCACTATGGCTTTCAACTTAAATGGTTTCAATTTCAACCAATCTGTAGTTGATAGTCAAGGTCGTGTAATTAATACCTGGGCTGATATTATTAACCGTGCTAATCTTGGTATGGAAGTTATGCATGAACGTAATGCTCACAACTTCCCTCTAGACCTAGCTGCTGTTGAAGTTCCATCTATCGGA
>Eucalyptus_grandis
ATGACTGCAATTTTAGAGAGACGCGAAAGCGAAAGCCTATGGGGTCGCTTCTGTAACTGGATAACCAGCACCGAAAACCGTCTTTACATTGGATGGTTTGGTGTTTTGATGATCCCTACCTTATTGACCGCAACTTCTGTATTTATTATTGCCTTCATTGCTGCTCCTCCAGTAGATATTGATGGTATTCGTGAACCTGTTTCTGGATCTCTACTTTATGGAAACAATATTATCTCGGGTGCCATTATTCCTACTTCTGCAGCTATAGGTTTGCATTTTTACCCAATATGGGAAGCGGCATCTGTTGATGAATGGTTATACAACGGCGGTCCTTATGAGCTAATTGTTCTACACTTTTTACTTGGTGTAGCTTGTTACATGGGTCGTGAGTGGGAACTTAGTTTCCGTCTGGGTATGCGCCCTTGGATTGCTGTTGCATATTCAGCTCCTGTTGCAGCTGCTACTGCTGTTTTCTTGATCTACCCAATTGGTCAAGGAAGTTTTTCGGATGGTATGCCTCTAGGAATTTCTGGTACTTTCAACTTCATGATTGTATTCCAGGCTGAGCACAACATCCTTATGCACCCATTTCACATGTTAGGCGTAGCTGGTGTATTCGGCGGCTCCCTATTCAGTGCTATGCATGGTTCCTTGGTAACCTCTAGTTTGATCAGGGAAACCACAGAAAATGAATCTGCTAATGAAGGTTACAGATTCGGTCAAGAGGAAGAAACTTATAATATCGTAGCTGCTCATGGTTATTTTGGCCGATTGATCTTCCAATATGCTAGTTTCAACAATTCTCGTTCTTTACACTTCTTCCTAGCTGCTTGGCCTGTAGTAGGTATCTGGTTCACTGCTTTAGGTATCAGCACTATGGCTTTCAACCTAAATGGTTTCAATTTCAACCAATCCGTAGTTGATAGTCAAGGTCGTGTAATTAATACCTGGGCTGATATTATTAATCGTGCTAACCTTGGTATGGAAGTTATGCATGAACGTAATGCTCATAACTTCCCTCTAGACCTAGCTGCTGTCGAAGTTCCATCTACAGGA
>Euonymus_japonicus
ATGACTGCAATTTTAGAGAGACGCGAAAGCGAAAGCCTATGGGGTCGCTTCTGTAATTGGATAACCAGCACCGAAAACCGTCTTTACATTGGGTGGTTTGGTGTTTTGATGATCCCTACTTTATTGACCGCAACTTCTGTATTTATTATCGCTTTTATTGCTGCCCCTCCAGTAGATATTGATGGTATTCGTGAACCTGTTTCTGGATCTCTACTTTATGGAAACAATATTATTTCTGGTGCCATTATTCCTACTTCTGCAGCGATCGGTTTGCACTTTTACCCAATCTGGGAAGCGGCATCCGTTGATGAATGGTTATACAATGGCGGTCCTTATGAGCTAATTGTTTTACACTTCTTACTTGGTGTAGCTTGTTACATGGGTCGTGAGTGGGAACTTAGTTTCCGTTTGGGTATGCGGCCTTGGATTGCTGTTGCATATTCAGCTCCTGTTGCAGCTGCTACTGCTGTTTTCTTGATCTATCCAATAGGCCAAGGAAGTTTTTCTGATGGTATGCCTTTAGGAATCTCTGGTACTTTCAACTTTATGATTGTATTCCAAGCTGAACACAATATCCTTATGCATCCATTTCACATGTTAGGCGTAGCTGGTGTATTCGGCGGTTCCCTATTCAGTGCTATGCATGGTTCCTTGGTAACTTCTAGTTTGATTAGGGAAACCACCGAAAATGAATCTGCTAATGCAGGTTACAGATTCGGTCAAGAAGAAGAAACTTATAATATTGTAGCTGCTCATGGTTATTTTGGCCGATTGATCTTCCAATATGCTAGTTTCAACAATTCTCGTTCTTTACATTTCTTTCTAGCCGCTTGGCCTGTAGTAGGTATCTGGTTCACCGCTTTAGGTATCAGCACTATGGCTTTCAACCTAAATGGTTTCAATTTCAACCAATCTGTAGTTGATAGTCAAGGCCGTGTAATTAATACTTGGGCTGATATTATTAATCGCGCTAACCTTGGTATGGAAGTTATGCATGAACGTAATGCTCATAACTTCCCTCTAGACCTAGCTACTGTCGAAGCTCCATCCACAGGA
>Ficus_racemosa
ATGACTGCAATTTTAGAGAGACGCGAAAGCGAAAGCCTATGGGGTCGCTTCTGTAACTGGATAACCAGCACTGAAAACCGTCTTTACATTGGATGGTTTGGTGTTTTGATGATCCCTACTTTATTGACCGCAACTTCTGTATTTATTATCGCTTTCATTGCTGCCCCTCCAGTAGATATTGATGGTATTCGTGAACCTGTTTCTGGATCTCTACTTTATGGAAACAATATTATTTCTGGTGCCATTATTCCTACTTCTGCAGCTATAGGTTTGCACTTTTACCCAATCTGGGAAGCGGCTTCTGTTGATGAATGGTTATACAATGGTGGTCCTTATGAGTTAATTGTTCTACACTTTTTACTTGGTGTAGCTTGTTATATGGGTCGTGAGTGGGAACTTAGTTTCCGTCTGGGTATGCGCCCTTGGATTGCTGTTGCATATTCAGCTCCTGTTGCAGCTGCTACTGCTGTTTTCTTGATCTATCCAATCGGTCAAGGAAGCTTTTCTGACGGTATGCCTCTAGGAATCTCTGGTACTTTCAACTTCATGATTGTATTCCAAGCTGAGCACAACATCCTTATGCACCCATTTCACATGTTAGGTGTAGCTGGTGTATTCGGCGGCTCCCTATTCAGTGCTATGCATGGTTCCTTGGTAACCTCTAGTTTGATCAGGGAAACCACAGAAAATGAATCTGCTAATGAAGGTTACAGATTCGGTCAAGAGGAAGAAACCTATAATATTGTAGCCGCTCATGGTTATTTTGGCCGATTGATCTTCCAATATGCTAGTTTCAACAATTCTCGTTCTTTACACTTCTTCTTAGCTGCTTGGCCTGTAGTAGGTATTTGGTTTACCGCTTTAGGTATTAGCACTATGGCTTTCAACTTAAATGGTTTCAATTTCAATCAATCTGTAGTTGATAGTCAAGGTCGTGTAATTAATACCTGGGCTGATATCATTAACCGTGCTAATCTTGGTATGGAAGTTATGCATGAACGTAATGCTCATAACTTCCCTCTAGATCTAGCGGCTGTAGAAGTTCCATCTACAGGA
>Glycine_max
ATGACTGCAATTTTAGAGAGACGCGAGAGCGAAAGCCTATGGGGTCGCTTCTGTAACTGGATAACCAGCACCGAAAATCGTCTTTACATTGGATGGTTTGGTGTTTTGATGATTCCTACTTTATTGACCGCAACTTCTGTATTTATTATCGCTTTTATTGCTGCCCCTCCAGTAGATATTGATGGTATTCGTGAGCCTGTTTCTGGATCTCTACTTTATGGAAACAATATCATTTCTGGTGCCATTATTCCTACTTCTGCGGCTATAGGTTTGCACTTTTATCCTATTTGGGAAGCGGCATCTGTTGATGAATGGTTATACAACGGCGGTCCTTATGAACTAATTGTTCTACACTTCTTACTTGGTGTAGCTTGCTACATGGGGCGTGAGTGGGAACTTAGTTTTCGTTTGGGTATGCGTCCTTGGATTGCTGTTGCATATTCAGCTCCTGTTGCAGCCGCTACTGCTGTTTTCTTGATCTATCCTATTGGTCAGGGAAGCTTTTCAGATGGTATGCCTCTAGGAATTTCAGGTACTTTCAATTTTATGATTGTATTTCAGGCTGAGCATAATATTCTTATGCATCCATTTCACATGTTAGGTGTAGCTGGTGTATTCGGCGGCTCCCTATTCAGTGCTATGCATGGTTCCTTGGTAACTTCTAGTTTGATCAGGGAAACCACAGAAAATGAATCTGCTAATGAAGGTTACAGATTTGGTCAAGAGGAAGAAACCTATAATATTGTAGCTGCTCATGGTTATTTTGGCCGATTGATCTTCCAATATGCAAGTTTCAACAATTCTCGTTCTTTACATTTCTTCTTAGCTGCTTGGCCTGTAGTAGGTATTTGGTTTACCGCTTTAGGTATCAGCACTATGGCTTTCAACTTAAATGGTTTCAATTTCAACCAATCCGTAGTTGATAGTCAAGGTCGTGTAATTAATACCTGGGCTGATATTATTAACCGAGCTAACCTTGGTATGGAAGTAATGCATGAACGTAATGCTCATAATTTCCCTCTAGATCTAGCTGCGATCGACGCTCCATCTATTGGA
>Gossypium_arboreum
ATGACTGCAATTTTAGAGAGACGCGAAAGCGAAAGCCTATGGGGTCGCTTCTGTAACTGGATAACTAGCACTGAAAACCGTCTTTACATCGGATGGTTTGGTGTTTTGATGATCCCTACCTTATTGACCGCAACTTCTGTATTTATTATCGCCTTCATTGCTGCTCCTCCAGTAGATATTGATGGTATTCGTGAACCTGTTTCTGGATCTCTACTTTACGGAAACAATATTATTTCTGGTGCCATTATTCCTACTTCTGCAGCTATAGGTTTGCACTTTTACCCGATCTGGGAAGCGGCATCTGTTGATGAATGGTTATACAATGGCGGTCCTTATGAGTTAATTGTTTTACACTTCTTACTTGGTGTAGCTTGTTACATGGGTCGTGAGTGGGAACTTAGTTTCCGTCTGGGTATGCGCCCTTGGATCGCTGTTGCATATTCAGCTCCTGTTGCAGCTGCTACCGCTGTTTTCTTGATCTATCCAATTGGTCAAGGAAGTTTTTCTGATGGTATGCCCCTAGGAATCTCTGGTACTTTCAACTTCATGATTGTATTCCAGGCTGAACACAACATCCTTATGCATCCGTTTCACATGTTAGGCGTAGCTGGTGTATTCGGCGGCTCCCTATTCAGTGCTATGCATGGTTCCTTGGTAACCTCTAGTTTGATCAGGGAAACCACAGAAAATGAATCTGCTAATGAAGGTTACAGATTCGGTCAAGAGGAAGAAACTTATAATATCGTAGCTGCTCATGGTTATTTTGGCCGATTGATCTTCCAATATGCTAGTTTCAACAATTCTCGTTCTTTACATTTCTTCTTAGCTGCTTGGCCTGTAGTAGGTATCTGGTTCACCGCTTTAGGTATTAGCACTATGGCTTTCAACCTAAACGGTTTCAATTTTAACCAATCCGTAGTTGATAGTCAAGGTCGTGTAATTAATACCTGGGCTGATATTATTAACCGTGCTAACCTTGGTATGGAAGTTATGCATGAACGTAATGCTCATAACTTCCCTCTAGACCTAGCTGCTATTGAAGCTCCATCTACAGGA
>Heritiera_angustata
ATGACTGCAATTTTAGAGAGACGCGAACGCGAAAGCCTATGGGGTCGCTTCTGTAACTGGATAACCAGTACTGAAAACCGTCTTTACATCGGATGGTTTGGTGTTTTGATGATCCCTACCTTATTGACCGCAACTTCTGTATTTATTATCGCCTTCATTGCTGCTCCTCCAGTAGATATTGATGGTATTCGTGAACCTGTTTCGGGATCTCTCCTTTACGGAAACAATATTATTTCTGGTGCCATTATTCCTACTTCTGCAGCTATAGGTTTGCACTTTTACCCGATCTGGGAAGCGGCATCCGTTGATGAATGGTTATACAATGGCGGTCCTTATGAGTTAATTGTTTTACACTTCTTACTTGGCGTAGCTTGTTACATGGGTCGTGAGTGGGAACTTAGTTTCCGTCTGGGTATGCGCCCTTGGATCGCTGTTGCATATTCAGCTCCTGTTGCAGCTGCTACCGCTGTTTTCTTGATCTATCCAATCGGTCAAGGAAGTTTTTCTGATGGTATGCCCCTAGGAATCTCTGGTACTTTCAACTTCATGATTGTATTCCAGGCTGAACACAACATCCTTATGCACCCATTTCACATGTTAGGCGTAGCTGGTGTATTCGGCGGCTCCCTATTCAGTGCTATGCATGGTTCCTTGGTAACCTCTAGTTTGATCAGGGAAACCACAGAAAATGAATCCGCTAATGAAGGTTACAGATTCGGTCAAGAGGAAGAAACTTATAATATCGTAGCTGCTCATGGTTATTTTGGCCGATTGATCTTCCAATATGCTAGTTTCAACAATTCTCGTTCTTTACATTTCTTCCTAGCTGCTTGGCCTGTAGTAGGTATCTGGTTCACCGCTTTAGGTATTAGCACTATGGCTTTCAACCTAAATGGTTTCAATTTTAATCAATCTGTAGTTGATAGTCAAGGTCGTGTAATTAATACCTGGGCTGATATTATTAACCGTGCTAACCTTGGTATGGAAGTTATGCATGAACGTAATGCTCATAACTTCCCTCTAGACCTAGCTGCTATTGAAGCTCCATCTACAGGA
>Heuchera_sanguinea
ATGACTGCAATTTTAGAGAGACGCGAAAGTGAAAGCCTATGGGGTCGCTTCTGTAACTGGATAACCAGCACCGAAAACCGTCTTTACATTGGATGGTTTGGCGTTTTGATGATCCCTACCTTATTGACCGCAACTTCTGTATTTATTATCGCCTTCATTGCTGCTCCTCCAGTAGATATTGATGGTATTCGTGAACCTGTTTCTGGATCTCTACTTTACGGAAACAATATTATTTCTGGTGCCATTATTCCTACTTCTGCAGCTATAGGTTTGCACTTTTACCCAATCTGGGAAGCAGCATCCGTTGATGAATGGTTATACAATGGTGGTCCTTATGAACTAATTGTTCTACACTTCTTACTTGGTGTAGCTTGTTACATGGGTCGTGAGTGGGAACTTAGTTTCCGTCTGGGTATGCGTCCTTGGATTGCTGTTGCATATTCAGCTCCCGTTGCAGCTGCGACTGCTGTTTTCTTGATCTACCCAATTGGTCAAGGAAGCTTTTCTGATGGTATGCCTCTAGGAATCTCTGGTACTTTCAACTTCATGATTGTATTCCAGGCTGAGCACAACATCCTTATGCACCCATTTCACATGTTAGGCGTAGCTGGTGTATTCGGCGGCTCCCTATTCAGTGCTATGCATGGTTCCTTGGTAACCTCTAGTTTGATCAGGGAAACCACAGAAAATGAATCTGCTAATGAAGGTTACAGATTCGGGCAAGAGGAAGAAACTTATAATATCGTAGCTGCTCATGGTTATTTTGGCCGATTGATCTTCCAATATGCTAGTTTCAATAATTCTCGTTCTTTACATTTCTTCCTAGCCGCTTGGCCTGTAGTAGGTATCTGGTTTACTGCTTTAGGTATCAGCACCATGGCTTTCAACCTAAATGGTTTCAATTTCAACCAATCTGTAGTTGATAGTCAAGGTCGTGTAATTAATACCTGGGCTGATATTATTAACCGTGCTAACCTTGGTATGGAAGTTATGCATGAACGTAACGCTCATAACTTCCCTCTAGACCTAGCTGCTGTCGAAGCTCCGTCTACAGGA
>Jatropha_curcas
ATGACTGCAATTTTAGAGAGACGCGAAAGCGAAAGCCTATGGGGTCGTTTCTGTAACTGGATAACCAGCACTGAAAACCGTCTTTACATTGGATGGTTTGGTGTTTTGATGATCCCTACTTTATTGACCGCAACTTCTGTATTTATTATCGCTTTCATTGCTGCACCTCCGGTAGATATTGATGGTATTCGTGAACCTGTTTCTGGGTCTCTACTTTATGGAAACAATATTATTTCTGGTGCCATTATTCCTACTTCTGCGGCTATAGGTTTGCATTTTTACCCAATATGGGAAGCGGCATCCGTTGATGAATGGTTATACAATGGCGGTCCTTATGAGCTAATTGTTCTACATTTCTTACTTGGTGTAGCTTGTTACATGGGTCGTGAGTGGGAACTTAGTTTCCGTCTGGGTATGCGCCCTTGGATTGCTGTTGCATATTCAGCTCCTGTTGCAGCTGCTACTGCTGTTTTCTTGATCTATCCAATTGGTCAAGGAAGCTTTTCTGATGGTATGCCTCTAGGAATCTCTGGTACTTTCAACTTTATGATTGTATTCCAGGCTGAGCACAACATCCTTATGCACCCATTTCACATGTTAGGCGTAGCTGGTGTATTCGGCGGTTCCCTATTCAGTGCTATGCATGGTTCCTTGGTAACCTCTAGTTTGATCAGGGAAACCACAGAAAATGAATCTGCTAATGAAGGTTACAGATTCGGTCAAGAGGAAGAAACTTATAATATCGTAGCCGCTCATGGTTATTTTGGCCGATTGATCTTCCAATATGCTAGTTTCAACAATTCTCGTTCTTTACATTTCTTCTTAGCTGCTTGGCCTGTAGTAGGTATTTGGTTCACTGCTTTAGGTATTAGCACTATGGCTTTCAACCTAAATGGTTTCAATTTCAACCAATCCGTAGTTGATAGTCAAGGTCGTGTAATTAATACCTGGGCTGATATTATTAACCGTGCTAACCTTGGTATGGAAGTTATGCATGAACGTAATGCTCATAACTTCCCTCTAGACCTAGCTGCTATTGAAGCTCCATCTACAGGA
>Larrea_tridentata
ATGACTGCAATTTTAGAGAGACGCGAAAGCGAAAGCCTATGGGGTCGCTTCTGTAACTGGATAACCAGCACCGAAAACCGTCTTTACATTGGATGGTTTGGTGTTTTGATGATCCCTACTTTATTGACCGCAACTTCTGTATTTATTATCGCCTTCATTGCTGCTCCTCCAGTAGATATTGATGGTATTCGTGAACCTGTTTCTGGATCTCTACTTTATGGTAACAATATTATTTCTGGTGCCATTATTCCTACTTCTGCAGCTATAGGTTTGCACTTTTACCCAATCTGGGAAGCAGCGTCTGTTGATGAGTGGTTATACAATGGCGGTCCTTATGAGTTAATTGTTCTACACTTCTTACTTGGTGTAGCTTGTTACATGGGTCGTGAGTGGGAACTTAGTTTCCGTTTGGGTATGCGCCCTTGGATTGCTGTTGCATATTCAGCTCCTGTTGCAGCTGCTACTGCTGTTTTCTTGATTTATCCAATCGGTCAAGGAAGTTTTTCTGATGGTATGCCATTAGGAATCTCTGGTACTTTCAACTTCATGATTGTATTCCAGGCTGAGCACAACATCCTTATGCACCCATTCCACATGTTAGGCGTAGCTGGTGTATTCGGCGGTTCCCTTTTCAGTGCTATGCATGGTTCCTTGGTAACTTCTAGTTTGATCAGGGAAACCACAGAAAATGAATCTGCTAATGAAGGTTATCGATTTGGTCAAGAGGAAGAAACTTATAATATCGTAGCTGCTCATGGTTATTTTGGACGATTAATCTTCCAATATGCTAGTTTTAACAATTCTCGTTCTTTACACTTCTTCCTAGCTGCTTGGCCTGTAGTAGGTATTTGGTTCACTGCTCTAGGTATTAGCACTATGGCTTTCAACTTAAACGGTTTCAATTTCAACCAATCTGTAGTTGATAGTCAAGGTCGCATCATTAATACCTGGGCTGATATTATTAACCGTGCTAACCTTGGTATGGAAGTTATGCATGAACGTAATGCTCACAACTTCCCTCTAGACCTAGCTGCGGTTGAAGCTCCATCTATCGGA
>Liquidambar_styraciflua
ATGACTGCAATTTTAGAGAGACGCGAAAGCGAAAGCCTATGGGGTCGCTTCTGTAACTGGATAACCAGCACTGAAAACCGTCTTTACATTGGATGGTTTGGTGTTTTGATGATCCCTACTTTATTGACCGCAACTTCTGTATTTATTATCGCCTTCATTGCTGCTCCTCCAGTAGATATTGATGGTATTCGTGAACCTGTTTCTGGATCTCTACTGTATGGAAACAATATTATTTCTGGTGCCATTATTCCTACTTCTGCAGCGATAGGTTTGCACTTTTACCCGATATGGGAAGCGGCATCCGTTGATGAATGGTTATACAATGGTGGTCCTTATGAGCTAATTGTTCTACATTTCTTACTTGGTGTAGCTTGTTACATGGGGCGTGAGTGGGAACTTAGTTTCCGTCTGGGTATGCGCCCTTGGATTGCTGTTGCATATTCAGCTCCTGTTGCAGCTGCTACTGCTGTTTTCTTGATCTATCCAATTGGTCAAGGAAGCTTTTCTGATGGTATGCCTCTAGGAATTTCTGGTACTTTCAACTTCATGATTGTATTCCAGGCTGAGCACAACATCCTTATGCACCCATTTCATATGTTAGGCGTAGCTGGTGTATTCGGCGGCTCCCTATTCAGTGCTATGCATGGTTCCTTGGTAACTTCTAGTTTGATCAGGGAAACCACAGAAAATGAATCTGCTAATGAAGGTTACAGATTTGGTCAAGAGGAAGAAACTTATAATATCGTAGCTGCTCATGGTTATTTTGGCCGATTGATCTTCCAATATGCTAGTTTCAACAATTCTCGTTCTTTACATTTCTTCCTAGCTGCTTGGCCTGTAGTAGGTATCTGGTTCACCGCTTTAGGTATCAGCACCATGGCTTTCAACCTAAATGGTTTCAATTTCAACCAATCTGTAGTTGATAGTCAAGGTCGTGTAATTAATACTTGGGCTGATATTATTAACCGCGCTAACCTTGGTATGGAAGTTATGCATGAACGTAACGCTCATAACTTCCCTCTAGACCTGGCTGCTGTCGAAGCTCCATCTACAGGA
>Manihot_esculenta
ATGACTGCAATTTTAGAGAGACGCGAAAGCGAAAGCCTATGGGGTCGTTTCTGTAACTGGATAACCAGCACTGAAAACCGTCTTTACATTGGATGGTTTGGTGTTTTGATGATCCCTACTTTATTGACCGCAACTTCTGTATTTATTATCGCTTTCATTGCTGCCCCTCCGGTAGATATTGATGGTATTCGTGAACCTGTTTCTGGATCTCTACTTTATGGAAACAATATTATTTCTGGTGCCATTATTCCTACTTCTGCGGCTATAGGTTTGCATTTTTACCCAATATGGGAAGCGGCATCTGTTGATGAATGGTTATACAATGGCGGTCCTTATGAGCTAATTGTTCTACACTTCTTACTTGGTGTAGCTTGTTACATGGGTCGTGAGTGGGAACTTAGTTTCCGTCTGGGTATGCGCCCTTGGATTGCTGTTGCATATTCAGCTCCTGTTGCAGCTGCTACTGCTGTTTTCTTGATCTATCCAATTGGTCAGGGAAGCTTTTCTGATGGTATGCCTCTAGGAATCTCTGGTACTTTCAACTTTATGATTGTATTCCAGGCTGAGCACAACATCCTTATGCACCCATTTCACATGTTAGGCGTAGCTGGTGTATTCGGCGGCTCCCTATTCAGTGCTATGCATGGTTCCTTGGTAACCTCTAGTTTGATCAGGGAAACCACAGAAAATGAATCTGCTAATGAAGGTTACAGATTCGGTCAAGAGGAAGAAACTTATAATATCGTAGCTGCTCATGGTTATTTTGGCCGATTGATCTTCCAATATGCTAGTTTCAACAACTCTCGTTCTTTACATTTCTTCCTAGCTGCTTGGCCTGTAGTAGGTATTTGGTTCACTGCTTTAGGTATTAGCACTATGGCTTTCAACCTAAATGGTTTCAATTTCAACCAATCTGTAGTTGATAGTCAAGGTCGTGTAATTAATACCTGGGCTGATATTATTAACCGTGCTAACCTTGGTATGGAAGTTATGCATGAACGTAATGCTCATAACTTCCCTCTAGACCTAGCTGCTGTCGAAGCTCCATCTACAGGA
>Morus_indica
ATGACTGCAATTTTAGAGAGACGCGAAAGCGAAAGCCTATGGGGTCGCTTTTGTAACTGGATAACCAGCACTGAAAACCGTCTTTACATTGGATGGTTTGGTGTTTTGATGATCCCTACCTTATTGACCGCAACTTCTGTATTTATTATCGCTTTCATTGCTGCCCCTCCGGTAGATATTGATGGTATTCGTGAACCTGTTTCTGGATCTCTACTTTATGGAAACAATATTATTTCTGGTGCCATTATTCCTACTTCTGCAGCTATAGGTTTGCACTTTTACCCAATCTGGGAAGCGGCTTCTGTTGATGAATGGTTATACAATGGTGGTCCTTATGAGTTAATTGTTCTACACTTCTTACTTGGTGTAGCTTGTTATATGGGTCGTGAGTGGGAACTTAGTTTCCGTCTGGGTATGCGCCCTTGGATTGCTGTTGCATATTCAGCTCCTGTTGCAGCTGCTACTGCTGTTTTCTTGATCTATCCAATTGGTCAAGGAAGCTTTTCTGACGGTATGCCTCTAGGAATCTCTGGTACTTTCAACTTCATGATTGTATTCCAAGCTGAGCACAACATCCTTATGCACCCATTTCACATGTTAGGTGTAGCTGGTGTATTCGGCGGCTCCCTATTCAGTGCTATGCATGGTTCCTTGGTAACCTCTAGTTTGATCAGGGAAACCACAGAAAATGAATCTGCTAATGCAGGTTACAGATTCGGTCAAGAGGAAGAAACCTATAATATTGTAGCCGCTCATGGTTATTTTGGCCGATTGATCTTCCAATATGCAAGTTTCAACAATTCTCGTTCTTTACACTTCTTCCTAGCTGCTTGGCCTGTAGTAGGTATTTGGTTTACCGCTTTAGGCATTAGCACTATGGCTTTCAACTTAAATGGTTTTAATTTCAACCAATCTGTAGTTGATAGTCAAGGTCGTGTAATTAATACTTGGGCTGATATCATTAACCGTGCTAATCTTGGTATGGAAGTTATGCACGAGCGTAATGCTCATAACTTCCCTCTAGACCTAGCTGGTGTAGAAGTTCCATCTACAGGA
>Oenothera_parviflora
ATGACTGCAATTTTAGAGAGACGCGAAAGCGAAAGCCTATGGGGTCGCTTCTGTAACTGGATAACCAGCACCGAAAACCGTCTTTACATCGGATGGTTTGGTGTTTTGATGATCCCTACCCTATTGACCGCAACTTCTGTATTTATTATCGCCTTCATTGCTGCTCCTCCAGTAGATATTGATGGTATTCGTGAACCTGTTTCTGGATCTCTTCTTTATGGAAACAATATTATTTCGGGTGCCATTATTCCTACTTCTGCAGCTATTGGTTTGCATTTTTACCCAATATGGGAAGCAGCATCTGTTGATGAATGGTTATACAACGGTGGTCCTTATGAGCTAATTGTTCTACACTTCTTACTTGGTGTAGCTTGTTACATGGGCCGTGAGTGGGAACTTAGTTTCCGTCTGGGTATGCGCCCTTGGATTGCTGTTGCGTATTCAGCTCCTGTTGCAGCTGCTACTGCTGTTTTCTTGATCTATCCAATTGGTCAAGGAAGTTTTTCTGATGGTATGCCTCTAGGAATTTCTGGTACTTTCAACTTCATGATTGTATTCCAGGCGGAGCACAACATCCTTATGCATCCATTCCACATGTTAGGCGTAGCTGGTGTATTCGGCGGCTCCCTATTCAGTGCTATGCATGGTTCCTTGGTAACCTCTAGTTTGATCAGGGAAACCACAGAAAATGAATCTGCTAATGAAGGTTACAGATTCGGTCAAGAGGAAGAAACTTATAATATCGTAGCTGCTCACGGTTATTTTGGCCGATTGATCTTCCAATACGCGAGTTTCAACAACTCTCGTTCTTTACATTTCTTCTTAGCTGCTTGGCCTGTAGTAGGTATCTGGTTCACTGCTTTAGGTATTAGCACCATGGCTTTCAACCTAAATGGTTTCAATTTCAACCAATCTGTAGTTGATAGTCAAGGTCGTGTAATTAATACCTGGGCGGATATTATTAACCGTGCTAACCTTGGTATGGAAGTTATGCACGAGCGTAACGCCCATAACTTCCCTCTAGACCTAGCTGCTGTTGAAGCTCCATCTACAGGA
>Oxalis_latifolia
ATGACTGCAATTTTAGAGAGACGCGAAAGCGAAAGCCTATGGGGTCGTTTCTGTAACTGGATCACTAGCACTGAAAACCGTCTTTACATCGGATGGTTTGGTGTTTTGATGATCCCTACTTTATTGACTGCAACTTCTGTATTTATTATTGCTTTCATTGCTGCTCCTCCAGTAGATATTGATGGTATTCGTGAACCTGTTTCTGGATCTTTACTTTACGGAAACAATATTATTTCTGGTGCCATTATTCCTACTTCTGCAGCTATAGGTTTGCACTTTTACCCTATATGGGAAGCGGCATCCGTTGATGAATGGTTATACAATGGCGGTCCTTATGAGCTAATTGTTTTACATTTCTTGCTTGGTGTAGCTTGTTACATGGGTCGTGAATGGGAACTTAGTTTCCGTCTGGGTATGCGTCCTTGGATTGCTGTTGCATATTCAGCTCCTGTTGCAGCTGCTACTGCAGTTTTCTTGATCTACCCAATAGGTCAAGGAAGCTTTTCTGATGGTATGCCCCTAGGAATTTCTGGTACTTTCAATTTCATGATTGTATTCCAGGCTGAGCACAACATCCTTATGCACCCATTTCATATGTTAGGTGTAGCTGGTGTATTCGGCGGCTCCCTATTTAGTGCTATGCATGGTTCCTTGGTAACTTCTAGTTTGATCAGGGAAACCACAGAAAATGAATCTGCTAATGAAGGTTACAGATTCGGTCAAGAGGAAGAAACTTATAATATTGTAGCAGCTCACGGTTATTTTGGCCGATTGATCTTTCAATATGCTAGTTTCAACAACTCTCGTTCTTTACATTTCTTCCTAGCTGCTTGGCCTGTAGTAGGTATCTGGTTCACTGCTTTAGGTATCAGTACTATGGCTTTCAACCTAAATGGTTTCAATTTCAACCAATCTGTAGTTGATAGTCAAGGTCGTGTAATTAATACCTGGGCTGATATTATTAACCGTGCTAACCTTGGTATGGAAGTTATGCATGAACGTAATGCTCATAATTTCCCTCTAGATTTAGCGGCTGTTGAAGTTCCATCTATAGGA
>Parnassia_brevistyla
ATGACTGCAATTTTAGAGAGACGCGAAAGCGAAAGCCTATGGGGTCGCTTCTGTAACTGGATAACAAGCACCGAAAATCGTCTTTACATTGGATGGTTTGGTGTTTTGATGATCCCTACTTTATTGACTGCAACTTCTGTATTTATTATCGCTTTCATTGCTGCTCCTCCAGTGGATATTGATGGTATTCGTGAACCTGTTTCTGGATCTCTACTTTATGGAAACAATATTATTTCTGGTGCCATTATTCCTACTTCTGCAGCTATTGGTTTGCATTTTTATCCAATCTGGGAAGCGGCATCCGTCGATGAATGGTTATACAATGGCGGTCCTTATGAGCTAATTGTTTTACACTTCTTACTTGGTGTCGCTTGTTACATGGGTCGTGAGTGGGAACTTAGTTTCCGTTTGGGCATGCGACCTTGGATTGCTGTTGCATACTCAGCTCCTGTAGCAGCTGCTACTGCCGTTTTCTTGATTTATCCTATAGGTCAAGGCAGTTTTTCTGATGGTATGCCTTTAGGAATCTCTGGTACTTTCAACTTCATGATTGTATTCCAGGCTGAACATAATATCCTTATGCACCCATTTCATATGTTAGGTGTAGCGGGTGTATTCGGCGGCTCCCTATTTAGTGCTATGCATGGTTCCTTGGTAACTTCTAGTTTGATCAGAGAAACCACTGAAAATGAATCTGCTAATGAAGGTTACAGATTCGGTCAAGAGGAAGAAACTTATAATATCGTTGCTGCTCACGGTTATTTTGGCCGATTGATCTTCCAATATGCTAGTTTCAACAACTCTCGTTCTTTACATTTCTTCCTAGCTGCTTGGCCTGTAGTAGGTATCTGGTTTACCGCTTTAGGTATCAGCACTATGGCTTTCAACCTAAATGGTTTCAATTTCAACCAATCTGTAGTTGATAGTCAAGGCCGTGTAATTAATACTTGGGCTGATATTATTAATCGCGCTAACCTTGGTATGGAAGTTATGCATGAACGCAATGCTCATAACTTCCCTCTAGACCTAGCTGCTGTCGAAGCTCCATCTACAGGA
>Passiflora_biflora
ATGACTGCAATTTTAGAGAGACGCGAAAGCGAAAGCCTATGGGGTCGTTTCTGTAACTGGATAACCAGCACCGAAAACCGTCTTTACATTGGATGGTTTGGTGTTTTGATGATCCCTACTTTATTGACCGCAACTTCTGTATTTATTATCGCTTTCATTGCTGCCCCTCCAGTGGATATTGATGGTATTCGTGAACCTGTTTCTGGATCTTTACTTTATGGAAACAATATTATTTCTGGTGCCATTATTCCTACTTCTGCCGCTATAGGTTTGCACTTTTACCCAATATGGGAAGCGGCATCCGTTGATGAATGGTTATATAACGGTGGTCCTTATGAACTAATTGTTCTACACTTCTTACTTGGTGTAGCTTGTTACATGGGTCGTGAGTGGGAACTTAGTTTCCGTTTGGGTATGCGCCCTTGGATTGCTGTTGCATATTCAGCTCCTGTTGCAGCGGCTACCGCTGTCTTCTTGATTTACCCAATTGGTCAAGGAAGCTTTTCGGACGGTATGCCTTTAGGAATCTCTGGTACTTTCAACTTTATGATTGTATTCCAAGCTGAGCACAACATCCTTATGCACCCATTTCATATGTTAGGCGTAGCTGGTGTATTCGGCGGCTCCCTATTCAGCGCTATGCATGGTTCTTTGGTAACCTCTAGTTTAATCAGGGAAACTACAGAAAATGAATCTGCTAATGAAGGTTACAGATTTGGTCAAGAAGAGGAAACTTATAATATCGTAGCCGCTCATGGTTATTTTGGCCGATTGATCTTCCAATATGCTAGTTTCAACAACTCTCGTTCATTACATTTCTTCCTAGCTGCTTGGCCTGTAGTAGGTATCTGGTTCACCGCTTTAGGTATTAGCACTATGGCTTTCAACTTAAATGGTTTCAATTTCAACCAATCTGTAGTTGATAGTCAAGGTCGTGTAATTAATACTTGGGCGGATATTATCAACCGGGCTAACCTTGGTATGGAAGTTATGCATGAACGTAATGCTCATAACTTCCCCCTAGACCTAGCTGCTGTTGAAGCTCCATCTACAGGG
>Pelargonium_quercifolium
ATGACTGCAATTTTAGAGAGACGCGAAAGCGAAAGCCTATGGGGTCGCTTCTGTAACTGGATAACTAGCACTGAAAACCGTCTTTATATTGGATGGTTTGGTGTTTTGATGATTCCTACCTTATTGACCGCAACTTCCGTATTTATTATCGCCTTCATTGCTGCCCCTCCGGTGGATATTGATGGTATTCGTGAACCTGTTTCTGGATCTCTACTTTATGGAAACAATATTATCTCGGGTGCCATTATTCCTACTTCTGCAGCGATAGGTTTGCACTTTTACCCAATATGGGAAGCGGCGTCTGTTGACGAATGGTTATACAATGGCGGTCCGTATGAGTTAATTGTTCTACACTTCCTACTTGGTGTAGCTTGTTACATGGGCCGCGAGTGGGAACTGAGTTTTCGTCTGGGTATGCGCCCTTGGATTGCTGTTGCATATTCAGCTCCTGTTGCAGCTGCTACCGCTGTTTTCTTGATCTATCCAATCGGTCAAGGAAGTTTTTCTGATGGTATGCCTCTAGGAATCTCTGGTACTTTCAACTTTATGATTGTATTCCAGGCTGAGCACAATATCCTTATGCACCCATTTCACATGTTAGGCGTAGCTGGCGTATTCGGCGGCTCCCTATTCAGTGCTATGCATGGTTCCTTGGTAACCTCTAGTTTGATCAGGGAAACCACAGAAAACGAATCCGCTAATGAAGGTTATAGATTCGGCCAAGAGGAAGAAACTTATAATATCGTGGCTGCTCATGGTTATTTTGGCCGACTGATCTTCCAATATGCTAGTTTTAACAACTCCCGTTCTTTACATTTCTTCTTGGCTGCTTGGCCTGTAGTAGGTATCTGGTTTACCGCTTTAGGTATCAGCACTATGGCTTTCAACCTAAACGGTTTCAATTTCAACCAATCTGTAGTTGATAGTCAAGGTCGTGTAATTAATACTTGGGCTGATATTATTAACCGTGCTAACCTTGGTATGGAAGTTATGCATGAACGTAATGCTCATAACTTCCCTCTAGACCTAGCTGCTGTCGAAGCCCCATCTACAGGA
>Pentactina_rupicola
ATGACTGCAATTTTAGAGAGACGTGAAAGCGAAAGCCTATGGGGTCGCTTTTGTAACTGGATAACCAGCACTGAAAACCGTCTTTACATTGGATGGTTTGGTGTTTTGATGATCCCTACTTTATTGACCGCAACTTCTGTATTTATTATTGCTTTCATTGCTGCACCTCCGGTAGATATTGATGGTATTCGGGAACCTGTTTCTGGATCTTTACTTTATGGAAACAATATTATTTCTGGTGCCATTATTCCTACTTCGGCAGCTATAGGTTTGCACTTTTACCCGATATGGGAAGCGGCTTCCGTTGATGAATGGTTATACAATGGTGGTCCTTATGAGTTAATTGTTCTACACTTCTTACTTGGTGTAGCTTGCTACATGGGTCGTGAGTGGGAACTAAGTTTCCGTTTGGGTATGCGCCCTTGGATTGCTGTTGCATATTCAGCTCCTGTTGCAGCTGCTACTGCTGTTTTCTTGATATATCCAATTGGTCAAGGAAGCTTTTCTGACGGTATGCCTCTAGGAATCTCTGGTACTTTCAACTTCATGATTGTATTCCAAGCTGAACACAACATTCTTATGCACCCATTTCACATGTTAGGTGTAGCTGGTGTATTCGGCGGCTCCCTATTCAGTGCTATGCATGGGTCCTTGGTAACCTCTAGTTTGATCAGGGAAACCACAGAAAATGAATCTGCTAATGAAGGTTACAGATTCGGTCAAGAGGAAGAAACCTATAATATCGTAGCCGCTCATGGTTATTTTGGCCGATTGATCTTCCAATATGCTAGTTTCAACAATTCTCGTTCTTTACACTTCTTCCTAGCTGCTTGGCCTGTAGTAGGTATCTGGTTTACCGCTTTAGGTATCAGCACTATGGCTTTCAACTTAAATGGTTTTAATTTCAACCAATCTGTAGTTGATAGTCAAGGTCGTGTAATTAATACTTGGGCTGATATTATTAACCGCGCTAACCTTGGTATGGAAGTTATGCATGAACGTAATGCTCATAATTTCCCTCTAGACTTAGCTGCTGTTGAAGTTCCATCTATAGGG
>Populus_alba
ATGACTGCAATTTTAGAGAGACGCGAAAGCGAAAGCCTTTGGGGTCGCTTCTGTAATTGGATAACCAGCACTGAAAACCGTCTTTATATTGGATGGTTTGGTGTTTTGATGATTCCTACTTTATTGACCGCAACTTCTGTATTTATTATCGCTTTCATTGCTGCCCCTCCAGTAGACATTGATGGTATTCGTGAACCTGTTTCTGGATCTCTACTTTATGGAAACAATATCATTTCTGGTGCCATTATTCCTACTTCTGCGGCTATAGGGTTGCACTTTTACCCAATATGGGAAGCGGCATCCGTTGATGAATGGTTATACAACGGCGGTCCTTATGAGCTAATTGTTCTACACTTCTTACTTGGTGTAGCTTGTTACATGGGGCGTGAGTGGGAACTGAGTTTCCGTCTGGGTATGCGTCCTTGGATTGCTGTTGCATATTCAGCTCCTGTTGCGGCGGCTACTGCTGTTTTCTTGATTTATCCAATCGGTCAAGGAAGTTTTTCGGATGGGATGCCTCTAGGAATCTCTGGTACTTTTAACTTTATGATTGTATTCCAGGCTGAGCACAACATCCTTATGCACCCATTTCACATGTTAGGCGTAGCTGGTGTATTCGGCGGCTCCCTATTCAGTGCTATGCATGGTTCTTTGGTAACCTCTAGTTTGATCAGGGAAACCACAGAAAATGAATCTGCTAATGAAGGTTACAGATTTGGTCAAGAGGAAGAAACTTATAATATCGTAGCCGCTCATGGTTATTTTGGCCGATTGATCTTCCAATATGCTAGTTTTAACAACTCTCGCTCTTTACATTTCTTCTTAGCTGCTTGGCCTGTAGTAGGTATCTGGTTCACTGCTTTAGGTATTAGCACTATGGCTTTCAATCTAAATGGTTTCAATTTCAACCAATCTGTAGTTGATAGCCAAGGTCGTGTAATTAATACCTGGGCTGATATTATTAACCGTGCTAACCTTGGTATGGAAGTTATGCATGAACGTAATGCTCATAATTTCCCTCTAGACCTAGCTGCTGTCGAAGTTCCATCTACAGGA
>Prunus_persica
ATGACTGCAATTTTAGAGAGACGCGAAAGCGAAAGCCTATGGGGTCGCTTTTGTAACTGGATAACCAGCACTGAAAACCGTCTTTACATTGGATGGTTTGGTGTTTTGATGATCCCTACTTTATTGACCGCAACTTCTGTATTTATTATTGCTTTCATTGCTGCACCTCCAGTAGATATTGATGGTATTCGTGAACCTGTTTCTGGATCTTTACTTTATGGAAACAATATTATTTCTGGTGCCATTATTCCTACCTCTGCAGCTATAGGTTTGCACTTTTACCCGATATGGGAAGCGGCTTCCGTTGATGAATGGTTATACAACGGTGGTCCTTATGAACTAATTGTTCTACACTTCTTACTTGGTGTAGCTTGCTACATGGGTCGTGAGTGGGAACTTAGTTTCCGTCTGGGTATGCGCCCTTGGATTGCTGTTGCATATTCAGCTCCTGTTGCAGCTGCTACTGCTGTTTTCTTGATATATCCAATTGGTCAAGGAAGCTTTTCTGACGGTATGCCCCTAGGAATCTCCGGTACTTTCAACTTCATGATTGTATTCCAAGCCGAGCACAACATCCTTATGCACCCATTTCACATGTTAGGCGTAGCTGGTGTATTCGGCGGCTCCCTATTCAGTGCTATGCATGGGTCCTTGGTAACCTCTAGTTTGATCAGGGAAACCACAGAAAATGAATCTGCTAATGAAGGTTACAGATTCGGTCAAGAGGAAGAAACCTATAATATCGTAGCCGCTCATGGTTATTTTGGCCGATTGATCTTCCAATATGCTAGTTTCAACAATTCTCGTTCTTTACATTTCTTCCTAGCTGCTTGGCCTGTAGTAGGTATCTGGTTTACCGCTTTAGGTATCAGCACTATGGCTTTCAACTTAAATGGTTTTAATTTCAATCAATCTGTAGTTGATAGTCAGGGTCGTGTAATTAATACTTGGGCTGATATTATTAACCGCGCTAACCTTGGTATGGAAGTTATGCATGAACGTAATGCCCATAATTTCCCTCTAGATCTAGCTGCTGTTGAAGTTCCATCTATAGGA
>Quercus_nigra
ATGACTGCAATTTTAGAGAGACGCGAAAGCGAAAGCCTATGGGGTCGCTTCTGTAACTGGATAACCAGCACTGAAAACCGTCTTTACATTGGATGGTTTGGCGTTTTGATGATCCCTACCTTATTGACCGCAACTTCTGTATTTATTATTGCTTTCATTGCTGCTCCTCCGGTGGATATTGATGGTATTCGTGAACCTGTTTCTGGATCTCTACTTTACGGAAATAATATTATTTCTGGTGCCATTATTCCTACTTCTGCAGCTATAGGTTTGCACTTTTACCCAATATGGGAAGCTGCTTCCGTTGATGAATGGTTATACAATGGTGGTCCTTATGAGCTAATTGTTCTACACTTCTTACTTGGTGTAGCTTGTTATATGGGTCGTGAGTGGGAACTTAGTTTCCGTCTGGGTATGCGCCCTTGGATTGCTGTTGCATATTCAGCTCCAGTTGCTGCTGCAACTGCCGTTTTCTTGATATATCCCATTGGTCAAGGAAGCTTTTCTGACGGTATGCCTCTAGGAATTTCTGGTACTTTCAACTTCATGATTGTATTCCAGGCTGAGCACAACATCCTTATGCACCCATTTCACATGTTAGGTGTAGCTGGTGTATTCGGCGGTTCCCTATTCAGTGCTATGCATGGTTCCTTGGTAACTTCTAGTTTGATCAGGGAAACCACAGAAAATGAATCTGCTAACGAAGGTTACAGATTCGGTCAAGAGGAAGAAACTTATAATATCGTAGCTGCTCATGGTTATTTTGGACGATTGATTTTCCAATATGCTAGTTTCAACAATTCTCGTTCTTTACATTTCTTCCTAGCGGCTTGGCCTGTAGTAGGTATCTGGTTCACCGCTTTAGGTATCAGCACTATGGCTTTCAATTTAAATGGTTTCAATTTCAACCAATCTGTAGTTGATAGTCAAGGTCGTGTAATTAATACCTGGGCTGATATTATTAATCGTGCTAACCTTGGTATGGAAGTTATGCATGAACGTAATGCTCATAATTTCCCTCTAGACTTAGCTTCTGTCGAAGCGCCATCTACAGGA
>Ricinus_communis
ATGACTGCAATTTTAGAGAGACGCGAAAGCGAAAGCTTATGGGGTCGTTTCTGTAACTGGATAACCAGCACTGAAAACCGTCTTTACATTGGATGGTTTGGTGTTTTGATGATCCCAACTTTATTGACCGCAACTTCTGTATTTATTATCGCTTTCATTGCTGCCCCTCCGGTAGATATTGATGGTATTCGTGAACCTGTTTCTGGATCTTTACTTTATGGAAACAATATTATTTCTGGTGCCATTATTCCTACTTCTGCAGCTATAGGTTTGCATTTTTACCCAATATGGGAAGCGGCGTCTGTTGATGAATGGTTATACAATGGCGGTCCTTATGAGCTAATTGTTCTACACTTCTTACTTGGTGTAGCTTGTTACATGGGCCGTGAGTGGGAGCTTAGTTTCCGTCTGGGTATGCGCCCTTGGATTGCTGTTGCATATTCAGCTCCTGTTGCAGCTGCTACTGCTGTTTTCTTGATCTATCCAATCGGTCAAGGGAGTTTTTCTGATGGTATGCCTCTAGGAATTTCTGGTACTTTCAACTTTATGATTGTATTCCAGGCTGAACACAACATCCTTATGCACCCATTTCATATGTTAGGCGTAGCTGGTGTATTCGGCGGCTCCCTATTCAGTGCTATGCATGGTTCCTTGGTAACCTCTAGTTTGATCAGGGAAACCACAGAAAATGAATCTGCTAATGAAGGTTATAGATTCGGTCAAGAGGAAGAAACTTATAATATCGTAGCTGCTCATGGTTATTTTGGCCGATTGATCTTCCAATATGCTAGTTTCAACAACTCTCGTTCTTTACACTTCTTCCTAGCTGCTTGGCCTGTAGTAGGTATTTGGTTCACTGCTTTAGGTATTAGCACTATGGCTTTCAACCTAAATGGTTTCAATTTCAACCAATCTGTAGTTGATAGTCAAGGTCGTGTAATTAATACCTGGGCTGATATTATCAACCGTGCTAACCTTGGTATGGAAGTTATGCATGAACGTAATGCTCATAACTTCCCTCTAGACCTAGCTGCTGTCGAAGCTCCATCTACAGGA
>Salix_babylonica
ATGACTGCAATTTTAGAGAGACGCGAGAGCGAAAGCCTTTGGGGTCGCTTCTGTAATTGGATAACCAGCACTGAAAACCGTCTTTATATTGGATGGTTTGGTGTTTTGATGATTCCTACTTTATTGACCGCAACTTCTGTATTTATTATCGCTTTCATTGCTGCCCCTCCAGTAGACATTGATGGTATTCGTGAACCTGTTTCTGGATCTCTACTTTACGGAAACAATATCATTTCTGGTGCCATTATTCCTACTTCTGCGGCTATAGGGTTGCACTTTTACCCAATATGGGAAGCGGCATCCGTTGATGAATGGTTATACAACGGCGGTCCTTATGAGCTAATTGTTCTACACTTCTTACTTGGTGTAGCTTGTTACATGGGGCGTGAGTGGGAACTTAGTTTCCGTCTGGGTATGCGTCCTTGGATTGCTGTTGCATATTCAGCTCCTGTTGCGGCGGCTACTGCTGTTTTCTTGATTTATCCAATCGGTCAAGGAAGCTTTTCAGATGGGATGCCTCTAGGAATCTCTGGTACTTTTAACTTTATGATTGTATTCCAGGCTGAGCACAACATCCTTATGCACCCATTTCACATGTTAGGCGTAGCTGGTGTATTCGGCGGCTCCCTATTCAGTGCTATGCATGGTTCTTTGGTAACCTCTAGTTTGATCAGGGAAACCACAGAAAATGAATCTGCTAATGAAGGTTACAGATTTGGTCAAGAGGAAGAAACTTATAATATCGTAGCCGCTCATGGTTATTTTGGCCGATTGATCTTCCAATATGCTAGTTTTAACAACTCTCGTTCTTTACATTTCTTCTTAGCTGCTTGGCCTGTAGTAGGTATCTGGTTCACTGCTTTAGGTATTAGCACTATGGCTTTCAATTTAAATGGTTTCAATTTCAACCAATCTGTAGTTGATAGTCAAGGTCGTGTAATTAATACCTGGGCTGATATTATTAACCGTGCTAACCTTGGTATGGAAGTTATGCATGAACGTAATGCTCATAATTTCCCTCTAGACCTAGCTGCTGTCGAAGTTCCATCTACAGGA
>Sloanea_australis
ATGACTGCAATTTTAGAGAGAC------GCGAAAGCCTATGGGGTCGCTTCTGTAACTGGATAACCAGCACTGAAAACCGTCTTTACATCGGATGGTTTGGTGTTTTGATGATCCCTACTTTATTGACTGCAACTTCTGTATTTATTATCGCTTTCATTGCTGCTCCTCCAGTAGATATTGATGGTATTCGTGAACCTGTTTCTGGATCTCTACTTTATGGAAACAATATTATTTCTGGTGCCATTATTCCTACTTCTGCAGCTATAGGTTTGCACTTTTACCCGATATGGGAAGCGGCATCTGTTGATGAATGGTTATACAATGGCGGTCCTTACGAGCTAATTGTTCTACATTTCTTACTTGGCGTAGCTTGTTACATGGGTCGTGAGTGGGAACTTAGTTTCCGTCTGGGTATGCGCCCTTGGATTGCTGTTGCATATTCAGCTCCTGTTGCAGCTGCTGCTGCTGTTTTCTTGATCTATCCAATTGGTCAAGGAAGCTTTTCTGATGGTATGCCTCTAGGAATCTCCGGTACTTTCAACTTCATGATTGTATTCCAGGCTGAACACAACATCCTTATGCACCCATTTCACATGTTAGGCGTAGCTGGTGTATTCGGCGGCTCCCTATTCAGTGCTATGCATGGTTCCTTGGTAACCTCTAGTTTGATCAGGGAAACCACAGAAAATGAATCGGCTAATGAAGGTTACAGATTCGGTCAAGAGGAAGAAACTTATAATATCGTAGCTGCTCATGGTTATTTTGGCCGATTGATCTTCCAATATGCTAGTTTCAACAATTCTCGTTCTTTACATTTCTTCCTAGCTGCTTGGCCTGTAGTAGGTATCTGGTTCACTGCTTTAGGTATCAGCACTATGGCTTTCAATCTAAATGGTTTCAATTTCAACCAATCTGTAGTTGATAGTCAAGGTCGTGTAATTAATACCTGGGCTGATATTATTAACCGTGCTAACCTTGGTATGGAAGTTATGCATGAACGTAATGCTCATAACTTCCCTCTAGACTTAGCTGCTGTCGAAGCTCTATCTACAGGA
>Spondias_tuberosa
ATGACTGCAATTTTAGAGAGACGCGAAAGCGAACGCCTATGGGGTCGCTTCTGTAACTGGATAACCAGCACCGAAAACCGTCTTTACATTGGATGGTTTGGTGTTTTGATGATCCCTACCTTATTGACCGCAACTTCTGTATTTATTATCGCCTTCATTGCTGCTCCTCCAGTAGATATTGATGGTATTCGTGAACCTGTTTCTGGATCTCTACTTTATGGAAACAATATTATTTCTGGTGCCATTATTCCTACTTCTGCAGCTATAGGTTTGCACTTTTACCCGATATGGGAAGCGGCATCCGTTGATGAATGGTTATACAATGGCGGTCCTTATGAGCTAATTGTTCTACACTTCTTACTTGGTGTAGCTTGTTACATGGGTCGTGAGTGGGAACTTAGTTTCCGTCTGGGTATGCGCCCTTGGATTGCTGTTGCATATTCAGCTCCTGTTGCAGCTGCTACTGCAGTTTTCTTGATCTACCCAATTGGTCAAGGAAGTTTTTCTGATGGTATGCCTCTAGGAATCTCTGGTACTTTCAACTTCATGATTGTATTCCAGGCTGAGCACAACATCCTTATGCACCCATTTCACATGTTAGGTGTAGCTGGTGTATTCGGCGGCTCCCTATTCAGTGCTATGCATGGTTCCTTGGTAACCTCTAGTTTGATCAGGGAAACCACAGAAAACGAATCCGCTAATGAAGGTTACAGATTCGGTCAAGAGGAAGAAACTTATAATATCGTAGCTGCTCATGGTTATTTTGGCCGATTGATCTTTCAATATGCTAGTTTCAACAATTCTCGTTCTTTACATTTCTTCCTAGCTGCTTGGCCTGTAGTAGGTATCTGGTTCACTGCTTTAGGTATTAGCACTATGGCTTTCAACCTAAATGGTTTCAATTTCAACCAATCTGTAGTTGATAGTCAAGGTCGTGTAATTAATACCTGGGCTGATATTATTAACCGCGCTAACCTTGGTATGGAAGTTATGCATGAACGTAATGCTCATAACTTCCCTCTAGACCTAGCTGCTATTGAAGCTCCATCCACAGGA
>Staphylea_colchica
ATGACTGCAATTTTAGAGAGACGCGAAAGCGAAAGCCTATGGGGTCGCTTCTGTAACTGGATAACCAGCACTGAAAATCGTCTTTACATTGGATGGTTTGGTGTTTTGATGATCCCTACCTTATTGACCGCAACTTCTGTATTTATTATCGCCTTCATTGCAGCTCCTCCAGTAGATATTGATGGTATTCGTGAACCTGTTTCAGGATCTCTACTTTATGGAAACAATATTATCTCTGGTGCCATTATTCCTACTTCTGCAGCTATAGGTTTGCACTTTTACCCAATATGGGAAGCGGCGTCCGTTGATGAATGGTTATACAATGGTGGTCCTTATGAGCTAATTGTTCTACACTTCTTACTTGGTGTAGCTTGTTACATGGGTCGTGAGTGGGAACTTAGTTTCCGTCTGGGTATGCGCCCTTGGATTGCTGTTGCATATTCAGCTCCTGTTGCAGCTGCTACTGCTGTTTTCTTGATCTACCCAATTGGTCAAGGAAGTTTTTCTGATGGTATGCCTCTAGGAATCTCTGGTACTTTCAACTTCATGATTGTATTCCAAGCTGAGCACAACATCCTTATGCACCCATTTCACATGTTAGGCGTAGCTGGTGTATTCGGCGGCTCCCTATTCAGTGCTATGCATGGTTCCTTGGTAACTTCTAGTTTGATCAGGGAAACCACAGAAAATGAATCTGCTAATGCAGGTTACAGATTCGGTCAAGAGGAAGAAACTTATAATATCGTAGCTGCTCATGGTTATTTTGGCCGATTGATCTTCCAATATGCTAGTTTCAACAATTCTCGTTCTTTACATTTCTTCCTAGCTGCTTGGCCTGTAGTAGGTATCTGGTTCACTGCTTTAGGTATCAGCACTATGGCTTTCAACCTAAACGGTTTCAATTTCAATCAATCTGTAGTTGATAGTCAAGGTCGTGTAATTAATACCTGGGCTGATATTATTAACCGTGCTAACCTTGGTATGGAAGTTATGCATGAACGTAATGCTCATAACTTCCCTCTAGACCTAGCTGTTGTCGAAGCTCCATCTACAGGA
>Tetraena_mongolica
ATGACTGCAATTTTAGAGAGACGCGAAAGCGAAAGCCTATGGGGTCGCTTTTCTAATTGGATAACCAGCACTGAAAACCGTCTTTACATTGGATGGTTTGGTGTTTTGATGATCCCTACTTTATTGACTGCAACTTCTGTATTTATTATTGCCTTCATTGCTGCTCCTCCAGTAGATATTGATGGTATTCGTGAACCTGTTTCTGGATCTCTACTTTATGGAAATAATATCATTTCTGGTGCTATTATTCCTACTTCTGCAGCTATAGGTTTGCACTTTTACCCAATATGGGAAGCAGCATCTGTTGATGAGTGGTTATACAACGGCGGCCCTTATGAGCTAATTGTTCTTCACTTCTTACTTGGTGTAGCTTGTTACATGGGTCGTGAGTGGGAACTTAGTTTCCGTTTGGGTATGCGCCCTTGGATTGCTGTTGCATATTCAGCTCCTGTTGCAGCTGCGACTGCTGTTTTCTTGATTTATCCAATTGGTCAAGGAAGCTTTTCTGACGGTATGCCTCTAGGAATCTCTGGTACTTTTAATTTCATGATTGTATTCCAGGCTGAGCACAACATCCTTATGCACCCATTCCACATGTTAGGCGTAGCTGGTGTATTCGGCGGCTCCCTATTCAGTGCTATGCATGGTTCTTTGGTAACCTCTAGTTTGATCAGGGAAACCACAGAAAATGAATCTGCTAATGAAGGTTATCGATTTGGTCAAGAGGAAGAGACTTACAACATCGTAGCTGCTCATGGTTATTTTGGCCGATTGATCTTCCAATATGCTAGTTTTAACAACTCTCGTTCTTTACATTTCTTCCTAGCTGCTTGGCCTGTAGTAGGTATTTGGTTTACTGCACTAGGTATCAGCACTATGGCTTTCAACTTAAATGGTTTCAATTTCAACCAATCTGTAGTTGATAGTCAAGGTCGTGTAATTAACACCTGGGCTGATATTATTAACCGTGCTAACCTTGGTATGGAAGTTATGCATGAACGTAATGCTCATAACTTCCCTCTAGACCTAGCTGTTGTTGAAGCTCCATCTATCGGA
>Vitis_acerifolia
ATGACTGTAATTTTAGAGAGACGCGAAAGCGAAAGCCTATGGGGTCGCTTCTGTAACTGGATAACCAGCACTGAAAACCGTCTTTACATTGGATGGTTTGGTGTTTTGATGATCCCGACCTTATTGACCGCAACTTCTGTATTTATTATCGCCTTCATTGCTGCCCCTCCAGTAGATATTGATGGTATTCGTGAACCTGTTTCTGGATCTCTACTTTATGGAAACAATATTATCTCTGGTGCCATTATTCCTACTTCTGCAGCTATAGGTTTGCACTTTTACCCAATATGGGAAGCAGCATCCGTTGATGAATGGTTATACAATGGTGGTCCTTATGAGCTAATTGTTCTACACTTCTTACTTGGTGTAGCTTGTTACATGGGTCGTGAGTGGGAACTTAGTTTCCGTCTGGGTATGCGCCCTTGGATTGCTGTTGCATATTCAGCTCCTGTTGCAGCTGCTACTGCTGTTTTCTTGATCTACCCAATTGGTCAAGGAAGCTTTTCTGATGGTATGCCTCTAGGAATCTCTGGTACTTTCAACTTCATGATTGTATTCCAGGCTGAGCACAACATCCTTATGCACCCATTCCACATGTTAGGCGTAGCTGGTGTATTCGGCGGTTCCCTATTCAGTGCTATGCATGGTTCCTTGGTAACCTCTAGTTTGATCAGGGAAACCACAGAAAATGAATCTGCTAATGCAGGTTACAGATTCGGTCAAGAGGAAGAAACTTATAATATTGTGGCTGCTCATGGTTATTTTGGCCGATTGATCTTCCAATATGCTAGTTTCAATAATTCTCGTTCTTTACATTTCTTCCTAGCTGCTTGGCCTGTAGTAGGTATCTGGTTCACTGCTTTAGGTATCAGCACTATGGCTTTCAACCTAAATGGTTTCAATTTCAACCAATCTGTAGTTGATAGCCAAGGTCGTGTAATTAATACTTGGGCTGATATTATCAACCGTGCTAACCTTGGTATGGAAGTTATGCATGAACGTAATGCTCATAATTTCCCTCTAGATCTAGCTGCTGTTGAAGCTCCATCTATAGGA
>Viviania_marifolia
ATGACTGCAATTTTAGAGAGACGCGAAAGCGAAAGCCTGTGGGGTCGCTTCTGTAACTGGATAACCAGCACCGAAAACCGTCTTTACATTGGATGGTTTGGTGTTTTGATGATTCCTACCTTATTGACCGCAACTTCCGTTTTTATTATCGCCTTCATTGCTGCCCCTCCAGTTGATATTGATGGTATTCGTGAACCTGTTTCTGGATCTCTACTTTATGGAAACAATATTATCTCTGGCGCTATTATTCCTACTTCCGCAGCTATAGGTTTGCATTTTTACCCAATATGGGAAGCGGCATCCGTTGATGAATGGTTATACAATGGTGGTCCTTATGAATTAATTGTTCTACACTTCTTGCTTGGTGTAGCTTGTTATATGGGTCGTGAGTGGGAACTTAGTTTCCGTCTGGGTATGCGTCCTTGGATTGCTGTTGCGTATTCAGCTCCTGTTGCGGCGGCTACTGCCGTTTTCTTGATCTACCCAATCGGTCAAGGAAGTTTTTCTGACGGTATGCCTCTTGGAATTTCTGGTACTTTCAACTTCATGATTGTATTCCAAGCCGAGCACAACATCCTTATGCACCCATTTCACATGTTAGGCGTAGCTGGTGTATTCGGCGGCTCCCTATTCAGTGCTATGCATGGTTCCTTGGTAACTTCGAGTTTGATCAGGGAAACTACAGAAAATGAATCTGCTAATGAAGGTTACAGATTCGGTCAAGAGGAAGAAACTTATAATATCGTAGCTGCTCATGGTTATTTTGGACGATTGATCTTCCAATATGCGAGTTTCAACAACTCTCGTTCTTTACATTTCTTCCTAGCTGCTTGGCCTGTAGTAGGTATCTGGTTCACTGCTTTAGGTATCAGTACTATGGCTTTCAACCTAAATGGTTTCAATTTCAACCAATCTGTAGTTGATAGTCAAGGTCGTGTAATTAATACTTGGGCTGATATTATTAACCGTGCTAATCTGGGTATGGAAGTTATGCATGAACGTAACGCTCACAACTTTCCTCTGGACCTAGCTGCTGTCGAAGCTCCATCCACAGGA
