# Supplementary material for: ­Complete plastid genome sequences of two species of the Neotropical genus Brunellia (Brunelliaceae)
Source: PeerJ. 2020 Jan 28;8:e8392. doi: 10.7717/peerj.8392 (PMC6993752; doi:10.7717/peerj.8392)
Supplement: Supplemental Information 2 [file peerj-08-8392-s002.zip › Alignments/PSBB.fasta]

>Aquilaria_yunnanensis
ATGGGTTTGCCTTGGTATCGTGTTCATACTGTCGTATTGAATGATCCTGGTCGTTTGCTTTCTGTTCATATAATGCACACAGCCCTGGTTGCGGGTTGGGCCGGTTCGATGGCTCTATATGAATTAGCAGTTTTTGATCCTTCTGACCCCGTTCTTGATCCAATGTGGCGACAGGGTATGTTCGTTATCCCCTTCATGACTCGTTTAGGAATAACCAATTCATGGGGCGGTTGGAGTATTACAGGGATTACTATAAGCAAAACAGGTCTTTGGAGTTACGAAGGTGTAGCCGGAGCGCATATTGTGTTTTCTGGTTTGTGCTTCTTGGCAGCTATCTGGCATTGGGTGTATTGGGATCTGGAAATTTTTTGTGATGAGCGCACAGGAAAACCTTCTTTGGATTTGCCCAAGATCTTTGGAATTCATTTATTTCTCGCAGGAGTGGCTTGCTTTGGTTTTGGCGCATTTCATGTAACAGGATTGTATGGTCCTGGAATATGGGTGTCCGATCCTTATGGGCTAACTGGAAAGGTACAACCTGTAAATCCAGCATGGGGTGTGGAAGGTTTTGATCCTTTTGTTCCAGGAGGAGTAGCCTCTCATCATATTGCAGCGGGGACATTGGGCATATTAGCGGGCTTATTCCATCTTAGTGTTCGCCCGCCCCAGCGTTTATACAAAGGATTACGTATGGGAAATATTGAAACCGTCCTTTCTAGTAGTATCGCTGCTGTCTTTTTTGCGGCTTTTGTTGTTGCTGGAACTATGTGGTATGGGTCATCAACTACTCCCATCGAATTATTTGGTCCTACTCGTTATCAATGGGATCAGGGATACTTCCAGCAAGAAATATACCGAAGGGTTAGTGCTGGGCTAGCCGAAAATCAAACGTTATCCGAAGCTTGGTCTAAAATTCCCGAAAAATTGGCTTTTTATGATTACATTGGCAATAATCCGGCAAAAGGGGGATTATTCAGAGCGGGTTCAATGGACAACGGGGATGGAATAGCCGTTGGGTGGTTAGGACACCCTATCTTTAGAGATAAAGAAGGGCGCGAACTTTTTGTACGTCGTATGCCTACTTTTTTTGAAACATTTCCGGTTGTTTTGGTAGACGGAGATGGAATTGTTAGAGCCGATGTCCCTTTTAGAAGGGCAGAATCAAAGTATAGTGTTGAACAAGTAGGTGTAACTGTTGAGTTCTATGGTGGTGAACTCAATGGAGTAAGTTATAGTGATCCTGCTACTGTGAAAAAATATGCTAGGCGTGCTCAATTGGGTGAAATTTTTGAATTAGATCGTGCTACTTTGAAATCTGATGGTGTTTTTCGTAGCAGTCCAAGAGGTTGGTTTACTTTTGGGCATGCTTCGTTTGCTCTGCTCTTCTTCTTCGGGCACATTTGGCATGGTGCTAGAACCCTGTTCAGAGATGTTTTTGCTGGTATTGATCCGGATTTAGATGCTCAAGTAGAATTTGGAGCATTCCAAAAACTTGGAGATCCAACTACAAGAAGACAA
>Arabidopsis_thaliana
ATGGGTTTGCCTTGGTATCGTGTTCATACTGTTGTATTGAATGATCCCGGTCGTTTACTTGCTGTTCATATAATGCATACTGCTCTAGTTGCTGGTTGGGCTGGTTCGATGGCTCTATATGAATTAGCAGTTTTTGATCCCTCCGACCCCGTTCTTGATCCAATGTGGAGACAAGGTATGTTCGTTATACCTTTCATGACTCGTTTAGGAATAACCAATTCTTGGGGCGGTTGGAATATTACAGGGGGGACTATAACGAATCCGGGTCTTTGGAGTTACGAAGGGGTAGCCGGAGCACATATAGTGTTTTCTGGTTTGTGCTTCTTGGCAGCTATTTGGCATTGGGTATATTGGGATCTAGAAATTTTTTGTGATGAACGTACAGGAAAACCTTCTTTGGATTTGCCCAAGATTTTTGGAATTCATTTATTTCTTTCAGGAGTGGCTTGCTTCGGTTTTGGCGCATTTCATGTAACAGGATTATATGGTCCTGGAATATGGGTATCCGACCCTTATGGACTAACCGGAAAGGTACAACCCGTAAACCCGGCGTGGGGCGTGGAGGGTTTTGACCCTTTTGTTCCGGGAGGAATAGCCTCTCATCATATTGCAGCAGGGACGTTGGGTATATTAGCGGGCCTATTCCATCTTAGTGTTCGTCCGCCTCAACGTCTATACAAAGGATTACGTATGGGCAATATTGAAACCGTCCTTTCCAGTAGTATTGCTGCTGTCTTTTTTGCAGCTTTTGTTGTTGCTGGAACTATGTGGTATGGTTCTGCAACTACTCCCATCGAATTATTTGGTCCTACTCGTTATCAATGGGATCAGGGATACTTTCAACAAGAAATATATCGAAGAGTTAGTGCTGGACTGGCTGAAAATCAAAGTTTATCAGAAGCTTGGGCGAAAATTCCTGAAAAATTAGCTTTTTATGATTATATTGGTAATAATCCAGCAAAAGGGGGGTTATTCCGAGCGGGTTCAATGGACAATGGGGATGGAATAGCTGTTGGATGGTTAGGCCACCCCGTCTTTAGAAATAAAGAAGGGCGTGAACTTTTTGTACGCCGCATGCCTACTTTTTTTGAAACTTTTCCGGTAGTTTTGGTAGACGGAGACGGAATTGTTAGAGCTGACGTCCCGTTTAGAAGGGCAGAATCAAAATATAGTGTCGAACAAGTAGGTGTAACTGTTGAGTTTTATGGTGGTGAACTCAATGGAGTGAGTTATAGTGATCCCGCAACTGTGAAAAAATATGCTAGACGGGCTCAATTGGGTGAGATTTTTGAATTAGATCGTGCGACTTTGAAATCTGATGGTGTTTTTCGTAGCAGCCCAAGAGGTTGGTTTACGTTTGGACATGCTTCGTTTGCTCTACTTTTCTTCTTTGGACACATTTGGCATGGTGCTAGAACCCTCTTCAGAGATGTTTTTGCTGGTATTGATCCAGATTTGGATGCTCAAGTGGAATTCGGGGCATTCCAAAAACTTGGAGATCCAACTACAAAACGACAA
>Arabis_alpina
ATGGGTTTGCCTTGGTATCGTGTTCATACTGTTGTATTGAATGATCCCGGCCGTTTGCTTTCTGTTCATATAATGCATACGGCTCTGGTTGCTGGTTGGGCCGGTTCGATGGCTCTATATGAATTAGCAGTTTTTGATCCCTCTGATCCTGTTCTTGATCCAATGTGGAGACAAGGTATGTTCGTTATCCCTTTCATGACTCGTTTAGGAATAACCAATTCATGGGGGGGTTGGAATATTACAGGAGGGACTATAACGAATCCGGGTCTTTGGAGTTACGAAGGGGTAGCCGCAGCACATATCGTGTTTTCTGGCTTGTGCTTCTTGGCAGCTATTTGGCATTGGGTATATTGGGATCTAGAAATTTTTTGTGATGAACGTACAGGAAAACCTTCTTTGGATTTGCCCAAGATTTTTGGAATTCATTTATTTCTTTCAGGAGTAGCTTGCTTTGGTTTTGGCGCATTTCATGTAACAGGATTATATGGTCCTGGAATATGGGTATCCGACCCTTATGGACTAACTGGAAAGGTCCAACCCGTAAATCCGGCGTGGGGCGTGGAGGGTTTTGACCCTTTTGTTCCGGGAGGAATAGCCTCTCATCATATTGCAGCAGGGACATTGGGTATATTAGCGGGCTTATTCCATCTTAGTGTTCGTCCGCCTCAACGTCTATACAAAGGATTACGTATGGGAAATATTGAAACCGTACTTTCCAGTAGTATTGCTGCTGTCTTTTTTGCAGCTTTTGTTGTTGCTGGAACTATGTGGTATGGTTCTGCAACTACTCCCATCGAATTATTTGGTCCGACTCGTTATCAATGGGATCAGGGATACTTTCAACAAGAAATATATCGAAGAGTTAGTGCTGGACTAGCTGAAAATCAAAGTGTATCAGAAGCTTGGTCTAAAATTCCTGAAAAATTAGCTTTTTATGATTATATTGGTAATAATCCAGCAAAAGGGGGGTTATTCCGAGCGGGTTCAATGGACAATGGGGATGGAATAGCTGTTGGATGGTTAGGACACCCCGTCTTTAGAAATAAAGAAGGGCGTGAACTGTTTGTACGCCGTATGCCTACTTTTTTTGAAACATTTCCGGTTGTTTTGGTAGACGGAGACGGAATTGTTAGAGCCGACGTCCCGTTTAGAAGGGCAGAATCTAAATATAGTGTCGAACAAGTAGGTGTAACTGTTGAGTTTTATGGTGGTGAACTTAATGGAGTGAGTTATAGTGATCCCGCAACGGTAAAAAAATATGCTAGACGGGCTCAATTGGGTGAGATTTTTGAATTAGATCGTGCTACTTTGAAATCCGATGGTGTTTTTCGTAGCAGTCCAAGAGGTTGGTTTACTTTTGGGCATGCTTCGTTTGCGCTACTTTTTTTCTTTGGACACATTTGGCATGGTGCTAGAACCCTCTTCAGAGATGTTTTTGCTGGTATTGATCCAGATTTGGATGCTCAAGTGGAATTTGGGGCATTCCAAAAACTTGGAGATCCAACTACAAAAAGACAA
>Arachis_hypogaea
ATGGGTTTGCCTTGGTATCGTGTTCATACTGTTGTATTAAATGATCCCGGCCGCTTACTTTCTGTCCATATAATGCATACGGCTCTGGTTGCTGGTTGGGCCGGTTCGATGGCTCTATATGAATTAGCAGTTTTTGATCCCTCTGATCCTGTTCTTGACCCAATGTGGAGACAGGGTATGTTTGTTATACCCTTCATGACTCGTTTAGGAATAACCAATTCGTGGGGCGGTTGGAGTATCACAGGAGGTACTACGCCGAATCCGGGTATTTGGAGTTATGAAGGTGTGGCTGGAGCACATATTGTGTTTTCGGGCTTGTGCTTTTTGGCGGCTATCTGGCATTGGGTCTATTGGGATCTAGAAATCTTTTGTGATGAACGTACAGGCAAACCCTCTTTGGATTTGCCAAAAATCTTTGGAATTCATTTATTTCTTGCAGGGGTGGCTTGTTTTGGTTTTGGCGCATTTCATGTAACAGGATTGTATGGTCCTGGGATATGGGTGTCCGATCCTTATGGCCTAACCGGAAGGGTTCAATCCGTAAATCCCGCATGGGGTGTAGAAGGTTTTGATCCTTTTGTTCCGGGGGGAATAGCCTCTCATCATATTGCAGCAGGGACATTGGGCATATTGGCGGGCCTTTTCCATCTTAGTGTACGTCCACCCCAACGTCTATACAAAGGATTGCGTATGGGAAATATTGAAACCGTCCTTTCCAGTAGTATCGCTGCTGTATTTTTTGCAGCGTTTGTTGTTGCTGGAACTATGTGGTATGGTTCAGCAACAACTCCGATTGAATTATTTGGCCCCACTCGTTATCAATGGGATCAGGGATACTTCCAACAAGAAATATATCGACGAGTTAGTGCTGGGCTAGCCGAAAATCAAAGTTTATCAGAAGCTTGGTCTAAAATTCCCGAAAAATTAGCTTTTTATGATTACATCGGCAATAATCCGGCAAAAGGGGGCTTATTTAGAGCGGGCTCAATGGATAATGGAGATGGAATAGCCGTCGGTTGGTTAGGACATCCTATCTTTAGAGATAAAGAGGGGCGTGAACTTTTTGTAAGGCGTATGCCTACTTTTTTTGAGACATTTCCAGTTGTTTTGATAGACGGAGACGGAATTGTTAGAGCCGATGTTCCTTTTCGAAGAGCAGAATCGAAGTATAGTGTTGAACAAGTAGGTGTAACTGTTGAGTTCTATGGTGGCGAACTCAACGGAGTCAGTTATAGTGATCCCGCTACTGTGAAAAAATATGCTAGACGTGCTCAATTGGGTGAAATTTTTGAATTAGATCGTGCCACTTTGAAATCAGATGGTGTTTTTCGTAGCAGTCCAAGGGGTTGGTTTACTTTTGGACATGCTTCGTTTGCTCTTCTCTTCTTTTTCGGGCACATTTGGCATGGTGCTAGAACTTTGTTCCGAGATGTTTTTGCTGGCATCGACCCCGATTTGGATGCTCAAGTAGAATTTGGAGCATTCCAAAAACTGGGCGATCCGACTACAAGAAGGCAA
>Averrhoa_carambola
ATGGGTTTGCCTTGGTATCGTGTTCATACCGTTGTATTGAATGATCCAGGTCGTTTGCTATCTGTCCATATAATGCATACAGCTTTGGTTGCTGGTTGGGCTGGTTCGATGGCTCTATATGAATTAGCAGTTTTTGATCCCTCTGACCCTATTCTCGATCCAATGTGGAGGCAGGGTATGTTCGTTATACCCTTCATGACTCGTTTAGGAATAACCACTTCATGGGGTGGTTGGAGTATTACAGGAGGGACTATAACAAATCCGGGTATTTGGAGTTACGAAGGTGTGGCTGGGGCACATATTGTGTTTTCGGGCTTGTGCTTCTTGGCAGCTATCTGGCATTGGGTGTATTGGGATCTAGAAATATTTTGTGATGAACGTACAGGAAAACCCTCTTTGGATTTGCCTAAGATTTTTGGAATTCATTTATTTCTCTCCGGGGTGGCTTGCTTTGGTTTTGGCGCATTTCATGTAACAGGATTGTATGGTCCTGGAGTATGGGTATCCGATCCTTATGGACTAACTGGAAGGGTACAACCTGTAAATCCAGCGTGGGGTGTGGAGGGTTTTGATCCTTTCGTTCCGGGAGGAATCGCCTCTCATCATATTGCAGCGGGGACATTAGGCATATTAGCGGGTCTATTCCATCTTAGTGTCCGTCCGCCCCAACGGCTATACAAAGGATTACGTATGGGTAATATTGAAACCGTCCTTTCCAGTAGTATAGCTGCTGTCTTTTTTGCAGCTTTTGTTGTTGCTGGAACTATGTGGTATGGTTCAGCAACTACCCCCATCGAATTATTTGGTCCCACTCGTTATCAATGGGATCAGGGATACTTCCAGCAAGAAATATATCGAAGAGTTAGTGCTGGGCTAGCCCAAAATCAAAGTTTATCCGAAGCTTGGTCTAAAATTCCTGAAAAATTAGCTTTTTATGATTACATCGGCAATAATCCGGCAAAAGGGGGATTATTCAGAGCGGGCTCAATGGACAATGGGGATGGAATAGCTGTTGGGTGGTTAGGACATCCTATCTTTAGAGATAAGGAAGGGCGTGAACTTTTTGTACGTCGTATGCCTACTTTTTTTGAAACATTTCCGGTTGTTTTGGTAGACGGAGACGGAATTGTTAGAGCCGATGTTCCTTTTCGAAGGGCAGAATCGAAGTATAGTGTCGAACAAGTAGGCGTAACTGTTGAATTCTATGGTGGAGAACTCAATGGAGTCAGTTATAGTGATCCTGCTACTGTGAAAAAATATGCTAGACGCGCTCAATTGGGTGAAATTTTTGAATTGGATCGTGCTACTTTGAAATCCGATGGTGTTTTTCGTAGCAGTCCAAGGGGTTGGTTTACTTTTGGACATGCTTCGTTTGCTCTACTCTTCTTCTTCGGACACATTTGGCATGGCGCTAGAACTTTGTTCAGAGATGTTTTTGCTGGTATTGATCCAGATTTAGATGCTCAAGTGGAGTTTGGAGCATTCCAAAAACTTGGAGATCCGACTACAAGAAGACAA
>Brunellia_antioquensis
ATGGGTTTGCCTTGGTATCGTGTTCATACCGTCGTATTGAATGATCCAGGTCGTTTACTATCTGTCCATATAATGCATACGGCTTTGGTTGCTGGTTGGGCTGGTTCGATGGCTCTATATGAATTAGCAGTTTTTGATCCCTCTGACCCTATTCTCGATCCAATGTGGAGACAGGGTATGTTCGTTATACCCTTCATGACTCGTTTAGGAATAACCAATTCATGGGGCGGTTGGAGTATTACAGGAGGAACTATAACGAATCCGGGTATTTGGAGTTACGAAGGTGTGGCCGGGGCACATATTGTGTTTTCTGGCTTGTGCTTCTTGGCAGCTATTTGGCATTGGGTATATTGGGATCTAGAAATATTTTGTGATGAACGTACAGGAAAACCCTCTTTGGATTTGCCTAAGATTTTTGGAATTCATTTATTTCTCTCCGGGGTGGCTTGCTTTGGTTTTGGCGCATTTCATGTAACAGGATTGTATGGTCCTGGAGTATGGGTATCCGATCCTTATGGACTAACCGGAAGGGTACAACCTGTAAATCCAGCGTGGGGTGTGGAAGGTTTTGATCCGTTTGTTCCGGGGGGAATAGCCTCTCATCATATTGCAGCGGGGACATTGGGCATATTAGCGGGTCTATTCCATCTTAGTGTCCGTCCGCCCCAACGGCTATACAAAGGATTACGTATGGGCAATATTGAAACCGTCCTTTCCAGTAGTATCGCTGCTGTCTTTTTTGCAGCTTTTGTTGTTGCTGGAACTATGTGGTATGGTTCAGCAACTACCCCCATCGAATTATTTGGTCCCACTCGTTATCAATGGGATCAGGGATACTTCCAGCAAGAAATATATCGAAGAGTTGGTGCTGGACTAGCCGAAAATCAAAGTTTATCCGAAGCTTGGTCTAAAATTCCCGAAAAATTGGCTTTTTATGATTACATCGGCAATAATCCCGCAAAAGGGGGATTATTCAGAGCGGGCTCAATGGACAACGGGGATGGAATAGCTGTTGGGTGGTTAGGACATCCTATTTTTAGAGATAAAGAAGGGCGTGAACTTTTTGTACGTCGTATGCCTACCTTTTTTGAAACATTTCCAGTTGTTTTGGTAGACGGAGACGGAATTGTTAGAGCCGATGTTCCTTTTCGAAGGGCAGAATCGAAGTATAGTGTTGAACAAGTAGGTGTAACTGTTGAGTTCTATGGTGGCGAACTCAATGGAGTCAGTTATAGTGATCCTGCTACTGTGAAAAAATATGCCCGACGTGCTCAATTGGGTGAAATTTTTGAATTGGATCGTGCTACTTTGAAATCCGATGGTGTTTTTCGTAGCAGTCCAAGGGGTTGGTTTACTTTTGGACATACTTCGTTTGCTCTACTCTTCTTCTTCGGACACATTTGGCATGGCGCTAGAACTTTGTTCAGAGATGTTTTTGCTGGTATTGATCCAGATTTAGATGCTCAAGTGGAGTTTGGAGCATTCCAAAAACTTGGAGATCCAACTACAAGAAGACAA
>Brunellia_trianae
ATGGGTTTGCCTTGGTATCGTGTTCATACCGTCGTATTGAATGATCCAGGTCGTTTACTATCTGTCCATATAATGCATACGGCTTTGGTTGCTGGTTGGGCTGGTTCGATGGCTCTATATGAATTAGCAGTTTTTGATCCCTCTGACCCTATTCTCGATCCAATGTGGAGACAGGGTATGTTCGTTATACCCTTCATGACTCGTTTAGGAATAACCAATTCATGGGGCGGTTGGAGTATTACAGGAGGAACTATAACGAATCCGGGTATTTGGAGTTACGAAGGTGTGGCCGGGGCACATATTGTGTTTTCTGGCTTGTGCTTCTTGGCAGCTATTTGGCATTGGGTATATTGGGATCTAGAAATATTTTGTGATGAACGTACAGGAAAACCCTCTTTGGATTTGCCTAAGATTTTTGGAATTCATTTATTTCTCTCCGGGGTGGCTTGCTTTGGTTTTGGCGCATTTCATGTAACAGGATTGTATGGTCCTGGAGTATGGGTATCCGATCCTTATGGACTAACCGGAAGGGTACAACCTGTAAATCCAGCGTGGGGTGTGGAAGGTTTTGATCCGTTTGTTCCGGGGGGAATAGCCTCTCATCATATTGCAGCGGGGACATTGGGCATATTAGCGGGTCTATTCCATCTTAGTGTCCGTCCGCCCCAACGGCTATACAAAGGATTACGTATGGGCAATATTGAAACCGTCCTTTCCAGTAGTATCGCTGCTGTCTTTTTTGCAGCTTTTGTTGTTGCTGGAACTATGTGGTATGGTTCAGCAACTACCCCCATCGAATTATTTGGTCCCACTCGTTATCAATGGGATCAGGGATACTTCCAGCAAGAAATATATCGAAGAGTTGGTGCTGGACTAGCCGAAAATCAAAGTTTATCCGAAGCTTGGTCTAAAATTCCCGAAAAATTGGCTTTTTATGATTACATCGGCAATAATCCCGCAAAAGGGGGATTATTCAGAGCGGGCTCAATGGACAACGGGGATGGAATAGCTGTTGGGTGGTTAGGACATCCTATTTTTAGAGATAAAGAAGGGCGTGAACTTTTTGTACGTCGTATGCCTACCTTTTTTGAAACATTTCCAGTTGTTTTGGTAGACGGAGACGGAATTGTTAGAGCCGATGTTCCTTTTCGAAGGGCAGAATCGAAGTATAGTGTTGAACAAGTAGGTGTAACTGTTGAGTTCTATGGTGGCGAACTCAATGGAGTCAGTTATAGTGATCCTGCTACTGTGAAAAAATATGCCCGACGTGCTCAATTGGGTGAAATTTTTGAATTGGATCGTGCTACTTTGAAATCCGATGGTGTTTTTCGTAGCAGTCCAAGGGGTTGGTTTACTTTTGGACATACTTCGTTTGCTCTACTCTTCTTCTTCGGACACATTTGGCATGGCGCTAGAACTTTGTTCAGAGATGTTTTTGCTGGTATTGATCCAGATTTAGATGCTCAAGTGGAGTTTGGAGCATTCCAAAAACTTGGAGATCCAACTACAAGAAGACAA
>Bulnesia_arborea
ATGGGTTTGCCTTGGTATCGTGTTCATACTGTTGTTTTGAATGATCCTGGTCGTTTGCTTTCTGTCCATATCATGCATACAGCTCTTGTTGCCGGTTGGGCTGGTTCGATGGCTCTATATGAATTAGCAGTTTTTGATCCCTCTGATCCCATTCTTGATCCAATGTGGAGGCAGGGCATGTTCGTTATACCTTTCATGACTCGTTTAGGAATAACGAATTCATGGGGTGGCTGGAGTATTACAGGAGGGACTGTAACAAATCCTGGTATTTGGAGTTACGAAGGCGTAGCTGCGGCACATATTGTGTTTTCTGGCTTGTGTTTTTTGGCAGCTATTTGGCATTGGGTGTATTGGGATCTAGAAATATTTTGTGATGAACGTACAGGAAAACCTTCTTTGGATTTGCCTAAGATCTTTGGAATTCATTTATTTCTTTCAGGATTAGCTTGCTTTGGTTTTGGGGCATTTCATGTAACAGGATTGTATGGTCCTGGAATCTGGGTGTCCGATCCTTATGGACTAACTGGGAAGGTACAACCTGTAAGTCCAGCTTGGGGTGTGGAAGGTTTTGATCCTTTTGTTCCGGGAGGAATAGCCTCTCATCATATTGCAGCAGGGACGCTGGGCATATTAGCGGGATTATTTCATCTTAGTGTCCGTCCGCCGCAACGTCTATACAAAGGATTACGTATGGGTAATATTGAAACCGTACTTTCTAGCAGTATTGCTGCTGTCTTTTTTGCAGCTTTTGTTGTTGCTGGAACTATGTGGTATGGGTCAGCAACTACCCCGATCGAATTATTTGGTCCTACTCGTTACCAATGGGATCAGGGATATTTCCAGCAAGAAATCTATCGAAGAGTTAATGCTGCTCTATCCGAGAATCAAAGTCTATCTGAAGCTTGGTCTCAAATTCCTGAAAAATTAGCCTTTTATGATTATATAGGCAATAATCCAGCAAAAGGAGGATTATTTAGAGCAGGCTCAATGGACAATGGGGATGGAATAGCTGTTGGGTGGTTAGGGCATCCTATTTTTAGAGATAAAGAAGGACGTGAACTCTTTGTGCGTCGTATGCCTACTTTTTTTGAAACATTTCCAGTTGTTTTGGTAGATGGAGATGGAATTGTTCGCGCCGATGTTCCTTTTAGACGAGCAGAATCTAAATATAGTGTCGAACAAGTAGGTGTAACAGTTGAGTTTTATGGCGGTGAACTAAATGGAGTTAGTTATAGTGATCCAGCTACTGTGAAAAAATATGCTAGACGTGCTCAATTGGGTGAAATTTTTGAATTAGATCGTGCTACTTTGAAATCCGATGGTGTTTTTCGTAGTAGTCCGAGGGGTTGGTTTACTTTTGGACATGCTTCATTTGCTCTACTTTTCTTCTTCGGACATATTTGGCATGGTGCTAGAACCTTGTTCAGAGATGTTTTTGCTGGTATTGACCCGGATTTGGATACTCAAGTGGAATTTGGAGCATTCCAAAAAATTGGAGATCCAACTACAAAAAGACAA
>Carica_papaya
ATGGGTTTGCCTTGGTATCGTGTTCATACCGTCGTATTGAATGATCCCGGCCGTTTACTTTCTGTTCATATAATGCATACAGCTTTAGTTGCTGGTTGGGCCGGTTCTATGGCTCTATATGAATTAGCAGTTTTTGATCCCTCTGACCCCGTTCTTGATCCAATGTGGAGACAAGGTATGTTCGTTATACCCTTCATGACTCGTTTAGGAATAACTAATTCATGGGGCGGTTGGAGTATTACAGGAGGGACTATAACGAATCCGGGTCTTTGGAGTTACGAAGGTGTAGCCGGAGCGCATATCGTGTTTTCTGGCTTGTGCTTCTTGGCAGCTATCTGGCATTGGGTGTATTGGGATCTAGAAATATTTTGTGATGAACGTACAGGAAAACCTTCTTTGGATTTGCCCAAGATCTTTGGAATTCATTTATTTCTTTCAGGAGTGGCTTGTTTTGGGTTTGGCGCATTTCATGTAACAGGATTATATGGTCCTGGAATATGGGTGTCCGACCCTTATGGACTAACCGGAAAGGTACAACCTGTAAATCCAGCGTGGGGCGTAGAAGGTTTTGATCCTTTTGTTCCAGGAGGAATAGCCTCTCATCATATTGCAGCAGGGACATTGGGCATATTAGCGGGCTTATTCCATCTTAGTGTCCGTCCGCCCCAACGTCTATACAAAGGATTACGTATGGGAAATATTGAAACCGTCCTTTCCAGTAGTATCGCTGCTGTCTTTTTTGCAGCTTTTGTTGTTGCTGGAACTATGTGGTATGGTTCAGCAACTACCCCCATCGAATTATTTGGTCCTACTCGTTATCAATGGGATCAGGGATACTTCCAGCAAGAAATATATCGAAGAGTTAGTGCTGGGCTAGCCGAAAATCAAAGTTTATCAGAAGCTTGGTCTAAAATTCCTGAAAAATTAGCTTTTTATGATTACATCGGCAATAATCCGGCGAAAGGGGGATTATTCAGAGCGGGTTCAATGGACAACGGGGATGGAATAGCTGTTGGGTGGTTAGGACACCCTATCTTTAGAGATAAAGAAGGGCGTGAACTTTTTGTACGTCGTATGCCTACTTTTTTTGAAACATTTCCGGTTGTTTTGGTAGACGGAGATGGAATTGTTAGAGCCGATGTTCCTTTTAGAAGGGCAGAATCGAAATATAGTGTTGAACAAGTAGGCGTAACTGTTGAGTTCTATGGCGGCGAACTTAATGGAGTGAGTTATAGCGATCCCGCGACTGTCAAAAAATATGCTAGACGCGCTCAATTGGGTGAAATTTTTGAATTAGATCGTGCTACTTTGAAATCCGACGGTGTTTTTCGTAGCAGTCCAAGAGGTTGGTTTACTTTTGGGCATGCTTCGTTTGCTCTGCTCTTCTTCTTCGGACACATTTGGCATGGTGCTAGAACCCTGTTCAGAGATGTTTTTGCTGGTATTGATCCAGATTTGGATGCTCAGGTGGAATTTGGAGCATTCCAAAAACTTGGAGATCCAACTACAAGAAGACAA
>Castanea_mollissima
ATGGGTTTGCCTTGGTATCGTGTTCATACCGTCGTATTGAATGATCCGGGTCGTTTGATTTCTGTTCATATAATGCATACAGCTCTAGTTGCTGGTTGGGCCGGTTCGATGGCTCTATACGAACTGGCGATTTTTGATCCCTCTGACCCCGTTCTTGATCCAATGTGGAGACAGGGTATGTTTGTTATACCCTTCATGACTCGTTTAGGAATAACCAATTCATGGGGCGGTTGGAGTATCACAGGAGGTACTATAACGAATCCGGGTATTTGGAGTTACGAAGGTGTGGCCGGGGCACATATTGTGTTTTCTGGCTTATGCTTTTTGGCAGCTATTTGGCATTGGGTGTACTGGGATCTAGAAATATTTTCTGATGAACGTACAGGTAAACCTTCTTTAGATTTACCTAAGATTTTTGGAATTCATTTATTTCTTTCAGGGTTGGCTTGTTTTGGGTTTGGCGCATTTCATGTAACGGGGTTGTATGGTCCTGGAATATGGGTGTCCGATCCTTATGGACTAACCGGAAGGGTACAATCTGTAAATCCAGCGTGGGGTGTGGAAGGTTTTGATCCTTTTGTTCCGGGAGGAATAGCCTCTCATCATATTGCAGCAGGGACATTGGGCATATTAGCCGGCCTATTCCATCTTAGTGTCCGTCCGCCCCAACGTCTATACAAAGGATTACGCATGGGAAATATTGAAACCGTCCTTTCCAGCAGTATCGCTGCTGTCTTTTTTGCCGCTTTTGTTGTTGCTGGAACTATGTGGTATGGTTCAGCAACTACCCCGATTGAATTATTTGGTCCCACTCGTTATCAATGGGATCAGGGATACTTCCAGCAAGAAATATATCGAAGAGTTAGCGCTGGGATAGCCGAAAATCAAAGTTTATCAGAGGCTTGGTCTAAAATTCCTGAAAAATTGGCTTTTTATGATTACATCGGTAATAATCCAGCAAAGGGGGGATTATTCAGAGCGGGCTCAATGGACAACGGGGATGGAATAGCTGTTGGGTGGTTAGGACACCCTACCTTTAGAGATAAGGAAGGGCGTGAACTTTTTGTACGTCGTATGCCCACTTTTTTTGAAACATTTCCGGTTGTTTTGGTAGACGGAGACGGTATTGTTAGAGCCGATGTTCCGTTTCGAAGGGCAGAGTCGAAGTATAGTGTCGAACAAGTAGGTGTAACTGTGGAGTTCTATGGTGGCGAACTGAATGGAGTCAGTTATAGTGATCCTGCTACTGTGAAAAAATATGCTCGACGCGCTCAATTGGGCGAAATTTTTGAATTAGATCGTGCTACTTTGAAATCCGATGGTGTTTTTCGTAGCAGTCCAAGGGGTTGGTTTACTTTTGGCCATGCTTCATTTGCTCTGCTCTTCTTCTTCGGACATATTTGGCATGGCGCTAGAACCTTGTTCCGAGATGTTTTTGCCGGTATTGACCCAGATTTGGATGCTCAAGTAGAATTTGGAACATTCCAAAAACTTGGGGATCCGACTACAAGACGACAA
>Catha_edulis
ATGGGTTTGCCTTGGTATCGTGTTCATACCGTCGTGTTGAATGATCCCGGTCGTTTGCTGGCTGTCCATATAATGCATACGGCTCTGGTTGCTGGTTGGGCTGGTTCGATGGCTCTATATGAATTAGCAGTTTTTGATCCCTCTGACCCTGTTCTCGACCCAATGTGGAGACAAGGTATGTTCGTTATACCCTTTATGACTCGTTTAGGAATAACCGATTCATGGGGCGGTTGGACTATCACAGGCGGGACTATAACGAATCCGGGTATTTGGAGTTACGAAGGTGTGGCCGGGGCACATATTGTGTTTTCTGGATTGTGCTTCTTGGCAGCTATCTGGCATTGGGTGTATTGGGATCTAGAAATATTTACTGATGAACGTACAGGAAAACCTTCTTTGGATTTGCCCAAGATCTTCGGAATTCATTTATTTCTCTCAGGAGTGGCTTGCTTTGGGTTTGGCGCATTCCATGTAACAGGATTGTACGGTCCTGGAATCTGGGTGTCCGATCCTTATGGACTAACCGGAAAGGTCCAATCTGTAAATCCAGCGTGGGGTGTGGAAGGTTTTGATCCTTTTGCTCCGGGAGGAATAGCCTCTCATCATATTGCAGCAGGGACATTGGGCATATTAGCGGGACTATTTCATCTTAGTGTCCGTCCGCCACAACGTCTATACAAAGGATTGCGTATGGGAAATATTGAAACCGTCCTTTCTAGTAGTATTGCTGCTGTCTTTTTTGCGGCTTTTGTTGTTGCTGGAACTATGTGGTATGGTTCAGCAACTACTCCGATTGAATTATTTGGTCCCACTCGTTATCAATGGGATCAGGGATATTTCCAGCAAGAAATATATCGAAGAGTTGTTGCTGGGCTAGCCGAGAATCAAAGTTTATCCGAAGCTTGGTCTAAAATTCCTGAAAAATTAGCTTTTTATGATTACATTGGGAATAACCCGGCAAAAGGGGGATTGTTCAGAGCGGGCTCGATGGATAACGGGGATGGAATCGCTGTTGGGTGGTTAGGGCATCCTGTCTTTAGAGATAAAGAAGGCCGTGAACTTTTTGTGCGTCGTATGCCTACTTTTTTTGAAACATTTCCAGTTGTTTTGGTAGACGGTGACGGAATTGTTAGAGCCGATGTTCCTTTTCGAAGGGCGGAATCGAAGTATAGTGTCGAGCAAGTAGGTGTAACTGTTGAGTTCTATGGCGGCGAACTCAATGGCGTCAGTTATAGTGATCCCGCTACTGTTAAAAAATATGCTAGACGTGCTCAATTGGGTGAAATCTTTGAATTAGATCGTGCTACTTTGAAATCCGATGGTGTTTTTCGTAGTAGTCCAAGGGGTTGGTTTACTTTTGGACATGCTTCATTTGCTCTGCTCTTCTTCTTTGGGCACATTTGGCATGGCGCTAGAACCCTGTTCAGAGATGTTTTTGCTGGTATTGATCCAGATTTGGACGCTCAAGTAGAATTTGGAGCATTCCAAAAACTAGGGGATCCAACTACAAAAAGACAA
>Ceratopetalum_apetalum
ATGGGTTTGCCTTGGTATCGTGTTCATACCGTCGTATTGAATGATCCAGGTCGTTTGCTATCTGTCCATATAATGCATACGGCTTTGGTTGCTGGTTGGGCTGGTTCGATGGCTCTATATGAATTAGCAGTTTTTGATCCCTCTGACCCTATTCTCGATCCAATGTGGAGACAAGGTATGTTCGTTATACCCTTCATGACTCGTTTAGGAATAACCAATTCATGGGGGGGGTGGAGTATTACAGGAGGAACTATAACGAATCCGGGTATTTGGAGTTACGAAGGTGTGGCTGGGGCACATATTGTGTTTTCTGGCTTGTGCTTCTTGGCAGCTATTTGGCATTGGGTGTATTGGGATCTAGAAATATTTTGTGATGAACGTACAGGAAAACCCTCTTTGGATTTGCCTAAGATTTTTGGAATTCATTTATTTCTTTCCGGGGTGGCGTGCTTTGGTTTTGGCGCATTTCATGTAACAGGATTGTATGGTCCTGGAGTATGGGTATCCGATCCTTATGGACTAACCGGAAGGGTACAACCTGTAAATCCAGCGTGGGGTGTGGAAGGTTTTGATCCTTTTGTTCCGGGAGGAATAGCCTCTCATCATATTGCAGCGGGGACATTGGGCATATTAGCGGGTCTATTCCATCTTAGTGTACGTCCGCCCCAACGTCTATATAAAGGATTACGTATGGGCAATATTGAAACCGTCCTTTCCAGTAGTATCGCTGCTGTCTTTTTTGCAGCTTTTGTTGTTGCTGGAACTATGTGGTATGGTTCAGCAACTACCCCCATCGAATTATTTGGTCCCACTCGTTATCAATGGGATCAGGGATACTTCCAGCAAGAAATATATCGAAGAGTTGGTGCTGGGCTAGCCGAAAATCAAAGTTTATCCGAAGCTTGGTCTAAAATTCCTGAAAAATTGGCTTTTTATGATTACATCGGCAATAATCCCGCAAAAGGGGGATTATTCAGAGCGGGCTCAATGGACAACGGGGATGGAATAGCTGTTGGGTGGTTAGGACATCCTATCTTTAGAGATAAAGAAGGGCGTGAACTTTTTGTACGTCGTATGCCTACCTTTTTTGAAACGTTTCCGGTTGTTTTGGTAGACGGAGACGGAATTGTTAGAGCCGATGTTCCTTTTCGAAGGGCAGAATCGAAGTATAGTGTCGAACAAGTAGGTGTAACTGTTGAGTTCTATGGTGGCGAACTTAATGGAGTCAGTTATAGTGATCCTGCTACTGTGAAAAAATATGCTAGACGCACTCAATTGGGTGAAATTTTTGAATTGGATCGTGCGACTTTGAAATCCGATGGTGTTTTTCGTAGCAGTCCAAGGGGTTGGTTTACTTTTGGACACGCTTCGTTTGCTCTACTGTTCTTCTTCGGACACATTTGGCATGGCGCTAGAACTTTGTTCAGAGATGTTTTTGCTGGTATTGATCCAGATTTAGATGCTCAAGTGGAGTTTGGAGCATTCCAAAAACTTGGAGATCCGACTACAAGAAGACAA
>Citrus_sinensis
ATGGGTTTGCCTTGGTATCGTGTTCATACCGTCGTATTGAATGATCCCGGTCGTTTGATTGCTGTCCATATAATGCATACAGCCCTGGTTGCGGGTTGGGCCGGTTCAATGGCTCTATATGAATTAGCTGTTTTTGATCCCTCCGATCCAGTTCTTGATCCAATGTGGAGACAAGGCATGTTCGTTATACCCTTCATGACTCGTTTAGGAATAACCGATTCATGGGGTGGTTGGAGTATTACAGGGGGGACAGTAACGAATCCGGGTATTTGGAGTTACGAAGGTGTAGCGGGGGCACATATTGTGTTTTCCGGATTGTGCTTCTTGGCAGCTATCTGGCATTGGGTGTATTGGGATCTAGCAATATTTGTTGATGACCGTACAGGAAAACGTTCTTTGGATTTGCCTAAAATCTTTGGAATTCATTTATTTCTCTCAGGAGTGGCTTGCTTTGGTTTTGGGACATTTCATGTAACAGGATTGTATGGTCCTGGAATATGGGTGTCTGATCCGTATGGACTAACTGGAAAGGTACAATCTGTAAATCCAGCATGGGGTGTGGAAGGTTTTGATCCTTTTGTTCCAGGAGGAATAGCCTCTCATCATATTGCGGCAGGGACATTGGGCATATTAGCAGGCTTATTCCATCTCAGTGTCCGCCCGCCACAACGCTTATACAAAGGATTACGTATGGGCAATATTGAAACCGTTCTTTCCAGCAGCATCGCTGCTGTCTTTTTTGCAGCGTTTGTTGTTGCTGGAACTATGTGGTATGGGTCAGCAACTACCCCCATCGAATTATTTGGTCCCACCCGTTATCAATGGGATCAGGGATACTTTCAGCAAGAAATATATCGAAGAGTCAGTGCTGGACTAGCCGAAAATCAAAGTTTATCAGAAGCTTGGTCTAAAATTCCTGAAAAATTAGCTTTTTATGATTACATCGGAAATAATCCTGCGAAAGGGGGATTATTCAGAGCGGGTTCAATGGATAACGGGGATGGAATAGCTGTCGGGTGGTTAGGACACCCTATATTTAGAGATAAAGAAGGGCGTGAACTTTTTGTACGTCGTATGCCTACTTTTTTTGAAACATTTCCAGTTGTTTTGGTAGACGGAGATGGAATTGTTAGAGCCGACGTTCCTTTTCGAAGGGCAGAATCGAAGTATAGTGTCGAACAAGTAGGTGTAACCGTTGAGTTCTATGGTGGCGAGCTGAATGGCGTGAGTTATAGTGATCCTGCTACTGTGAAAAAATATGCTAGACGTGCTCAATTGGGTGAAATTTTTGAATTAGATCGTGCTACTTTGAAATCCGATGGTGTTTTTCGTAGCAGCCCAAGGGGCTGGTTTACGTTTGGACACGCTTCATTTGCTCTGCTTTTCTTCTTCGGACACATTTGGCATGGTGCTAGAACCTTGTTCAGAGATGTTTTTGCTGGTATTGACCCGGATTTGGACGCTCAAGTGGAATTTGGAGTATTCCAAAAACTTGGAGATCCAACTACAAGAAGACAA
>Cucumis_melo
ATGGGTTTGCCTTGGTATCGTGTTCATACCGTTGTATTGAATGATCCCGGTCGTTTGCTTTCTGTTCATATAATGCATACAGCTCTAGTTGCTGGTTGGGCCGGTTCAATGGCCCTATACGAATTAGCAGTTTTTGATCCCTCTGATCCTGTTCTTGATCCAATGTGGAGACAGGGTATGTTCGTTATACCCTTCATGACTCGTTTAGGAATAACCAATTCATGGGGGGGTTGGAGTATCACAGGAGGGACTATAACGAATCCGGGTATTTGGAGTTACGAAGGTGTGGCCGGAGCACATATTGTGTTTTCTGGATTGTGCTTCTTAGCAGCTATCTGGCATTGGGTGTATTGGGATCTAGAAATATTTTGTGATGAACGTACAGGAAAACCTTCTTTGGATTTGCCGAAGATTTTTGGAATTCATTTATTTCTCTCAGGGTTGGGTTGCTTTGGTTTTGGTGCATTTCATGTAACCGGATTGTATGGTCCGGGAATATGGGTATCCGATCCTTATGGATTAACCGGAAGGGTACAAGCCGTAAATCCTGCGTGGGGTGTCGAAGGGTTTGATCCTTTTGTTCCGGGCGGAATAGCCTCGCATCATATTGCAGCAGGTACATTGGGCATATTAGCGGGCCTATTCCATCTTAGTGTTCGTCCGCCCCAACGTCTATACAAAGGATTACGTATGGGAAATATTGAAACCGTCCTTTCCAGTAGTATCGCTGCTGTATTTTTTGCAGCTTTTGTTGTTGCTGGAACTATGTGGTATGGTTCAGCAACTACCCCGATTGAATTATTTGGGCCCACTCGTTATCAATGGGATCAGGGATACTTCCAGCAAGAAATATATCGAAGAGTTAGTACCGGGTTAGCCGAAAATCAAAGTTTATCAGAAGCTTGGTCTAAAATTCCTGAAAAATTAGCTTTTTATGATTATATCGGGAATAATCCCGCAAAAGGTGGATTATTCAGAGCGGGTTCCATGGACAACGGGGATGGAATAGCTGTTGGTTGGTTAGGACACCCTGTTTTTAGAGATAAAGAAGGGCGCGAACTTTTTGTACGCCGTATGCCGACCTTTTTTGAAACATTTCCGGTTGTTTTGGTAGACGGAGACGGAATTGTTAGAGCCGATGTTCCTTTTCGAAGAGCAGAATCGAAGTATAGTGTTGAACAGGTCGGTGTAACTGTTGAGTTCTATGGCGGTGAACTCAATGGAGTCAGTTATAGTGATCCTGCTACTGTGAAAAAATATGCTAGACGTGCTCAATTGGGTGAAATTTTTGAATTAGATCGTGCTACTTTGAAATCCGATGGGGTTTTTCGTAGCAGTCCAAGGGGTTGGTTTACTTTTGGGCATGCTTCCTTTGCTTTGCTCTTCTTCTTCGGACACATTTGGCATGGTGCGAGAACCTTGTTCAGAGATGTCTTTGCTGGTATTGACCCAGATTTGGACGCTCAAGTAGAATTTGGGGCATTCCAAAAACTTGGAGATCCAACTACAAAAAGA---
>Eucalyptus_grandis
ATGGGTTTGCCTTGGTATCGTGTTCATACCGTCGTATTAAATGATCCCGGCCGTTTGCTTTCTGTCCATATAATGCATACAGCTTTGGTTGCTGGTTGGGCCGGTTCGATGGCTCTATATGAATTAGCAGTTTTTGATCCCTCTGATCCCGTTCTTGATCCAATGTGGAGACAAGGTATGTTCGTTATACCCTTCATGACTCGTTTAGGAATAACCAATTCATGGGGCGGCTGGAGTATTACAGGAGGGACTATAACAAATCCGGGTATTTGGAGTTACGAAGGCGTGGCCGGTGCACATATTGTGTTTTCTGGCTTGTGCTTCTTGGCAGCTATCTGGCATTGGGTGTATTGGGATTTAGAAATATTTTGTGATGAGCGTACAGGAAAACCTTCTTTGGATTTGCCAAAAATTTTTGGAATTCATTTATTTCTTTCAGGAGTGGCTTGCTTTGGGTTTGGCGCATTTCATGTAACAGGATTGTATGGTCCTGGAATATGGGTGTCCGATCCTTATGGACTAACTGGAAAGGTACAACCTGTAAATCCAGCGTGGGGTGTAGAAGGTTTTGATCCTTTTGTTCCGGGAGGAATAGCCTCTCATCATATTGCAGCAGGTACTTTAGGCATATTAGCGGGCCTATTTCATCTTAGTGTCCGTCCGCCCCAACGTCTATATAAAGGATTACGTATGGGCAATATTGAAACCGTCCTTTCCAGTAGTATTGCTGCTGTCTTTTTTGCAGCTTTTGTTGTTGCTGGAACTATGTGGTATGGTTCAGCAACTACCCCTATCGAATTATTTGGTCCCACTCGTTATCAATGGGATCAGGGATACTTCCAGCAAGAAATATATCGAAGAGTTGGTGCTGGGCTAGCCAAAAATCAAAGTTTATCAGAAGCTTGGTCTAAAATTCCTGAAAAATTAGCTTTTTATGATTATATCGGTAATAATCCGGCAAAGGGGGGATTATTCAGAGCGGGTTCAATGGACAACGGGGATGGAATAGCTGTTGGGTGGTTAGGACATCCTATCTTTCGAGATAAAGAAGGGCGTGAACTTTTTGTACGTCGTATGCCTACTTTTTTTGAAACATTTCCGGTTGTTTTGGTAGACGGAGACGGAATTGTTCGAGCCGACGTTCCTTTTCGAAGGGCGGAATCAAAGTATAGTGTTGAACAAGTGGGTGTAACTGTTGAGTTCTATGGCGGGGAACTCAATGGAGTCAGTTATAGTGATCCTGCTACTGTGAAAAAATATGCTAGACGTGCCCAATTAGGTGAAATTTTTGAATTAGATCGTGCTACTTTGAAATCCGATGGTGTTTTTCGTAGCAGTCCAAGGGGTTGGTTTACTTTTGGACATGCTTCGTTTGCTCTGCTCTTCTTCTTCGGACACATTTGGCATGGTGCTAGAACCTTGTTCAGAGATGTTTTTGCTGGTATTGACCCCGATTTGGATGCTCAAGTGGAATTTGGAGCATTCCAAAAACTTGGAGATCCAACTACAAGAAGACAA
>Euonymus_japonicus
ATGGGTTTGCCTTGGTATCGTGTTCATACCGTCGTATTGAATGATCCCGGTCGTTTGCTGGCTGTCCATATAATGCATACGGCTCTGGTTGCTGGTTGGGCTGGTTCGATGGCTCTATATGAATTAGCAGTTTTTGATCCCTCTGACCCTGTTCTCGACCCAATGTGGAGACAAGGTATGTTCGTTATACCCTTTATGACTCGTTTAGGAATAACCGATTCATGGGGTGGTTGGACTATCACAGGCGGGACTATAACGAATCCGGGTATTTGGAGTTACGAAGGTGTGGCCGGGGCACATATTGTGTTTTCTGGATTGTGCTTCTTGGCAGCTATCTGGCATTGGGTGTATTGGGATCTAGAAATATTTACTGATGAACGTACAGGAAAACCTTCGTTGGATTTGCCCAAGATCTTCGGAATTCATTTATTTCTCTCAGGAGTGGCTTGCTTTGGGTTTGGCGCATTCCATGTAACAGGATTGTACGGTCCTGGAATCTGGGTGTCCGATCCTTATGGACTAACCGGAAAGGTCCAATCTGTAAATCCAGCGTGGGGTGTGGAAGGTTTTGATCCTTTTGCTCCGGGAGGAATAGCCTCTCATCATATTGCAGCAGGGACATTGGGCATATTAGCAGGACTATTTCATCTTAGTGTCCGTCCGCCACAACGTCTATACAAGGGATTGCGTATGGGAAATATTGAAACCGTCCTTTCCAGTAGTATTGCTGCTGTCTTTTTTGCGGCTTTTGTTGTTGCTGGAACTATGTGGTATGGTTCAGCAACTACTCCGATTGAATTATTTGGCCCCACTCGTTATCAATGGGATCAGGGATATTTCCAGCAAGAAATATATCGAAGAGTTGTTGCTGGGCTAGCCGAGAATCAAAGTTTATCCGAAGCTTGGTCTAAAATTCCTGAAAAATTAGCTTTTTATGATTACATTGGGAATAATCCGGCAAAAGGGGGGTTGTTCAGAGCGGGTTCGATGGATAACGGGGATGGAATCGCTGTTGGGTGGTTAGGGCATCCTGTCTTTAGAGATAAAGAAGGCCGTGAACTTTTTGTGCGTCGTATGCCTACTTTTTTTGAAACATTTCCAGTTGTTTTGGTAGACGGTGACGGAATTGTTAGAGCCGATGTTCCTTTTCGAAGGGCGGAATCGAAGTATAGTGTCGAGCAAGTAGGTGTAACTGTTGAGTTCTATGGCGGCGAACTCAATGGCGTCAGTTATAGTGATCCCGCTACTGTTAAAAAATATGCTAGACGTGCTCAATTGGGTGAAATCTTTGAATTAGATCGTGCTACTTTGAAATCCGATGGTGTTTTTCGTAGTAGTCCAAGGGGTTGGTTTACTTTTGGACATGCTTCATTTGCTCTGCTCTTCTTCTTTGGGCACATTTGGCATGGCGCTAGAACCCTGTTCAGAGATGTTTTTGCTGGTATTGATCCAGATTTGGACGCTCAAGTAGAATTTGGAGCATTCCAAAAACTAGGGGATCCAACTACAAAAAGACAA
>Ficus_racemosa
ATGGGTTTGCCTTGGTATCGTGTTCATACGGTCGTATTGAATGATCCCGGCCGTTTGATTTCTGTCCATATAATGCATACAGCTCTGGTTGCTGGTTGGGCCGGTTCGATGGCTCTATATGAATTAGCTGTTTTTGATCCCTCTGACCCTGTTCTTGATCCAATGTGGAGACAGGGTATGTTCGTTATACCCTTCATGACTCGTTTAGGAATAATCAATTCATGGGGTGGTTGGAGTATTACGGGGGGGACTATAACGAATCCGGGTATTTGGAGTTATGAAGGTGTGGCTGGTGCACATATTGTGTTTTCTGGCTTGTGCTTTTTGGCAGCTATCTGGCATTGGGTGTATTGGGATCTAGAAATATTTTGTGATGAACGTACAGGAAAACCCTCTTTGGATTTGCCCAAGATCTTTGGAATTCATTTATTTCTCTCAGGAGTGGCGTGCTTTGGTTTTGGCGCATTTCATGTAACAGGATTGTATGGTCCTGGAATATGGGTATCCGATCCTTATGGACTAACGGGAAGAGTACAAGCTGTAAATCCAGCATGGGGTGTGGAAGGTTTTGATCCTTTTGTTCCGGGAGGAATAGCCTCTCATCATATTGCAGCAGGAACCTTGGGCATATTGGCGGGTCTATTCCATCTTAGTGTCCGTCCGCCCCAACGTCTATACAAAGGATTACGTATGGGAAATATTGAAACCGTCCTTTCCAGTAGTATCGCTGCTGTCTTTTTTGCAGCTTTTGTAGTTGCTGGAACTATGTGGTATGGCTCGGCAACTACCCCGATTGAATTATTTGGTCCCACTCGTTATCAATGGGATCAAGGATACTTCCAACAAGAAATATATCGAAGAGTTAGTGCTGGGCTAGCCGAAAATCAAAGTTTATCTGAAGCTTGGTCTAAAATTCCTGAAAAATTAGCCTTTAATGATTACATCGGCAATAATCCGGCAAAAGGGGGATTATTCAGAGCGGGATCAATGGACAACGGGGATGGAATAGCTGTTGGTTGGTTAGGACACCCAATTTTTAGAGATAAAGAAGGGCGTGAACTTTATGTACGTCGTATGCCTACTTTTTTTGAAACATTTCCGGTTGTTTTGGTAGACGGAGACGGAATTGTTAGAGCCGATGTTCCTTTTAGAAGGGCAGAATCGAAGTATAGTGTCGAACAAGTAGGTGTAACTGTTGAGTTCTATGGCGGTGAACTCAATGGAGTCAGTTATAGTGATCCGGCTACTGTAAAAAAATATGCTAGACGTGCTCAATTGGGTGAAATTTTTGAATTAGATCGTGCTACTTTGAAATCCGATGGTGTTTTTCGTAGCAGCCCGAGGGGTTGGTTTACTTTTGGACATGCTTCGTTTGCTCTGCTCTTCTTCTTCGGACACATTTGGCATGGTGCTAGAACCTTGTTCAGGGATGTTTTTGCTGGTATTGACCCAGATTTGGATGCTCAAGTGGAATTTGGAGCATTCCAAAAACTTGGAGATCCAACTACAAGAAGGCAA
>Glycine_max
ATGGGTTTACCTTGGTATCGTGTTCATACTGTTGTATTAAATGATCCAGGCCGTTTGCTTTCTGTTCATATAATGCACACAGCTCTGGTTGCTGGTTGGGCCGGTTCGATGGCTCTATATGAATTAGCAGTTTTTGATCCCTCTGACCCTGTTCTTGACCCAATGTGGAGACAGGGTATGTTCGTTATACCTTTCATGACTCGTTTAGGAATAACCAATTCGTGGGGCGGTTGGAATATCACAGGAGGGACTATAACGAATCCGGGTATTTGGAGTTACGAAGGTGTGGCCGGAGCACATATTGTGTTTTCGGGCTTGTGCTTTTTAGCGGCTATTTGGCATTGGGTTTATTGGGATCTAGAAATCTTTTGTGATGAACGTACTGGAAAACCTTCTTTGGATTTGCCCAAAATTTTTGGAATTCATTTATTTCTTGCAGGGGTGGCTTGTTTTGGTTTTGGCGCATTTCATGTAACAGGATTGTATGGTCCTGGAATATGGGTGTCCGATCCTTATGGACTAACTGGAAGGATACAATCCGTAAATCCCGCGTGGGGCGTGGAAGGTTTTGATCCTTTTGTTCCGGGGGGGGTAGCTTCTCATCATATTGCAGCAGGAACGTTGGGCATATTAGCAGGTCTTTTCCATCTTAGTGTGCGTCCACCCCAACGTCTATATAAAGGATTACGGATGGGAAATATTGAAACTGTCCTTTCCAGCAGTATTGCTGCTGTCTTTTTTGCAGCTTTTGTCGTTGCTGGAACTATGTGGTATGGTTCAGCAACAACCCCTATTGAATTATTCGGTCCTACTCGTTATCAATGGGATCAGGGATACTTTCAGCAAGAAATATATCGAAGAGTTGGTGCTGGACTAGCCGAAAATCAAAGTTTATCAGAAGCTTGGTCTAAAATTCCCGAAAAATTAGCTTTTTATGATTATATCGGAAATAATCCAGCAAAAGGGGGGTTATTTAGAGCAGGTTCAATGGACAATGGAGATGGAATAGCCGTCGGTTGGTTAGGACATCCTGTCTTTAGAGATAAAGAGGGGCATGAACTTTTTGTACGTCGTATGCCTACTTTTTTTGAAACATTTCCGGTTGTTTTGGTAGATGGGGATGGAATTGTTAGGGCCGATGTTCCTTTTCGAAGGGCAGAATCTAAATATAGTGTGGAACAAGTAGGTGTAATTGTTGAGTTCTATGGTGGCGAGCTTAATGGAGTCAGTTATAGCGATCCCGCTACTGTGAAAAAATATGCTAGACGTGCTCAATTGGGTGAAATTTTTGAATTAGATCGTGCTACTTTGAAATCAGATGGTGTTTTTCGTAGCAGTCCGAGGGGTTGGTTTACTTTTGGACATGCTTCTTTTGCTCTGCTATTCTTTTTCGGGCACATTTGGCATGGTGCTAGAACTTTATTCAGAGATGTTTTTGCTGGTATCGACCCAGATTTAGACGCTCAAGTAGAATTTGGAGCATTCCAAAAACTTGGAGATCCAACTACAAAAAAACAG
>Gossypium_arboreum
ATGGGTTTGCCTTGGTATCGTGTTCATACTGTCGTATTGAATGATCCCGGTCGCTTGCTTTCTGTTCATATAATGCATACGGCTCTGGTTGCTGGTTGGGCCGGTTCAATGGCTCTATATGAATTAGCCGTTTTTGATCCCTCCGATCCCGTTCTTGATCCAATGTGGAGACAAGGTATGTTCGTTATACCCTTCATGACTCGTTTAGGAATAACCAATTCATGGGGCGGTTGGAGTATTACAGGGGGGACTATAACAAATCCGGGTATTTGGAGTTACGAAGGTGTGGCCGGAGCACATATTGTGTTTTCTGGCTTGTGCTTCTTGGCAGCTATCTGGCATTGGGTATATTGGGATCTAGAAATTTTTTGTGATGAGCGCACAGGAAAACCTTCTTTGGATTTGCCCAAGATTTTTGGAATTCATTTATTTCTCTCAGGAGTGGCTTGCTTTGGCTTTGGCGCATTTCATGTAACAGGATTGTATGGTCCTGGAATATGGGTGTCGGACCCTTATGGACTAACTGGCAAGGTCCAACCTGTAAATCCGGCGTGGGGCGTGGAAGGTTTTGATCCTTTTGTTCCGGGAGGAATAGCCTCTCATCATATTGCAGCAGGGACATTGGGCATATTAGCGGGCTTATTCCATCTTAGTGTCCGCCCGCCCCAACGTTTATACAAAGGATTACGTATGGGAAATATTGAAACCGTCCTTTCCAGTAGTATAGCTGCTGTCTTTTTTGCAGCTTTTGTTGTTGCCGGAACTATGTGGTATGGTTCAGCAACTACCCCCATCGAATTATTTGGTCCTACTCGTTATCAATGGGATCAAGGATACTTCCAGCAAGAAATATATCGAAGGGTTAGTGCTGGGTTAGCCGAAAATCAAAGTTTATCAGAAGCTTGGTCTAAAATTCCTGAAAAATTAGCTTTTTATGATTACATTGGCAATAATCCGGCAAAAGGAGGATTATTCAGAGCGGGTTCAATGGACAACGGGGATGGAATAGCCGTTGGGTGGTTAGGGCACCCTATCTTTAGAGATAAAGACGGGCGTGAACTTTTTGTACGTCGTATGCCTACTTTTTTTGAAACATTTCCGGTTGTTTTGGTAGACGGAGACGGAATTGTTAGAGCGGATGTCCCTTTTAGAAGGGCAGAATCAAAGTATAGTGTCGAACAAGTAGGTGTAACTGTTGAGTTCTATGGCGGCGAACTCAATGGAGTGAGTTATAGTGATCCTGCTACTGTGAAAAAATATGCTAGACGTGCTCAATTGGGTGAAATTTTTGAATTAGATCGTGCTACTTTGAAATCCGATGGTGTTTTTCGTAGCAGTCCGAGGGGTTGGTTTACTTTTGGGCATGCTTCGTTTGCCTTGCTTTTCTTCTTCGGACACATTTGGCATGGTGCTAGAACCCTGTTCAGAGATGTTTTTGCCGGTATTGATCCAGATTTGGATGCTCAAGTGGAATTTGGAGCATTCCAAAAACTTGGAGATCCAACTACAAGAAGACAA
>Heritiera_angustata
ATGGGTTTGCCTTGGTATCGTGTTCATACTGTCGTATTGAATGATCCCGGTCGCTTGCTTTCTGTTCATATAATGCATACGGCTCTGGTTGCTGGTTGGGCCGGTTCAATGGCCCTATATGAATTAGCCGTTTTTGATCCCTCCGATCCCGTTCTTGATCCAATGTGGAGACAGGGTATGTTCGTTATACCCTTCATGACTCGTTTAGGAATAACCAATTCATGGGGCGGTTGGAGTATTACCGGGGGGACTCTAACAAATCCGGGTATTTGGAGTTACGAAGGTGTGGCCGGAGCACATATTGTGTTTTCTGGCTTGTGCTTCTTGGCAGCTATCTGGCATTGGGTATATTGGGATCTAGAAATTTTTTGTGATGAGCGCACAGGGAAACCTTCTTTGGATTTGCCCAAGATTTTTGGAATTCATTTATTTCTCTCAGGAGTGGCTTGCTTTGGCTTTGGCGCATTTCATGTAACAGGATTGTATGGTCCTGGAATATGGGTATCCGACCCTTATGGACTAACTGGCAAGGTACAACCTGTAAATCCAGCGTGGGGCGTGGAAGGTTTTGATCCTTTTGTTCCGGGAGGAATAGCCTCTCATCATATTGCAGCAGGGACATTGGGCATATTAGCGGGCTTATTCCATCTTAGTGTCCGTCCGCCCCAACGTTTATACAAAGGATTACGTATGGGAAATATTGAAACCGTCCTTTCCAGTAGTATAGCTGCTGTCTTTTTTGCAGCTTTTGTTGTTGCTGGAACTATGTGGTATGGTTCAGCAACTACCCCCATCGAATTATTTGGTCCTACTCGTTATCAATGGGATCAAGGATACTTCCAGCAAGAAATATATCGAAGGGTTAGTGCTGGGTTAGCCGAAAATCAAAGTTTATCAGAAGCTTGGTCTAAAATTCCTGAAAAATTAGCTTTTTATGATTACATTGGCAATAATCCGGCAAAAGGAGGATTATTCAGAGCGGGTTCAATGGACAACGGGGATGGAATAGCCGTTGGGTGGTTAGGACACCCTATCTTTAGAGATAAAGAAGGGCGTGAACTTTTTGTACGTCGTATGCCTACTTTTTTTGAAACATTTCCGGTTGTTTTGGTAGACGGAGACGGAATTGTTAGAGCGGATGTCCCTTTTAGAAGGGCAGAATCGAAGTATAGTGTCGAACAAGTAGGTGTAACTGTTGAGTTCTATGGTGGCGAACTCAATGGAGTGAGTTATAGTGATCCTGCTACTGTGAAAAAATATGCTAGACGTGCTCAATTGGGTGAAATTTTTGAATTAGATCGTGCTACTTTGAAATCCGATGGTGTTTTTCGTAGCAGTCCAAGGGGTTGGTTTACTTTTGGGCATGCTTCGTTTGCTTTGCTTTTCTTCTTCGGACACATTTGGCATGGTGCTAGAACCCTGTTCAGAGATGTTTTTGCCGGTATTGATCCAGATTTGGATGCTCAAGTGGAATTTGGAGCATTCCAAAAACTTGGAGATCCAACTACAAGAAGACAA
>Heuchera_sanguinea
ATGGGTTTGCCTTGGTATCGTGTTCATACTGTTGTATTGAATGATCCCGGTCGGTTGCTTGCTGTCCATATAATGCATACAGCTCTCGTTGCTGGTTGGGCCGGTTCGATGGCTCTATATGAATTAGCAGTTTTTGATCCTTCTGATCCCGTTCTTGATCCAATGTGGAGACAAGGTATGTTCGTTATACCCTTCATGACTCGTTTAGGAATAACCAATTCATGGGGCGGTTGGAGTATCACAGGAGGTACCATAACGAATCCAGGCATTTGGAGTTACGAAGGTGTGGCCGGAGCGCATATTGTGTTTTCTGGCTTGTGCTTCTTGGCAGCTATTTGGCATTGGGTGTATTGGGATCTAGAAATATTTAGTGATGAACGTACAGGAAAACCTTCTTTGGATTTGCCCAAGATTTTTGGAATTCATTTATTTCTTTCAGGGGTGGCTTGCTTTGGTTTTGGCGCATTTCATGTAACAGGGTTGTATGGTCCTGGAATATGGGTGTCCGATCCTTATGGACTAACTGGAAAAGTACAATCTGTAAATCCAGCGTGGGGTGTGGAAGGTTTTGATCCTTTTGTTCCGGGAGGAATAGCCTCTCATCATATTGCAGCGGGGACGTTGGGCATATTAGCGGGCCTATTCCATCTTAGTGTTCGTCCGCCTCAACGTCTATACAAAGGATTACGTATGGGCAATATTGAAACCGTACTTTCCAGTAGTATCGCTGCTGTCTTTTTTGCTGCTTTTGTTGTTGCTGGAACTATGTGGTATGGTTCAGCAACTACCCCGATCGAATTATTTGGTCCCACTCGTTATCAATGGGATCAGGGATACTTCCAGCAAGAAATATATCGAAGAATTAGTGCTGGACTAGCCGAAAATCAAAGTTTATCAGAAGCTTGGTCTAAAATTCCCGAAAAACTAGCTTTTTATGATTACATTGGCAATAATCCGGCAAAAGGGGGATTATTCAGAGCGGGCTCAATGGACAACGGGGATGGAATAGCTGTTGGATGGTTAGGACACCCTGTCTTTAGAGATAAAGAAGGGCGTGAACTTTTTGTACGCCGTATGCCTACCTTTTTTGAAACATTTCCAGTTGTTTTGGTAGATGGAGACGGAATTGTTAGAGCTGATGTTCCTTTTAGAAGGGCAGAATCAAAGTATAGTGTCGAACAAGTAGGTGTAACTGTTGAGTTCTATGGCGGCGAACTTAACGGAGTTAGTTATAGTGATCCGGCTACTGTTAAAAAATATGCTAGACGCGCTCAATTGGGTGAAATTTTTGAATTAGATCGTGCTACTTTGAAATCCGATGGTGTTTTTCGTAGCAGCCCAAGGGGTTGGTTTACTTTTGGACATGCTTCATTTGCTTTGCTCTTCTTCTTCGGACACATTTGGCATGGTGCTAGAACCTTGTTCAGAGATGTTTTTGCTGGTATTGACCCAGATTTGGATGCTCAAGTGGAATTTGGAGCATTCCAAAAACTTGGAGATCCAACTACAAGAAGACAA
>Jatropha_curcas
ATGGGTTTGCCTTGGTATCGTGTTCATACCGTCGTATTGAATGATCCCGGTCGTTTGCTGTCTGTCCATATAATGCATACAGCCTTGGTTGCTGGTTGGGCCGGTTCGATGGCTCTATATGAATTAGCAGTTTTTGATCCCTCTGACCCCGTTCTCGATCCAATGTGGAGACAGGGTATGTTCGTTATACCCTTCATGACTCGTTTAGGAATAACCAATTCGTGGGGTGGTTGGAGTATCACAGGAGGAACTATAACGAATCCGGGTATTTGGAGTTATGAAGGTGTGGCTGGGGCGCATATTGTGTTTTCTGGCTTGTGCTTTTTGGCAGCTATTTGGCATTGGGTGTATTGGGATCTAGAGGTATTTTGCGATGAACGTACAGGAAAACCTTCTTTAGATTTGCCCAAGATCTTTGGAATTCATTTATTTCTCTCAGGAGTGGCTTGCTTTGGGTTTGGTGCTTTTCATGTAACCGGATTGTATGGTCCTGGAATATGGGTGTCCGATCCTTATGGACTAACAGGAAAGGTACAACCTGTAAGTCCAGCATGGGGTGTGGAAGGTTTTGATCCTTTTGTTCCAGGAGGAATAGCTTCTCATCATATTGCAGCGGGGACATTGGGCATATTAGCGGGCCTCTTCCATCTTAGTGTCCGTCCGCCCCAACGTTTATACAAAGGATTGCGTATGGGAAATATTGAAACTGTCCTTTCCAGTAGTATCGCTGCTGTCTTTTTTGCAGCTTTTGTTGTTGCTGGAACTATGTGGTATGGTTCAGCAACTACCCCGATTGAATTATTTGGTCCTACTCGTTATCAATGGGATCAAGGATACTTCCAGCAAGAAATATATCGAAGAGTTAGTGCTGGGCTAGCCGAAAATCAAAGTTTATCCGAAGCTTGGTCTAAAATTCCCGAAAAATTAGCCTTTTATGATTACATCGGCAATAATCCGGCAAAAGGTGGATTGTTCAGAGCAGGCTCAATGGACAACGGGGATGGAATAGCTGTTGGGTGGTTAGGACATCCTATCTTTAGAGATAAAGAAGGGCGTGAACTTTTTGTACGGCGTATGCCTACTTTTTTTGAAACATTTCCTGTTGTTTTGGTAGATGGAGATGGAATTGTTAGAGCCGATGTTCCTTTTCGAAGGGCAGAGTCAAAGTATAGTGTCGAACAAGTAGGTGTAACTGTTGAGTTCTATGGTGGCGAACTAAACGGAGTCAGTTATAGTGATCCTGCTACTGTGAAAAAATATGCTAGACGCGCTCAATTGGGTGAAATTTTTGAATTAGATCGTGCTACTTTGAAATCTGATGGTGTTTTTCGTAGCAGTCCAAGGGGTTGGTTTACTTTTGGACATGCTTCGTTTGCTCTGCTCTTTTTCTTCGGACACATTTGGCACGGTGCTCGAACTTTGTTCAGAGATGTTTTTGCTGGTATTGATCCAGATTTAGACGCTCAAGTGGAATTTGGAGCATTCCAAAAACTTGGAGATCCAACTACAAGAAGACAA
>Liquidambar_styraciflua
ATGGGTTTGCCTTGGTATCGTGTTCATACCGTCGTATTGAATGATCCCGGTCGGTTGCTTTCTGTCCATATAATGCATACAGCTCTGGTTGCTGGTTGGGCCGGTTCGATGGCTCTATATGAATTAGCAGTTTTTGATCCCTCTGACCCTGTTCTTGATCCAATGTGGAGACAAGGTATGTTCGTTATACCCTTCATGACTCGTTTAGGAATAACCAATTCATGGGGCGGTTGGAGTATCACAGGAGGGACTATAACGAATCCGGGTATTTGGAGTTACGAAGGTGTGGCTGGGGCACATATTGTGTTTTCTGGCTTGTGCTTCTTGGCAGCTATTTGGCATTGGGTGTATTGGGATCTAGAAATATTTTGTGATGAACGTACAGGAAAACCTTCTTTGGATTTGCCCAAGATCTTTGGAATTCATTTATTTCTTTCAGGGGTGGCTTGCTTTGGTTTTGGCGCATTTCATGTAACAGGCTTGTATGGTCCTGGAATATGGGTGTCCGATCCTTATGGACTAACTGGAAAAGTACAATCTGTAAATCCAGCATGGGGCGTGGAAGGTTTTGATCCTTTTGTTCCGGGAGGAATAGCCTCTCATCATATTGCAGCAGGGACATTGGGCATATTAGCGGGCCTATTCCATCTTAGTGTCCGTCCGCCCCAACGTCTATACAAAGGATTACGTATGGGAAATATTGAAACCGTCCTTTCCAGTAGTATCGCTGCTGTCTTTTTTGCTGCTTTTGTTGTTGCTGGAACTATGTGGTATGGTTCAGCAACTACTCCGATCGAATTATTTGGTCCCACTCGTTATCAATGGGATCAGGGATACTTCCAGCAAGAAATATATCGAAGAGTTGGTGCTGGACTAGCCGAAAATCAAAGTTTATCAGAAGCTTGGTCTAAAATTCCTGAAAAATTAGCTTTTTATGATTACATCGGCAATAATCCTGCAAAAGGGGGATTATTCAGAGCGGGTTCAATGGACAACGGGGATGGAATAGCTGTTGGATGGTTAGGACATCCTATCTTTAGAGATAAAGAAGGGCGTGAACTTTTTGTACGTCGTATGCCTACCTTTTTTGAAACATTTCCAGTCGTTTTGGTAGATGGAGACGGAATTGTTAGAGCTGATGTTCCTTTTAGAAGGGCAGAATCTAAGTATAGTGTCGAACAAGTAGGTGTAACTGTTGAGTTCTATGGCGGTGAACTTAACGGAGTCAGTTATAGTGATCCTGCTACTGTGAAAAAATATGCTAGACGCGCTCAATTGGGTGAAATTTTTGAATTAGATCGTGCTACTTTGAAATCCGATGGTGTTTTTCGTAGCAGTCCAAGGGGTTGGTTTACTTTTGGACATGCTTCGTTTGCTCTGCTTTTCTTCTTCGGACACATTTGGCATGGTGCTAGAACCTTGTTTAGAGATGTTTTTGCTGGTATTGACCCAGATTTGGATGCTCAAGTGGAATTTGGAGCATTCCAAAAACTTGGAGATCCAACTACAAGAAGACAA
>Manihot_esculenta
ATGGGTTTGCCTTGGTATCGTGTTCATACCGTCGTATTGAATGATCCCGGTCGTTTGCTGTCTGTCCATATAATGCATACAGCTTTGGTTGCTGGTTGGGCCGGTTCGATGGCTCTATATGAATTAGCAGTTTTTGATCCCTCTGACCCCGTTCTCGATCCAATGTGGAGACAGGGTATGTTCGTTATACCTTTTATGACTCGTTTAGGAATAACCAATTCATGGGGTGGTTGGAGTATCACAGGAGGAACTATAACGAATCCGGGTATTTGGAGTTATGAAGGCGTGGCTGGGGCGCATATTGTGTTTTCTGGCTTGTGCTTCTTGGCAGCTATTTGGCATTGGGTGTATTGGGATCTAGAAATATTTTGCGATGAACGTACAGGAAAACCTTCTTTGGATTTGCCCAAGATCTTTGGAATTCATTTATTTCTCTCCGGGGTGGCTTGCTTTGGGTTTGGCGCTTTTCATGTAACCGGATTGTATGGTCCTGGAATATGGGTGTCCGACCCTTATGGACTAACCGGAAAGGTACAACCTGTAAGTCCAGCATGGGGTGTGGAAGGTTTTGATCCTTTTGTTCCGGGAGGAATAGCTTCTCATCATATTGCAGCGGGGACATTGGGCATATTAGCGGGCCTATTCCATCTTAGTGTCCGCCCGCCCCAACGTTTATACAAAGGATTACGTATGGGAAATATTGAAACTGTCCTTTCCAGTAGTATCGCGGCTGTCTTTTTTGCAGCTTTTGTTGTTGCTGGAACTATGTGGTATGGTTCAGCAACTACCCCGATTGAATTATTTGGTCCCACTCGTTATCAATGGGATCAAGGATACTTCCAGCAAGAAATATATCGAAGAGTTAGTGCTGGGCTAGCCGAAAATCAAAGTTTATCCGAAGCTTGGTCTAAAATTCCCGAAAAATTAGCTTTTTATGATTACATCGGCAATAATCCGGCAAAAGGTGGGTTGTTCAGAGCAGGCTCAATGGACAACGGGGATGGAATAGCTGTTGGGTGGTTAGGACATCCTATCTTTAGAGATAAAGAAGGGCGTGAACTTTTTGTACGTCGTATGCCTACTTTTTTTGAAACATTTCCGGTTGTTTTGGTAGACGGAGATGGAATTGTTAGAGCCGATGTTCCTTTTCGAAGGGCGGAGTCGAAGTATAGTGTCGAACAAGTAGGTGTAACTGTTGAGTTCTATGGTGGCGAACTAAACGGAGTCAGTTATAGTGATCCTGTTACTGTGAAAAAATATGCTAGACGCGCTCAATTGGGTGAAATTTTTGAATTAGATCGTGCTACTTTGAAATCCGATGGTGTTTTTCGTAGCAGCCCAAGGGGTTGGTTTACTTTTGGACATGCTTCGTTCGCTCTGCTCTTTTTCTTCGGACACATTTGGCATGGTGCTCGAACTTTGTTCAGAGATGTTTTTGCTGGTATTGATCCAGATTTAGATGCTCAAGTGGAATTTGGAGCATTCCAAAAACTTGGAGATCCGACTACAAGAAGACAA
>Morus_indica
ATGGGTTTGCCTTGGTATCGTGTTCATACGGTCGTATTGAACGATCCCGGTCGTTTGATTTCTGTCCATATAATGCATACAGCTCTGGTTGCTGGTTGGGCCGGTTCGATGGCTCTATATGAATTAGCTGTTTTTGATCCCTCTGACCCTGTTCTTGATCCAATGTGGAGACAGGGTATGTTCGTTATACCCTTCATGACTCGTTTAGGAATAACCAATTCATGGGGGGGTTGGAGTATTACCGGGGGGACTATAACGAATCCGGGTATTTGGAGTTACGAAGGTGTGGCTGGTGCACATATTGTGTTTTCTGGCTTGTGCTTTTTGGCAGCTATCTGGCATTGGGTGTATTGGGATCTAGAAATATTTTGTGATGAACGTACAGGCAAACCCTCTTTGGATTTGCCCAAGATCTTTGGAATTCATTTATTTCTCTCAGGAGTGGCGTGCTTTGGTTTTGGCGCATTTCATGTAACAGGATTGTATGGTCCTGGAATATGGGTATCCGATCCTTATGGACTAACGGGAAGGGTACAAGCTGTAAATCCAGCATGGGGTGTGGAAGGTTTTGATCCTTTTGTTCCGGGAGGAATAGCCTCTCATCATATTGCAGCAGGAACCTTGGGCATATTGGCGGGTCTATTCCATCTTAGTGTCCGTCCGCCCCAACGTCTATACAAAGGATTACGTATGGGAAATATTGAAACCGTCCTTTCCAGTAGTATCGCTGCGGTCTTTTTTGCAGCTTTTGTAGTTGCTGGAACTATGTGGTATGGCTCGGCAACTACCCCCATTGAATTATTTGGTCCCACCCGTTATCAATGGGATCAAGGATACTTCCAACAAGAAATATATCGAAGAGTTAGTGCTGGGCTAGCCGAAAATAAAAGTTTATCTGAAGCTTGGTCTAAAATTCCTGAAAAATTAGCCTTTTATGATTACATTGGCAATAATCCGGCAAAAGGGGGATTATTTAGAGCGGGCTCAATGGACAACGGGGATGGAATAGCTGTTGGTTGGTTAGGACACCCGATCTTTAGAGATAAAGAAGGGCGTGAACTTTATGTACGTCGTATGCCTACTTTTTTTGAAACATTTCCGGTTGTTTTGGTAGACGGAGACGGAATTGTTAGAGCCGATGTCCCTTTTAGAAGGGCAGAATCGAAATATAGTGTCGAACAAGTAGGTGTAACTGTTGAGTTCTATGGCGGTGAACTCAATGGAGTCAGTTATAGTGATCCAGCTACTGTGAAAAAATATGCTAGACGTGCTCAATTGGGTGAAATTTTTGAATTAGATCGTGCGACTTTGAAATCCGATGGTGTTTTTCGTAGCAGTCCGAGGGGTTGGTTTACTTTTGGACATGCTTCGTTTGCTCTGCTCTTCTTCTTTGGACACATTTGGCATGGTGCTAGAACCCTGTTCAGGGATGTTTTTGCTGGTATTGACCCGGATTTGGATGCTCAAGTGGAATTTGGAGCATTCCAAAAACTTGGAGATCCAACTACAAGAAGACAA
>Oenothera_parviflora
ATGGGTTTGCCTTGGTATCGTGTGCATACCGTCGTATTGAATGATCCTGGCCGTTTGCTGGCTGTCCATATAATGCATACAGCTTTGGTTGCTGGTTGGGCCGGTTCGATGGCTTTATATGAATTAGCCGTTTTTGATCCCTCTGACCCCGTTCTTGATCCAATGTGGAGACAAGGTATGTTCGTTATACCCTTCATGACTCGTTTAGGAATAACTAATTCATGGGGTGGTTGGAGTATCACAGGGGGAACTGTAACGAATCCGGGTATTTGGAGTTACGAAGGTGTGGCCGGCTCACATATTCTGTTTTCTGGCTTGTGCTTCTTGGCAGCTATCTGGCATTGGGTGTATTGGGATTTAGCAATATTTTCTGATGAACGCACAGGAAAACCTTCTTTAGATTTGCCCAAGATCTTTGGAATTCATTTATTTCTTTCAGGGCTAGCTTGCTTTGGTTTTGGCGCATTTCATGTAACAGGGTTGTATGGTCCTGGAATCTGGGTGTCCGATCCTTATGGACTAACTGGAGAGGTACAACCTGTAAATCCAGCATGGGGCGTAGAAGGTTTTGATCCTTTTGTTCCAGGAGGAATAGCCTCTCATCATATTGCAGCGGGGACTTTAGGTATATTGGCGGGTCTATTTCATCTTAGTGTCCGTCCGCCCCAACGTCTCTACAAGGGATTGCGTATGGGCAATATTGAAACCGTCCTTTCCAGTAGTATTGCTGCTGTCTTTTTTGCAGCTTTTGTTGTTGCTGGAACTATGTGGTATGGTTCAGCAACTACCCCTATTGAATTGTTTGGTCCCACCCGTTATCAATGGGATCAGGGATACTTCCAGCAAGAAATATATCGAAGAGTTGGCGCGGGGCTAGCCAAAAATCAAAGCTTATCAGAAGCGTGGTCTAAAATTCCTGAAAAATTGGCTTTTTATGATTACATCGGGAATAATCCTGCAAAAGGGGGATTATTCAGAGCGGGTTCAATGGACAGCGGGGATGGAATAGCCGTTGGGTGGTTAGGACATCCTATCTTTAGAGATAAAGAGGGGCGTGAACTTTTTGTACGTCGTATGCCTACTTTTTTTGAAACATTTCCGGTTGTTTTGGTAGACGGAGACGGAATTGTTAGAGCCGACGTTCCTTTTAGAAGGGCAGAATCGAAGTATAGTGTGGAACAAGTAGGTGTAACCGTCGAGTTCTATGGTGGCGAACTCAATGGAGTCAGTTATAGTGACCCTGCTACTGTTAAAAAATATGCTAGACGCGCTCAATTAGGTGAAATTTTTGAATTAGATCGCGCTACTTTGAAATCGGATGGTGTTTTTCGTAGCAGTCCGAGAGGCTGGTTTACTTTTGGGCATGCTTCGTTTGCTCTGCTCTTCTTCTTCGGGCACATTTGGCACGGTGCTAGAACCCTCTTCAGAGATGTTTTTGCTGGTATTGACCCGGATTTGGATACGCAAGTGGAATTTGGAGCATTCCAAAAACTTGGAGATCCAACTACAAGAAGACAA
>Oxalis_latifolia
ATGGGTTTGCCTTGGTATCGTGTTCATACCGTTGTATTGAATGATCCAGGTCGTTTGCTATCTGTCCATATAATGCATACAGCTTTGGTTGCTGGTTGGGCTGGTTCGATGGCTCTATATGAATTAGCAGTTTTTGATCCCTCTGACCCTATTCTCGATCCAATGTGGAGACAGGGTATGTTCGTTATACCCTTCATGACTCGTTTAGGAATAACCAATTCATGGGGTGGTTGGAGTATTACAGGAGGGACTATAACGAATCCGGGTATTTGGAGTTACGAAGGTGTGGCTGGGGCACATATTGTGTTTTCTGGTTTGTGCTTCTTGGCAGCTATCTGGCATTGGGTGTATTGGGATCTAGAAATTTTTTGTGATGAACGTACAGGCAAACCCTCTTTGGATTTGCCGAAGATTTTTGGAATTCATTTATTTCTCTCTGGGGTGGCTTGCTTTGGTTTTGGCGCATTTCATGTAACAGGATTGTATGGTCCTGGAGTATGGGTATCCGATCCTTATGGACTAACTGGAAGGCTTCAACCTGTAAATCCAGCGTGGGGTGTAGAGGGTTTTGATCCTTTCGTTCCGGGAGGAATCGCCTCTCATCATATTGCCGCAGGGACATTAGGCATATTAGCGGGTCTATTCCATCTTAGCGTCCGTCCGCCCCAACGTCTATACAAAGGATTACGTATGGGTAATATTGAAACCGTCCTTTCCAGTAGTATCGCTGCTGTCTTTTTTGCAGCTTTTGTTGTTGCTGGAACTATGTGGTATGGTTCAGCAACTACTCCCATCGAATTATTTGGTCCCACTCGTTATCAATGGGATCAAGGATACTTTCAGCAAGAAATATATAGAAGAGTTAGTGCTGGGCTAGCCGAAAATCAAAGTTTATCCGAAGCTTGGTCTAAAATTCCTGAAAAATTAGCCTTTTATGATTACATCGGCAATAATCCAGCAAAAGGGGGATTATTCAGAGCGGGCTCGATGGACAACGGGGACGGAATAGCTGTTGGTTGGTTAGGACATCCTATCTTTAGAGATAAGGAAGGGCGTGAACTTTTTGTACGTCGTATGCCTACCTTTTTTGAAACATTTCCGGTTGTTTTGGTAGACGGAGACGGAATTGTTAGAGCTGATGTTCCTTTTCGAAGGGCGGAATCGAAGTATAGTGTCGAACAAGTAGGTGTAACTGTTGAGTTCTATGGTGGAGAACTCAATGGAGTCATTTATAGTGATCCTCCTACTGTGAAAAAATATGCTAGACGTGCTCAATTGGGTGAAATTTTTGAATTGGATCGTGCTACTTTGAAATCCGATGGTGTTTTTCGTAGCAGTCCGAGGGGTTGGTTTACTTTTGGACATGCTTCGTTTGCTCTACTCTTCTTTTTCGGGCACATTTGGCATGGCGCTAGAACTTTGTTCAGAGATGTTTTTGCTGGTATTGATCCAGATTTAGATGCTCAAGTTGAGTTTGGAGCATTCCAAAAACTTGGAGATCCGACTACAAGAAGACAA
>Parnassia_brevistyla
ATGGGTTTGCCTTGGTATCGTGTTCATACCGTCGTATTGAATGATCCCGGTCGTTTGCTAGCTGTCCATATAATGCATACAGCTTTAGTTGCCGGTTGGGCTGGTTCGATGGCTCTATATGAATTAGCAGTTTTTGATCCCTCTGACCCTGTTCTCGACCCAATGTGGAGACAAGGTATGTTCGTTATACCCTTTATGACTCGGTTAGGAATAACCAATTCATGGGGTGGTTGGACTATTACAGGTGGGACTGTAACGAATCCGGGTATTTGGAGTTACGAAGGTGTGGCTGGGGCACATATTATGTTTTCTGGCTTGTGCTTCTTGGCTGCTATTTGGCATTGGGTATATTGGGATCTAGCAATATTTACTGATGAACGTACAGGAAAACCCTCTTTGGATTTGCCCAAGATCTTCGGAATTCATTTATTTCTTTCAGGGGTAGCTTGCTTTGGGTTTGGCGCATTTCATGTAACAGGGTTGTATGGTCCTGGAATATGGGTGTCCGATCCTTATGGGCTAACCGGAAAAGTCCAATCTGTAAATCCGGCGTGGGGTGTGGAAGGTTTTGATCCTTTTGTTCCGGGAGGAATAGCCTCTCATCATATTGCAGCAGGGACATTGGGCATATTAGCGGGACTTTTTCATCTTAGTGTCCGTCCGCCACAACGTCTATACAAAGGATTGCGTATGGGAAATATCGAAACTGTCCTTTCTAGTAGTATCGCTGCTGTCTTTTTTGCAGCTTTTGTTGTTGCTGGAACTATGTGGTATGGTTCCGCAACTACTCCCATTGAATTATTTGGTCCCACTCGTTATCAATGGGATCAGGGATACTTCCAGCAAGAAATATATCGAAGAGTTGGTGCTGGGCTATCCGAGAATCAAAGTTTATCCGAAGCTTGGTCTAAAATTCCGGAAAAACTGGCTTTTTACGATTACATTGGAAATAATCCGGCAAAAGGGGGGTTATTCAGGGCGGGCTCAATGGATAACGGGGATGGGATAGCTGTTGGGTGGTTGGGGCATCCTATCTTTAGAGATAAAGAAGGGCGTGAACTTTTTGTACGTCGTATGCCTACCTTTTTTGAAACATTTCCAGTGGTTTTGGTAGACGGAGACGGGATTGTTAGAGCCGATGTTCCTTTTCGAAGGGCAGAATCGAAGTATAGTGTTGAGCAAGTAGGTGTAACTGTTGAGTTCTATGGTGGCGAACTCAATGGCGTCAGTTATAGTGATCCCACTACTGTTAAAAAATATGCAAGGCGTGCTCAATTGGGTGAAATCTTTGAATTAGACCGTGCGACTTTGAAATCCGATGGTGTTTTTCGTAGTAGTCCAAGAGGTTGGTTTACTTTTGGCCATGCTTCGTTTGCTCTTCTCTTCTTCTTTGGACACATTTGGCATGGTGCTAGAACCTTATTCAGAGATGTTTTTGCTGGTATTGATCCAGATTTGGATGCTCAAGTGGAATTTGGAGCATTCCAAAAACTTGGGGATCCAACTACAAGAAGACAA
>Passiflora_biflora
ATGGGTTTGCCTTGGTATCGTGTTCATACCGTCGTATTAAACGATCCCGGTCGTTTGCTATCTGTGCATATAATGCATACAGCTTTGGTTGCCGGCTGGGCCGGTTCGATGTCTCTATATGAATTAGCAGTTTTTGATCCCTCTGACCCAGTTCTGGATCCAATGTGGAGACAAGGTATGTTCGTAATACCCTTCATGACTCGGTTAGGAATAACCAATTCATGGGGTGGTTGGAGTATCACAGGGGGAACTATAACGAATCCGGGTATTTGGAGTTATGAGGGTGTGGCTGGGGCGCATGTTGTCTTTTCTGGTTTGTGTTTCTTGGCAGCTATCTGGCATTGGGTGTTTTGGGATCTAGAAATTTTTTGTGATGAGCGTACAGGAAAACCTTCTTTAGATTTGCCTAAGATCTTTGGAATTCATTTATTTCTCTCAGGAGTAGCTTGTTTTGGGTTTGGCGCTTTTCATGTAACGGGATTGTATGGTCCTGGAATATGGGTGTCCGATCCTTATGGACTAACTGGAAGGGTACAATCTGTAAATCCGGCGTGGGGTGTGGAAGGGTTTGATCCCTTTGTTCCGGGAGGAATAGCCTCTCATCATATTGCAGCGGGCACTCTGGGCATATTGGCCGGCTTATTCCATCTTAGTGTCCGTCCGCCCCAACGGCTATACAAGGGATTACGTATGGGAAATATTGAAACCGTGCTTTCCAGTAGTATCGCGGCTGTCTTTTTTGCAGCTTTTGTTGTTGCTGGAACTATGTGGTATGGTTCAGCAACTACCCCGATTGAATTATTTGGTCCCACCCGTTATCAATGGGATCAAGGATACTTTCAGCAAGAAATATATCGAAGAGTTGGTGCTGGGCTAGCCGAAAATAAAAGTTTATCCGAAGCTTGGTCTAAAATTCCTGAAAAATTAGCCTTTTATGATTACATTGGAAATAATCCGGCAAAGGGTGGATTGTTCCGAGCGGGCTCAATGGACAACGGGGATGGAATAGCTGTTGGGTGGTTAGGACATCCTATCTTTAGAGATAAAGAAGGACGTGAACTTTTTGTACGTCGTATGCCTACTTTTTTTGAGACATTTCCTGTTGTTTTGATAGACGAAGACGGAATTGTTAGAGCCGATGTTCCTTTTCGAAGGGCAGAATCGAAGTATAGTGTCGAACAAGTAGGTGTAACTGTTGAGTTTTACGGTGGGGAATTAAATGGAGTCAGTTATAGTGATCCTACTACTGTGAAAAAATATGCTAGACGCGCTCAATTAGGTGAAATCTTTGAATTAGACCGTGCTACTTTAAAATCCGACGGTGTTTTTCGTAGCAGTCCCCGGGGTTGGTTTACTTTTGGACATGCTTCGTTTGCTCTGCTTTTTTTCTTCGGACATATTTGGCATGGCGCTCGAACCTTGTTCAGAGATGTTTTTGCTGGTATTGATCCAGATTTAGACGCTCAAGTGGAATTTGGAGCATTCCAAAAACTTGGGGATCCAACTACAAGAAGACAG
>Pelargonium_quercifolium
ATGGGTTTGCCTTGGTATCGTGTTCATACCGTTGTATTGAATGATCCCGGCCGTTTGCTTTCTGTCCATATAATGCATACAGCGCTGGTTGCTGGTTGGGCCGGCTCGATGGCTTTATATGAATTGGCAGTTTTTGACCCCTCTGACCCTGTTCTTGATCCAATGTGGAGACAAGGTATGTTTGTTATACCTTTCATGACTCGTTTAGGAATAACCAATTCATGGGGTGGATGGAGTATCACAGGAGGGACTATTACGAATTCGGGTATTTGGAGTTACGAAGGTGTGGCCGGTGCACATATTGTGTTATCTGGCTTGTGCTTTTTGGCAGCTATCTGGCATTGGGTATATTGGGATCTAGAAATCTTTTCTGATGAACGTACGGGAAAACCCTCTTTGGATTTGCCCAAGATCTTTGGAATTCATTTATTTCTATCAGGGGTGGCTTGCTTTGGTTTCGGTGCATTTCATGTAACAGGATTGTATGGTCCTGGGATATGGGTGTCCGATCCTTACGGATTAACCGGAAGGGTACAATCCGTAAATCCAGCGTGGGGTGTCGGCGGTTTTGATCCCTTTGTTCCGGGAGGAATAGCTTCTCATCATATTGCAGCGGGGACATTGGGCATATTGGCGGGCCTATTCCATCTTAGTGTCCGTCCGCCCCAGCGGTTATACAAAGGATTACGTATGGGCAATATTGAAACCGTCCTTTCCAGTAGTATTGCTGCTGTCTTTTTTGCAGCTTTTGTTGTTGCTGGAACTATGTGGTATGGTTCAGCAACTACCCCACTCGAATTGTTTGGCCCCACTCGTTATCAATGGGATCAGGGATATTTTCAGCAAGAAATCTATCGAAGAGTTGGTGCTGGACTGGCCGAAAATCAAAGTTTATCAGAAGCTTGGTCTAAAATTCCTGAAAAATTAGCCTTTTATGATTATATTGGTAATAATCCGGCAAAGGGGGGATTATTCAGAGCGGGCTCAATGGACAATGGGGATGGGATAGCTGTTGGATGGTTAGGACACCCTGTCTTTAGAGATAAAGAAGGGTGTGAACTTTTTGTACGTCGTATGCCTACTTTTTTTGAAACATTTCCGGTAGTTTTGGTCGACGGAGACGGAATCGTTAGGGCTGATGTTCCTTTTAGAAGGGCAGAATCCAAGTATAGTGTCGAACAAGTAGGTGTAACTGTTGAGTTCTATGGCGGCGAACTAAATGGAGTCAGTTATAGTGATCCTGCTACTGTGAAAAAATATGCTAGACGCGCTCAATTAGGTGAAATTTTTGAGTTAGATCGTGCTGCGTTAAAATCCGATGGTGTTTTTCGTAGCAGCCCAAGGGGTTGGTTTACTTTTGGGCATGCTTCATTTGCTCTTCTTTTCTTCTTCGGACACATTTGGCATGGTGCTAGAACTTTGTTCAGAGACGTTTTTGCTGGTATTGATCCGGATTTGGATGCGCAAGTGGAATTTGGGGCATTCCAAAAACTGGGAGATCCAACCACAAAAAGACAA
>Pentactina_rupicola
ATGGGTTTGCCTTGGTATCGTGTTCATACCGTCGTATTGAATGATCCCGGTCGTTTGATTGCTGTCCATATAATGCATACAGCTCTGGTTGCTGGTTGGGCCGGTTCGATGGCTCTATACGAATTAGCAGTTTTTGATCCTTCTGATCCTGTTCTTGATCCGATGTGGAGACAGGGTATGTTCGTTATACCCTTCATGACTCGTTTAGGAATAACCAATTCATGGGGCGGTTGGAGTATCACAGGGGGTACTGTAACGAATCCGGGTATTTGGAGTTATGAAGGTGTGGCCGGGGCACATATTGTGTTTTCTGGCTTGTGCTTTTTGGCAGCTATCTGGCATTGGGTGTATTGGGATCTAGAAATATTTACTGATGAACGTACAGGAAAACCCTCTTTGGATTTACCTAAGATCTTTGGAATTCATTTATTTCTATCAGGAGTGGCTTGTTTTGGTTTTGGTGCATTTCATGTAACAGGATTGTATGGTCCTGGAATATGGGTGTCCGATCCTTATGGACTAACCGGAAGGGTACAATCCGTAAATCCAGCGTGGGGTGTGGAGGGTTTTGATCCTTTTGTTCCGGGAGGGATAGCCTCCCATCATATTGCAGCAGGGACCTTGGGCATATTGGCGGGTCTATTCCATCTTAGTGTCCGTCCACCTCAACGCCTATACAAAGGATTACGTATGGGAAATATTGAAACCGTCCTTTCCAGTAGTATTGCTGCTGTCTTTTTTGCAGCTTTTGTAGTTGCTGGAACTATGTGGTATGGTTCAGCAACCACCCCGATTGAATTATTTGGTCCCACTCGTTATCAATGGGATCAAGGATACTTCCAACAAGAAATATATCGAAGAATTGGTGCTGGATTAGCTGAAAATCAAAGTTTATCTGAAGCTTGGTCTAAAATTCCTGAAAAACTAGCTTTTTATGATTACATCGGCAATAATCCAGCAAAGGGGGGGTTATTCAGAGCGGGCTCAATGGACAACGGGGATGGAATAGCTGTTGGGTGGTTAGGACATCCTATCTTTAGAGATAAAGAGGGGCGCGAACTTTTTGTACGTCGTATGCCTACTTTTTTTGAAACATTTCCGGTTGTTTTGGTAGACGGAGACGGAATTGTTAGAGCCGATGTTCCTTTTAGAAGGGCAGAATCAAAATATAGTGTCGAACAAGTAGGTGTAACTGTCGAGTTCTATGGCGGTGAACTCAACGGAGTCAGTTATAGTGATCCCGCTACTGTGAAAAAATATGCTAGACGTGCTCAATTGGGTGAAATTTTTGAATTAGATCGTGCTACTTTGAAATCCGATGGTGTTTTTCGTAGCAGTCCAAGGGGTTGGTTTACTTTTGGGCATGCTTCGTTTGCTTTGCTCTTCTTCTTCGGACACATTTGGCATGGTGCTAGAACCTTGTTTAGAGATGTTTTTGCTGGTATTGATCCAGATTTAGATGCTCAAGTGGAATTTGGAGCATTCCAAAAACTTGGAGATCCAACTACAAGAAGACAA
>Populus_alba
ATGGGTTTGCCTTGGTATCGTGTTCATACCGTCGTATTGAATGATCCCGGTCGTTTGCTGGCTGTCCATATAATGCATACAGCTTTGGTTGCTGGTTGGGCCGGCTCGATGGCTCTATATGAATTAGCAGTTTTTGATCCTTCTGACCCCGTTCTCGATCCAATGTGGAGACAAGGTATGTTCGTTATACCCTTCATGACTCGTTTAGGAATAACCAATTCATGGGGTGGTTGGAGTATTACAGGAGGAACTATAACGAATCCGGGTATTTGGAGTTATGAAGGTGTGGCTGGGGCGCATATTGTGTTTTCTGGCTTGTGCTTCTTGGCAGCTATCTGGCATTGGGTGTATTGGGATCTAGAAATCTTTTGTGATGAACGTACAGGAAAACCTTCTTTAGATTTGCCCAAGATCTTTGGAATTCATTTATTTCTCTCAGGAGTGGCTTGTTTTGGGTTTGGTGCTTTTCATGTAACAGGATTGTATGGTCCTGGAATATGGGTGTCTGATCCTTATGGGCTAACCGGAAAAGTACAATCTGTAAATCCAGCGTGGGGTGTGGAAGGTTTTGATCCTTTTGTTCCGGGAGGAATAGCCTCTCATCATATTGCAGCAGGGACATTGGGCATATTGGCGGGCCTATTCCATCTTAGTGTCCGCCCGCCCCAACGTCTATACAAAGGATTACGTATGGGAAATATTGAAACCGTGCTTTCCAGTAGTATCGCTGCTGTCTTTTTTGCAGCTTTTGTTGTTGCTGGAACTATGTGGTATGGTTCAGCAACTACCCCCATTGAATTATTTGGTCCCACTCGTTATCAATGGGATCAAGGATACTTCCAGCAAGAAATATATCGAAGAGTTGGTACTGGGCTGGCTGAAAATCAAAGCTTATCCGAAGCTTGGTCTAAAATTCCTGAAAAATTAGCTTTTTATGATTACATCGGAAATAATCCGGCAAAGGGTGGATTGTTCAGAGCAGGTTCAATGGATAACGGGGATGGAATAGCTATTGGGTGGTTAGGACATCCTCTATTTAGAGATAAAGAAGGGCGTGAGCTTTTTGTACGTCGTATGCCTACTTTTTTTGAAACATTTCCGGTTGTTTTGGTAGACGGAGACGGAATTGTTAGAGCCGATGTTCCTTTTCGAAGGGCAGAATCGAAGTATAGTGTTGAACAAGTAGGTGTAACTGTTGAGTTCTATGGTGGTGAACTAAATGGAGTCAGTTATAGTGATCCTGCTACTGTGAAAAAATATGCTAGACGCGCACAATTGGGTGAAATTTTTGAATTAGATCGTGCTACTTTGAAATCCGATGGTGTTTTTCGTAGTAGTCCAAGGGGTTGGTTTACTTTTGGACATGCTTCGTTTGCCCTGCTCTTCTTCTTCGGACACATTTGGCATGGCTCTCGAACCTTGTTTAGAGATGTTTTTGCTGGTATTGATCCAGATTTAGACGCTCAGGTGGAATTTGGAGCATTCCAAAAACTTGGAGATCCAACTACAAGAAGACAA
>Prunus_persica
ATGGGTTTGCCTTGGTATCGTGTTCATACCGTTGTATTGAATGATCCCGGCCGTTTGATTGCTGTCCATATAATGCATACAGCTCTGGTTGCTGGTTGGGCCGGTTCGATGGCTCTATACGAATTAGCAGTTTTTGATCCTTCTGATCCTGTTCTTGATCCAATGTGGAGACAGGGTATGTTCGTTATACCTTTCATGACTCGTTTAGGAATAACCAATTCATGGGGCGGTTGGAGTATCACAGGGGGTACTGTAACGAATCCAGGTATTTGGAGTTACGAAGGTGTGGCCGGAGCACACATTGTGTTTTCTGGCTTGTGCTTTTTGGCAGCTATCTGGCATTGGGTGTATTGGGATCTAGAAATATTTACTGATGAACGTACAGGAAAACCCTCTTTGGATTTGCCTAAGATCTTTGGAATTCATTTATTTCTATCCGGGGTGGCTTGCTTTGGTTTTGGTGCATTTCATGTAACAGGATTGTATGGTCCTGGAATATGGGTGTCCGATCCTTATGGACTAACGGGAAGGGTACAATCCGTAAATCCAGCGTGGGGTGTGGAGGGTTTTGATCCTTTTGTTCCGGGAGGAATAGCCTCTCATCATATTGCAGCAGGGACATTGGGCATATTGGCGGGTCTATTCCATCTTAGCGTCCGTCCACCTCAACGCCTATACAAAGGATTACGTATGGGAAATATCGAAACTGTCCTTTCCAGTAGTATTGCTGCTGTCTTTTTTGCAGCTTTTGTAGTTGCCGGAACTATGTGGTATGGTTCAGCAACTACCCCGATTGAATTATTTGGTCCCACTCGTTATCAATGGGATCAAGGATACTTCCAACAAGAAATATATCGCAGAATTGGTGCTGGGTTAGCTGAAAATCAAAGTTTATCTGAAGCTTGGTCTAAAATTCCTGAAAAACTGGCTTTTTATGATTACATCGGCAATAATCCGGCAAAGGGGGGGTTATTCAGAGCGGGCTCAATGGACAACGGGGATGGAATAGCTGTTGGGTGGTTAGGACATCCTATCTTTAGAGATAAAGAGGGGCGCGAACTTTTTGTACGTCGTATGCCTACTTTTTTTGAAACATTTCCGGTTGTTTTGGTAGACGGAGACGGGATTGTTAGAGCCGATGTTCCTTTTAGAAGGGCAGAATCAAAATATAGTGTCGAACAAGTAGGTGTAACTGTCGAGTTCTATGGCGGCGAACTCAACGGAGTCAGTTATAGTGATCCCGCTACTGTGAAAAAATATGCTAGACGCGCTCAATTGGGTGAAATTTTTGAATTAGATCGTGCTACTTTGAAATCCGATGGTGTTTTTCGTAGCAGTCCAAGGGGTTGGTTTACTTTTGGGCATGCTTCGTTTGCTTTGCTCTTCTTCTTCGGACACATTTGGCATGGCGCTAGAACCTTGTTTAGAGATGTTTTTGCTGGTATTGATCCAGATTTAGATGCTCAAGTGGAATTTGGAGCATTCCAAAAACTCGGAGATCCAACTACAAGAAGACAA
>Quercus_nigra
ATGGGTTTGCCTTGGTATCGTGTTCATACCGTCGTATTGAATGATCCGGGTCGTTTGATTTCTGTTCATATAATGCATACAGCTCTAGTTGCTGGTTGGGCCGGTTCGATGGCTCTATACGAACTAGCGGTTTTTGATCCCTCTGACCCCGTTCTTGATCCAATGTGGAGACAGGGTATGTTTGTTATACCCTTCATGACTCGTTTAGGAATAACCAATTCATGGGGCGGTTGGAGTATCACAGGAGGTACTATAACGAATCCGGGTATTTGGAGTTACGAAGGTGTGGCCGGGGCACATATTGTGTTTTCTGGCTTATGCTTTTTGGCAGCTATTTGGCATTGGGTGTACTGGGATCTAGAAATATTTTCTGATGAACGTACAGGAAAACCTTCTTTAGATTTACCTAAGATTTTTGGAATTCATTTATTTCTTTCAGGGTTGGCTTGTTTTGGGTTTGGCGCATTTCATGTAACGGGGTTGTATGGTCCTGGAATATGGGTGTCCGATCCTTATGGACTAACCGGAAGGGTACAATCTGTAAATCCAGCGTGGGGTGTGGAAGGTTTTGATCCTTTTGTTCCGGGAGGAATAGCCTCTCATCATATTGCAGCAGGGACATTGGGCATATTAGCCGGCCTATTCCATCTTAGTGTCCGTCCGCCCCAACGTCTATACAAAGGATTACGCATGGGAAATATTGAAACCGTCCTTTCCAGCAGTATCGCTGCTGTCTTTTTTGCCGCTTTTGTTGTTGCTGGAACTATGTGGTATGGTTCAGCAACTACCCCGATTGAATTATTTGGTCCCACTCGTTATCAATGGGATCAGGGATACTTCCAGCAAGAAATATATCGAAGAGTTAGCGCTGGGATAGCCGAAAATCAAAGTTTATCAGAGGCTTGGTCTAAAATTCCTGAAAAATTGGCTTTTTATGATTACATCGGTAATAATCCGGCAAAGGGGGGATTATTCAGAGCGGGCTCAATGGACAATGGGGATGGAATAGCTGTTGGGTGGTTAGGACACCCTATCTTTAGAGATAAGGAAGGGCGTGAACTTTTTGTACGTCGTATGCCCACTTTTTTTGAAACATTTCCGGTTGTTTTGGTAGACGGAGACGGTATTGTTAGAGCCGATGTTCCGTTTCGAAGGGCAGAGTCGAAGTATAGTGTCGAACAAGTAGGTGTAACTGTGGAGTTCTATGGTGGCGAACTGAATGGAGTCAGTTATAGTGATCCCGCTACTGTGAAAAAATATGCTCGACGCGCTCAATTGGGCGAAATTTTTGAATTAGATCGTGCTACTTTGAAATCCGATGGTGTTTTTCGTAGCAGTCCAAGGGGTTGGTTTACTTTTGGCCATGCTTCATTTGCTCTGCTCTTCTTCTTCGGACATATTTGGCATGGCGCTAGAACCTTGTTCCGAGATGTTTTTGCCGGTATTGACCCAGATTTGGATGCTCAAGTAGAATTTGGAACATTCCAAAAACTTGGGGATCCGACTACAAGACGACAA
>Ricinus_communis
ATGGGTTTGCCTTGGTATCGTGTTCATACCGTCGTATTAAATGATCCCGGTCGTTTGCTGTCTGTCCATATAATGCATACAGCTTTAGTTGCTGGTTGGGCCGGTTCGATGGCTCTTTATGAATTAGCAGTTTTTGATCCCTCTGACCCCGTTCTCGATCCAATGTGGAGACAAGGTATGTTCGTTATACCCTTCATGACTCGTTTAGGAATAACCAATTCATGGGGTGGTTGGAGTATCACAGGAGGAACTATAACGAATCCGGGTATTTGGAGTTATGAAGGCGTGGCTGGGGCGCATATTGTGTTTTCTGGCTTGTGCTTCTTGGCAGCTATTTGGCATTGGGTGTATTGGGATCTAGAAATATTTTGCGATGAACGTACAGGAAAACCTTCTTTGGATTTGCCAAAGATCTTTGGAATTCATTTATTTCTCTCAGGGGTGGCTTGCTTTGGGTTTGGCGCTTTTCATGTAACCGGGTTGTATGGTCCTGGAATATGGGTGTCCGATCCTTATGGACTAACTGGAAAGGTACAACCCGTAAGTCCAGCATGGGGTGTGGAAGGGTTTGATCCTTTTGTTCCGGGAGGAATAGCCTCTCATCATATTGCAGCGGGTACATTGGGTATATTAGCGGGCCTATTCCATCTTAGTGTGCGTCCACCCCAACGTTTATACAAAGGATTACGTATGGGAAATATTGAAACTGTCCTTTCCAGTAGTATCGCTGCTGTCTTTTTTGCAGCTTTTGTTGTTGCTGGAACTATGTGGTATGGTTCAGCAACTACTCCGATTGAATTATTTGGTCCCACTCGTTATCAATGGGATCAAGGATACTTCCAGCAAGAAATATATCGAAGAGTTAGTGCTGGGCTGGCCGAAAATCAAAGTTTATCTGAAGCTTGGTCTAAAATTCCCGAAAAATTAGCTTTTTATGATTATATCGGCAATAATCCGGCAAAAGGTGGATTGTTCAGAGCAGGCTCAATGGACAATGGAGATGGAATAGCTGTTGGGTGGTTAGGACATCCTATCTTTAGAGATAAAGAAGGGCGTGAGCTTTTTGTACGTCGTATGCCTACTTTTTTTGAAACATTTCCAGTTGTTTTGGTAGACGGAGATGGAATTGTTAGAGCCGATGTTCCTTTTCGAAGGGCAGAGTCAAAGTATAGTGTCGAACAAGTAGGTGTAACCATTGAGTTCTATGGTGGCGAACTAAATGGAGTCAGTTATAGTGATCCTGCTACTGTGAAAAAATATGCTAGACGCGCTCAATTGGGTGAAATTTTTGAATTAGATCGCGCTACTTTGAAATCCGATGGTGTTTTTCGTAGCAGTCCAAGGGGTTGGTTTACTTTTGGACATGCTTCGTTCGCTCTGCTCTTTTTTTTCGGACACATTTGGCATGGTGCTCGAACTTTGTTCAGAGATGTTTTTGCTGGCATTGATCCAGATTTAGACGTTCAAGTGGAATTTGGAGCATTCCAAAAAATTGGAGATCCGACTACAAGAAGACAG
>Salix_babylonica
ATGGGTTTGCCTTGGTATCGTGTTCATACCGTCGTATTGAATGATCCCGGTCGTTTGCTGGCTGTCCATATAATGCATACAGCTTTGGTTGCTGGTTGGGCCGGCTCGATGGCTCTCTATGAATTAGCAGTTTTTGATCCTTCTGACCCCGTTCTCGATCCAATGTGGAGACAAGGTATGTTCGTTATACCCTTCATGACTCGTTTAGGAATAACCAATTCATGGGGTGGTTGGAGTATTACAGGAGGAACTATAACGAATCCGGGTATTTGGAGTTATGAAGGTGTGGCTGGGGCGCATATTGTGTTTTCTGGCTTGTGCTTCTTGGCAGCTATCTGGCATTGGGTGTATTGGGATCTAGAAATATTTTGTGATGAACGTACAGGAAAACCTTCTTTAGATTTGCCCAAGATCTTTGGAATTCATTTATTTCTCTCAGGAGTGGCTTGTTTTGGGTTTGGTGCTTTTCATGTAACAGGATTGTATGGTCCTGGAATATGGGTGTCTGATCCTTATGGGCTAACCGGAAAAGTACAATCCGTAAATCCAGCATGGGGTGTGGAAGGTTTTGATCCTTTTGTTCCGGGAGGAATAGCCTCTCATCATATTGCAGCAGGAACATTGGGCATATTAGCAGGCCTATTCCATCTTAGTTTCCGCCCGCCCCAACGTCTATACAAAGGATTACGTATGGGAAATATTGAAACCGTGCTTTCCAGTAGTATCGCTGCTGTCTTTTTTGCAGCTTTTGTTGTTGCTGGAACTATGTGGTATGGTTCAGCAACTACCCCCATTGAATTATTTGGTCCCACTCGTTATCAATGGGATCAAGGATACTTCCAGCAAGAAATATATCGAAGAGTTGGTACTGGGATGTCTGAAAATCAAAGCTTATCCGAAGCTTGGTCTAAAATTCCTGAAAAATTAGCTTTTTATGATTACATCGGAAATAATCCCGCAAAGGGTGGATTGTTCAGAGCAGGCTCAATGGACAACGGGGATGGAATAGCTATTGGGTGGTTAGGACATCCTCTATTTAGAGATAAAGAAGGGCGTGAGCTTTTTGTACGTCGTATGCCTACTTTTTTTGAAACATTTCCGGTTGTTTTAGTAGATGGAGACGGAATTGTTAGAGCCGATGTTCCTTTTCGAAGGGCAGAATCGAAGTATAGTGTTGAACAAGTAGGTGTAACTGTTGAGTTCTATGGTGGTGAACTAAATGGGGTCAGTTATAGCGATCCTGCTACTGTGAAAAAATATGCTAGACGCGCACAATTGGGTGAAATTTTTGAATTAGATCGTGCTACTTTGAAATCCGATGGTGTTTTTCGTAGCAGTCCAAGGGGTTGGTTTACTTTTGGACATGCTTCGTTTGCCTTGCTCTTCTTCTTCGGACACATTTGGCATGGCTCTCGAACCTTGTTCAGAGATGTTTTTGCTGGTATTGATCCAGATTTAGACGCTCAGGTGGAATTTGGAGCATTCCAAAAACTTGGAGATCCAACTACAAAAAGACAA
>Sloanea_australis
ATGGGTTTGCCTTGGTATCGTGTTCATACCGTCGTATTGAACGATCCGGGTCGTTTGCTATCTGTCCATATAATGCATACGGCTTTGGTTGCTGGTTGGGCTGGTTCGATGGCTCTATATGAATTAGCAGTTTTTGATCCTTCTGACCCTATTCTCGATCCAATGTGGAGACAAGGTATGTTTGTTATACCCTTCATGACTCGTTTAGGAATAACCAATTCATGGGGCGGTTGGAGTATTACGGGAGGAACTATAACGAATCCAGGTATTTGGAGTTACGAAGGTGTGGCTGGGGCACATATTGTGTTTTCTGGTTTGTGCTTCTTGGCAGCTATTTGGCATTGGGTGTATTGGGATCTAGAAATATTTTGTGATGAACGTACAGGAAAACCCTCTTTGGATTTGCCTAAGATTTTTGGAATTCATTTATTTCTCTCCGGGGTGGCTTGCTTTGGTTTTGGCGCATTTCATGTAACAGGATTGTATGGTCCTGGAGTATGGGTATCCGATCCTTATGGACTAACCGGAAGGATACAACCTGTAAATCCAGCGTGGGGTGTGGAAGGTTTTGATCCTTTTGTTCCGGGAGGAATAGCCTCTCATCATATTGCAGCGGGGACATTGGGCATATTAGCGGGTCTATTCCATCTTAGTGTCCGTCCGCCCCAACGTCTATACAAAGGATTACGTATGGGCAATATTGAAACCGTCCTTTCCAGTAGTATCGCTGCTGTCTTTTTTGCAGCTTTTGTTGTTGCCGGAACTATGTGGTATGGTTCAGCAACTACCCCCATCGAATTATTTGGTCCCACTCGTTATCAATGGGATCAAGGATACTTCCAGCAAGAAATATATCGAAGAGTTGGTGCTGGGCTAGCCGAAAATCAAAGTTTATCCGAAGCTTGGTCTAAAATTCCTGAAAAATTGGCTTTTTATGATTACATCGGCAATAATCCCGCAAAAGGGGGATTATTCAGAGCGGGCTCAATGGACAACGGGGATGGAATAGCTGTTGGGTGGTTAGGACATCCTATCTTTAGAGATAAAGAAGGGCGTGAACTTTTTGTACGTCGTATGCCTACCTTTTTCGAAACATTTCCAGTTGTTTTGGTAGACGGAGACGGAATTGTTAGAGCCGATGTTCCTTTTCGAAGGGCAGAATCGAAGTATAGTGTCGAACAAGTAGGCGTAACTGTTGAGTTCTATGGTGGCGAACTCAATGGAGTCAGTTATAGTGATCCTGCTACTGTGAAAAAATATGCTAGACGCGCTCAATTGGGTGAAATTTTTGAATTGGATCGTGCTACTTTGAAATCTGATGGTGTTTTTCGTAGCAGTCCAAGGGGTTGGTTTACTTTTGGACATGCTTCGTTTGCTCTACTCTTCTTCTTCGGACACATTTGGCATGGCGCTAGAACTTTGTTCAGAGATGTTTTTGCTGGTATTGATCCAGATTTAGATGCTCAGGTGGAGTTTGGAGCATTCCAAAAACTTGGAGATCCAACTACAAGAAGACAA
>Spondias_tuberosa
ATGGGTTTGCCTTGGTATCGTGTTCATACCGTCGTATTGAATGATCCCGGTCGTTTGCTTTCTGTCCATATAATGCATACAGCTCTGGTTGCTGGTTGGGCCGGTTCAATGGCTCTATATGAATTAGCAGTTTTTGATCCCTCCGACCCCGTTCTTGATCCAATGTGGAGACAAGGTATGTTCGTTATACCCTTCATGACTCGTTTAGGAATAACCAATTCATGGGGCGGTTGGAGTATTACAGGAGGCACGATAACGAATCCGGGTATTTGGAGTTACGAAGGTGTAGCCGGGGCACATATTGTGTTTTCTGGCTTGTGCTTCTTGGCAGCTATTTGGCATTGGGTGTATTGGGATCTAGAAATATTTGGTGATGAACGTACAGGAAAACCTTCTTTGGATTTGCCTAAGATCTTTGGAATTCATTTATTTCTCTCAGGAGTAGCTTGCTTTGGTTTTGGCGCATTTCATGTAACAGGATTGTATGGTCCTGGAATATGGGTGTCCGACCCTTATGGACTAACTGGAAGGGTACAAGCTGTAAATCCAGCGTGGGGTGTGGAAGGTTTTGATCCTTTTGTTCCAGGAGGAATAGCCTCTCATCATATTGCAGCAGGGACATTGGGCATCTTAGCAGGCTTATTCCATCTTAGTGTCCGCCCGCCCCAACGTCTATACAAAGGATTACGTATGGGCAATATTGAAACCGTTCTTTCCAGCAGCATCGCAGCTGTCTTTTTTGCAGCTTTTGTTGTTGCTGGAACCATGTGGTATGGTTCAGCCACAACCCCCATTGAATTATTTGGTCCCACCCGTTATCAATGGGATCAGGGATACTTTCAGCAAGAAATATATCGAAGAGTTAGTGCTGGACTAGCCGAAAATCAAAGTTTATCAGAAGCTTGGTCTAAAATTCCTGAAAAATTAGCTTTTTATGATTACATCGGAAATAATCCTGCGAAAGGGGGATTATTCAGAGCGGGTTCAATGGATAACGGGGATGGAATAGCTGTCGGGTGGTTAGGACACCCTATCTTTAGAGATAAAGAAGGGCGTGAACTTTTTGTACGTCGTATGCCTACTTTTTTTGAAACATTTCCAGTTGTTTTGGTAGACGGAGATGGAATTGTTAGAGCCGATGTTCCTTTTAGAAGGGCAGAATCGAAGTATAGTGTCGAACAAGTAGGTGTAACTGTTGAGTTCTATGGTGGCGAACTGAATGGAGTGAGTTATAGTGATCCTGCTACTGTGAAAAAATATGCTAGACGTGCTCAATTGGGTGAAATTTTTGAATTAGATCGTGCTACTTTGAAATCCGATGGTGTTTTTCGTAGCAGTCCAAGGGGTTGGTTTACTTTTGGCCATGCTTCGTTTGCTCTGCTCTTCTTCTTCGGACACATTTGGCATGGTGCTAGAACCTTGTTCAGAGATGTTTTTGCTGGTATTGACCCAGATTTGGATGCTCAAGTGGAATTTGGAGCATTCCAAAAACTTGGAGATCCAACGACAAGAAGACAA
>Staphylea_colchica
ATGGGTTTGCCTTGGTATCGTGTTCATACCGTTGTATTGAATGATCCCGGTCGTTTACTTGCTGTCCATATAATGCATACAGCTCTGGTTGCTGGTTGGGCCGGTTCGATGGCTCTATATGAATTAGCAGTTTTTGATCCCTCTGACCCTGTTCTTGATCCAATGTGGAGACAGGGTATGTTCGTTATACCCTTTATGACTCGTTTAGGAATAACCAATTCATGGGGCGGTTGGAATATCACAGGAGGGACTATAACGAATCCAGGTATTTGGAGTTACGAAGGTGTGGCCGGGGCACATATTGTCTTTTCTGGCTTGTGCTTCTTGGCCGCTATCTGGCATTGGGTGTATTGGGATCTAGAAATATTTTGTGATGAACGTACAGGAAAACCCTCTTTGGATTTGCCCAAGATTTTTGGCATTCATTTATTTCTCTCAGGAGTGGCTTGCTTTGGTTTTGGCGCATTTCATGTAACAGGATTGTATGGTCCTGGCATATGGGTGTCCGATCCTTATGGATTAACCGGAAAGGTACAATCTGTAAATCCAGCGTGGGGTGTGGAAGGTTTTGATCCTTTTGTTCCGGGAGGAATAGCCTCTCATCATATTGCAGCAGGGACCTTGGGCATATTAGCGGGCCTATTCCATCTTAGTGTCCGTCCGCCCCAACGTCTATATAAAGGATTACGTATGGGAAATATTGAAACCGTCCTTTCCAGTAGTATCGCTGCTGTCTTTTTTGCAGCTTTTGTAGTTGCTGGGACTATGTGGTATGGTTCAGCAACTACCCCCGTCGAATTATTTGGTCCCACTCGTTATCAATGGGATCAGGGATACTTTCAGCAAGAAATATATCGAAGAGTTAATGCTGGGCTAGCCGAAAATCAAAGTTTATCAGAAGCTTGGTCGAAAATTCCTGAAAAATTAGCTTTTTATGATTATATTGGCAATAATCCAGCAAAAGGGGGATTATTCAGAGCAGGCTCAATGGACAACGGGGATGGAATAGCTGTTGGGTGGTTAGGGCACCCTATCTTTCGAGATAAAGAAGGGCGTGAACTTTTTGTCCGCCGTATGCCTACTTTTTTTGAAACATTTCCGGTTGTTTTGGTAGACGGAGACGGAATTGTTAGAGCCGATGTTCCTTTTAGAAGGGCAGAATCGAAGTATAGTGTCGAACAAGTAGGTGTAACCGTTGAGTTCTATGGCGGCGAACTCAATGGAGTCAGTTATAGTGATCCTGCTACTGTGAAAAAATATGCTAGACGTGCTCAATTGGGTGAAATTTTTGAATTAGATCGTGCTACTTTGAAATCCGATGGTGTTTTTCGTAGCAGTCCAAGGGGTTGGTTTACTTTTGGACATGCTTCATTTGCTTTGCTCTTCTTCTTTGGGCACATATGGCATGGTGCTAGAACCTTGTTCAGAGATGTTTTTGCTGGTATTGACCCGGATTTGGATGCTCAAGTGGAATTTGGAGCATTCCAAAAACTTGGAGATCCAACTACAAGAAGACAA
>Tetraena_mongolica
ATGGGTTTGCCTTGGTATCGTGTTCATACCGTCGTCTTGAATGATCCCGGTCGTTTGCTTTCTGTCCATATCATGCATACAGCTCTTGTTGCTGGTTGGGCCGGTTCAATGGCTCTATATGAATTAGCAGTTTTTGATCCCTCTGACCCTATTCTTGATCCAATGTGGAGGCAGGGTATGTTCGTTATACCTTTCATGACTCGTTTAGGAATAACAAATTCATGGGCTGGCTGGAATATAACAGGAGGGACTGTCACAAATCCAGGTCTTTGGAGTTATGAAGGTGTAGCTGCAGCACATATTGTGTTTTCTGGCTTGTGCTTTTTAGCCGCTATCTGGCATTGGGTATATTGGGATTTAGAAGTCTTTTGTGATGAACGTACAGGAAAACCTTCTTTGGATTTGCCCAAGATTTTTGGAATTCATTTATTTCTCTCAGGGGTAGCTTGCTTCGGTTTTGGGGCATTTCATGTAACAGGATTATTTGGTCCCGGAATATGGGTGTCCGATCCCTACGGACTAACCGGAAAGGTACAACCTGTAAATCCATCTTGGGGTGTCGAAGGTTTTGATCCTTTCGTTCCGGGAGGAATAGCCTCTCATCATATCGCAGCAGGGGCATTGGGCATATTGGCGGGCCTATTTCATCTGAGTGTCCGTCCGCCACAACGTCTATACAAAGGATTACGTATGGGTAATATTGAAACCGTGCTTTCCAGTAGTATTGCTGCTGTCTTTTTTGCAGCTTTTGTAGTTGCTGGAACTATGTGGTATGGGTCAGCAACTACCCCGATTGAATTATTTGGTCCCACTCGTTACCAATGGGATCAGGGATATTTCCAACAAGAAATATATCGAAGAGTTAGCGCTGGATTAGCTGAAAATCAAAGTTTATCAGAAGCTTGGTCTAAAATTCCTGAAAAATTAGCCTTTTATGATTATATCGGCAATAATCCGGCAAAAGGGGGATTATTTAGAGCAGGCTCAATGGATAATGGAGATGGAATAGCTGTTGGTTGGTTAGGACACCCTATATTTAGAGATAAAGAAGGGCGTGAACTCTTTGTACGTCGTATGCCTACTTTTTTTGAAACATTTCCAGTTGTTTTGGTAGACGGAGATGGAATTGTTAGAGCTGATGTTCCTTTTCGAAGGGCAGAATCTAAGTATAGTGTCGAACAAGTAGGTGTAACAGTGGAATTCTATGGAGGCGAACTCAACGGAATCAGTTATAGTGATCCTGCTACTGTGAAAAAATATGCTAGACGTGCTCAATTGGGTGAAATTTTTGAATTGGATCGTGCTACTTTGAAATCTGATGGCGTTTTTCGTAGCAGCCCAAGGGGTTGGTTTACTTTTGGACATACTTCATTTGCTCTACTTTTCTTTTTCGGACACATTTGGCATGGTTCTAGAACCTTGTTCAGAGATGTTTTTGCTGGTATTGACCCAGATTTAGATGCTCAAGTAGAATTTGGAGCATTCCAAAAACTTGGAGACCCAACTACAAAAAGACAG
>Vitis_acerifolia
ATGGGTTTGCCTTGGTATCGTGTTCATACTGTCGTATTGAATGATCCCGGTCGATTGATTTCTGTCCATATAATGCATACAGCTCTGGTTGCTGGTTGGGCCGGTTCGATGGCTCTATATGAATTAGCAGTTTTTGATCCCTCTGACCCCGTTCTTGATCCAATGTGGAGACAAGGTATGTTCGTTATACCCTTCATGACTCGTTTAGGAATAACTAATTCATGGGGCGGTTGGAGTATCACAGGCGGGACTATAACGAATCCGGGTATTTGGAGTTACGAAGGTGTGGCCGGGGCACATATTGTGTTTTCTGGCTTGTGCTTCTTAGCAGCTATCTGGCATTGGGTGTATTGGGATCTAGAAATATTTTGTGATGAACGTACAGGAAAACCTTCTTTGGATTTGCCCAAGATCTTTGGAATTCATTTATTTCTATCAGGGTTGGCTTGCTTTGGTTTTGGCGCCTTTCATGTAACAGGCTTGTATGGTCCTGGAATCTGGGTGTCCGACCCTTATGGACTAACTGGAAAAGTACAATCTGTAAATCCAGCGTGGGGCGTGGAAGGTTTTGATCCTTTTGTTCCGGGAGGAATAGCCTCTCATCATATTGCAGCAGGTACATTGGGCATATTAGCAGGCCTATTCCATCTTAGTGTCCGTCCGCCTCAACGTCTATACAAAGGATTACGTATGGGAAATATTGAAACCGTCCTGTCCAGTAGTATTGCTGCTGTCTTTTTTGCAGCTTTTGTTGTTGCTGGAACTATGTGGTATGGTTCAGCAACTACCCCGATCGAATTATTTGGTCCCACTCGTTATCAATGGGATCAGGGATACTTCCAACAAGAAATATATCGAAGAGTTGGTGCTGGGCTAGCCGAAAATCAAAGTTTATCAGAAGCTTGGTCTAAAATTCCTGAAAAATTAGCCTTTTATGATTACATCGGCAATAATCCGGCAAAAGGGGGATTATTCAGAGCGGGTTCAATGGACAATGGGGATGGAATAGCTGTTGGATGGTTAGGACACCCTATCTTTAGAGATAAAGAAGGTCGTGAACTTTTTGTACGTCGTATGCCTACCTTTTTTGAAACATTTCCAGTCGTTTTGGTAGACGGAGACGGAATTGTTAGAGCCGATGTTCCTTTCAGAAGGGCAGAATCGAAGTATAGTGTCGAACAAGTAGGTGTAACTGTTGAGTTCTATGGCGGCGAACTCAATGGAGTCAGTTATAGTGATCCTGCTACTGTGAAAAAATATGCTAGACGTGCTCAATTGGGTGAAATTTTTGAATTAGATCGTGCTACTTTGAAATCCGATGGTGTTTTTCGTAGCAGTCCAAGGGGTTGGTTTACTTTTGGACATGCTTCATTTGCTCTGCTCTTCTTCTTCGGACACATTTGGCATGGTGCTAGAACCTTATTCAGAGACGTTTTTGCTGGTATTGACCCGGATTTGGATGCTCAAGTGGAATTTGGAACATTCCAAAAACTTGGGGATCCAACTACAAGAAGACAA
>Viviania_marifolia
ATGGGTTTGCCTTGGTATCGTGTTCATACCGTCGTATTGAATGATCCCGGCCGTTTGCTTTCTGTCCATATAATGCATACAGCCCTGGTTGCTGGTTGGGCTGGTTCGATGGCTTTATATGAATTAGCCGTTTTTGATCCCTCTGACCCCGTGCTTGATCCAATGTGGAGACAGGGGATGTTTGTTATACCCTTCATGACTCGGTTAGGAATAATCAATTCCTGGGGCGGTTGGAGTATCACAGGGGGAACTGTAACGAATCCGGGTATTTGGAGTTACGAGGGTGTAGCTGGTGCACATATTTTGTTTTCTGGATTGTGCTTTTTGGCAGCTATTTGGCATTGGGTATATTGGGATCTAGAAATATTTTCTGATGAACGTACAGGAAAACCTTCTTTGGATTTACCCAAGATTTTTGGAATTCATTTATTTCTCTCAGGGGTGGCTTGCTTTGGTTTTGGCGCATTTCATGTAACAGGATTGTATGGTCCTGGAATATGGGTGTCCGACCCATATGGACTAACCGGAAAGGTTCAAGCTGTAAATCCCGTGTGGGGTGTGGAAGGTTTTGATCCTTTTGTTCCGGGAGGAATAGCCTCTCATCATATTGCAGCAGGTACATTGGGCATATTAGCAGGTTTATTCCATCTTAGTGTCCGCCCGCCCCAACGCCTATACAAAGGATTACGTATGGGTAATATTGAAACCGTCCTTTCCAGTAGTATTGCCGCTGTTTTTTTTGCAGCTTTTGTTGTTGCTGGAACTATGTGGTATGGTTCAGCAACTACCCCAATCGAATTATTTGGGCCCACTCGTTATCAATGGGATCAGGGGTACTTCCAGCAAGAAATATATCGAAGAGTCCGTCTTGGTCTAGCTGAAAATCAAAGTTTATCAGAAGCTTGGTCTAAAATTCCGGAAAAATTAGCTTTTTATGATTACATCGGCAATAATCCGGCAAAGGGAGGATTGTTTAGAGCGGGTTCGATGGATAGCGGAGATGGAATAGCTGTTGGGTGGTTAGGGCACCCTGTCTTTAGCGATAAAGAAGGGCATGAACTTTTTGTACGCCGTATGCCCACTTTTTTTGAAACATTTCCAGTGGTTTTGGTAGATGGAGACGGAATTGTTAGAGCGGATGTTCCTTTTAGAAGGGCCGAATCAAAGTATAGTGTCGAACAAGTAGGTGTAATTATTGAGTTCTATGGCGGCGAGCTCAATGGAGTCAGTTATAATGATCCTTCTACCGTGAAAAAATATGCTAGACGCGCTCAATTGGGGGAAATTTTTGAATTAGATCGTGCTACTTTGAAATCCGATGGTGTTTTTCGGAGCAGCCCGCGGGGTTGGTTTACTTTTGGACATGCTTCATTTGCTCTGCTTTTCTTCTTTGGACACATTTGGCATGGTGCTAGAACCTTGTTCAGAGATGTTTTTGCTGGTATTGATCCAGATTTGGACGCTCAAGTTGAATTTGGAGCATTCCAAAAACTTGGAGATCCGACGACCAGAAGACAA
