# Supplementary material for: ­Complete plastid genome sequences of two species of the Neotropical genus Brunellia (Brunelliaceae)
Source: PeerJ. 2020 Jan 28;8:e8392. doi: 10.7717/peerj.8392 (PMC6993752; doi:10.7717/peerj.8392)
Supplement: Supplemental Information 2 [file peerj-08-8392-s002.zip › Alignments/PSBC.fasta]

>Aquilaria_yunnanensis
GGAACTTTAGCTGGTCGTGACCAAGAAACCACCGGTTTCGCTTGGGCCGGGAATGCCCGACTTATCAATTTATCCGGTAAACTATTAGGGGCCCATGTAGCCCATGCCGGATTAATCGTATTCTGGGCCGGAGCAATGAACCTATTTGAAGTGGCTCATTTTGTACCAGAAAAACCCATGTATGAACAAGGATTAATTTTACTTCCTCACCTAGCTACTCTAGGCTGGGGGGTAGGTCCTGGCGGAGAAGTTATAGATACCCTTCCCTATTTTGTATCTGGAGTACTTCACTTAATTTCCTCTGCAATATTGGGCTTTGGCGGTATTTATCATGCACTTCTGGGACCTGAAACTCTTGAAGAATCTTTTCCATTTTTCGGTTATGTATGGAAAGATAGAAATAAAATGACCACCATTTTGGGTATTCACTTAATTTTGTTAGGTATAGGTGCTTTTCTTCTCGTATTCAAGGCTCTTTATTTTGGAGGCGTATATGATACCTGGGCTCCGGGGGGGGGCGATGTAAGAAAAATTACCAACTTGACTCTTAGCCCAAGTGTTATATTTGGTTATTTACTAAAATCTCCCTTTGGAGGAGAAGGATGGATTGTTAGTGTGGACGATTTGGAAGATATAATTGGAGGACATGTATGGTTAGGTTCCATTTGTATATTTGGTGGAATCTGGCATATCTTAACCAAACCTTTTGCATGGGCTCGCCGTGCACTTGTATGGTCGGGAGAAGCTTACTTGTCTTATAGTTTAGGTGCCCTATCTGTTTTTGGTTTCATTGCTTGTTGCTTTGTCTGGTTCAATAATACTGCTTACCCCAGTGAGTTTTACGGGCCCACTGGACCAGAAGCTTCTCAAGCTCAAGCATTTACTTTTCTAGTTAGAGACCAACGTCTTGGGGCTAACGTGGGATCCGCTCAGGGACCTACCGGTTTAGGTAAATATCTAATGCGTTCCCCGACTGGAGAAGTCATTTTTGGGGGAGAAACTATGCGGTTTTGGGATCTGCGTGCTCCTTGGTTAGAACCTCTGAGGGGTCCCAATGGTTTGGACTTGAGTAGGTTGAAAAAAGACATACAACCTTGGCAAGAACGTCGTTCTGCGGAATATATGACTCATGCTCCTTTAGGTTCTTTAAATTCTGTAGGTGGTGTAGCTACTGAGATCAATGCAGTCAATTATGTCTCTCCGAGAAGCTGGTTAGCTACTTCTCATTTTGTTCTAGGATTCTTCCTATTCGTGGGTCATTTATGGCACGCGGGAAGAGCTCGCGCAGCAGCAGCGGGATTTGAAAAAGGAATTGATCGTGATTTTGAACCTGTTCTTTCGATGACTCCTCTTAAC
>Arabidopsis_thaliana
GGAACTTTAGCTGGTCGTGACCAAGAAACCACCGGTTTCGCTTGGGCCGGGAATGCCCGACTTATCAATTTATCTGGTAAACTTTTGGGAGCTCATGTAGCCCATGCCGGATTAATCGTATTCTGGGCCGGAGCAATGAACTTATTTGAAGTGGCCCATTTTGTACCTGAAAAGCCCATGTATGAACAAGGATTAATTTTACTTCCCCACCTAGCCACTTTAGGATGGGGGGTAGGTCCTGGGGGAGAAGTTATAGACACCTTTCCGTACTTTGTATCTGGAGTACTTCACTTAATTTCTTCTGCAGTTTTGGGCTTTGGCGGTATTTATCATGCACTTCTGGGACCCGAAACTCTTGAAGAATCTTTTCCCTTTTTCGGTTATGTATGGAAAGATAGAAATAAAATGACCACCATTTTGGGTATTCACTTAATTTTGTTAGGTGTAGGTGCCTTTCTTCTAGTATTCAAGGCTCTCTATTTTGGGGGCGTATATGATACCTGGGCTCCGGGAGGGGGGGATGTAAGAAAAATTACAAACTTGACTCTTAGCCCAAGTGTTATATTTGGTTATTTACTAAAATCTCCCTTTGGGGGAGAAGGATGGATTGTTAGTGTGGACGATTTGGAAGATATAATTGGAGGACATGTATGGTTAGGTTCCATTTGTATATTTGGTGGAATCTGGCATATCTTAACCAAGCCTTTTGCATGGGCTCGCCGCGCACTTGTATGGTCTGGGGAGGCTTACTTGTCTTATAGTTTAGCTGCTTTATCTGTTTGTGGTTTCATTGCTTGTTGTTTTGTCTGGTTTAATAATACCGCTTACCCTAGTGAGTTTTACGGACCTACGGGGCCAGAAGCTTCTCAAGCTCAAGCATTTACTTTTCTAGTTAGAGACCAACGTCTTGGAGCTAACGTGGGGTCTGCTCAAGGACCTACAGGTTTAGGTAAATACTTAATGCGTTCTCCGACTGGAGAAGTTATTTTTGGAGGAGAAACAATGCGTTTTTGGGATCTGCGTGCTCCCTGGTTAGAACCTTTAAGGGGTCCTAACGGTTTGGACTTGAGTAGGTTGAAAAAAGACATACAACCTTGGCAAGAACGACGTTCGGCAGAATATATGACTCATGCTCCTTTAGGTTCGTTAAATTCTGTAGGGGGCGTAGCTACTGAGATCAATGCAGTCAATTATGTCTCTCCGAGAAGTTGGTTATCTACCTCTCATTTTGTTCTAGGATTTTTCCTATTCGTGGGTCATTTATGGCACGCGGGAAGGGCTCGGGCAGCGGCAGCGGGATTTGAAAAAGGAATTGATCGTGATTTTGAACCTGTTCTTTCCATGACTCCTCTTAAC
>Arabis_alpina
GGAACTTTAGCTGGTCGTGACCAAGAAACCACCGGTTTCGCTTGGGCCGGGAATGCCCGACTTATCAATTTATCTGGTAAACTATTGGGAGCTCATGTAGCCCATGCCGGATTAATCGTATTCTGGGCCGGAGCAATGAACTTATTTGAAGTGGCTCATTTTGTACCTGAAAAGCCCATGTATGAACAAGGATTAATTTTACTTCCCCACCTAGCCACTTTAGGCTGGGGGGTAGGTCCTGGGGGAGAAGTTATAGACACCTTCCCGTACTTTGTATCTGGAGTACTTCACTTAATTTCTTCTGCTGTTTTGGGCTTTGGCGGTATTTATCATGCACTTCTGGGACCTGAAACTCTTGAAGAATCTTTTCCATTTTTCGGTTATGTATGGAAAGATAGAAATAAAATGACCACCATTTTGGGTATTCACTTAATTTTATTAGGTGTAGGTGCTTTTCTTCTAGTATTCAAGGCTCTCTATTTTGGGGGCGTATACGATACCTGGGCTCCAGGAGGGGGGGATGTAAGAAAAATTACAAACTTGACTCTTAGCCCAAGTGTTATATTTGGTTATTTACTAAAATCTCCCTTTGGAGGGGAAGGATGGATTGTTAGTGTGGACGATTTGGAAGATATAATTGGAGGGCATGTATGGTTAGGTTCCATTTGTATTTTTGGTGGAATCTGGCATATCTTAACCAAACCTTTTGCATGGGCTCGCCGCGCACTTGTATGGTCTGGGGAGGCTTACTTATCTTATAGTTTAGCTGCTTTATCTGTTTGTGGTTTCATTGCTTGTTGTTTTGTCTGGTTTAATAATACCGCTTACCCTAGTGAGTTTTACGGACCTACGGGGCCAGAAGCTTCTCAAGCCCAAGCATTTACTTTTCTAGTTAGAGACCAACGTCTTGGAGCTAACGTGGGGTCTGCTCAAGGACCTACAGGTTTAGGTAAATACTTAATGCGTTCCCCAACCGGAGAGGTCATTTTTGGAGGAGAAACAATGCGTTTTTGGGATCTGCGTGCTCCCTGGTTAGAACCTTTAAGGGGTCCTAACGGTTTGGACTTGAGTAGGTTGAAAAAAGACATACAACCTTGGCAAGAACGACGTTCTGCAGAATATATGACTCATGCTCCCTTAGGTTCCTTAAATTCTGTAGGGGGCGTAGCTACTGAGATCAATGCAGTCAATTATGTCTCTCCGAGAAGTTGGTTATCTACCTCTCATTTTGTTCTAGGATTCTTCCTATTCGTGGGTCATTTATGGCACGCGGGAAGGGCTCGGGCAGCGGCAGCAGGATTTGAAAAAGGAATTGATCGTGATTTTGAACCTGTTCTTTCTATGACTCCTCTTAAC
>Arachis_hypogaea
GGAACTTTAGCTGGTCGTGACCAAGAAACTACCGGTTTCGCTTGGGCCGGAAATGCCCGACTTATCAATTTATCCGGTAAACTACTGGGAGCTCATGTAGCCCATGCCGGATTAATAGTATTCTGGGCCGGAGCAATGAACCTATTTGAAGTGGCTCATTTCGTACCCGAGAAGCCCATGTATGAGCAAGGCTTAATTTTACTTCCCCATCTAGCAACTCTAGGTTGGGGGGTAGGTCCTGGGGGGGAGGTTATAGACACCTTTCCATACTTTGTGTCCGGAGTACTTCACTTAATTTCCTCTGCAGTATTGGGCTTTGGTGGTATTTATCATGCACTTCTGGGACCTGAGACTCTTGAAGAATCTTTTCCATTCTTCGGTTATGTATGGAAAGATAGAAATAAAATGACTACAATTTTAGGTATTCACTTAATCTTGTTAGGCATAGGTGCTTTTCTTCTAGTATTCAAGGCTCTTTATTTTGGGGGTATATATGATACCTGGGCTCCGGGAGGGGGGGATGTAAGAAAAATTACCAACTTGACCCTTAGTCCAAGTATTATATTTGGTTATTTACTAAAATCACCTTTTGGAGGAGAGGGATGGATTGTTAGTGTGGACGATTTGGAAGATATAATTGGGGGGCATGTATGGTTGGGTTCGATTTGTATACTTGGTGGAATTTGGCATATTTTAACCAAACCTTTTGCGTGGGCTCGGCGTGCACTTGTATGGTCCGGAGAAGCTTATTTGTCTTATAGTTTAGGTGCTTTATCTGTTTTTGGCTTTATTGCTTGTTGCTTTGTCTGGTTTAATAATACCGCTTATCCGAGTGAATTTTACGGGCCCACTGGTCCAGAAGCTTCTCAAGCTCAAGCATTTACTTTTCTAGTTAGAGACCAACGTCTTGGGGCTAATGTAGGATCCGCTCAGGGACCTACCGGTTTAGGTAAATATTTAATGCGTTCCCCGACCGGAGAAGTAATTTTTGGGGGAGAAACTATGCGTTTTTGGGATCTACGTGCTCCCTGGTTAGAACCTCTAAGAGGTCCCAATGGTTTGGACTTGAGTAGACTTAAAAAAGACATACAGCCTTGGCAAGAACGTCGTTCCGCGGAATATATGACTCATGCTCCTTTAGGTTCTTTAAATTCCGTGGGTGGCGTAGCTACCGAGATCAATGCAGTCAATTATGTCTCTCCTAGAAGTTGGTTAGCTACTTCTCATTTTGTTCTAGGATTCTTCCTATTCGTAGGTCATTTATGGCACGCGGGAAGAGCTCGCGCAGCTGCCGCAGGATTTGAAAAAGGAATTGATCGCGATTTTGAACCTGTTCTTTCCATGACTCCTCTTAAT
>Averrhoa_carambola
GGAACTTTAGCTGGTCGTGACCAAGAAACCACCGGTTTCGCTTGGGCCGGGAATGCCCGACTTATCAATTTATCCGGTAAACTACTGGGGGCTCATGTAGCCCATGCCGGATTAATCGTATTCTGGGCCGGAGCAATGAACCTATTTGAAGTGGCTCATTTCGTACCAGAGAAGCCAATGTATGAACAAGGATTAATTTTACTTCCCCACCTAGCTACTCTAGGTTGGGGGGTAGGTCCTGGTGGGGAAGTTATAGATACCTTTCCATACTTTGTATCTGGAGTACTTCACTTAATTTCCTCTGCAGTATTGGGCTTTGGCGGTATTTATCATGCACTTCTGGGACCTGAGACTCTTGAAGAATCTTTTCCATTCTTTGGTTATGTATGGAAAGATAGAAATAAAATGACAACCATTTTGGGTATTCACTTAATCTTGTTAGGTATAGGTGCTTTCCTTCTAGTATTCAAGGCTCTTTATTTTGGGGGCATATATGATACCTGGGCTCCAGGGGGGGGAGACGTAAGAAAAATTACCAACTTGACCCTTAGCCCAAGTGTTATATTTGGTTATTTACTAAAATCCCCTTTTGGAGGAGAAGGGTGGATTGTTAGTGTAGATGATTTGGAAGATATCATAGGAGGGCATGTATGGTTAGGTTCCATTTGTATACTTGGTGGAATCTGGCATATTTTAACCAAACCCTTTGCATGGGCTCGCCGTGCGCTTGTATGGTCTGGAGAGGCTTACTTGTCTTATAGTTTAGGGGCTTTATCTGTTTTTGGTGTCATTGCTTGTTGCTTTGTCTGGTTCAATAATACCGCTTATCCTAGTGAGTTTTACGGGCCCACTGGACCAGAAGCTTCTCAAGCTCAAGCATTTACTTTTCTAGTTAGAGATCAGCGTCTTGGGGCTAACGTAGGATCTGCTCAAGGGCCTACCGGTTTAGGTAAATATCTAATGCGTTCCCCGACTGGAGAAGTTATTTTTGGAGGAGAAACTATGCGTTTTTGGGATCTGCGTGCTCCCTGGTTAGAACCTCTGCGGGGTCCCAATGGTTTAGACTTGAGTAGGATGAAAAAAGACATACAGCCTTGGCAAGAACGGCGTTCCGCGGAATATATGACTCATGCTCCTTTAGGTTCTTTAAATTCCGTAGGTGGTGTAGCTACCGAGATCAATGCAGTCAATTATGTCTCTCCTAGAAGTTGGTTAGCTACCTCTCATTTTGTTCTAGGATTCTTCCTATTCGTAGGTCATTTATGGCATGCGGGAAGAGCTCGTGCAGCTGCAGCAGGATTTGAAAAAGGAATTGATCGTGATTTTGAGCCTGTTCTTTCCATGACTCCTCTTAAC
>Brunellia_antioquensis
GGAACTTTAGCTGGTCGTGACCAAGAAACCACCGGTTTCGCTTGGGCCGGGAATGCCCGACTTATCAATTTATCCGGTAAACTACTGGGGGCTCATGTAGCCCATGCCGGATTAATCGTATTCTGGGCCGGAGCAATGAACCTATTTGAAGTGGCTCATTTCGTACCAGAGAAGCCAATGTATGAACAAGGATTAATTTTACTTCCCCACCTAGCTACTCTAGGTTGGGGGGTAGGCCCTGGTGGGGAAGTTATAGACACCTTTCCATACTTTGTATCTGGAGTACTTCACTTAATTTCCTCTGCAGTATTGGGCTTTGGCGGTATTTATCATGCACTTCTGGGACCTGAGACTCTTGAAGAATCTTTTCCATTCTTTGGTTATGTATGGAAAGATAGAAATAAAATGACAACAATTTTGGGTATTCACTTAATCTTGTTAGGTATAGGTGCTTTTCTTCTAGTATTCAAGGCTCTTTATTTTGGGGGCGTATATGATACCTGGGCTCCAGGGGGGGGAGATGTAAGAAAAATTACCAACTTGACCCTTAGTCCAAGTGTTATATTTGGTTATTTACTAAAATCCCCTTTTGGAGGAGAAGGATGGATTGTTAGTGTGGACGATTTGGAAGATATAATAGGAGGGCATGTATGGTTAGGTTCCATTTGTATACTTGGTGGAATCTGGCATATCTTAACCAAACCCTTTGCCTGGGCTCGCCGTGCACTTGTATGGTCTGGAGAGGCTTACTTGTCTTATAGTTTAGGTGCTTTATCTGTTTTTGGTTTCATTGCTTGTTGCTTTGTCTGGTTCAATAATACCGCTTATCCTAGTGAGTTTTACGGGCCTACTGGACCAGAGGCTTCTCAAGCTCAAGCATTTACTTTTCTAGTTAGAGACCAACGTCTTGGGGCTAACGTAGGATCTGCTCAAGGACCTACCGGTTTAGGTAAATATCTAATGCGTTCCCCGACGGGAGAAGTTATTTTTGGAGGAGAAACTATGCGTTTTTGGGATCTGCGTGCTCCCTGGTTAGAACCTCTAAGGGGTCCCAATGGTTTGGACTTGAGTAGGCTGAAAAAAGACATACAACCTTGGCAAGAACGGCGTTCCGCGGAATATATGACTCATGCTCCTTTAGGTTCTTTAAATTCTGTAGGTGGTGTAGCTACCGAGATCAATGCAGTCAATTATGTCTCTCCTAGAAGTTGGTTAGCTACCTCTCATTTTGTTCTAGGATTCTTCCTATTCGTAGGTCATTTATGGCACGCGGGAAGGGCTCGTGCAGCTGCAGCAGGATTTGAAAAAGGAATTGATCGTGATTTTGAGCCTGTTCTTTCCATGACTCCTCTTAAC
>Brunellia_trianae
GGAACTTTAGCTGGTCGTGACCAAGAAACCACCGGTTTCGCTTGGGCCGGGAATGCCCGACTTATCAATTTATCCGGTAAACTACTGGGGGCTCATGTAGCCCATGCCGGATTAATCGTATTCTGGGCCGGAGCAATGAACCTATTTGAAGTGGCTCATTTCGTACCAGAGAAGCCAATGTATGAACAAGGATTAATTTTACTTCCCCACCTAGCTACTCTAGGTTGGGGGGTAGGCCCTGGTGGGGAAGTTATAGACACCTTTCCATACTTTGTATCTGGAGTACTTCACTTAATTTCCTCTGCAGTATTGGGCTTTGGCGGTATTTATCATGCACTTCTGGGACCTGAGACTCTTGAAGAATCTTTTCCATTCTTTGGTTATGTATGGAAAGATAGAAATAAAATGACAACAATTTTGGGTATTCACTTAATCTTGTTAGGTATAGGTGCTTTTCTTCTAGTATTCAAGGCTCTTTATTTTGGGGGCGTATATGATACCTGGGCTCCAGGGGGGGGAGATGTAAGAAAAATTACCAACTTGACCCTTAGTCCAAGTGTTATATTTGGTTATTTACTAAAATCCCCTTTTGGAGGAGAAGGATGGATTGTTAGTGTGGACGATTTGGAAGATATAATAGGAGGGCATGTATGGTTAGGTTCCATTTGTATACTTGGTGGAATCTGGCATATCTTAACCAAACCCTTTGCCTGGGCTCGCCGTGCACTTGTATGGTCTGGAGAGGCTTACTTGTCTTATAGTTTAGGTGCTTTATCTGTTTTTGGTTTCATTGCTTGTTGCTTTGTCTGGTTCAATAATACCGCTTATCCTAGTGAGTTTTACGGGCCTACTGGACCAGAGGCTTCTCAAGCTCAAGCATTTACTTTTCTAGTTAGAGACCAACGTCTTGGGGCTAACGTAGGATCTGCTCAAGGACCTACCGGTTTAGGTAAATATCTAATGCGTTCCCCGACGGGAGAAGTTATTTTTGGAGGAGAAACTATGCGTTTTTGGGATCTGCGTGCTCCCTGGTTAGAACCTCTAAGGGGTCCCAATGGTTTGGACTTGAGTAGGCTGAAAAAAGACATACAACCTTGGCAAGAACGGCGTTCCGCGGAATATATGACTCATGCTCCTTTAGGTTCTTTAAATTCTGTAGGTGGTGTAGCTACCGAGATCAATGCAGTCAATTATGTCTCTCCTAGAAGTTGGTTAGCTACCTCTCATTTTGTTCTAGGATTCTTCCTATTCGTAGGTCATTTATGGCACGCGGGAAGGGCTCGTGCAGCTGCAGCAGGATTTGAAAAAGGAATTGATCGTGATTTTGAGCCTGTTCTTTCCATGACTCCTCTTAAC
>Bulnesia_arborea
GGAACTTTAGCCGGTCGTGACCAAGAAACCACTGGGTTCGCTTGGGCCGGGAATGCACGACTTATCAATTTATCCGGTAAACTGTTGGGAGCTCATGTAGCCCATGCTGGATTAATCGTATTCTGGGCCGGAGCAATGAATCTATTTGAAGTGGCTCATTTTGTACCAGAGAAGCCTATGTATGAACAAGGATTAATTTTGCTTCCACATTTAGCTACTTTAGGTTGGGGAGTAGGTCCTGGCGGGGAAGTGATAGACACGTTTCCATACTTTGTATCGGGAGTACTTCATTTAATCTCCTCTGCAGTATTGGGCTTCGGTGGTATTTATCATGCACTTCTGGGACCCGAGACCCTTGAAGAATCTTTTCCATTCTTCGGTTATGTATGGAAAGATAGAAATAAAATGACCACAATTTTGGGTATTCATTTAATTTTATTAGGTCTAGGTGCTTTTCTTCTAGTATTCAAGGCTCTTTATTTTGGTGGCGTATATGATACCTGGGCTCCAGGTGGAGGAGATGTAAGAAAAATTAGCAACTTGACTCTTAACCCGAGTGTTATATTTGGTTATTTATTGAAATCCCCTTTTGGGGGAGAGGGATGGATTGTTAGTGTGGATGATTTAGAAGATATAATTGGAGGACATGTATGGTTAGGTTCCATTTGTATACTTGGTGGAATCTGGCATATCTTAACCAAACCTTTCGCATGGGCTCGTCGTGCACTTGTATGGTCTGGAGAAGCTTACCTATCTTATAGTTTAGGAGCTTTATCTGTTTTCGGTTTCATTGCTTGTTGCTTTGTCTGGTTTAATAATACTGCTTATCCTAGTGAGTTTTATGGGCCTACTGGACCAGAAGCTTCTCAAGCTCAAGCATTTACTTTTCTAGTTAGAGACCAACGTCTTGGTGCTAACGTAGGATCCGCTCAAGGGCCTACCGGTTTAGGTAAATATCTAATGCGCTCTCCGACCGGAGAAATTATTTTTGGGGGCGAAACTATGCGTTTTTGGGACCTACGTGCTCCTTGGTTAGAACCTCTAAGAGGCCCTAACGGTTTGGACTTGAGTAGAATTAAAAAAGATATCCAGCCTTGGCAAGAACGACGTTCCGCGGAATATATGACTCATGCTCCTTTAGGTTCTTTAAATTCCGTGGGTGGCGTAGCTACCGAGATCAATGCAGTCAATTATGTTTCTCCTAGAAGTTGGTTAGCTACTTCTCATTTTGTTCTAGGATTCTTCCTATTTGTAGGTCATTTATGGCACGCAGGAAGGGCTCGTGCCGCTGCAGCAGGATTTGAAAAAGGAATTGATCGTGATACTGAACCTGTTCTTTTCATGACTCCTCTTAAC
>Carica_papaya
GGAACTTTAGCTGGTCGTGACCAAGAAACCACTGGTTTCGCTTGGGCCGGGAATGCCCGACTTATAAATTTATCCGGTAAACTATTGGGAGCTCATGTAGCCCATGCCGGATTAATCGTATTCTGGGCCGGAGCAATGAACCTATTTGAAGTGGCTCATTTTGTACCAGAAAAGCCCATGTACGAACAAGGATTAATTTTACTTCCCCACCTAGCGACTCTAGGCTGGGGGGTAGGTCCTGGGGGAGAAGTTATAGACACCTTTCCATACTTTGTATCTGGAGTACTTCACTTAATTTCCTCCGCAGTTTTGGGCTTTGGCGGTATTTATCATGCACTTCTGGGACCTGAGACTCTTGAAGAATCTTTTCCATTTTTCGGTTATGTATGGAAAGATAGAAATAAAATGACCACAATTTTGGGTATTCACTTAATTTTGTTAGGTATAGGTGCTTTTCTTCTAGTATTCAAGGCTCTTTATTTTGGAGGCGTATATGATACCTGGGCTCCGGGAGGGGGAGATGTAAGAAAAATTACCAACTTGACTCTTAGCCCAAGTGTTATATTTGGTTATTTACTAAAATCGCCCTTTGGGGGAGAAGGATGGATTGTTAGTGTGGACGATTTGGAAGATATAATTGGAGGGCATGTATGGTTAGGTTCCATTTGTATCTTTGGTGGAATCTGGCATATCTTAACCAAACCTTTTGCATGGGCTCGCCGTGCGCTTGTATGGTCTGGGGAGGCTTACTTGTCTTATAGTTTAGGTGCTTTATCTGTTTTTGGTTTCATTGCTTGTTGCTTTGTCTGGTTCAATAATACCGCTTATCCTAGTGAGTTTTACGGGCCTACTGGACCAGAAGCTTCTCAAGCTCAAGCATTTACTTTTCTAGTTAGAGACCAACGTCTTGGGGCTAACGTGGGTTCTGCTCAAGGGCCTACGGGTTTAGGTAAATATTTAATGCGTTCCCCTACTGGAGAAGTTATTTTTGGAGGAGAAACTATGCGTTTTTGGGATCTGCGTGCTCCTTGGTTAGAACCTCTAAGGGGTCCTAATGGTTTGGACTTGAGTAGGTTGAAAAAAGACATACAACCTTGGCAAGAACGTCGTTCTGCGGAATATATGACTCATGCCCCTTTAGGTTCTTTAAATTCTGTGGGTGGCGTAGCTACCGAGATCAATGCAGTCAATTATGTCTCTCCGAGAAGTTGGTTAGCTACCTCTCATTTTGTTCTAGGATTCTTCCTATTCGTAGGTCATTTATGGCACGCAGGAAGGGCTCGTGCTGCTGCAGCAGGATTTGAAAAAGGAATTGATCGTGATCTTGAACCCGTTCTTTTCATGACCCCTCTTAAC
>Castanea_mollissima
GGAACTTTAGCCGGTCGTGACCAAGAAACCACAGGTTTCGCTTGGGCCGGGAATGCCCGACTTATCAATTTATCCGGTAAATTACTGGGAGCTCATGTAGCCCATGCCGGATTAATCGTATTCTGGGCCGGAGCAATGAACCTATTTGAAGTGGCTCATTTCGTACCAGAAAAGCCCATGTATGAACAAGGATTAATTTTACTTCCCCACCTAGCTACTCTAGGTTGGGGGGTAGGTCCTGGTGGGGAAGTTATAGATACCTTTCCATACTTTGTGTCTGGAGTACTTCACTTAATTTCCTCTGCAGTATTGGGCTTTGGCGGTATTTATCACGCACTTCTGGGACCCGAGACTCTTGAAGAGTCTTTTCCATTCTTCGGTTATGTATGGAAAGATAGAAATAAAATGACTACAATTTTGGGTATTCACTTAATTTTGTTAGGTATAGGTGCTTTTCTTCTAGTATTCAAAGCTATTTATTTTGGAGGCGTATATGATACCTGGGCCCCAGGAGGGGGAGATGTAAGAAAAATTACCAACTTGACCCTTAGCCCAAGCGTCATATTTGGTTATTTACTAAAATCCCCTTTTGGAGGAGAGGGATGGATTGTTAGTGTGGACGATTTGGAAGATATAATTGGAGGGCATGTATGGTTGGGTTCCATTTGTATACTTGGTGGAATCTGGCATATCTTAACCAAACCTTTTGCATGGGCGCGCCGTGCGCTTGTATGGTCTGGGGAGGCTTACTTGTCTTATAGTTTAGGTGCTTTAGCTGTTTTTGGTTTTATTGCTTGTTGCTTTGTTTGGTTCAATAATACCGCTTATCCTAGTGAGTTTTACGGGCCCACTGGACCAGAAGCTTCTCAAGCTCAAGCATTTACTTTTCTGGTTAGAGACCAACGCCTTGGGGCTAACGTGGGGTCCGCCCAAGGACCTACCGGTTTAGGTAAATATCTAATGCGTTCTCCGACTGGAGAAGTAATTTTTGGGGGAGAAACTATGCGTTTTTGGGATTTGCGTGCTCCCTGGTTAGAACCCCTAAGGGGTCCCAATGGGTTGGACTTGAGTAGGCTGAAAAAAGACATACAACCTTGGCAAGAACGACGTTCCGCGGAATATATGACTCATGCTCCTTTAGGTTCTTTAAATTCCGTGGGTGGTGTAGCTACCGAGATCAATGCAGTCAATTATGTCTCTCCTAGAAGTTGGTTAGCTACCTCTCATTTTGTTCTAGGATTCTTCCTATTCGTAGGTCATTTATGGCATGCAGGAAGGGCTCGTGCAGCTGCAGCAGGATTTGAAAAAGGAATTGATCGCGATTTTGAACCTGTTCTTTCCATGACTCCTCTTAAC
>Catha_edulis
GGAACTTTAGCTGGTCGTGACCAAGAAAGCACCGGGTTCGCTTGGGCCGGGAATGCCCGACTTATCAATTTATCTGGTAAACTGCTGGGGGCTCATGTAGCACATGCCGGATTAATCGTATTCTGGGCCGGCGCAATGAACTTATTTGAAGTGGCTCATTTCGTACCGGAGAAACCAATGTATGAACAAGGATTAATTTTACTTCCCCACCTAGCTACTCTAGGTTGGGGGGTAGGTCCTGGTGGAGAAGTTATAGATACCTTTCCATACTTTGTATCTGGAGTGCTTCACTTAATTTCCTCCGCAGTATTAGGCTTTGGCGGTATTTATCATGCACTTCTGGGACCTGAGACCCTTGAAGAATCTTTTCCATTCTTTGGTTATGTATGGAAAGATAGAAATAAAATGACAACGATTTTGGGTATTCACTTAATCTTGTTAGGTCTAGGTGCTTTTCTGTTAGTATTTAAGGCTCTTTATTTTGGGGGCATATATGATACCTGGGCTCCGGGGGGGGGGGATGTAAGAAAAATTACCAACTTGACTCTTAGTCCAAGTGTTATATTTGGGTATTTACTAAAATCCCCTTTTGGAGGAGAAGGATGGATTGTTAGTGTGGACGATTTCGAAGATATAATTGGAGGACATGTATGGATAGGTTCCATTTGTATACTTGGTGGAATCTGGCATATCTTAACCAAACCTTTTGCATGGGCTCGCCGTGCGCTTGTATGGTCTGGAGAGGCTTACTTGTCTTATAGTTTAGCTGCTTTATCTGTTTTTGGTTTCATTGCTTGTTGCTTTGTCTGGTTCAATAATACCGCTTATCCTAGTGAGTTTTACGGGCCTACCGGCCCAGAAGCTTCTCAAGCCCAAGCATTTACGTTTCTAGTTAGAGACCAACGTCTTGGGGCTAACGTAGGATCTGCTCAAGGACCTACTGGTTTAGGTAAATATCTAATGCGTTCCCCGACCGGAGAAGTTATTTTTGGAGGTGAAACTATGCGTTTTTGGGATTTGCGTGCTCCCTGGTTAGAACCTCTAAGGGGTCCCAATGGTTTGGACTTGAATAGGTTGAAAAAAGACATACAACCTTGGCAAGAACGACGTTCCGCGGAATATATGACCCATGCTCCGTTGGGCTCTTTAAATTCTGTGGGTGGCGTAGCTACCGAGATCAATGCGGTCAATTATGTTTCTCCTAGAAGTTGGTTAGCTACCTCTCATTTTGTTCTAGGATTCTTCCTTTTCGTAGGTCATTTATGGCACGCGGGAAGGGCTCGAGCGGCTGCTGCGGGATTTGAAAAAGGAATTGATCGCGATTTTGAGCCTGTTCTCTCCATGACTCCTCTTAAC
>Ceratopetalum_apetalum
GGAACTTTAGCTGGTCGTGACCAAGAAACCACCGGTTTCGCTTGGGCCGGGAATGCCCGACTTATCAATTTATCCGGTAAACTACTGGGGGCTCATGTAGCCCATGCCGGATTAATCGTATTCTGGGCCGGAGCAATGAACCTATTTGAAGTGGCTCATTTCGTACCAGAGAAGCCAATGTATGAACAAGGATTAATTTTACTTCCCCACCTAGCTACTCTAGGTTGGGGGGTAGGCCCTGGTGGGGAGGTTATAGACACCTTTCCATACTTTGTATCTGGAGTACTTCACTTAATTTCCTCCGCAGTATTGGGCTTTGGCGGTATTTATCATGCACTTCTGGGACCTGAGACTCTTGAAGAATCTTTTCCATTCTTTGGTTATGTATGGAAAGATAGAAATAAAATGACAACAATTTTGGGTATTCACTTAATCTTGTTAGGTATAGGTGCTTTTCTTCTAGTATTCAAGGCTCTTTATTTTGGGGGCGTATATGATACCTGGGCTCCAGGGGGGGGAGATGTAAGAAAAATTACCAACTTGACCCTTAGCCCAAGTGTTATATTTGGTTATTTACTAAAATCCCCTTTTGGAGGAGAAGGATGGATTGTTAGTGTGGACGATTTGGAAGATATAATAGGGGGGCATGTATGGTTAGGTTCCATTTGTATACTTGGTGGAATCTGGCATATCTTAACCAAACCCTTTGCATGGGCTCGCCGTGCACTTGTATGGTCTGGAGAGGCTTACTTGTCTTATAGTTTAGGTGCTTTAGCTGTTTTTGGTTTCATTGCTTGTTGCTTTGTCTGGTTCAATAATACCGCTTATCCTAGTGAGTTTTACGGGCCCACTGGACCAGAGGCTTCGCAAGCTCAAGCATTTACTTTTCTAGTTAGAGACCAACGTCTTGGGGCTAACGTAGGATCTGCTCAAGGACCTACCGGTTTAGGTAAATATCTAATGCGTTCCCCGACTGGAGAAGTTATTTTTGGAGGAGAAACTATGCGTTTTTGGGATCTGCGTGCTCCCTGGTTAGAACCTTTAAGGGGTCCCAATGGTTTGGACTTGAGTAGGCTGAAAAAAGACATACAACCTTGGCAAGAACGGCGTTCCGCAGAATATATGACTCATGCTCCTTTAGGTTCTTTAAATTCCGTAGGTGGCGTAGCTACCGAGATCAATGCAGTCAATTATGTCTCTCCTAGAAGTTGGTTAGCTACCTCTCATTTTGTTCTAGGATTCTTCCTATTCGTAGGTCATTTATGGCATGCGGGAAGGGCTCGTGCAGCTGCAGCGGGATTTGAAAAAGGAATTGATCGTGATTTTGAGCCTGTTCTTTCCATGACTCCTCTTAAC
>Citrus_sinensis
GGAACTGTAGCAGGTCGTGACCAAGAAACCACCGGTTTCGCTTGGGCCGGGAATGCCCGACTTATCAATTTATCCGGTAAACTGCTGGGCGCTCATGTAGCCCATGCTGGATTAATCGTATTCTGGGCCGGAGCAATGAACCTATTTGAAGTGGCTCATTTCGTACCAGAAAAGCCCATGTATGAACAAGGATTAATTTTACTTCCCCACCTAGCTACTCTAGGCTGGGGGGTAGGTCCTGGTGGGGAAGTTATAGACACCTTTCCATACTTTGTATCTGGAGTACTTCACTTAATTTCCTCTGCAGTATTGGGCTTTGGCGGTATTTATCATGCACTTCTGGGACCTGAGACTCTTGAAGAATCTTTTCCATTCTTCGGTTATGTATGGAAAGATAGAAATAAAATGACCACAATTTTGGGTATTCACCTAATCTTGTTAGGTATAGGTGCTTTTCTTCTAGTATTCAAGGCTCTTTATTTTGGGGGCGTGTATGATACCTGGGCTCCGGGGGGGGGGGAGTTAAGAAAAATTACCAACTTGACCCTTAGCCCAAGTGTTATTTTTGGTTATTTACTAAAATCCTTCTTTGGAGGAGAGGGGTGGATTGTTAGTGTGGATGATTTGGAAGATATAATTGGAGGTCATGTATGGTTAGGTTCCATTTGTATATTTGGTGGAATCTGGCATATCTTAACCAAGCCTTTTGCATGGGCTCGCCGTGCACTTGTATGGTCTGGGGAGGCTTACTTGTCTTATAGTTTAGGTGCTTTAGCTGTTTTTGGTTTCATTGCTTGTTGCTTTGTCTGGTTCAATAATACCGCTTATCCTAGTGAGTTTTATGGTCCCACTGGGCCAGAAGCTTCTCAAGCTCAAGCATTTACTTTTCTGGTTAGAGACCAACGTCTTGGGGCTAATGTGGGATCCGCTCAAGGGCCTACTGGTTTAGGTAAATATCTAATGCGTTCCCCTACTGGAGAAGTCATTTTTGGGGGAGAAACTATGCGTTTTTGGGATCTGCGTGCTCCATGGTTAGAACCTCTAAGGGGTCCCAACGGTTTAGACTTGAGTAGGTTGAAAAAGGACATACAACCTTGGCAAGAACGACGTTCTGCGGAATATATGACTCATGCTCCTTTAGGTTCTTTAAATTCTGTGGGTGGAGTAGCTACCGAGATCAATGCAGTTAATTATGTCTCTCCGAGAACTTGGTTATCTACTTCTCATTTTGTTCTAGGCTTCTTCTTCTTCGTAGGTCACTTATGGCACGCGGGAAGAGCTCGTGCAGCTGCAGCAGGGTTTGAAAAAGGAATTGATCGTGATTTTGAACCTGTTCTTTCGATGACTCCTATTAAC
>Cucumis_melo
GGAACTTTAGCTGGTCGTGACCAAGAAACCACCGGTTTCGCTTGGGCCGGGAATGCCCGACTTATCAATTTATCCGGTAAACTACTGGGGGCTCATGTAGCCCATGCCGGATTAATCGTATTCTGGGCCGGAGCAATGAACCTATTTGAAGTGGCTCATTTCGTACCGGAGAAGCCCATGTATGAACAAGGATTAATTTTACTTCCCCACCTAGCTACTTTAGGTTGGGGGGTAGGTCCTGGTGGGGAAGTTATAGACACCTTTCCTTATTTTGTGTCTGGAGTACTTCACTTAATTTCCTCCGCAGTATTGGGTTTTGGCGGTATTTATCATGCACTTCTGGGACCCGAGACCCTTGAAGAATCTTTTCCATTCTTCGGTTATGTTTGGAAAGATAGAAATAAAATGACTACCATTTTGGGTATTCACTTAATTTTGTTAGGTATAGGTGCTTTTCTTCTAGTATTCAAAGCTCTTTATTTTGGGGGTGTATATGATACCTGGGCCCCGGGGGGGGGAGATGTAAGAAAAATTACCAACTTGACCCTTAGCCCAAGTGTTATATTTGGTTATTTACTAAAATCTCCTTTTGGCGGAGAAGGATGGATTGTTAGTGTGGACGATTTGGAAGATATAGTTGGGGGACATGTATGGTTAGGTTCCATTTGTATACTTGGTGGAATTTGGCATATCTTAACTAAACCCTTTGCATGGGCTCGCCGCGCACTTGTATGGTCTGGAGAAGCTTACTTGTCTTATAGTTTAGGTGCTTTATCTGTTTTTGGTTTTATTGCTTGTTGTTTTGTCTGGTTCAATAATACTGCTTATCCGAGTGAGTTTTACGGGCCGACTGGACCAGAAGCTTCTCAAGCTCAAGCATTTACTTTTCTAGTTAGAGACCAACGTCTTGGAGCTAACGTTGGATCCGCTCAAGGACCTACTGGTTTAGGTAAATATCTAATGCGTTCTCCGACTGGAGAAGTCATTTTTGGGGGAGAGACTATGCGTTTTTGGGATCTGCGTGCTCCTTGGTTAGAACCACTAAGGGGTCCTAATGGTTTGGACTTGAGTAGACTGAAAAAAGACATCCAACCTTGGCAAGAACGACGTTCCGCGGAATATATGACCCATGCTCCTTTAGGTTCTTTAAATTCCGTGGGGGGCGTAGCTACCGAAATTAATGCAGTCAATTATGTCTCTCCTAGAAGTTGGTTAGCTACCTCTCATTTTGTTCTAGGATTCTTCCTATTCGTAGGTCATTTATGGCATGCAGGAAGGGCTCGTGCAGCTGCCGCAGGATTTGAAAAAGGAATTGATCGTGATTTTGAACCTGTTCTGTTCATGACTCCTCTTAAC
>Eucalyptus_grandis
GGAACTTTAGCTGGTCGTGACCAAGAAACCACCGGTTTCGCTTGGGCCGGGAATGCACGACTTATCAATTTATCCGGTAAACTGTTGGGGGCTCATGTAGCCCATGCCGGATTAATCGTATTCTGGGCCGGAGCAATGAACCTATTTGAAGTGGCTCATTTTGTACCAGAAAAGCCCATGTATGAACAAGGATTAATTTTACTTCCCCACTTAGCTACTCTAGGTTGGGGGGTAGGTCCGGGTGGGGAAGTTATAGACACCTTTCCATATTTTGTATCTGGAGTACTTCACTTAATTTCGTCTGCAGTATTAGGCTTTGGCGGTATTTATCATGCACTTCTGGGCCCTGAGACTCTTGAAGAATCTTTTCCATTCTTTGGTTATGTATGGAAAGATAGAAATAAAATGACCACAATTTTGGGTATTCACTTAATCTTGTTAGGTATAGGTGCTTTTCTTCTAGTATTCAAGGCTCTTTATTTTGGAGGCGTATATGATACCTGGGCTCCGGGAGGGGGAGATGTAAGAAAAATTACCAACTTGACCCTTAGCCCAAGTGTTATATTTGGTTATTTACTAAAATCTCCTTTTGGAGGAGAAGGATGGATTGTTAGTGTGGACGATTTGGAAGATATAATTGGAGGGCATGTATGGTTAGGTTCCATTTGTATACTTGGCGGAATCTGGCATATCTTAACCAAACCTTTTGCATGGGCTCGTCGAGCACTTGTATGGTCTGGGGAGGCTTACTTGTCTTATAGTTTAGCTGCTTTATCTGTTTTTGGTTTCATTGCTTGTTGCTTTGTCTGGTTCAATAATACCGCTTATCCTAGTGAATTTTACGGACCTACTGGGCCAGAAGCTTCTCAAGCTCAGGCATTTACTTTTCTAGTTAGAGACCAACGTCTTGGGGCTAACGTGGGATCCGCTCAAGGACCTACTGGTTTAGGTAAATACCTAATGCGTTCCCCGACTGGAGAAGTAATTTTTGGAGGGGAAACTATGCGTTTTTGGGATCTGCGTGCTCCTTGGTTAGAACCTCTAAGGGGTCCAAATGGATTGGACTTGAGTAGGCTGAAAAAAGATATACAGCCTTGGCAAGAACGTCGTTCCGCAGAATATATGACTCATGCTCCTTTAGGTTCTTTAAATTCTGTGGGTGGTGTCGCTACCGAGATCAATGCAGTCAATTATGTCTCTCCTAGAAGTTGGTTAGCTACCTCTCATTTTGTTCTAGGATTCTTTCTATTCGTAGGTCATTTATGGCACGCGGGAAGGGCTCGTGCAGCTGCAGCAGGATTTGAAAAGGGAATTGATCGTGATTTTGAACCTGTTCTTTCCATGACCCCCCTTAAT
>Euonymus_japonicus
GGAACTTTAGCTGGTCGTGACCAAGAAAGCACCGGGTTCGCTTGGGCCGGGAATGCCCGACTTATCAATTTATCTGGTAAACTGCTGGGGGCTCATGTAGCACATGCCGGATTAATTGTATTCTGGGCCGGCGCAATGAACTTATTTGAAGTGGCTCATTTCGTACCGGAGAAACCAATGTATGAACAAGGATTAATTTTACTTCCCCACCTAGCTACTCTAGGTTGGGGGGTAGGTCCTGGTGGAGAAGTTATAGATACCTTTCCATACTTTGTATCTGGAGTGCTTCACTTAATTTCCTCCGCAGTATTAGGCTTTGGCGGTATTTATCATGCACTTCTGGGACCTGAGACCCTTGAAGAATCTTTTCCATTCTTTGGTTATGTATGGAAAGATAGAAATAAAATGACAACAATTTTGGGTATTCACTTAATCTTGTTAGGTCTAGGTGCCTTTCTGTTAGTATTTAAAGCTCTTTATTTTGGGGGCGTATATGATACCTGGGCTCCGGGGGGGGGAGATGTAAGAAAAATTACCAACTTGACTCTTAGTCCAAGTGTTATATTTGGGTATTTACTAAAATCCCCTTTTGGGGGAGAAGGATGGATTGTTAGTGTGGACGATTTCGAAGATATAATTGGAGGACATGTATGGATAGGTTCCATTTGTATACTTGGTGGAATCTGGCATATCTTAACCAAACCTTTTGCATGGGCTCGCCGTGCGCTTGTATGGTCTGGAGAGGCTTACTTGTCTTATAGTTTAGCTGCTTTATCTGTTTTTGGTTTCATTGCTTGTTGCTTTGTCTGGTTCAATAATACCGCTTATCCTAGTGAGTTTTACGGGCCTACCGGCCCAGAAGCTTCTCAAGCCCAAGCATTTACTTTTCTAGTTAGAGACCAACGTCTTGGGGCTAACGTGGGATCTGCTCAAGGACCTACTGGTTTAGGTAAATATCTAATGCGTTCCCCGACCGGAGAAGTTATTTTTGGAGGTGAAACTATGCGTTTTTGGGATTTGCGTGCTCCCTGGTTAGAACCTCTAAGGGGTCCCAATGGTTTGGACTTGAGTAGGCTGAAAAAAGACATACAACCCTGGCAAGAACGACGTTCCGCGGAATATATGACCCATGCTCCGTTGGGCTCTTTAAATTCTGTGGGTGGCGTAGCTACCGAGATCAATGCGGTCAATTATGTTTCTCCTAGAAGTTGGTTAGCTACCTCTCATTTTGTTCTAGGATTCTTCCTTTTCGTAGGTCATTTATGGCACGCGGGAAGGGCTCGAGCGGCTGCTGCGGGATTTGAAAAAGGAATTGATCGCGATTTTGAGCCTGTTCTTTCCATGACTCCTCTTAAC
>Ficus_racemosa
GGAACTTTAGCTGGTCGTGACCAAGAAACCACCGGTTTCGCTTGGGCCGGGAATGCCCGACTTATCAATTTATCCGGTAAACTGCTGGGGGCTCATGTAGCACATGCCGGATTAATCGTATTCTGGGCCGGAGCAATGAACTTATTTGAAGTGGCTCATTTCGTACCAGAGAAGCCTATGTATGAACAAGGATTAATTTTACTTCCTCACCTAGCTACTCTAGGTTGGGGGGTAGGACCTGGAGGGGAGGTTCTAGACACCTTTCCATACTTTGTGTCTGGAGTACTTCACTTAATTTCCTCTGCAGTATTGGGCTTTGGCGGTATTTATCATGCACTTCTGGGACCTGAGACTCTTGAAGAATCTTTTCCATTTTTCGGTTATGTATGGAAAGATAGAAATAAAATGACTACAATTTTGGGTATTCACTTAATCTTGTTAGGTATAGGCGCTTTTCTTCTAGTATTTAAGGCTCTTTATTTTGGGGGTGTATATGATACCTGGGCTCCGGGGGGGGGAGATGTAAGAAAAATTACCAATTTGACCCTCAGCCCAAGTATTGTATTTGGTTATTTACTAAAATCCCCCTTTGGTGGAGAGGGGTGGATTGTTAGTGTAGACGATTTGGAAGATATAATTGGAGGACATGTATGGTTAGGTTCCATTTGTATACTTGGTGGAATCTGGCATATCTTAACCAAACCCTTTGCATGGGCTCGGCGTGCACTTGTATGGTCTGGAGAGGCTTACTTGTCTTATAGTTTAGGTGCTTTATCCGTTTTTGGTTTTATTGCTTGTTGCTTTGTCTGGTTCAATAATACTGCTTATCCGAGTGAGTTTTACGGGCCCACTGGGCCAGAAGCTTCTCAAGCTCAAGCATTTACTTTTCTAGTTAGAGATCAACGTCTTGGAGCTAACGTGGGATCCGCTCAAGGACCTACCGGTTTAGGTAAATATCTAATGCGTTCTCCGACTGGGGAAGTTATTTTTGGAGGGGAAACTATGCGTTTTTGGGATCTACGAGCTCCATGGTTAGAACCTCTAAGGGGTCCCAATGGTTTGGACTTGAGTAGGCTGAAAAAAGACATACAGCCTTGGCAAGAACGGCGTTCTGCGGAATATATGACTCATGCTCCTTTAGGTTCTTTAAATTCCGTGGGTGGCGTAGCTACCGAGATCAATGCAGTCAATTATGTCTCTCCGAGAAGTTGGTTAGCTACCTCTCATTTTGTTCTAGGATTCTTCCTATTCGTAGGTCATTTATGGCATGCGGGAAGGGCTCGTGCAGCTGCAGCAGGATTTGAAAAAGGAATTGATCGTGATTTTGAACCTGTTCTTTCCATGACTCCTCTTAAC
>Glycine_max
GGAACTTTAACTGGTCGTGACCAGGAAACTACCGGTTTCGCTTGGGCCGGGAATGCCCGACTTATCAATTTATCCGGCAAACTACTAGGAGCCCATGTAGCCCATGCTGGATTAATAGTATTCTGGGCCGGAGCAATGAACCTTTTTGAAGTGGCTCATTTCGTACCCGAGAAGCCCATGTATGAACAAGGTTTAATTTTACTTCCCCATCTAGCTACTCTAGGTTGGGGGGTAGGTCCTGGGGGGGAAGTTATAGACACCTTTCCATACTTTGTGTCTGGAGTACTTCACTTAATTTCCTCTGCAGTATTGGGCTTTGGCGGTATTTATCATGCACTTTTGGGACCTGAGACTCTTGAAGAATCTTTTCCATTCTTCGGTTATGTATGGAAAGATAGAAATAAAATGACTACAATTTTGGGTATTCACTTAATCTTGTTAGGTATAGGTGCGTTTCTTCTAGTATTCAAGGCTCTTTATTTTGGAGGTATATATGATACGTGGGCTCCGGGGGGCGGAGATGTAAGAAAAATAACCAATTTGACCCTTAGTCCAAGTATTATATTTGGATATTTATTAAAATCACCTTTTGGGGGAGAAGGGTGGATTGTTAGTGTGGACGATTTGGAAGATATAATTGGGGGGCATGTATGGTTGGGTTCCATTTGTATACTTGGTGGAATCTGGCATATCTTAACCAAACCTTTTGCATGGGCTCGGCGTGCACTTGTATGGTCTGGAGAAGCTTACTTATCTTATAGTTTAGGTGCTTTATCTGTTTTTGGTTTTATTGCTTGTTGCTTTGTCTGGTTTAATAATACCGCTTATCCTAGTGAGTTTTACGGGCCCACTGGGCCAGAAGCTTCTCAAGCTCAAGCATTTACTTTTCTAGTTAGAGACCAACGTCTTGGGGCTAATGTAGGATCTGCTCAAGGACCTACAGGTTTAGGTAAATATCTAATGCGTTCCCCGACAGGAGAAGTTATTTTTGGGGGAGAAACTATGCGTTTTTGGGATTTGCGTGCTCCTTGGTTAGAACCTCTAAGGGGTCCGAATGGTTTAGACTTGAGTAGACTGAAAAAAGATATACAGCCTTGGCAAGAACGCCGTTCTGCGGAATATATGACTCATGCTCCTTTAGGTTCCTTAAATTCCGTGGGTGGCGTAGCTACAGAGATTAATGCAGTCAATTATGTTTCTCCTAGAAGTTGGTTAGCTACTTCTCATTTTGTTCTAGGATTCTTCCTATTTGTAGGCCATTTATGGCACGCGGGAAGAGCTCGCGCAGCTGCCGCAGGATTTGAAAAAGGAATTGATCGAGATTTTGAACCAGTTCTTTCCATGACTCCTCTTAAT
>Gossypium_arboreum
GGAACTTTAGCCGGTCGTGACCAAGAAACCACCGGTTTCGCTTGGGCCGGGAATGCCCGGCTTATCAATTTATCCGGTAAACTATTGGGGGCTCATGTAGCCCATGCCGGATTAATCGTATTCTGGGCCGGAGCAATGAACCTATTCGAAGTGGCTCATTTTGTCCCAGAAAAACCCATGTACGAACAAGGATTAATTTTACTTCCCCACCTAGCTACTCTAGGCTGGGGGGTAGGTCCTGGCGGAGAAGTTATAGACACCTTTCCATACTTTGTATCTGGAGTACTTCACTTAATTTCCTCTGCTGTATTGGGCTTTGGCGGTATTTATCATGCACTTCTGGGACCTGAAACTCTTGAAGAATCTTTTCCATTTTTCGGTTATGTATGGAAAGATAGAAATAAAATGACCACAATTTTGGGTATTCACTTAATTTTGCTAGGTATAGGTGCTTTTCTTCTAGTATTCAAGGCTCTTTATTTTGGGGGCGTATACGATACCTGGGCTCCGGGAGGGGGAGATGTAAGAAAAATTACCAACTTGACTCTTAGCCCAAGTGTTATATTTGGTTATTTACTAAAATCGCCCTTTGGAGGCGAAGGGTGGATTGTTAGTGTGGACGATTTGGAAGATATAATTGGAGGACATGTATGGTTAGGTTCCATTTGTATATTTGGTGGAATCTGGCATATCTTAACCAAACCTTTTGCATGGGCTCGCCGTGCACTTGTATGGTCGGGAGAGGCTTACTTGTCTTATAGTTTAGGTGCTTTATCCGTTTTTGGTTTCATTGCTTGTTGCTTTGTCTGGTTCAATAATACCGCTTATCCTAGTGAGTTTTACGGGCCCACTGGACCAGAAGCTTCTCAAGCTCAAGCATTTACTTTTCTAGTTAGAGACCAACGTCTTGGGGCTAACGTGGGATCCGCTCAAGGGCCTACTGGGTTAGGTAAATATCTAATGCGTTCCCCGACCGGAGAAGTCATTTTTGGAGGGGAAACTATGCGTTTTTGGGATCTGCGTGCTCCTTGGTTAGAACCTCTAAGAGGTCCCAATGGTTTGGACTTGAGTAGGTTGAAAAAAGACATACAACCTTGGCAAGAACGGCGTTCTGCGGAATATATGACGCATGCTCCTTTAGGGTCTTTAAATTCTGTAGGTGGCGTAGCTACCGAGATCAATGCAGTTAATTATGTCTCTCCGAGAAGTTGGTTAGCTACCTCTCATTTTGTTCTAGGATTCTTCCTATTCGTGGGTCATTTATGGCACGCGGGAAGAGCTCGCGCAGCCGCAGCGGGATTTGAAAAAGGAATTGATCGTGATTTTGAGCCTGTTCTCTCCATGACTCCTCTTAAC
>Heritiera_angustata
GGAACTTTAGCTGGTCGTGACCAAGAAACCACCGGTTTCGCTTGGGCCGGGAATGCCCGACTTATCAATTTATCCGGTAAACTATTGGGGGCTCATGTAGCCCATGCCGGATTAATCGTATTCTGGGCCGGAGCAATGAACCTATTTGAAGTGGCTCATTTTGTCCCAGAAAAGCCCATGTACGAACAAGGATTAATTTTACTTCCCCACCTAGCTACTCTAGGCTGGGGGGTAGGTCCTGGCGGAGAAGTTATAGACACCTTTCCATACTTTGTATCTGGAGTACTTCACTTAATTTCCTCTGCTGTATTGGGCTTTGGCGGTATTTATCATGCACTTCTGGGACCTGAAACTCTTGAAGAATCTTTTCCATTTTTCGGTTATGTATGGAAAGATAGAAATAAAATGACCACAATTTTGGGTATTCACTTAATTTTGCTAGGTATAGGTGCTTTTCTTCTAGTATTCAAGGCTCTTTATTTTGGGGGCGTATATGATACCTGGGCTCCGGGAGGGGGAGATGTAAGAAAAATTACCAACTTGACTCTTAGCCCAAGTGTTATATTTGGTTATTTACTAAAATCTCCCTTTGGAGGCGAAGGATGGATTGTTAGTGTGGACGATTTGGAAGATATAATTGGAGGACACGTATGGTTAGGTTCCATTTGTATATTTGGTGGAATCTGGCATATCTTAACCAAACCTTTTGCATGGGCTCGCCGTGCACTTGTATGGTCGGGAGAGGCTTACTTGTCTTATAGTTTAGGTGCTTTATCTGTTTTTGGTTTCATTGCTTGTTGCTTTGTCTGGTTCAATAATACCGCTTATCCTAGTGAGTTTTACGGGCCCACTGGACCAGAAGCTTCTCAAGCTCAAGCATTTACTTTTCTAGTTAGAGACCAACGTCTTGGGGCTAACGTGGGATCCGCTCAAGGGCCTACTGGGTTAGGTAAATATTTAATGCGTTCCCCCACCGGAGAAGTTATTTTTGGAGGGGAAACTATGCGTTTTTGGGATCTGCGTGCTCCTTGGTTAGAACCTCTAAGGGGTCCCAATGGTTTGGACTTGAGTAGGTTGAAAAAAGACATACAACCTTGGCAAGAACGGCGTTCTGCGGAATATATGACTCATGCTCCTTTAGGGTCTTTAAATTCTGTAGGTGGCGTAGCTACCGAGATCAATGCAGTTAATTATGTCTCTCCGAGAAGTTGGTTAGCTACCTCTCATTTTGTTCTAGGATTCTTCCTATTCGTGGGTCATTTATGGCACGCGGGAAGAGCTCGCGCAGCCGCAGCGGGATTTGAAAAAGGAATTGATCGTGATTTTGAGCCTGTTCTTTCCATGACTCCTCTTAAC
>Heuchera_sanguinea
GGAACTTTAGCTGGTCGTGACCAAGAAACCACCGGTTTCGCTTGGGCCGGGAATGCCCGACTTATCAATTTATCTGGTAAACTACTTGGGGCTCATGTAGCCCATGCCGGATTAATCGTATTCTGGGCTGGAGCAATGAACCTATTTGAAGTGGCTCATTTCGTACCAGAGAAGCCCATGTATGAACAAGGATTAATTTTACTCCCCCACCTAGCTACGCTCGGTTGGGGGGTAGGTCCTGGTGGGGAAGTTATAGACACCTTTCCCTACTTTGTATCTGGAGTACTTCACTTAATTTCCTCTGCAGTATTGGGCTTTGGCGGTATTTATCATGCACTTCTGGGACCTGAGACTCTTGAAGAATCTTTTCCATTCTTCGGTTATGTATGGAAAGATAGAAATAAAATGACCACAATTTTGGGTATTCACTTAATCTTGTTAGGTCTAGGTGCTTTTCTTCTAGTATTCAAGGCTCTTTATTTTGGAGGCATATATGATACCTGGGCTCCGGGGGGGGGGGATGTAAGAAAAATTACCAACTTGACCCTTAGCCCAAGTGTTATATTTGGTTATTTACTAAAATCTCCTTTTGGGGGAGAAGGATGGATTGTTAGTGTGGATGATTTGGAAGATATAATTGGAGGACATGTATGGTTAGGTTCCATTTGTATACTTGGTGGAATCTGGCATATCTTAACCAAACCCTTTGCATGGGCTCGCCGTGCACTTGTATGGTCTGGAGAGGCTTACTTGTCTTATAGTTTAGCTGCTTTATCTATCTTTGGTTTCATTGCTTGTTGCTTTGTGTGGTTCAATAATACCGCTTATCCTAGTGAGTTTTACGGGCCCACTGGACCAGAAGCTTCTCAAGCTCAAGCATTTACTTTTCTAGTTAGAGACCAACGTCTCGGGGCTAATGTGGGATCGGCTCAAGGACCGACAGGTTTAGGTAAATATCTAATGCGTTCCCCAACTGGAGAAGTCATTTTTGGAGGAGAAACTATGCGTTTTTGGGATCTTCGTGCTCCCTGGTTAGAACCTCTAAGGGGTCCCAACGGTTTGGACTTGAGTAGGCTGAAAAAAGACATACAACCTTGGCAAGAACGGCGTTCCGCGGAATATATGACTCATGCTCCTTTAGGTTCTTTAAATTCCGTGGGTGGCGTAGCTACAGAAATCAATGCAGTCAATTATGTCTCTCCTAGAAGTTGGTTATCTACCTCTCATTTTGTTCTAGGATTCTTCCTATTCGTAGGTCATTTGTGGCACGCAGGAAGGGCTCGTGCAGCTGCAGCAGGATTTGAAAAAGGAATTGATCGTGATTTTGAACCTGTTCTTTCCATGACCCCTCTTAAC
>Jatropha_curcas
GGAACTTTAGCCGGTCGTGACCAAGAAACTACCGGTTTCGCTTGGGCCGGGAATGCCCGACTTATCAATTTATCCGGTAAACTACTGGGAGCTCATGTAGCTCATGCTGGATTAATCGTATTCTGGGCCGGAGCAATGAACCTATTTGAAGTGGCTCATTTCGTACCGGAGAAACCAATGTATGAACAAGGATTAATTTTACTTCCCCACCTAGCTACTCTAGGTTGGGGGGTAGGTCCTGGTGGGGAAGTTATAGACACCTTTCCATACTTTGTATCTGGCGTACTTCACTTAATTTCCTCTGCAGTATTGGGCTTTGGCGGTATTTATCATGCACTTCTGGGTCCTGAGACTCTTGAAGAATCTTTTCCATTTTTTGGTTATGTATGGAAAGATAGAAATAAAATGACAACAATTTTAGGTATTCACTTAATCTTGCTAGGTATAGGTGCTTTTCTTCTAGTATTCAAGGCTCTTTATTTTGGGGGCGTATATGATACCTGGGCTCCGGGGGGGGGAGATGTAAGAAAAATTACCAACTTGACCCTTAGCCCAAGTGTTATTTTTGGTTATTTACTAAAATCCCCCTTTGGAGGAGAAGGATGGATTGTTAGTGTGGACGATTTGGAAGATATAATTGGAGGGCATGTATGGTTAGGTTCCATTTGTATACTTGGGGGAATCTGGCATATCTTAACCAAACCCTTTGCATGGGCTCGCCGTGCACTTGTATGGTCCGGAGAGGCTTACTTGTCTTATAGTTTAGGTGCTTTATCCGTTTTTGGTTTCATTGCTTGTTGCTTTGTCTGGTTCAATAATACCGCTTATCCTAGTGAGTTTTACGGGCCTACTGGACCGGAAGCTTCTCAAGCTCAAGCTTTTACTTTTCTAGTTAGAGATCAACGTCTTGGGGCTAACGTGGGATCCGCTCAAGGACCTACCGGGTTAGGTAAATATTTAATGCGTTCGCCTACTGGAGAAGTTATTTTTGGAGGAGAAACTATGCGTTTTTGGGATCTACGTGCTCCTTGGTTAGAACCTCTAAGAGGTCCAAATGGTTTGGACTTGAGTAGGTTGAAAAAAGACATACAACCTTGGCAAGAACGCCGTTCCGCGGAATATATGACCCATGCGCCTTTAGGTTCGTTGAATTCTGTAGGTGGCGTAGCTACCGAGATCAATGCAGTCAATTATGTCTCTCCTAGAAGTTGGTTAGCTACCTCTCATTTTGTTCTAGGGTTCTTCCTATTCGTAGGTCATTTATGGCACGCGGGAAGGGCTCGTGCAGCTGCAGCAGGATTTGAAAAAGGAATTGATCGTGATTTTGAACCTGTTCTTTCCATGACTCCTCTTAAC
>Larrea_tridentata
GGAACTTTAGCTGGTCGTGACCAAGAAACCACTGGGTTCGCTTGGGCCGGGAATGCACGACTTATTAATTTATCCGGTAAACTGTTGGGAGCTCATGTAGCCCATGCTGGATTAATCGTATTCTGGGCCGGAGCAATGAATCTATTTGAAGTGGCTCATTTTGTACCAGAGAAGCCTATGTATGAACAAGGATTGATTTTGCTTCCACACTTAGCTACTTTAGGTTGGGGAGTAGGTCCTGGTGGGGAAGTGATCGATACGTTTCCATACTTTGTATCGGGAGTACTTCATTTAATTTCCTCTGCAGTATTGGGCTTCGGTGGGATTTATCATGCACTTCTGGGACCTGAGACCCTTGAAGAATCTTTTCCATTCTTCGGTTATGTATGGAAAGATAGAAATAAAATGACCACAATTTTGGGTATTCATTTAATTTTATTAGGTATAGGTGCCTTTCTTCTAGTCTTCAAGGCTGTTTATTTTGGCGGCGTATATGATACCTGGGCTCCAGGTGGAGGAGATGTAAGAAAAATTAGCAACCTGACTCTGAGCCCAAGTGTTATATTTGGTTATTTATTGAAATCCCCTTTTGGAGGAGAAGGGTGGATTGTTAGTGTGGACGATTTAGAAGATATAATTGGAGGACATGTATGGTTAGGTTCCATTTGTATACTTGGTGGAATCTGGCATATCTTAACCAAACCTTTCGCATGGGCTCGTCGTGCACTTGTATGGTCTGGAGAAGCTTACCTATCTTATAGTTTAGCAGCTTTATCTGTTTTTGGTTTCATTGCTTGTTGCTTTGTCTGGTTTAATAATACTGCTTATCCTAGTGAGTTTTATGGACCTACTGGACCAGAAGCTTCTCAAGCTCAAGCATTTACCTTTCTAGTTAGAGACCAACGTCTTGGTGCTAACGTAGGATCTGCTCAAGGACCTACCGGTTTAGGTAAATATCTAATGCGCTCTCCGACTGGAGAAGTTATTTTTGGGGGTGAAACTATGCGTTTTTGGGATCTACGTGCTCCTTGGTTAGAACCTCTAAGAGGCCCTAACGGTTTGGACTTGAGTAGAATTAAAAAAGATATCCAGCCTTGGCAAGAACGTCGTTCCGCGGAATATATGACTCATGCTCCTTTAGGTTCTTTAAATTCCGTGGGTGGCGTAGCTACCGAGATCAATGCAGTCAATTATGTCTCTCCTAGAAGTTGGTTAGCTACTTCTCATTTTGTTCTAGGATTCTTCCTATTTGTAGGTCATTTATGGCACGCGGGAAGAGCTCGTGCTGCTGCAGCAGGATTTGAAAAAGGAATTGATCGTGATACTGAACCTGTTCTTTTCATGACTCCTCTTAAC
>Liquidambar_styraciflua
GGAACTTTAGCTGGTCGTGACCAAGAAACCACCGGTTTCGCTTGGGCCGGGAATGCCCGACTTATCAATTTATCCGGTAAACTACTTGGGGCTCATGTAGCCCATGCCGGATTAATCGTATTCTGGGCCGGAGCAATGAACCTATTTGAAGTGGCTCATTTCGTACCAGAGAAGCCCATGTATGAACAAGGATTAATTTTACTTCCCCACCTAGCAACTCTAGGTTGGGGGGTAGGTCCTGGTGGGGAAGTTATAGACACCTTTCCATACTTTGTATCTGGAGTACTTCACTTAATCTCCTCTGCCGTATTGGGCTTTGGCGGTATTTATCATGCACTTCTGGGACCTGAGACTCTTGAAGAATCTTTTCCATTCTTCGGTTATGTATGGAAAGATAGAAATAAAATGACCACAATTTTGGGTATTCACTTAATCTTGTTAGGTATAGGTGCTTTTCTTCTAGTATTCAAGGCTCTTTATTTTGGGGGCGTATATGATACCTGGGCTCCGGGGGGGGGAGATGTAAGAAAAATTACCAACTTGACCCTTAGCCCAAGTGTTATATTTGGTTATTTACTAAAATCGCCCTTTGGGGGAGAAGGGTGGATTGTTAGTGTGGATGATTTGGAAGACATAATTGGAGGACATGTATGGTTAGGTTCCATTTGTATACTTGGTGGAATCTGGCATATCTTAACCAAACCTTTTGCATGGGCTCGCCGTGCACTTGTATGGTCTGGAGAGGCTTACTTGTCTTATAGTTTAGGTGCTTTATCTGTCTTTGGTTTCATTGCTTGTTGCTTTGTCTGGTTCAATAATACCGCTTATCCTAGTGAGTTTTACGGGCCCACTGGACCAGAAGCTTCTCAAGCTCAAGCATTTACTTTTTTAGTTAGAGACCAACGTCTTGGGGCTAACGTGGGATCCGCTCAAGGACCTACTGGTTTAGGTAAATATCTAATGCGTTCCCCGACCGGAGAAGTCATTTTTGGAGGAGAAACTATGCGTTTTTGGGATCTGCGTGCTCCATGGTTAGAACCTCTAAGGGGTCCCAATGGTTTGGACTTGAGTAGGCTGAAAAAAGACATACAACCTTGGCAAGAACGGCGTTCCGCAGAATATATGACTCATGCTCCTTTAGGTTCTTTAAATTCCGTGGGTGGCGTAGCTACCGAGATCAATGCAGTCAATTATGTCTCTCCTAGAAGTTGGTTAGCTACCTCTCATTTTGTTCTAGGATTCTTCCTATTCGTAGGTCATTTGTGGCACGCGGGAAGGGCTCGTGCAGCTGCAGCAGGATTTGAAAAAGGAATTGATCGCGATTTTGAACCTGTTCTTTCCATGACCCCTCTTAAC
>Manihot_esculenta
GGAACTTTATCTGGTCGTGACCAAGAAACCACTGGTTTCGCTTGGGCCGGGAATGCCCGACTTATCAATTTATCCGGTAAACTATTGGGAGCTCATGTAGCTCATGCTGGATTAATCGTATTCTGGGCCGGAGCAATGAACCTATTTGAAGTGGCTCATTTTGTACCGGAGAAGCCAATGTACGAACAAGGATTAATTTTACTTCCCCACCTAGCTACTCTAGGTTGGGGGGTAGGTCCTGGTGGGGAAGTTATAGATACCTTTCCATACTTTGTATCCGGTGTACTTCACTTAATTTCCTCTGCAGTATTGGGCTTTGGCGGTATTTATCATGCACTTCTGGGTCCTGAGACTCTTGAAGAATCTTTTCCATTTTTTGGTTATGTATGGAAAGATCGAAATAAAATGACAACAATTTTAGGTATTCACTTAATCTTGCTAGGTATAGGTGCTTTTCTTCTAGTATTCAAGGCTCTTTATTTTGGGGGCGTATATGATACCTGGGCTCCGGGGGGGGGAGATGTAAGAAAAATTACCAACTTGACCCTTAGCCCAAGTGTTATTTTTGGTTATTTACTAAAATCCCCCTTTGGAGGAGAAGGATGGATTGTTAGTGTGGACGATTTGGAAGATATAATTGGAGGGCATGTATGGTTAGGTTCCATTTGTATACTTGGTGGAATCTGGCATATCTTAACCAAACCCTTTGCATGGGCTCGCCGTGCACTTGTGTGGTCTGGAGAGGCTTACTTGTCTTATAGTTTAGGTGCTTTATCCGTTTTTGGTTTCATTGCTTGTTGCTTTGTCTGGTTCAATAATACCGCGTATCCTAGTGAGTTTTACGGACCTACTGGACCAGAAGCTTCTCAAGCTCAAGCTTTTACTTTTCTAGTTAGAGATCAACGTCTTGGGGCTAACGTGGGATCCGCTCAAGGACCTACCGGGTTAGGTAAATATTTAATGCGTTCGCCTACCGGAGAAGTTATTTTTGGAGGCGAAACTATGCGTTTTTGGGATCTGCGTGCTCCTTGGTTAGAACCTCTAAGAGGTCCAAATGGTTTGGACTTGAGTAGGTTGAAAAAAGACATTCAACCTTGGCAAGAACGCCGTTCCGCGGAATATATGACCCATGCGCCTTTAGGTTCGTTAAATTCTGTAGGTGGCGTAGCTACCGAGATCAATGCAGTCAATTATGTCTCTCCTAGAAGTTGGTTAGCTACCTCTCATTTTGTTCTAGGATTCTTCCTATTCGTAGGTCATTTATGGCATGCGGGAAGGGCTCGTGCAGCTGCAGCAGGATTTGAAAAAGGAATTGATCGTGATTTTGAACCTGTTCTTTCCATGACTCCTCTTAAC
>Morus_indica
GGAACTTTAGCTGGTCGTGACCAAGAAACCACTGGTTTCGCTTGGGCCGGGAATGCCCGACTTATCAATTTATCCGGTAAACTGCTGGGGGCTCATGTAGCACATGCCGGATTAATCGTATTCTGGGCCGGAGCAATGAACTTATTTGAAGTGGCTCATTTCGTACCAGAGAAGCCTATGTATGAACAAGGATTAATTTTACTTCCCCACCTAGCTACTCTAGGTTGGGGGGTAGGGCCTGGCGGGGAGGTTCTAGACACCTTTCCATACTTTGTATCTGGAGTACTTCACTTAATTTCCTCTGCAGTATTGGGCTTTGGCGGTATTTATCATGCACTTCTGGGACCTGAGACTCTTGAAGAATCTTTTCCATTCTTCGGTTATGTATGGAAAGATAGAAATAAAATGACTACAATTTTGGGTATTCATTTAATCTTGTTAGGTATAGGTGCTTTTCTTCTAGTATTTAAGGCTCTTTATTTTGGGGGTGTATATGATACCTGGGCTCCGGGGGGGGGAGATGTAAGAAAAATTACCAATTTGACCCTTAGCCCAAGTATTGTATTTGGTTATTTACTAAAATCCCCCTTTGGTGGAGAGGGGTGGATTGTTAGTGTGGACGATTTGGAAGATATAATTGGAGGACATGTATGGTTAGGTTCCATTTGTATACTTGGTGGAATCTGGCATATCTTAACCAAACCCTTTGCATGGGCTCGCCGTGCACTTGTATGGTCTGGAGAGGCTTACTTGTCTTATAGTTTAGGTGCTTTATCCATTTTTGGTTTTGTTGCTTGTTGCTTTGTCTGGTTCAATAATACCGCTTATCCTAGTGAGTTTTACGGGCCCACTGGTCCAGAAGCTTCTCAAGCTCAAGCATTTACTTTTCTAGTTAGAGATCAACGTCTTGGAGCTAACGTGGGATCCGCTCAAGGACCTACTGGTTTAGGTAAATATCTAATGCGTTCCCCGACTGGGGAAGTTATTTTTGGAGGGGAAACCATGCGTTTTTGGGATCTACGAGCTCCATGGTTAGAACCTCTAAGGGGTCCCAATGGTTTGGACTTGAGTAGGCTGAAAAAAGACATACAGCCTTGGCAAGAACGGCGTTCTGCGGAATATATGACTCACGCTCCTTTAGGTTCTTTAAATTCCGTGGGTGGCGTAGCTACCGAGATCAATGCAGTCAATTATGTCTCTCCGAGAAGTTGGTTAGCTACCTCTCATTTTGTTCTAGGATTTTTCCTATTCGTAGGTCATTTATGGCACGCGGGAAGGGCTCGTGCAGCTGCAGCAGGATTTGAAAAAGGAATTGATCGTGATTTTGAACCTGTTCTTTCCATGACTCCTCTTAAC
>Oenothera_parviflora
GGAACTTTAGCTGGTCGTGACCAAGAAACTACCGGTTTCGCTTGGGCCGGGAATGCACGACTTATCAATTTATCCGGTAAACTTTTGGGGGCTCATGTAGCCCATGCCGGATTAATCGTATTCTGGGCCGGAGCAATGAACCTATTTGAAGTGGCTCATTTTGTACCAGAGAAGCCCATGTATGAACAAGGATTAATTTTACTTCCGCACTTAGCCACTCTAGGTTGGGGAGTAGGTCCTGGTGGGGAAGTTATAGACACCTTTCCATACTTTGTATCTGGAGTACTTCACTTAATTTCCTCGGCAGTATTGGGCTTTGGCGGTATTTATCATGCACTTCTGGGCCCTGAGACTCTTGAAGAATCTTTTCCATTCTTTGGTTATGTATGGAAAGATAGAAATAAAATGACCACAATTTTAGGTATTCACTTAATCTTGTTAGGTTTAGGTGCTTTTCTTCTAGTATTCAAGGCTCTTTATTTTGGTGGCGTATATGATACCTGGGCTCCGGGAGGGGGAGATGTACGAAAAATTACTAACTTGACCCTTAGCCCAAGTATTCTATTTGGTTATTTACTAAAATCGCCCTTTGGCGGAGAAGGATGGATTGTGAGTGTGGATGATTTGGAAGATATAATTGGAGGGCATGTATGGTTAGGTTCCATTTGTATACTTGGCGGAATCTGGCATATCTTAACCAAACCTTTTGCGTGGGCTCGTCGCGCACTTGTATGGTCTGGGGAGGCTTACCTGTCTTATAGTTTAGCTGCTTTATCCGTTTTTGGTTTCATTGCTTGTTGCTTTGTCTGGTTCAATAATACCGCCTATCCTAGTGAATTTTACGGACCGACTGGACCAGAAGCTTCTCAAGCTCAGGCATTTACTTTTCTAGTTAGAGACCAACGCCTTGGGGCTAACGTGGGATCCGCTCAAGGACCTACAGGTTTAGGTAAATATCTAATGCGTTCCCCGACTGGAGAAGTCATTTTTGGAGGGGAAACTATGCGTTTTTGGGATCTGCGTGCTCCCTGGTTAGAACCTCTAAGGGGGCCAAATGGGTTGGACTTGAGTAGGCTGAAAAAAGACATACAGCCTTGGCAAGAACGGCGTTCCGCAGAATATATGACTCATGCTCCTTTAGGTTCTTTAAATTCGGTTGGTGGCGTTGCTACCGAGATCAATGCAGTCAATTATGTCTCTCCTAGAAGTTGGTTAGCTACCTCTCATTTTGTTCTAGGATTCTTCCTATTCGTAGGGCATTTATGGCACGCGGGAAGGGCTCGTGCAGCTGCAGCAGGATTTGAAAAAGGAATTGATCGTGATTTTGAACCTGCTCTTTCCATGACCCCTCTTAAC
>Oxalis_latifolia
GGAACTTTAGCTGGTCGTGACCAAGAAACCACCGGTTTCGCTTGGGCCGGGAATGCCCGACTTATCAATTTATCCGGTAAACTATTGGGTGCTCATGTAGCCCATGCCGGATTAATCGTATTCTGGGCCGGAGCAATGAACCTATTTGAAGTAGCTCATTTCGTACCAGAGAAGCCAATGTATGAACAAGGATTAATTTTACTTCCCCACCTAGCTACTCTAGGTTGGGGGATAGGCCCTGGTGGAGAAGTTATAGACACCTTTCCATACTTTGTATCTGGAGTACTTCACTTAATTTCCTCTGCAGTATTGGGCTTTGGCGGTATTTATCATGCACTTCTGGGCCCTGAGACTCTTGAAGAATCTTTTCCATTCTTTGGTTATGTGTGGAAAGATAGAAATAAAATGACAACAATTTTGGGTATTCACTTAATCTTGTTAGGTATAGGTGCTTTCCTTCTAGTATTCAAGGCTCTTTATTTTGGGGGCATATATGATACCTGGGCTCCAGGGGGGGGGGACGTAAGAAAAATTACCAACCTGACCCTTAGCCCAAGCGTTATATTTGGTTATTTACTAAAATCCCCGTTTGGGGGAGAAGGGTGGATTGTTAGTGTAGATGATTTGGAAGATATAATAGGAGGGCATGTATGGTTAGGTTCCATTTGTATACTTGGTGGAATCTGGCATATCTTAACCAAACCCTTTGCGTGGGCTCGTCGTGCACTTGTCTGGTCTGGAGAAGCTTACTTGTCTTATAGTTTAGGTGCTTTAGCTGTTTTTGGTTTCATTGCTTGTTGTTTTGTCTGGTTCAATAATACCGCTTATCCTAGTGAATTTTATGGTCCCACTGGACCAGAAGCTTCTCAAGCTCAAGCATTTACTTTTCTAGTTAGAGATCAGCGTCTTGGGGCTAACGTAGGATCTGCTCAAGGGCCTACCGGTTTAGGTAAATATCTAATGCGTTCCCCCACAGGAGAAGTTATTTTTGGAGGAGAAACTATGCGTTTTTGGGATTTGCGCGCTCCATGGTTAGAACCTCTGCGGGGTCCCAATGGTTTAGACTTGAGTAGGATAAAAAAAGACATACAGCCTTGGCAAGAACGGCGTTCTGCGGAATATATGACTCATGCTCCTTTAGGTTCTTTAAATTCTGTAGGTGGTGTAGCTACCGAGATCAATGCAGTCAATTATGTCTCTCCTAGAAGTTGGTTAGCTACCTCTCATTTTGTTCTAGGATTCTTCCTATTTGTAGGTCATTTATGGCATGCGGGAAGGGCTCGTGCAGCTGCAGCAGGATTTGAAAAAGGAATTGATCGTGATTTTGAGCCTGTTCTTTTCATGACTCCTCTTAAC
>Parnassia_brevistyla
GGAACTTTAGCTGGTCGAGACCAAGAAAGCACCGGCTTTGCTTGGGCCGGGAATGCTCGACTTATCAATTTATCTGGTAAACTGTTGGGGGCTCATGTGGCACATGCCGGACTAATCGTATTTTGGGCCGGCGCAATGAACTTATTTGAAGTGGCTCATTTCGTACCAGAAAAACCTATGTATGAACAAGGATTAATTTTACTCCCTCACCTAGCTACTCTAGGTTGGGGGGTCGGTCCTGGTGGAGAAGTTATAGATACCTTTCCATACTTTGTATCGGGAGTGCTTCACTTAATTTCCTCCGCAGTATTGGGCTTTGGCGGTATTTATCATGCACTTCTGGGACCTGAAACTCTTGAAGAATCTTTTCCATTCTTTGGTTATGTATGGAAAGATAGAAATAAAATGACAACAATTTTGGGTATTCACTTAATCTTGTTAGGTCTCGGTGCTTTTCTTTTAGTATTCAAGGCTCTTTATTTTGGGGGCGTCTATGATACCTGGGCTCCGGGGGGGGGGGATGTAAGAAAAATTACCAACTTGACTCTTAGTCCAAGTGTTATATTTGGGTATTTACTAAAATCCCCTTTTGGAGGAGAAGGCTGGATTGTTAGTGTGGACGATTTCGAAGATATAATTGGAGGACATGTATGGATAGGTTCCATTTGTATACTTGGTGGAATCTGGCATATCTTAACCAAACCTTTTGCATGGGCTCGCCGCGCACTTGTATGGTCTGGAGAGGCTTACTTGTCTTATAGTTTAGCTGCTTTATCCATTTTTGGTTTCATTGCTTGTTGCTTTGTCTGGTTCAATAATACGGCTTATCCGAGTGAGTTTTACGGGCCTACCGGCCCAGAAGCTTCTCAAGCCCAAGCATTTACTTTTCTAGTTAGAGACCAACGTCTTGGGGCTAACGTGGGATCTGCTCAAGGACCTACGGGTTTAGGTAAATATCTAATGCGTTCGCCAACCGGAGAAGTTATTTTTGGAGGCGAAACTATGCGTTTTTGGGATCTACGTGCTCCCTGGTTAGAACCTCTAAGGGGTCCCAATGGTTTGGACTTAAGTAGGCTGAAAAACGACATACAACCTTGGCAAGAACGACGTTCCGCGGAATATATGACCCATGCCCCCTTGGGTTCTTTAAATTCTGTAGGTGGTGTAGCTACCGAGATCAATGCAGTCAATTATGTTTCTCCTCGAAGTTGGTTAGCTACCTCTCATTTTGTTCTAGGATTCTTCCTATTCGTAGGTCATTTATGGCACGCGGGAAGGGCTAGAGCTGCTGCTGCGGGATTTGAAAAAGGAATTGATCGTGATTTTGAACCTGTTCTTTCTATGACTCCTCTTAAC
>Passiflora_biflora
GGAACTTTAGCGGGTCGTGACCAAGAAACAACAGGGTTCGCTTGGGCCGGGAATGCCCGACTTATTAATTTATCCGGAAGACTACTAGGAGCGCATGTAGCCCATGCTGGATTAATCGTATTCTGGGCCGGAGCAATGAACCTATTTGAAGTGGCCCATTTCGTACCAGAGAAGCCGATGTATGAACAAGGATTAATTTTACTTCCCCACCTAGCTACTTTAGGTTGGGGGGTGGGTCCTGGTGGGGAAGTTCTAGATACCTTTCCTTACTTTGTATCCGGCGTACTTCACTTAATTTCCTCCGCAGTATTGGGCTTTGGCGGTATCTATCATGCACTTCTAGGACCTGAGACTCTTGAAGAATCTTTTCCTTTTTTTGGTTATGTATGGAAAGATCGAAATAAAATGACAACAATTTTAGGTATTCACTTAATCTTGCTAGGTATAGGTGCTTTTCTTCTAGTATTCAAGGCTCTTTCTTTTGGGGGAGTATATGATACCTGGGCTCCAGGAGGGGGAGATGTAAGAAAAATTACCAACTTGACCCTTAGCCCAAGTGTTATTTTTGCTTATTTACTAAAATCTCCCTTTGGGGGAGAGGGCTGGATTGTTAGTGTGGACGATTTAGAAGATATAATTGGGGGGCATGTATGGTTGGGTTCTATTTGTATACTTGGTGGGATCTGGCATATCTTAACCAAACCCTTTGGATGGGCTCGCCGTGCACTTGTATGGTCTGGAGAGGCTTACTTGTCTTATAGTTTAGGCGCTTTATCCGTTTTTGGTTTCATTGCTTGTTGCTTTGTCTGGTTCAATAATACTGCGTATCCCAGTGAGTTTTACGGGCCCACTGGCCCAGAAGCTTCGCAAGCTCAAGCTTTTACTTTTCTAGTTAGAGACCAACGTCTTGGGGCTAACGTGGGATCAGCTCAGGGACCTACCGGTTTAGGTAAATATCTAATGCGTTCCCCCACCGGAGAAGTTATTTTTGGAGGAGAAACCATGCGCTTTTGGGATTTGCGTGCTCCTTGGTTAGAACCTTTAAGAGGTCCAAATGGTTTGGACTTGAGTAGATTGAAAAAAGACATACAACCCTGGCAAGAACGGCGTTCTGCAGAATATATGACCCATGCCCCTTTAGGTTCGTTAAATTCCGTAGGTGGCGTAGCTACCGAAATCAATGCAGTCAATTATGTCTCTCCTAGAAGTTGGTTAGCTACCTCTCATTTTGTTCTCGGATTCTTCCTATTCGTAGGTCATTTATGGCACGCGGGAAGGGCTCGCGCAGCTGCAGCAGGATTTGAAAAAGGAATTGATCGTGATTTTGAACCTGTTCTTTTCATGACTCCTCTTAAC
>Pelargonium_quercifolium
GGAACTTTAGCTGGTCGTGATCAAGAAACTACCGGTTTCGCTTGGGCGGGAAATGCCCGACTTATTAATTTATCCGGCAAACTGCTGGGGGCTCATGTAGCCCATGCGGGCTTAATCGTATTCTGGGCCGGAGCAATGAACCTATTTGAAGTGGCTCATTTCGTACCAGAGAAGCCTATGTATGAACAAGGATTCATTTTACTTCCCCACTTAGCTACTCTAGGTTGGGGAGTAGGTCCGGGCGGGGAAGTTATAGACACCTTTCCATACTTTGTATCTGGAGTACTTCATTTAATTTCCTCCGCAGTATTGGGCTTTGGTGGTATTTATCATGCACTTCTTGGACCTGAGACTCTTGAAGAATCTTTTCCCTTCTTTGGTTATGTGTGGAAAGATAGAAACAAAATGACCACAATTTTGGGTATTCACTTAATCTTGTTAGGTATAGGCGCTTTTCTTCTAGTATTCAAGGCTCTTTATTTTGGGGGTGTATATGATACCTGGGCTCCCGGGGGGGGAGATGTCAGAAAAATCACTAATTTGACCCTTAGCCCAAGTGTTCTATTTGGTTATTTACTAAAATCCCCCTTTGGAGGAGAAGGCTGGATTGTTAGTGTAGACGATTTGGAAGATCTAATTGGAGGGCACGTATGGTTGGGTTCCATTTGTATACTTGGAGGAATCTGGCATATCTTAACCAAACCCTTTGCGTGGGCTCGTCGTGCACTTGTATGGTCTGGCGAGGCTTACCTGTCTTATAGTTTAGGTGCTTTAGCTGTTTTTGGGTTCATTGCTTGTTGCTTTGTCTGGTTCAATAATACTGCTTATCCGAGCGAGTTCTACGGACCCACTGGGCCTGAAGCTTCTCAAGCTCAAGCCTTTACTTTTCTAGTTAGAGACCAACGCCTTGGAGCTAACGTGGGATCTGCTCAAGGACCCACTGGTTTAGGTAAGTATCTAATGCGTTCCCCCACCGGAGAAGTCATTTTTGGAGGAGAAACTATGCGTTTTTGGGATTTACGCGCTCCGTGGTTAGAGCCTCTAAGGGGTCCTAATGGGTTGGACTTGAGTAGGCTTAAAAAAGATATACAACCTTGGCAAGAACGACGTTCGGCGGAATATATGACTCACGCTCCTCTAGGTTCTTTAAATTCGGTAGGTGGTGTAGCTACCGAGATCAATGCAGTCAATTATGTCTCTCCTAGAAGTTGGTTAGCTACCTCTCATTTTGTTCTAGGATTTTTTCTATTCGTAGGTCATTTATGGCACGCTGGAAGGGCTCGTGCAGCTGCAGCAGGATTTGAAAAAGGAATTGATCGTGATTTTGAACCTGTCCTTTCCATGACCCCTCTTAAC
>Pentactina_rupicola
GGAACTTTAGCCGGTCGTGACCAAGAAACCACCGGTTTCGCTTGGGCCGGGAATGCCCGACTTATCAATTTATCCGGTAAACTACTGGGGGCTCATGTAGCCCATGCCGGATTAATCGTATTCTGGGCCGGAGCAATGAACCTATTTGAAGTGGCTCATTTCGTACCAGAGAAGCCTATGTATGAACAAGGATTAATTTTACTTCCCCACCTAGCTACTCTAGGTTGGGGGGTAGGTCCGGGTGGAGAAGTTCTAGACACCTTTCCATACTTTGTGTCTGGAGTACTTCACTTAATTTCCTCTGCAGTATTGGGCTTTGGCGGTATTTATCATGCACTGCTGGGACCCGAGACTCTTGAAGAATCTTTTCCATTCTTCGGTTATGTATGGAAAGATAGAAATAAAATGACTACAATTTTGGGTATTCACTTAATCTTGTTAGGTATAGGTGCTTTTCTTCTAGTATTCAAGGCTCTTTATTTTGGGGGTGTATATGATACCTGGGCTCCGGGTGGGGGAGATGTAAGAAAAATTACCAACTTGACCCTTAGCCCAAGTATTGTATTTGGTTATTTACTAAAATCCCCCTTTGGGAGAGAAGGGTGGATCGTTAGTGTGGACGATTTAGAAGATATAATTGGAGGGCATGTATGGTTAGGTTCCATTTGTATACTTGGTGGAATCTGGCATATCTTAACCAAACCTTTTGCATGGGCTCGTCGTGCACTTGTATGGTCTGGAGAGGCTTACTTGTCTTATAGTTTAGCTGCTTTATCTGTTTTTGGTTTTATTGCTTGTTGCTTTGTTTGGTTCAATAATACCGCCTATCCTAGTGAGTTTTACGGGCCCACTGGACCAGAAGCTTCTCAAGCCCAAGCATTTACTTTTTTGGTTAGAGACCAACGTCTTGGGGCTAACGTAGGATCTGCTCAAGGACCTACCGGTTTAGGTAAATATCTAATGCGTTCTCCGACCGGGGAAGTTATTTTTGGAGGAGAAACTATGCGTTTCTGGGATCTGCGTGCTCCCTGGTTAGAGCCTTTAAGGGGTCCTAATGGTTTGGACTTGAGTAGGCTGAAAAAAGACATACAGCCTTGGCAAGAACGGCGTTCTGCGGAATATATGACTCATGCTCCTTTAGGTTCTTTAAATTCCGTGGGTGGCGTAGCTACCGAGATCAATGCAGTCAATTATGTCTCTCCTAGAAGTTGGTTAGCTACTTCTCATTTTGTTCTAGGATTCTTCCTATTCGTAGGTCATTTATGGCACGCGGGAAGGGCTCGTGCAGCTGCAGCAGGATTTGAAAAAGGAATTGATCGTGATTTTGAACCTGTTCTTTCCATGACTCCTCTTAAC
>Populus_alba
GGAACTTTAGCTGGTCGTGACCAAGAAACCACAGGTTTCGCTTGGGCCGGGAATGCCCGACTTATCAATTTATCCGGTAAACTGCTGGGAGCTCATGTAGCCCATGCTGGATTAATCGTATTCTGGGCCGGAGCAATGAACCTATTTGAAGTGGCCCATTTCGTACCGGAGAAGCCAATGTATGAACAAGGATTAATTTTACTTCCCCACCTAGCTACTCTAGGTTGGGGGGTGGGTCCTGGCGGGGAAGTCATAGACACCTTTCCATACTTTGTATCTGGCGTACTTCACTTAATTTCCTCTGCAGTATTGGGCTTTGGCGGTATTTATCATGCACTTCTAGGACCCGAGACTCTTGAAGAATCTTTTCCATTTTTTGGTTATGTATGGAAAGATAGAAATAAAATGACAACAATTTTAGGTATTCACTTAATCTTGCTAGGTATAGGTGCTTTTCTTCTAGTATTCAAAGCTCTTTATTTTGGGGGCGTATATGATACCTGGGCTCCGGGGGGGGGAGATGTAAGAAAAATTACCAACTTGACCCTTAGCCCAAGTGTTATTTTTGGTTATTTACTAAAATCTCCTTTTGGAGGAGAAGGATGGATTGTTAGTGTGGATGATTTGGAAGATATAATTGGGGGGCATGTATGGTTAGGTTCCATTTGTATACTTGGTGGAATCTGGCATATCTTAACCAAACCCTTTGCATGGGCTCGCCGTGCACTTGTATGGTCCGGGGAGGCTTATTTGTCTTATAGTTTAGGCGCTTTAGCTGTTTTTGGTTTCATTGCTTGTTGCTTTGTCTGGTTCAATAATACCGCTTATCCTAGTGAGTTTTACGGGCCCACTGGACCAGAAGCTTCTCAAGCTCAAGCTTTTACTTTTCTAGTTAGAGACCAACGTCTTGGGGCTAACGTGGGATCCGCTCAAGGACCTACCGGCTTAGGTAAATATCTAATGCGTTCGCCCACCGGAGAAGTTATTTTTGGAGGAGAAACTATGCGTTTTTGGGATCTGCGCGCTCCTTGGTTAGAACCTCTAAGAGGTCCAAATGGTTTGGACTTGAGTAGGTTGAAAAAAGACATACAACCTTGGCAAGAACGACGTTCTGCGGAATATATGACCCATGCGCCTTTAGGTTCATTAAATTCCGTAGGTGGCGTAGCTACCGAGATCAATGCAGTCAACTATGTCTCTCCTAGAAGTTGGTTAGCTACCTCTCATTTTGTTCTCGGGTTCTTCCTATTCGTAGGTCATTTATGGCACGCGGGAAGGGCTCGTGCAGCTGCAGCAGGATTTGAAAAAGGAATTGATCGTGATTTTGAACCTGTTCTTTCCATGACTCCTCTTAAC
>Prunus_persica
GGAACTTTAGCTGGTCGTGACCAAGAAACCACTGGTTTCGCTTGGGCCGGGAATGCCCGACTTATCAATTTATCCGGTAAACTACTGGGGGCTCATGTAGCCCATGCCGGATTAATCGTATTCTGGGCCGGAGCAATGAACCTATTTGAAGTGGCTCATTTCGTACCAGAGAAGCCTATGTATGAACAAGGATTGATTTTACTTCCCCACCTAGCTACTCTAGGTTGGGGGGTAGGTCCGGGTGGGGAAGTTCTAGACACCTTTCCATACTTTGTGTCTGGAGTACTTCACTTAATTTCCTCTGCAGTATTGGGCTTTGGCGGTATTTATCATGCACTTCTGGGACCCGAGACTCTTGAAGAATCTTTTCCATTCTTCGGTTATGTATGGAAAGATAGAAACAAAATGACTACAATTTTGGGTATTCACTTAATCTTGTTAGGTATAGGTGCTTTTCTTCTAGTATTCAAGGCTCTTTATTTTGGGGGTGTATATGATACCTGGGCTCCGGGCGGGGGAGATGTAAGAAAAATTACCAACTTGACCCTTAGCCCAAGTATTGTATTTGGTTATTTACTAAAATCCCCCTTTGGCGGAGAGGGGTGGATCGTTAGTGTGGACGATTTGGAAGATATAATTGGAGGGCATGTATGGTTAGGTTCCATTTGTATACTTGGTGGAATCTGGCATATCTTAACCAAACCTTTTGCATGGGCTCGCCGTGCACTTGTATGGTCTGGAGAGGCTTACCTGTCTTATAGTTTAGCTGCTTTATCTGTTTTTGGTTTTATTGCTTGTTGCTTTGTTTGGTTCAATAATACCGCCTATCCTAGTGAGTTTTACGGGCCCACTGGACCAGAAGCTTCTCAAGCTCAAGCATTTACTTTTTTGGTTAGAGACCAACGTCTTGGGGCTAACGTAGGATCTGCTCAAGGACCTACCGGTTTAGGTAAATATCTAATGCGTTCTCCGACCGGGGAAGTTATTTTTGGAGGAGAAACTATGCGTTTCTGGGATCTGCGTGCTCCCTGGTTAGAACCTTTAAGGGGTCCTAATGGTTTGGACTTGAGTAGGCTGAAAAAAGACATACAGCCTTGGCAAGAACGGCGATCTGCGGAATATATGACTCATGCTCCTTTAGGTTCTTTAAATTCCGTGGGTGGCGTAGCTACCGAGATCAATGCAGTCAATTATGTCTCTCCTAGAAGTTGGTTAGCTACTTCTCATTTTGTTCTAGGATTCTTCCTATTCGTAGGTCATTTATGGCACGCGGGAAGGGCGCGTGCAGCTGCAGCAGGATTTGAAAAAGGAATTGATCGTGATTTTGAACCTGTTCTTTCCATGACTCCTCTTAAC
>Quercus_nigra
GGAACTTTAGCCGGTCGTGACCAAGAAACCACAGGTTTCGCTTGGGCCGGGAATGCCCGACTTATCAATTTATCCGGTAAATTACTGGGAGCTCATGTAGCCCATGCCGGATTAATCGTATTCTGGGCCGGAGCAATGAACCTATTTGAAGTGGCTCATTTCGTACCAGAAAAGCCCATGTATGAACAAGGATTAATTTTACTTCCCCACCTAGCTACTCTAGGTTGGGGGGTAGGTCCTGGTGGGGAGGTTATAGATACCTTTCCATACTTTGTGTCTGGAGTACTTCACTTAATTTCCTCTGCAGTATTGGGCTTTGGCGGTATTTATCACGCACTTCTGGGACCCGAGACTCTTGAAGAGTCTTTTCCATTCTTCGGTTATGTATGGAAAGATAGAAATAAAATGACTACAATTTTGGGTATTCACTTAATTTTGTTAGGTATAGGTGCTTTTCTTCTAGTATTCAAAGCTATTTATTTTGGAGGCGTATATGATACCTGGGCCCCAGGGGGGGGAGATGTAAGAAAAATTACCAACTTGACCCTTAGCCCAAGCGTTATATTTGGTTATTTACTAAAATCCCCTTTTGGGGGAGAGGGATGGATTGTTAGTGTGGACGATTTGGAAGATATAATTGGAGGGCATGTATGGTTGGGTTCCATTTGTATACTTGGTGGAATCTGGCATATCTTAACCAAACCTTTTGCATGGGCGCGCCGTGCGCTTGTATGGTCTGGGGAGGCTTACTTGTCTTATAGTTTAGGTGCTTTAGCTGTTTTTGGTTTTATTGCTTGTTGCTTTGTTTGGTTCAATAATACCGCTTATCCTAGTGAGTTTTACGGGCCCACTGGACCAGAAGCTTCTCAAGCTCAAGCATTTACTTTTCTGGTTAGAGACCAACGCCTTGGGGCTAACGTGGGGTCCGCCCAAGGACCTACCGGTTTAGGTAAATATCTAATGCGTTCTCCGACTGGAGAAGTCATTTTTGGGGGAGAAACTATGCGTTTTTGGGATTTGCGTGCTCCCTGGTTAGAACCCCTAAGGGGTCCCAATGGGTTGGACTTGAGTAGGCTGAAAAAAGACATACAACCTTGGCAAGAACGACGTTCCGCGGAATATATGACTCATGCTCCTTTAGGTTCTTTAAATTCCGTGGGTGGTGTAGCTACCGAGATCAATGCAGTCAATTATGTCTCTCCTAGAAGTTGGTTAGCTACCTCTCATTTTGTTCTAGGATTCTTCCTATTCGTAGGTCATTTATGGCATGCAGGAAGGGCTCGTGCAGCTGCAGCAGGATTTGAAAAAGGAATTGATCGCGATTTTGAACCTGTTCTTTCCATGACTCCTCTTAAC
>Ricinus_communis
GGAACTTTAGCCGGTCGTGACCAAGAAACCACCGGTTTCGCTTGGGCTGGGAATGCCCGACTTATCAATTTATCCGGTAAACTACTGGGAGCCCATGTAGCCCATGCTGGATTAATCGTATTCTGGGCCGGAGCAATGAACCTATTCGAAGTGGCTCATTTCGTACCAGAGAAGCCAATGTATGAACAAGGATTAATTTTACTTCCCCACCTAGCTACTCTAGGTTGGGGGGTAGGCCCTGGTGGGGAAGTTATAGACACCTTTCCATACTTTGTATCTGGCGTACTTCACTTAATTTCCTCCGCAGTATTGGGCTTTGGCGGTATTTATCATGCACTTCTGGGTCCTGAGACTCTTGAAGAATCTTTTCCATTTTTTGGTTATGTATGGAAAGATAGAAATAAAATGACAACAATTTTAGGTATTCACTTAATCTTGCTAGGTATAGGTGCTTTTCTTCTAGTATTCAAGGCTCTTTATTTTGGGGGCGTATATGATACCTGGGCTCCGGGGGGGGGAGATGTAAGAAAAATTACTAACTTAACCCTTAGCCCAAGTGTTATTTTCGGTTATTTACTAAAATCCCCTTTTGGAGGAGAAGGATGGATTGTTAGTGTGGACGATTTGGAAGATATAATTGGAGGGCATGTATGGTTAGGTTCCATTTGTATACTGGGTGGAATCTGGCATATCTTAACCAAACCCTTTGCATGGGCTCGCCGTGCACTTGTATGGTCTGGAGAGGCTTACTTGTCTTATAGTTTAGGTGCTTTATCCGTTTTTGGTTTCATTGCTTGTTGCTTTGTCTGGTTCAATAATACCGCTTACCCTAGTGAGTTTTACGGGCCTACTGGACCAGAAGCTTCTCAAGCTCAAGCTTTTACTTTTCTAGTTCGAGATCAACGTCTTGGGGCTAACGTGGGATCTGCTCAAGGACCTACCGGGTTAGGTAAATATTTAATGCGTTCGCCTACCGGAGAAGTTATTTTTGGAGGCGAAACTATGCGTTTTTGGGATCTGCGTGCTCCTTGGTTAGAACCTCTAAGAGGTCCAAATGGTTTGGACTTGAGTAGGTTGAAAAAAGACATACAACCTTGGCAAGAACGCCGTTCCGCAGAATATATGACCCACGCGCCTTTAGGTTCGTTAAATTCTGTAGGTGGCGTAGCTACCGAAATCAATGCAGTCAATTATGTCTCTCCTAGAAGTTGGTTAGCTACCTCTCATTTTGTTCTAGGGTTCTTCCTATTCGTAGGTCATTTATGGCACGCGGGAAGGGCTCGTGCAGCTGCAGCAGGATTTGAAAAGGGAATTGATCGTGATTTTGAACCCGTTCTTTCCATGACTCCTCTTAAC
>Salix_babylonica
GGAACTTTAGCTGGTCGTGACCAAGAAACCACAGGTTTCGCTTGGGCCGGGAATGCCCGACTTATCAATTTATCCGGTAAACTGCTGGGAGCTCATGTAGCCCATGCTGGATTAATCGTATTCTGGGCCGGAGCAATGAACCTATTTGAAGTGGCCCATTTCGTACCGGAGAAGCCAATGTATGAACAAGGATTAATTTTACTTCCCCACCTAGCTACTCTAGGTTGGGGGGTGGGTCCTGGCGGGGAAGTCATAGACACCTTTCCATACTTTGTATCTGGCGTACTTCACTTAATTTCCTCTGCAGTATTGGGCTTTGGCGGTATTTATCATGCACTTCTAGGACCCGAAACTCTTGAAGAATCTTTTCCATTTTTTGGTTATGTATGGAAAGATAGAAATAAAATGACAACAATTTTAGGTATTCACTTAATCTTGCTAGGTATAGGTGCTTTTCTTCTAGTATTCAAAGCTCTTTATTTTGGGGGCATATATGATACCTGGGCTCCGGGGGGGGGAGATGTAAGAAAAATTACCAACTTGACCCTTAGCCCAAGTGTTATTTTTGGTTATTTACTAAAATCCCCTTTTGGAGGAGAAGGGTGGATTGTTAGTGTGGATGATTTGGAAGATATAATTGGGGGGCATGTATGGTTAGGTTCCATTTGTATACTTGGTGGAATCTGGCATATCTTAACCAAACCCTTTGCATGGGCTCGCCGTGCACTTGTATGGTCTGGGGAGGCTTATTTGTCTTATAGTTTAGGCGCTTTAGCTGTTTTTGGTTTCATTGCTTGTTGCTTTGTCTGGTTCAATAATACCGCTTATCCTAGTGAGTTTTACGGGCCCACTGGACCAGAAGCTTCTCAAGCTCAAGCTTTTACTTTTCTAGTTAGAGACCAACGTCTTGGGGCTAACGTGGGATCCGCTCAAGGACCTACCGGCTTAGGTAAATATCTAATGCGTTCGCCCACCGGAGAAGTTATTTTTGGAGGAGAAACCATGCGTTTTTGGGATCTGCGCGCTCCTTGGTTAGAACCTCTAAGAGGTCCAAATGGTTTGGACTTGAGTAGATTGAAAAAAGACATACAACCTTGGCAAGAACGACGTTCTGCAGAATATATGACCCATGCGCCTTTAGGTTCATTAAATTCCGTAGGTGGCGTAGCTACCGAGATCAATGCAGTCAACTATGTCTCTCCTAGAAGTTGGTTAGCTACCTCTCATTTTGTTCTCGGGTTCTTCCTATTCGTAGGTCATTTATGGCACGCAGGAAGGGCTCGTGCAGCTGCAGCAGGATTTGAAAAAGGAATTGATCGTGATTTTGAACCTGTTCTTTCCATGACTCCTCTTAAC
>Sloanea_australis
GGAACTTTAGCTGGTCGTGACCAAGAAACCACCGGTTTCGCTTGGGCCGGGAATGCCCGACTTATCAATTTATCCGGTAAACTACTGGGGGCTCATGTAGCCCATGCCGGATTAATCGTATTCTGGGCCGGAGCAATGACCCTATTTGAAGTGGCTCATTTCGTACCAGAGAAGCCAATGTATGAACAAGGATTAATTTTACTTCCCCACCTAGCTACTCTAGGTTGGGGGGTAGGCCCTGGTGGGGAGGTTATAGACACCTTTCCATACTTTGTATCTGGAGTACTTCACTTAATTTCCTCTGCAGTATTGGGCTTTGGCGGTATTTATCATGCACTTCTGGGACCTGAGACTCTTGAAGAATCTTTTCCATTCTTTGGTTATGTATGGAAAGATAGAAATAAAATGACAACAATTTTAGGTATTCACTTAATCTTGTTAGGTATAGGTGCTTTTCTTCTAGTATTCAAGGCTCTTTATTTTGGGGGCGTATATGATACCTGGGCTCCAGGGGGGGGAGATGTAAGAAAAATTACCAACTTGACCCTTAGCCCAAGTGTTATATTTGGTTATTTACTAAAATCCCCTTTTGGAGGAGAAGGATGGATTGTTAGTGTGGACGATTTGGAAGATATAATAGGAGGGCATGTATGGTTAGGTTCCATTTGTATACTTGGTGGAATCTGGCATATCTTAACCAAACCCTTTGCATGGGCTCGCCGTGCACTTGTATGGTCTGGAGAAGCTTACTTGTCTTATAGTTTAGGCGCTTTAGCTGTTTTTGGTTTCATTGCTTGTTGCTTTGTCTGGTTCAATAATACCGCTTATCCTAGTGAGTTTTACGGGCCCACTGGACCAGAGGCTTCTCAAGCCCAAGCATTTACTTTTCTAGTTAGAGACCAACGTCTTGGGGCTAACGTAGGATCTGCTCAAGGACCTACCGGTTTAGGTAAATATCTAATGCGTTCCCCGACTGGAGAAGTTATTTTTGGAGGAGAAACTATGCGTTTTTGGGATCTGCGTGCTCCCTGGTTAGAACCTCTAAGGGGTCCCAATGGTTTGGACTTGAGTAGGCTGAAAAAAGACATACAACCTTGGCAAGAACGGCGTTCCGCGGAATATATGACTCATGCTCCTTTAGGTTCTTTAAATTCCGTAGGTGGCGTAGCTACCGAGATCAATGCAGTCAATTATGTCTCTCCTAGAAGTTGGTTAGCTACCTCTCATTTTGTTCTAGGATTCTTCCTATTCGTAGGTCATTTATGGCACGCGGGAAGGGCTCGTGCAGCTGCAGCAGGATTTGAAAAAGGAATTGATCGTGATTTTGAACCTGTTCTTTCCATGACTCCTCTTAAC
>Spondias_tuberosa
GGAACTTTAGCTGGTCGTGACCAAGAAACCACCGGTTTCGCTTGGGCCGGGAATGCCCGACTTATCAATTTATCCGGTAAACTGCTGGGGGCTCATGTAGCCCATGCCGGATTAATCGTATTCTGGGCCGGAGCAATGAACCTATTTGAAGTGGCTCATTTCGTACCAGAAAAGCCCATGTATGAACAAGGATTAATTTTACTTCCCCACCTAGCTACTCTAGGCTGGGGGGTAGGTCCTGGTGGCGAAGTTATAGACACCTTTCCATACTTTGTATCCGGAGTACTTCACTTAATTTCCTCTGCAGTATTGGGCTTTGGCGGTATTTATCATGCACTTCTGGGACCTGAGACTCTTGAAGAATCTTTTCCATTCTTCGGTTATGTATGGAAAGATAGAAATAAAATGACCACGATTTTGGGTATTCACTTAATTTTGTTAGGTATAGGTGCTTTTCTTCTAGTATTCAAGGCTCTTTATTTTGGGGGCGTATATGATACCTGGGCTCCGGGGGGGGGAGATGTAAGAAAAATTACCAACTTGACCCTTAGCCCAAGTGTTATATTTGGTTATTTACTAAAATCCTGCTTTGGAGGAGAAGGGTGGATTGTTAGTGTGGACGATTTGGAAGATATAATTGGAGGGCATGTATGGTTAGGTTCCATTTGTATATTTGGCGGAATCTGGCATATCTTAACCAAACCCTTTGCGTGGGCTCGCCGTGCACTTGTATGGTCTGGGGAGGCTTACTTGTCTTATAGTTTAGGTGCTTTATCCGTTTTTGGTTTCATTGCTTGTTGCTTTGTCTGGTTCAATAATACCGCGTATCCTAGTGAGTTTTATGGGCCCACTGGACCAGAAGCTTCTCAAGCTCAAGCATTTACTTTTCTAGTTAGAGACCAACGTCTTGGGGCTAACGTGGGATCCGCCCAAGGACCTACTGGTTTAGGTAAATATCTAATGCGTTCCCCGACTGGAGAAGTCATTTTTGGAGGAGAAACTATGCGTTTTTGGGATCTGCGTGCTCCCTGGTTAGAACCTCTAAGGGGTCCCAACGGTTTAGACTTGAGTAGGTTGAAAAAAGACATACAACCTTGGCAAGAACGACGTTCTGCGGAATATATGACTCATGCTCCTTTAGGTTCTTTAAATTCGGTGGGTGGCGTAGCTACCGAGATCAATGCAGTTAATTATGTTTCTCCGAGAAGTTGGTTAGCTACTTCTCATTTTGTTCTAGGATTCTTCCTATTCGTAGGTCATTTATGGCACGCGGGAAGAGCTCGTGCAGCTGCAGCAGGATTTGAAAAAGGAATTGATCGTGATTTTGAACCTGTTCTTTCCATGACTCCTCTTAAC
>Staphylea_colchica
GGAACTTTAGCTGGTCGTGACCAAGAAACCACCGGTTTCGCTTGGGCCGGCAATGCCCGACTTATCAATTTATCCGGTAAACTGCTGGGGGCTCATGTAGCCCATGCCGGATTAATCGTATTCTGGGCCGGAGCAATGAACCTATTTGAAGTGTCTCATTTCGTACCAGAGAAGCCCATGTATGAACAAGGATTAATTTTACTTCCCCACCTAGCTACTCTAGGCTGGGGGATAGGTCCTGGTGGAGAAGTTATAGACACCTTTCCATACTTTGTATCTGGAGTACTTCACTTAATCTCCTCGGCAGTATTGGGCTTTGGCGGAATTTATCATGCACTTCTGGGACCTGAGACTCTTGAAGAATCTTTTCCATTCTTCGGGTATGTATGGAAAGATAGAAATAAAATGACCACAATTTTGGGTATTCATTTAATCTTGTTAGGTATAGGTGCTTTTCTTCTAGTATTCAAGGCTCTTTATTTTGGGGGCATATATGATACCTGGGCTCCGGGGGGGGGAGATGTAAGAAAAATAACCAACTTAACCCTTAGCCCAAGTGTTATATTTGGTTATCTACTAAAATCGCCCTTTGGAGGAGAAGGATGGATTGTTAGTGTGGACGATTTGGAAGATATAATTGGAGGGCATGTATGGTTAGGTTCCATTTGTATATTTGGTGGAATCTGGCATATCTTAACCAAACCCTTTGCATGGGCTCGCCGTGCACTTGTATGGTCTGGGGAGGCTTACTTATCTTATAGTTTAGGTGCTTTAGCGGTTTTTGGTTTCATTGCTTGTTGCTTTGTCTGGTTCAATAATACCGCTTATCCTAGTGAGTTTTATGGGCCCACTGGACCAGAAGCTTCTCAAGCTCAAGCATTTACTTTTCTAGTTAGAGACCAACGTCTTGGGGCTAACGTGGGATCCGCTCAAGGACCTACTGGTTTAGGTAAATATCTAATGCGTTCCCCAACTGGAGAAGTCATTTTTGGAGGAGAAACTATGCGTTTTTGGGATCTGCGTGCTCCCTGGTTAGAACCTCTACGGGGTCCCAATGGGTTGGACTTGAGTAGGCTGAAAAAAGACATACAACCTTGGCAAGAACGGCGTTCTGCGGAATATATGACTCACGCTCCTTTAGGTTCTTTAAATTCTGTGGGTGGCGTAGCTACCGAGATCAATGCAGTCAATTATGTCTCTCCTAGAAGCTGGTTAGCTACCTCTCATTTTGTTCTAGGCTTCTTCCTATTCGTAGGTCATTTATGGCACGCGGGAAGGGCTCGTGCAGCTGCAGCAGGATTTGAAAAAGGAATTGATCGTGATTTTGAACCTGTTCTTTCCATGACCCCTCTTAAC
>Tetraena_mongolica
GGAACTTTAGCTGGTCGTGACCAAGAAAGCACCGGGTTCGCTTGGGCCGGGAATGCCCGACTTATCAATTTATCCGGTAAACTGTTGGGGGCTCATGTAGCCCACGCTGGATTAATTGTATTCTGGGCCGGAGCAATGAATCTATTTGAAGTGGCCCATTTCGTACCCGAGAAGCCTATGTATGAACAAGGATTAATTTTACTTCCCCACCTAGCTACTCTAGGTTGGGGGGTAGGTCCCGGTGGGGAAGTTATAGACACCTTTCCATACTTTGTATCCGGAGTACTTCACTTAATTTCGTCTGCAGTATTAGGCTTTGGTGGTATTTATCATGCACTTCTTGGGCCTGAGACTCTTGAAGAATCTTTTCCATTCTTCGGTTATGTATGGAAAGATAGAAATAAAATGACCACAATTTTGGGTATTCATTTAATTTTATTAGGTATAGGTGCTTTTCTTTTAGTATTAAAGGCTCTTTATTTTGGGGGTGTATATGATACCTGGGCTCCGGGGGGAGGAGATGTTAGAAAAATTACCAATTTGACCCTTAGCCCAAGTGTTATATTTGGTTATTTACTAAAATCTCCTTTTGGAGGAGAAGGATGGATTGTGAGTGTGCATGATTTGGAAGATATAATTGGAGGACACGTATGGTTAGGTTCCATTTGTATACTTGGTGGAATCTGGCATATCTTAACCAAACCTTTTGCATGGGCTCGCCGTGCACTTGTATGGTCTGGAGAGGCTTACTTATCTTATAGTTTAGCCGCTTTATCTCTTTTTGGTTTCATTGCTTGTTGCTTTGTCTGGTTTAATAATACTGCTTATCCGAGTGAGTTTTATGGTCCCACTGGACCAGAAGCTTCTCAAGCTCAAGCATTTACTTTTCTAGTTAGAGACCAACGTCTTGGGGCTAACGTAGGATCCGCTCAAGGACCTACCGGTTTAGGTAAATATCTAATGCGTTCTCCAACCGGAGAAGTCATTTTTGGGGGCGAAACTATGCGTTTTTGGGATCTACGTGCTCCTTGGTTAGAACCTCTAAGAGGCCCCAATGGTTTGGACTTGAGTAGGTTGAAAAAAGACATCCAGCCTTGGCAAGAACGGCGTTCCGCGGAATATATGACTCATGCTCCTTTAGGTTCTTTAAATTCCGTGGGTGGCGTAGCTACCGAGATCAATGCAGTCAATTATGTATCTCCTAGAAGTTGGTTATCTACCTCTCACTTTGTTCTAGGATTCTTTCTATTTGTAGGTCATTTATGGCACGCAGGAAGAGCTCGTGCTGCTGCAGCGGGATTTGAAAAAGGAATTGATCGCGATTTGGAACCTGTTCTTTTCATGACCCCTCTTAGC
>Vitis_acerifolia
GGAACTTTAGCTGGTCGTGACCAAGAAACCACCGGTTTCGCTTGGGCCGGGAATGCCCGACTTATCAATTTATCCGGTAAACTACTTGGGGCTCATGTAGCCCATGCCGGATTAATCGTATTCTGGGCCGGAGCAATGAACCTATTTGAAGTCGCTCATTTCGTACCAGAGAAGCCCATGTATGAACAAGGATTAATTTTACTTCCCCACCTAGCTACTCTAGGTTGGGGGGTAGGTCCTGGTGGGGAAGTTATAGACACCTTTCCATACTTTGTATCTGGAGTACTTCACTTAATTTCCTCCGCAGTATTGGGCTTTGGCGGTATTTATCATGCACTTCTGGGACCTGAGACTCTTGAAGAATCTTTTCCATTTTTCGGTTATGTATGGAAAGATAGAAATAAAATGACCACAATTTTGGGTATTCACTTAATCTTGTTAGGTATAGGTGCTTTTCTTCTAGTATTCAAGGCTCTTTATTTTGGCGGCGTATATGATACCTGGGCTCCCGGAGGGGGAGATGTAAGAAAAATTACCAACTTGACCCTTAGCCCAAGTGTTATATTTGGTTATTTACTAAAATCGCCCTTTGGAGGAGAAGGATGGATTGTTAGTGTGGACGATTTGGAAGATATAATTGGAGGACATGTATGGTTAGGTTCCATTTGTATATTTGGTGGAATCTGGCATATCTTAACCAAACCCTTTGCGTGGGCTCGCCGTGCACTTGTATGGTCTGGAGAGGCTTACTTGTCTTATAGTTTAGGTGCTTTAGCTGTCTTTGGTTTCACTGCTTGTTGCTTTGTCTGGTTCAATAATACTGCTTATCCTAGTGAGTTTTACGGGCCAACTGGACCCGAAGCGTCTCAAGCTCAAGCATTTACTTTTCTAGTTAGAGACCAGCGTCTTGGGGCTAACGTGGGATCCGCTCAAGGACCTACTGGTTTAGGTAAATATCTAATGCGTTCCCCGACTGGAGAAGTCATTTTTGGAGGAGAAACTATGCGTTTTTGGGATCTGCGTGCTCCCTGGTTAGAACCTCTAAGGGGTCCCAATGGTTTGGACTTGAGTAGGCTGAAAAAAGACATACAACCTTGGCAAGAACGGCGTTCCGCGGAATATATGACTCACGCTCCTTTAGGTTCTTTAAATTCCGTGGGTGGCGTAGCTACCGAGATCAATGCAGTCAATTATGTCTCTCCTAGAAGTTGGTTAGCTACTTCTCATTTTGTTCTAGGATTCTTCCTATTCGTAGGTCATTTGTGGCACGCGGGAAGGGCTCGTGCAGCTGCAGCAGGATTTGAAAAAGGAATTGATCGTGATTTTGAACCTGTTCTTTCTATGACCCCTCTTAAC
>Viviania_marifolia
GGAACTTTAGCTGGTCGTGACCAAGAGACCACTGGTTTCGCGTGGGCTGGTAACGCGCGACTTATCAATTTATCCGGTAAACTCCTGGGGGCTCATGTAGCCCATGCTGGATTAATCGTATTCTGGGCCGGAGCAATGAACTTATTTGAAGTGGCTCATTTCGTACCAGAGAAGCCCATGTATGAACAAGGATTAATTTTACTTCCCCACCTAGGGACTCTAGGTTGGGGGGTAGGTCCTGGTGGCGAAGTTATAGACACTTTCCCATACTTTGTATCTGGAGTACTTCATTTAATTTCTTCTGCAGTATTGGGCTTTGGCGGTATTTATCATGCGCTTCTTGGACCTGAGACTCTTGAGGAATCGTTTCCTTTCTTTGGTTATGTATGGAAAGATAGAAATAAAATGACCACTATTTTGGGCATTCACTTAATCTTGTTAGGTATAGGTGCTTTTCTTCTAGTATTCAAAGCTCTTTATTTTGGAGGCGTATATGATACCTGGGCCCCCGGAGGGGGAGATGTAAGAAAGATTAACAACTTGACCCTTAGCCCGAGTGTTATATTTGGTTATTTACTAAAATCTCCTTTTGGGGGAGAGGGATGGATTGTTAGTGTGGACGATTTGGAAGATATAATTGGAGGACATGTATGGTTAGGTTCTATTTGTATACTTGGTGGAATCTGGCATATCTTAACCAAACCCTTTGCATGGGCTCGCCGGGCACTTGTATGGTCGGGAGAGGCTTACTTGTCTTATAGTTTAGCTGCTTTATCCCTTTTTGGTTTCATTGCTTGTTGCTTTGTCTGGTTCAATAATACCGCCTATCCTAGTGAGTTTTATGGGCCCACTGGACCAGAAGCTTCTCAAGCTCAAGCATTTACTTTTCTAGTTAGAGACCAGCGTCTTGGGGCTAACGTGGGATCCGCTCAAGGACCTACTGGTTTAGGTAAATATCTAATGCGTTCCCCGACTGGAGAAGTCATTTTTGGTGGAGAAACTATGCGTTTTTGGGATCTGCGTGCTCCTTGGTTAGAACCTCTAAGGGGGCCAAACGGTTTGGACTTGAGTAGGCTAAAAAAAGACATACAACCTTGGCAAGAACGGCGTTCCGCGGAATATATGACTCATGCTCCTTTAGGTTCTTTAAATTCCGTGGGTGGCGTAGCTACCGAGATCAATGCAGTCAATTATGTATCTCCTAGGAGTTGGTTAGCTACCTCTCATTTTGTTCTAGGATTCTTCCTATTCGTAGGCCATTTATGGCACGCGGGCAGGGCTCGTGCAGCTGCAGCAGGATTTGAAAAAGGAATTGATCGTGATTTTGAACCTGTTCTTTCCATGACTCCTCTTAAC
