# Supplementary material for: ­Complete plastid genome sequences of two species of the Neotropical genus Brunellia (Brunelliaceae)
Source: PeerJ. 2020 Jan 28;8:e8392. doi: 10.7717/peerj.8392 (PMC6993752; doi:10.7717/peerj.8392)
Supplement: Supplemental Information 2 [file peerj-08-8392-s002.zip › Alignments/PSBD.fasta]

>Aquilaria_yunnanensis
ATGACTATAGCCCTTGGTAAAACCAAAGATGAAAATGATTTATTTGATATTATGGATGACTGGTTACGTAGGGACCGTTTCGTTTTTGTAGGTTGGTCCGGTCTATTGCTCTTTCCTTGTGCCTATTTCGCTTTAGGGGGCTGGTTTACAGGTACAACCTTTGTAACTTCATGGTATACTCATGGATTGGCTAGTTCCTATTTGGAAGGATGCAATTTCTTAACCGCCGCAGTTTCGACTCCTGCCAATAGTTTAGCACATTCGTTGTTGTTACTATGGGGTCCTGAAGCCCAAGGAGATTTTACTCGTTGGTGCCAATTGGGCGGTCTGTGGACGTTTGTTGCTCTCCACGGCGCTTTCGGACTAATAGGTTTTATGTTACGTCAATTTGAACTTGCTCGGTCTGTTCAATTGCGACCTTATAATGCAATCGCATTCTCTGCTCCAATTGCTGTTTTTGTTTCTGTATTCCTGATTTATCCACTAGGTCAGTCTGGTTGGTTCTTTGCGCCCAGTTTTGGTGTAGCGGCTATATTTCGATTCATCCTTTTTTTCCAAGGGTTTCATAATTGGACATTGAACCCATTTCATATGATGGGAGTTGCCGGTGTATTGGGCGCGGCTCTGCTATGCGCTATCCATGGTGCTACTGTAGAAAATACTTTATTTGAAGATGGTGATGGTGCAAATACATTCCGTGCGTTTAACCCAACCCAAGCTGAAGAAACTTATTCAATGGTCACCGCTAACCGCTTTTGGTCCCAAATCTTTGGGGTTGCTTTTTCCAATAAACGTTGGTTACATTTCTTTATGTTATTTGTACCAGTAACCGGTTTATGGATGAGTGCTCTTGGAGTAGTCGGTCTGGCTCTGAACCTACGCGCCTATGACTTCGTTTCCCAGGAAATCCGTGCAGCGGAAGATCCTGAATTTGAGACTTTCTACACCAAAAATATTCTTTTAAACGAAGGTATTCGTGCTTGGATGGCGGCTCAAGATCAGCCTCATGAAAACCTTATATTCCCTGAGGAGGTTCTACCCCGTGGAAACGCTCTT
>Arabidopsis_thaliana
ATGACTATAGCCCTTGGTAAAACCAAAGACGAAAAAGATTTATTTGATATTATGGATGACTGGTTACGGAGGGACCGCTTCGTTTTTGTAGGTTGGTCTGGTCTATTGCTCTTTCCTTGTGCCTATTTCGCTTTAGGGGGTTGGTTCACAGGTACAACCTTTGTAACTTCATGGTATACTCATGGATTGGCCAGTTCCTATTTAGAAGGTTGCAATTTTTTAACCGCTGCAGTTTCTACTCCTGCTAATAGTTTAGCGCATTCTTTGTTGTTACTGTGGGGTCCTGAAGCACAAGGAGATTTTACTCGTTGGTGTCAATTAGGTGGTCTATGGGCTTTTGTTGCTCTCCACGGCGCTTTCGCATTAATAGGTTTTATGTTACGTCAATTTGAACTTGCTCGATCTGTTCAATTGCGACCTTATAATGCAATCGCATTCTCTGGTCCCATTGCTGTTTTTGTTTCTGTCTTCCTAATTTATCCACTAGGTCAATCTGGTTGGTTCTTTGCGCCTAGTTTTGGTGTAGCGGCTATATTTCGATTCATCCTCTTTTTCCAAGGGTTTCATAATTGGACATTGAACCCATTTCATATGATGGGAGTCGCCGGTGTACTGGGCGCGGCTCTGCTATGCGCTATTCATGGTGCTACTGTAGAAAATACTTTATTTGAAGATGGTGATGGTGCAAATACATTCCGTGCTTTTAACCCAACTCAAGCCGAAGAAACTTATTCAATGGTCACCGCTAACCGCTTTTGGTCACAAATCTTTGGGGTTGCTTTTTCCAATAAACGTTGGTTACATTTCTTTATGTTATTTGTACCGGTAACTGGTTTATGGATGAGTGCTCTTGGAGTAGTCGGTTTAGCTTTGAACCTACGTGCCTATGACTTCGTTTCCCAGGAAATCCGTGCAGCGGAAGATCCAGAATTTGAGACTTTCTATACTAAAAATATTCTTTTAAACGAAGGTATTCGTGCTTGGATGGCGGCTCAAGATCAGCCTCATGAAAACCTTATATTCCCTGAGGAGGTTCTACCACGTGGAAACGCTCTT
>Arabis_alpina
ATGACTATAGCCCTTGGTAAAACCAAAGACGAAAAAGATTTATTTGATATTATGGATGACTGGTTACGGAGGGACCGCTTTGTTTTTGTAGGTTGGTCTGGTCTATTGCTCTTTCCTTGTGCCTATTTCGCTTTAGGGGGTTGGTTCACAGGTACAACCTTTGTAACTTCATGGTATACTCATGGATTGGCTAGTTCCTATTTAGAAGGTTGCAATTTTTTAACCGCTGCCGTTTCGACTCCTGCTAATAGTTTAGCACATTCTTTGTTGTTACTGTGGGGTCCTGAAGCACAAGGAGATTTTACTCGTTGGTGTCAATTAGGCGGTCTGTGGGCTTTTGTTGCTCTCCACGGCGCTTTCGCATTAATAGGTTTTATGTTACGTCAATTTGAACTTGCTCGATCCGTTCAATTGCGGCCTTATAATGCAATCGCATTCTCTGGTCCAATTGCTGTTTTTGTTTCTGTCTTCCTAATTTATCCACTGGGTCAATCTGGTTGGTTCTTTGCGCCTAGTTTTGGTGTAGCGGCTATATTTCGATTCATCCTCTTTTTCCAAGGGTTTCATAATTGGACATTGAACCCATTTCATATGATGGGAGTCGCCGGTGTACTGGGCGCCGCTCTGCTATGCGCTATTCATGGTGCTACTGTAGAAAATACTTTATTTGAAGATGGTGATGGTGCAAATACATTCCGTGCTTTTAACCCAACTCAAGCTGAAGAAACTTATTCAATGGTCACCGCTAACCGCTTTTGGTCACAAATCTTTGGGGTTGCTTTTTCCAATAAACGTTGGTTACATTTCTTTATGTTATTTGTACCGGTAACTGGTTTATGGATGAGTGCTCTTGGAGTAGTCGGCCTAGCTTTGAACCTACGTGCCTATGACTTCGTTTCCCAGGAAATCCGTGCAGCGGAAGATCCGGAATTTGAGACTTTCTATACTAAAAATATTCTTTTAAACGAAGGTATTCGTGCTTGGATGGCGGCTCAAGATCAGCCTCATGAAAACCTTATATTCCCTGAGGAGGTTCTACCACGTGGAAACGCTCTT
>Arachis_hypogaea
ATGACTATAGCTCTTGGTAAAACCAAAGATGAAAATGATTTATTTGATATTATGGATGACTGGTTACGGAGGGACCGTTTCGTTTTTGTGGGTTGGTCCGGTCTGTTGCTCTTTCCTTGCGCCTATTTCGCTTTGGGGGGTTGGTTCACAGGTACAACCTTTGTAACTTCATGGTATACTCATGGATTGGCAAGTTCCTATTTGGAAGGCTGTAACTTCTTAACCGCTGCAGTCTCTACTCCTGCTAATAGTTTAGCACACTCTTTGTTGTTACTATGGGGTCCTGAAGCACAAGGAGATTTTACCCGTTGGTGTCAATTAGGTGGTCTGTGGACTTTTGTTGCTCTCCACGGCGCTTTCGCATTAATAGGTTTCATGTTACGTCAATTTGAACTTGCTCGATCTGTTCAATTGCGCCCTTATAATGCAATCGCATTCTCTGGTCCAATTGCTGTTTTTGTTTCCGTATTCCTGATTTATCCACTGGGTCAGTCTGGTTGGTTCTTTGCACCCAGTTTTGGTGTAGCAGCTATATTTCGATTCATCCTATTTTTCCAAGGGTTTCATAATTGGACATTAAACCCATTTCATATGATGGGAGTTGCTGGTGTATTGGGCGCTGCACTACTATGCGCTATTCATGGTGCTACCGTGGAAAATACTTTATTTGAAGATGGTGATGGCGCAAATACATTCCGTGCTTTTAACCCAACCCAAGCTGAAGAAACTTATTCAATGGTCACCGCTAACCGCTTTTGGTCCCAAATCTTTGGGGTTGCTTTTTCCAATAAACGTTGGTTACATTTCTTTATGTTATTTGTACCTGTAACTGGTTTATGGATGAGTGCTCTTGGAGTAGTCGGCCTGGCCTTGAACCTACGTGCCTATGACTTCGTTTCTCAAGAAATACGTGCAGCAGAAGATCCTGAATTTGAGACTTTCTACACCAAAAATATTCTTTTAAACGAAGGTATTCGCGCGTGGATGGCGGCTCAAGATCAGCCTCATGAAAACCTTATATTCCCTGAGGAGGTTCTACCACGTGGAAACGCTCTT
>Averrhoa_carambola
ATGACTATAGCACTTGGTAAAACCAAAGACGAAAATGATTTATTTGATATCATGGATGACTGGTTACGAAGGGACCGTTTCGTTTTTGTAGGTTGGTCCGGTTTATTGCTCTTTCCCTGTGCCTATTTCGCTTTAGGGGGTTGGTTCACAGGTACAACTTTTGTAACTTCATGGTATACCCATGGATTGGCCAGTTCCTATTTGGAAGGCTGCAACTTCTTAACCGCCGCAGTTTCTACTCCTGCTAATAGTTTAGCACATTCTTTGTTGTTACTATGGGGTCCTGAAGCACAAGGAGATTTTACTCGTTGGTGTCAATTAGGCGGTCTGTGGACTTTTGTTGCGCTACACGGCGCTTTTGGACTAATAGGTTTCATGCTACGTCAATTTGAACTTGCTCGATCTGTTCAATTGCGACCTTATAATGCAATCGCATTCTCTGCTCCAATTGCTGTTTTTGTTTCCGTATTCCTGATTTATCCACTAGGCCAGTCTGGTTGGTTCTTTGCGCCTAGTTTTGGTGTAGCAGCTATATTTCGATTCATCCTCTTTTTCCAAGGGTTTCATAATTGGACATTGAATCCATTTCATATGATGGGAGTTGCCGGTGTATTGGGTGCTGCTCTGCTATGCGCTATTCATGGTGCTACCGTCGAAAATACCTTATTTGAAGATGGTGATGGTGCAAATACATTCCGTGCTTTTAACCCAACTCAAGCTGAAGAAACTTATTCAATGGTCACTGCTAACCGCTTTTGGTCCCAAATCTTTGGGGTTGCTTTTTCCAATAAACGTTGGTTACATTTCTTTATGTTATTTGTACCAGTAACCGGTTTATGGATGAGCGCTCTTGGAGTGGTCGGTCTGGCTCTGAACCTACGTGCCTATGATTTCGTTTCTCAGGAAATTCGTGCAGCGGAAGATCCTGAATTTGAGACTTTCTACACCAAAAATATTCTCTTAAACGAAGGTATTCGTGCTTGGATGGCGGCTCAAGATCAGCCTCATGAAAACCTTATATTCCCTGAGGAGGTTCTACCCCGTGGAAACGCTCTT
>Brunellia_antioquensis
ATGACTATAGCACTTGGTAAAACCAAAGACGAAAATGATTTATTTGATATTATGGATGACTGGTTACGAAGGGACCGTTTCGTTTTTGTAGGTTGGTCTGGTCTATTGCTCTTTCCCTGTGCTTATTTCGCCTTAGGGGGTTGGTTCACAGGTACAACCTTTGTAACTTCATGGTATACCCATGGATTGGCCAGTTCCTATTTGGAAGGCTGTAACTTCTTAACCGCCGCAGTTTCTACTCCTGCTAATAGTTTAGCACATTCTTTGTTGTTACTATGGGGTCCTGAAGCACAAGGAGATTTTACTCGTTGGTGTCAATTAGGCGGTCTGTGGACTTTTGTTGCTCTACACGGCGCTTTCGGACTAATAGGTTTCATGCTACGTCAATTTGAACTTGCTCGATCTGTTCAATTGCGACCTTATAATGCAATCGCATTTTCTGCTCCAATTGCAGTTTTTGTTTCTGTATTCCTAATTTATCCACTAGGCCAGTCTGGTTGGTTCTTTGCGCCTAGTTTTGGTGTAGCAGCTATATTTCGATTCATCCTCTTTTTCCAAGGGTTTCATAATTGGACATTGAATCCATTTCATATGATGGGAGTTGCCGGTGTATTGGGCGCTGCTCTGTTATGCGCTATTCATGGTGCTACCGTAGAAAATACTTTATTTGAAGATGGTGATGGTGCAAATACATTTCGTGCTTTTAACCCAACTCAAGCTGAAGAAACTTATTCAATGGTCACTGCTAACCGCTTTTGGTCCCAAATCTTTGGGGTTGCTTTTTCCAATAAACGTTGGTTACATTTCTTTATGTTATTTGTACCAGTAACCGGTTTATGGATGAGCGCTCTTGGAGTAGTCGGTCTGGCTCTGAACCTACGTGCCTATGACTTTGTTTCTCAGGAAATTCGTGCAGCGGAAGATCCTGAATTTGAGACTTTCTACACCAAAAATATTCTCTTAAATGAAGGTATTCGTGCTTGGATGGCGGCTCAAGATCAGCCTCATGAAAACCTTATATTCCCTGAGGAGGTTCTACCCCGTGGAAACGCTCTT
>Brunellia_trianae
ATGACTATAGCACTTGGTAAAACCAAAGACGAAAATGATTTATTTGATATTATGGATGACTGGTTACGAAGGGACCGTTTCGTTTTTGTAGGTTGGTCTGGTCTATTGCTCTTTCCCTGTGCTTATTTCGCCTTAGGGGGTTGGTTCACAGGTACAACCTTTGTAACTTCATGGTATACCCATGGATTGGCCAGTTCCTATTTGGAAGGCTGTAACTTCTTAACCGCCGCAGTTTCTACTCCTGCTAATAGTTTAGCACATTCTTTGTTGTTACTATGGGGTCCTGAAGCACAAGGAGATTTTACTCGTTGGTGTCAATTAGGCGGTCTGTGGACTTTTGTTGCTCTACACGGCGCTTTCGGACTAATAGGTTTCATGCTACGTCAATTTGAACTTGCTCGATCTGTTCAATTGCGACCTTATAATGCAATCGCATTTTCTGCTCCAATTGCAGTTTTTGTTTCTGTATTCCTAATTTATCCACTAGGCCAGTCTGGTTGGTTCTTTGCGCCTAGTTTTGGTGTAGCAGCTATATTTCGATTCATCCTCTTTTTCCAAGGGTTTCATAATTGGACATTGAATCCATTTCATATGATGGGAGTTGCCGGTGTATTGGGCGCTGCTCTGTTATGCGCTATTCATGGTGCTACCGTAGAAAATACTTTATTTGAAGATGGTGATGGTGCAAATACATTTCGTGCTTTTAACCCAACTCAAGCTGAAGAAACTTATTCAATGGTCACTGCTAACCGCTTTTGGTCCCAAATCTTTGGGGTTGCTTTTTCCAATAAACGTTGGTTACATTTCTTTATGTTATTTGTACCAGTAACCGGTTTATGGATGAGCGCTCTTGGAGTAGTCGGTCTGGCTCTGAACCTACGTGCCTATGACTTTGTTTCTCAGGAAATTCGTGCAGCGGAAGATCCTGAATTTGAGACTTTCTACACCAAAAATATTCTCTTAAATGAAGGTATTCGTGCTTGGATGGCGGCTCAAGATCAGCCTCATGAAAACCTTATATTCCCTGAGGAGGTTCTACCCCGTGGAAACGCTCTT
>Bulnesia_arborea
ATGACTATAGCCCTTGGTAAAACCAAAGACGAAAATGATTTATTTGATATTATGGATGACTGGTTACGTAGGGACCGTTTCGTTTTTGTAGGTTGGTCTGGTCTATTGCTCTTTCCTTGTGCCTATTTTGCTCTAGGAGGTTGGTTTACAGGTACAACCTTTGTAACTTCATGGTATACTCATGGATTGGCTAGCTCTTATTTGGAAGGTTGCAACTTCTTAACCGCTGCAGTTTCTACTCCTGCTAATAGTTTAGCGCATTCTTTGTTGTTACTATGGGGTCCTGAAGCACAAGGAGATTTTACTCGTTGGTGTCAATTAGGCGGTCTATGGACTTTTGTTGCTCTACATGGTGCTTTTGGACTAATAGGTTTCATGTTACGTCAATTTGAACTTGCTAGATCTGTTCAATTGCGTCCTTATAATGCAATCTCATTTTCTGCTCCAATTGCTGTTTTTGTTTCTGTATTCCTGATTTATCCCCTAGGTCAGTCTGGTTGGTTCTTTGCACCTAGTTTTGGTGTAGCAGCTATCTTTCGATTCATCCTTTTTTTCCAAGGGTTTCATAATTGGACATTAAACCCTTTTCATATGATGGGAGTTGCTGGTGTATTGGGCGCTGCTTTACTATGCGCTATTCATGGTGCTACCGTAGAAAATACTTTATTTGAGGACGGTGATGGTGCAAACACATTCCGCGCTTTTAATCCAACTCAAGCTGAAGAAACTTATTCAATGGTTACTGCTAATCGCTTTTGGTCCCAAATCTTTGGGGTTGCTTTTTCTAATAAACGTTGGTTACATTTCTTTATGTTATTTGTACCAGTAACTGGTTTATGGATGAGTGCTCTTGGAGTAGTCGGTCTAGCTTTGAACCTACGTGCCTATGACTTCGTTTCTCAAGAAATCCGTGCAGCAGAAGATCCTGAATTTGAAACTTTCTACACAAAAAATATCCTATTAAATGAAGGTATTCGTGCTTGGATGGCGGCTCAAGATCAGCCTCATGAAAACCTTATATTCCCTGAGGAGGTTCTACCACGTGGAAACGCTCTT
>Carica_papaya
ATGACTATAGCCCTTGGTAAAACCAAAGATGAAAATGATTTATTTGATATTATGGATGACTGGTTACGTAGGGACCGCTTCGTTTTTGTGGGTTGGTCCGGTCTATTGCTCTTTCCTTGTGCCTATTTCGCTATAGGGGGTTGGTTCACAGGTACAACCTTTGTAACTTCATGGTATACTCATGGATTGGCTAGTTCCTATTTGGAAGGCTGCAATTTCTTAACCGCCGCAGTGTCTACTCCTGCTAATAGTTTAGCACATTCTTTGTTGTTACTATGGGGCCCTGAAGCACAAGGAGATTTTACTCGTTGGTGTCAATTAGGCGGTCTGTGGACTTTTGTTGCTCTGCACGGCGCTTTCGGACTAATAGGTTTCATGTTACGTCAATTTGAACTTGCTCGATCTGTTCAATTGCGACCTTATAATGCAATCGCATTCTCTGGTCCAATTGCTGTTTTTGTTTCTGTATTCCTGATTTACCCATTAGGTCAATCTGGTTGGTTCTTTGCGCCTAGTTTTGGTGTAGCAGCTATATTTCGATTCATCCTCTTTTTCCAGGGGTTTCATAATTGGACATTGAACCCATTTCATATGATGGGAGTTGCCGGTGTATTGGGCGCTGCTCTGCTATGCGCTATTCATGGTGCTACCGTAGAAAATACTTTATTTGAGGATGGTGATGGTGCAAATACATTCCGTGCTTTTAACCCAACTCAAGCCGAAGAAACTTATTCAATGGTCACCGCTAACCGTTTTTGGTCCCAAATCTTTGGGGTTGCTTTTTCCAATAAACGTTGGTTACATTTCTTTATGTTATTTGTACCAGTAACTGGTTTATGGATGAGTGCTCTTGGAGTAGTCGGTCTGGCTCTGAACCTACGTGCCTATGACTTCGTTTCCCAGGAAATCCGTGCAGCGGAAGATCCTGAATTTGAGACTTTCTACACCAAAAATATTCTTTTAAACGAAGGTATTCGTGCTTGGATGGCGGCTCAAGATCAGCCTCATGAAAACCTTATATTCCCTGAGGAGGTTCTACCACGTGGAAACGCTCTT
>Castanea_mollissima
ATGACTATAGCCCTTGGGAAAACCAAAGACGAAAATGATTTATTTGATATTATGGATGACTGGTTACGGAGGGACCGTTTCGTTTTTGTAGGTTGGTCCGGTCTATTGCTCTTTCCTTGTGCTTATTTCGCGTTAGGAGGTTGGTTTACAGGTACAACCTTTGTAACTTCATGGTATACACATGGATTGGCGAGTTCCTATTTGGAAGGCTGCAACTTCTTAACCGCGGCAGTTTCTACTCCTGCTAATAGTTTAGCACACTCTTTGTTGTTACTATGGGGTCCAGAAGCACAAGGAGATTTTACTCGTTGGTGTCAATTAGGCGGTCTGTGGACTTTTGTTGCTCTCCACGGCGCTTTCGGACTAATAGGTTTCATGTTACGTCAATTTGAACTTGCTCGATCTGTTCAATTGCGACCTTATAATGCAATCGCATTCTCTGCTCCAATTGCTGTTTTTGTTTCTGTATTCCTGATTTATCCGCTAGGTCAGTCTGGTTGGTTCTTTGCGCCCAGTTTTGGTGTCGCAGCTATATTTCGATTCATCCTCTTTTTCCAAGGGTTTCATAATTGGACATTGAACCCATTTCATATGATGGGGGTTGCCGGTGTATTGGGCGCTGCCCTTCTATGCGCTATTCATGGTGCTACCGTAGAAAATACTTTATTTGAAGATGGTGATGGCGCAAATACATTCCGTGCTTTTAACCCAACTCAAGCGGAAGAAACTTATTCAATGGTCACCGCTAACCGCTTTTGGTCCCAAATCTTTGGGGTTGCTTTTTCCAATAAACGTTGGTTACATTTCTTTATGTTATTTGTACCAGTAACTGGTTTATGGATGAGTGCTCTTGGAGTAGTCGGCTTGGCTCTGAACCTACGCGCCTATGACTTCGTTTCTCAGGAAATCCGTGCAGCGGAAGATCCTGAATTTGAGACGTTCTACACCAAAAATATTCTTTTAAATGAAGGCATTCGTGCTTGGATGGCGGCTCAAGATCAGCCTCATGAAAACCTTATATTCCCTGAGGAGGTTCTACCCCGTGGAAACGCTCTT
>Catha_edulis
ATGACTATAGCCCTTGGTAAAACCAAAGAAGAAAAGGATTTATTTGATATTATGGATGACTGGTTACGGAGGGACCGTTTCGTTTTTGTAGGTTGGTCCGGTCTATTGCTCTTTCCTTGTGCCTATTTCGCCTTAGGAGGTTGGTTCACCGGTACAACCTTTGTAACTTCATGGTATACCCATGGATTAGCCAGTTCCTATTTGGAAGGCTGCAACTTCTTAACCGCTGCAGTTTCTACTCCTGCTAATAGTTTAGCGCATTCTTTGTTGTTACTATGGGGTCCCGAAGCACAAGGGGATTTTACCCGCTGGTGTCAATTGGGTGGTCTGTGGACTTTTGTTGCTCTCCACGGCGCTTTCGGACTAATCGGTTTCATGTTACGTCAATTTGAACTTGCTCGATCTGTTCAATTGCGACCTTATAATGCAATTTCATTCTCTGCTCCAATCGCTGTTTTTGTTTCGGTATTCTTGATTTATCCACTAGGTCAGTCTGGTTGGTTTTTTGCACCTAGTTTTGGTGTAGCAGCTATATTTCGATTCATCCTCTTTTTCCAAGGATTTCATAATTGGACATTGAACCCATTTCATATGATGGGGGTTGCTGGTGTATTGGGCGCTGCTCTGCTATGTGCTATTCATGGTGCTACCGTCGAAAATACTTTATTTGAAGATGGTGATGGTGCAAATACATTCCGCGCTTTTAACCCAACTCAAGCTGAAGAAACTTATTCAATGGTTACTGCCAACCGCTTTTGGTCTCAAATCTTTGGGGTTGCTTTTTCCAATAAACGTTGGTTACATTTCTTTATGTTATTTGTACCAGTAACCGGTTTATGGATGAGCGCTCTTGGAGTAGTTGGTCTAGCTCTGAACCTACGTGCCTATGACTTCGTTTCTCAGGAAATCCGTGCAGCGGAAGATCCCGAATTTGAGACTTTCTACACCAAAAATATTCTTTTAAACGAAGGTATTCGTGCTTGGATGGCGGTTCAAGATCAGCCTCATGAAAACCTTATATTCCCTGAGGAGGTTCTACCCCGTGGAAACGCTCTT
>Ceratopetalum_apetalum
ATGACTATAGCACTTGGTAAAACCAAAGATGAAAATGATTTATTTGATATTATGGATGACTGGTTACGAAGGGACCGTTTCGTTTTTGTAGGTTGGTCCGGTCTATTGCTCTTCCCCTGTGCCTATTTCGCCTTAGGGGGTTGGTTTACAGGTACAACCTTTGTAACTTCATGGTATACCCATGGATTGGCCAGTTCCTATTTGGAAGGCTGTAATTTCTTAACCGCCGCAGTTTCTACTCCTGCTAATAGTTTAGCACATTCTTTGTTGTTACTATGGGGTCCTGAAGCACAAGGAGATTTTACTCGTTGGTGTCAATTAGGTGGTCTGTGGACTTTTGTTGCTCTACACGGCGCTTTCGGACTAATAGGTTTCATGCTACGGCAATTTGAACTTGCTCGATCTGTTCAATTGCGACCTTATAATGCAATCGCATTCTCTGCTCCAATTGCAGTTTTTGTTTCTGTATTCCTGATTTATCCACTAGGCCAGTCCGGTTGGTTCTTTGCGCCTAGTTTTGGTGTAGCAGCTATATTTCGATTCATCCTCTTTTTCCAAGGGTTTCATAATTGGACATTGAATCCATTTCATATGATGGGAGTTGCCGGTGTATTGGGCGCTGCTCTGCTATGCGCTATTCATGGTGCTACCGTCGAAAATACTTTATTTGAAGATGGTGATGGTGCAAATACATTCCGTGCTTTTAACCCAACTCAAGCTGAAGAAACTTATTCAATGGTCACTGCTAACCGCTTTTGGTCCCAAATCTTTGGGGTTGCTTTTTCCAATAAACGTTGGTTACATTTCTTTATGTTATTTGTACCAGTAACCGGTTTATGGATGAGCGCTCTTGGAGTAGTCGGTCTGGCTCTGAACCTACGTGCCTATGACTTCGTTTCTCAGGAAATTCGTGCAGCGGAAGATCCTGAATTTGAGACTTTCTACACCAAAAATATTCTCTTAAACGAAGGTATTCGTGCTTGGATGGCGGCTCAAGATCAGCCTCATGAAAACCTTATATTCCCTGAGGAGGTTCTACCCCGTGGAAACGCTCTT
>Citrus_sinensis
ATGACTATAGCCCTTGGTAAAACCAAAGAGGAAAAGGATTTATTTGATATTATGGATGACTGGTTACGGAGGGACCGATTCGTTTTTGTAGGTTGGTCTGGCCTATTGCTCTTTCCTTGTGCCTATTTCGCTTTAGGGGGTTGGTTCACAGGCACAACCTTTGTAACTTCATGGTATACCCATGGATTAGCCAGTTCCTATTTGGAAGGCTGCAACTTCTTAACCGCCGCAGTTTCGACTCCTGCTAATAGTTTAGCGCATTCTTTGTTGTTACTATGGGGTCCTGAAGCACAAGGAGATTTTACTCGCTGGTGTCAATTAGGCGGTCTTTGGACTTTTGTTGCTCTACACGGTGCTTTCGGACTAATAGGTTTCATGTTACGTCAATTTGAACTTGCTCGCTCTGTTCAATTGCGACCTTATAATGCAATAGCATTCTCTGCTCCAATTGCTGTTTTTGTTTCTGTATTCCTGATTTATCCACTAGGTCAGTCTGGTTGGTTCTTTGCGCCTAGTTTTGGTGTAGCGGCGATATTTCGATTCATCCTTTTTTTCCAAGGGTTTCATAATTGGACATTGAACCCCTTTCATATGATGGGAGTTGCCGGTGTATTGGGCGCTGCTCTGCTATGTGCCATTCATGGCGCTACCGTAGAAAATACTTTATTTGAAGATGGTGATGGTGCAAACACATTCCGTGCTTTTAACCCAACGCAAGCCGAAGAAACCTATTCGATGGTCACCGCTAACCGCTTTTGGTCTCAAATCTTTGGGGTTGCTTTTTCCAATAAACGTTGGTTACATTTCTTTATGTTATTTGTACCAGTAACCGGTTTATGGATGAGTGCTCTTGGAGTAGTCGGCCTAGCCCTGAACCTACGTGCTTATGACTTCGTTTCCCAGGAAATCCGTGCAGCGGAAGATCCTGAATTTGAGACTTTCTACACAAAAAATATTCTTTTAAACGAGGGTATTCGTGCTTGGATGGCGGCTCAAGATCAGCCTCATGAAAACCTTATATTCCCTGAGGAGGTTCTACCCCGTGGAAACGCTCTT
>Cucumis_melo
ATGACTATAGCCGTTGGTAAAACCAAAGACGAAAATGATTTATTCGATATTATGGATGACTGGTTACGGAGGGACCGTTTCGTTTTTGTAGGTTGGTCCGGTCTATTGCTCTTTCCTTGTGCCTATTTTGCCGTCGGAGGTTGGTTTACAGGTACAACCTTTGTAACTTCATGGTATACCCATGGATTGGCAAGTTCCTATTTGGAAGGATGCAACTTCTTAACCGCCGCAGTTTCGACTCCTGCTAATAGTTTAGCCCACTCTTTGTTGTTACTATGGGGCCCTGAAGCACAAGGAGATTTTACTCGTTGGTGTCAATTAGGTGGTCTGTGGACTTTTGTTGCTCTCCACGGTGCTTTCGGACTAATAGGTTTCATGTTACGTCAATTTGAACTTGCTCGATCTGTTCAATTGCGACCTTATAATGCAATCGCATTCTCGGGCCCAATTGCTGTTTTTGTTTCTGTATTCCTGATTTATCCACTAGGTCAGTCTGGTTGGTTCTTTGCGCCTAGTTTTGGTGTAGCAGCTATATTTCGATTCATCCTATTTTTCCAAGGGTTTCATAATTGGACATTGAACCCATTTCATATGATGGGAGTTGCGGGTGTATTGGGCGCTGCTCTGCTATGCGCTATTCATGGTGCTACCGTAGAAAATACCTTATTTGAGGATGGGGATGGTGCAAATACATTCCGTGCTTTTAACCCAACTCAAGCTGAAGAAACTTATTCAATGGTCACTGCTAACCGCTTTTGGTCCCAAATCTTTGGGGTTGCTTTTTCCAATAAACGTTGGTTACATTTCTTTATGTTATTTGTACCAGTAACTGGTTTATGGATGAGTGCTCTTGGAGTAGTTGGTCTGGCCCTGAACCTACGTGCCTATGACTTCGTTTCTCAGGAAATCCGTGCAGCGGAAGATCCTGAATTTGAGACTTTCTATACCAAAAATATTCTCTTAAACGAAGGTATTCGTGCTTGGATGGCGGCTCAAGATCAGCCTCATGAAAACCTTATATTCCCTGAGGAGGTTCTACCCCGTGGAAACGCTCTT
>Eucalyptus_grandis
ATGACTATAGCCCTTGGTAAAACCAAAGACGAAAATGATTTATTTGATATTATGGATGACTGGTTACGTAGAGACCGTTTCGTTTTTGTAGGTTGGTCCGGTCTATTACTCTTTCCTTGTGCTTATTTCGCCTTAGGTGGTTGGTTCACAGGTACAACCTTTGTAACTTCATGGTATACCCATGGATTGGCCAGTTCCTATTTGGAAGGATGCAACTTCTTAACCGCCGCAGTTTCTACTCCCGCTAATAGTTTAGCACATTCTTTGTTGTTACTATGGGGTCCTGAAGCACAAGGAGATTTTACTCGTTGGTGTCAATTAGGCGGTCTGTGGACTTTTGTGGCTCTCCACGGCGCTTTCGGACTAATAGGTTTCATGTTACGTCAATTTGAACTTGCTCGATCTGTTCAATTGCGACCTTATAATGCAATCGCATTCTCTGGTCCAATTGCTGTTTTTGTTTCTGTATTCCTGATTTATCCACTAGGTCAGTCTGGTTGGTTCTTTGCGCCTAGTTTTGGTGTAGCAGCTATATTTCGCTTCATCCTTTTTTTCCAAGGGTTTCATAATTGGACATTGAACCCATTTCATATGATGGGAGTTGCCGGTGTATTGGGCGCTGCTCTCCTATGCGCTATTCATGGTGCTACCGTAGAAAATACTTTATTTGAAGATGGTGATGGTGCAAATACATTCCGTGCTTTTAACCCAACTCAAGCTGAAGAAACTTATTCAATGGTCACCGCTAATCGCTTTTGGTCCCAAATCTTTGGGGTTGCTTTTTCCAATAAACGTTGGTTACATTTCTTTATGTTATTTGTACCAGTAACCGGTTTATGGATGAGTGCTCTTGGAGTAGTCGGTCTGGCTCTGAACCTACGTGCCTATGACTTCGTTTCCCAGGAGATCCGTGCAGCGGAAGATCCTGAATTTGAAACTTTCTACACCAAAAATATTCTCTTAAACGAAGGTATTCGTGCTTGGATGGCGGCTCAAGATCAGCCTCATGAAAACCTTATATTCCCTGAGGAGGTTCTACCCCGTGGAAACGCTCTT
>Euonymus_japonicus
ATGACTATAGCCCTTGGTAAAACCAAAGAAGAAAAGGATTTATTTGATATTATGGATGACTGGTTAAGGAGGGACCGTTTCGTTTTTGTAGGTTGGTCCGGTCTATTGCTCTTTCCTTGTGCCTATTTCGCCTTAGGAGGTTGGTTCACAGGTACAACCTTTGTAACTTCATGGTATACCCATGGATTAGCCAGTTCCTATTTGGAAGGCTGCAACTTCTTAACCGCTGCAGTTTCTACTCCTGCTAATAGTTTAGCGCATTCTTTGTTGTTACTATGGGGTCCCGAAGCGCAAGGGGATTTTACCCGCTGGTGTCAATTGGGTGGTCTGTGGACTTTTGTTGCTCTCCACGGCGCTTTTGGACTAATCGGTTTCATGTTACGTCAATTTGAACTTGCTCGATCTGTTCAATTGCGACCTTATAATGCAATTTCATTCTCTGCTCCAATCGCTGTTTTTGTTTCGGTATTCTTGATTTATCCACTAGGTCAGTCTGGTTGGTTTTTTGCACCTAGTTTTGGTGTAGCAGCTATATTTCGATTCATCCTCTTTTTCCAAGGATTTCATAATTGGACATTGAACCCATTTCATATGATGGGGGTTGCTGGTGTATTGGGCGCTGCTCTGCTATGTGCTATTCATGGGGCTACCGTCGAAAATACTTTATTTGAAGATGGTGATGGTGCAAATACATTCCGCGCTTTTAACCCAACTCAAGCTGAAGAAACTTATTCAATGGTTACTGCCAACCGCTTTTGGTCTCAAATCTTTGGGGTTGCTTTTTCCAATAAACGTTGGTTACATTTCTTTATGTTATTTGTACCAGTAACCGGTTTATGGATGAGCGCTCTTGGAGTAGTTGGTCTAGCTCTGAACCTACGTGCCTATGACTTCGTTTCTCAGGAAATCCGTGCAGCGGAAGATCCCGAATTTGAGACTTTCTACACCAAAAATATTCTTTTAAACGAAGGTATTCGTGCTTGGATGGCGGCTCAAGATCAGCCTCATGAAAACCTTATATTCCCTGAGGAGGTTCTACCCCGTGGAAACGCTCTT
>Ficus_racemosa
ATGACTATAGCCCTTGGTAAAACCAAAGACGAAAATGATTTATTTGATATTATGGATGACTGGTTACGGAGGGACCGTTTCGTTTTTGTAGGTTGGTCCGGTCTATTGCTCTTTCCTTGTGCCTATTTCGCTTTAGGAGGTTGGTTCACAGGTACAACCTTTGTAACTTCATGGTATACTCATGGATTAGCAAGTTCCTATTTGGAAGGATGCAACTTCTTAACTGCCGCAGTTTCTACTCCCGCTAATAGTTTAGCACACTCTTTGTTGTTACTATGGGGTCCTGAAGCACAAGGCGATTTTACTCGTTGGTGTCAATTAGGTGGTCTGTGGACTTTTGTTGCTCTCCACGGCGCTTTCGGACTAATAGGTTTTATGTTACGTCAATTTGAACTTGCTCGATCTGTTCAATTGCGCCCTTATAATGCAATCGCATTCTCCGCTCCAATTGCTGTTTTTGTTTCTGTATTCCTGATTTATCCGTTAGGTCAGTCTGGTTGGTTCTTTGCGCCTAGTTTTGGCGTAGCAGCTATATTTCGATTCATCCTATTTTTCCAAGGGTTTCATAATTGGACATTGAACCCATTTCACATGATGGGAGTTGCCGGGGTATTGGGTGCTGCTCTGCTATGTGCTATTCATGGCGCTACCGTAGAAAATACTTTATTTGAAGATGGTGATGGTGCAAATACATTCCGTGCTTTTAACCCAACTCAAGCTGAAGAAACTTATTCAATGGTTACCGCTAACCGCTTTTGGTCCCAAATCTTTGGGGTTGCTTTTTCCAATAAACGTTGGTTACATTTCTTTATGTTATTTGTACCAGTAACTGGTTTATGGATGAGTGCTCTTGGAGTAGTCGGTCTGGCTTTGAATCTACGTGCCTATGACTTCGTTTCTCAAGAAATCCGTGCAGCGGAAGATCCTGAATTTGAGACTTTCTACACCAAAAATATTCTCTTAAACGAGGGTATTCGTGCTTGGATGGCGGCTCAAGATCAGCCTCATGAAAACCTTATATTCCCTGAGGAGGTTCTACCCCGTGGAAACGCTCTT
>Glycine_max
ATGACTATAGCTCTTGGTAAAACCAAAGATGAAAATGATTTATTTGATATTATGGATGACTGGTTGCGGAGGGACCGTTTCGTTTTTGTAGGTTGGTCCGGTCTATTACTCTTCCCTTGCGCCTATTTCGCCTTGGGGGGTTGGTTCACAGGTACGACCTTTGTAACTTCATGGTATACTCATGGATTGGCAAGTTCTTATTTGGAAGGCTGCAACTTCTTAACCGCTGCAGTCTCCACTCCTGCTAATAGTTTAGCACACTCTTTGTTGTTACTGTGGGGTCCTGAAGCACAGGGAGATTTTACCCGTTGGTGTCAATTAGGTGGTCTGTGGACTTTTGTTGCTCTCCACGGCGCTTTCGCATTAATAGGTTTCATGTTACGTCAATTTGAACTTGCTCGATCTGTTCAATTGCGGCCTTATAATGCAATCGCATTCTCTGGTCCAATTGCTGTTTTTGTTTCTGTATTCCTTATTTATCCACTGGGTCAGTCTGGTTGGTTCTTTGCTCCTAGTTTTGGTGTAGCAGCTATATTTCGATTCATCCTCTTTTTCCAAGGGTTTCATAATTGGACATTAAACCCATTTCATATGATGGGAGTTGCTGGTGTATTGGGCGCGGCACTACTATGCGCTATTCATGGTGCCACCGTAGAAAATACTTTATTTGAAGATGGTGATGGCGCAAATACATTCCGTGCTTTTAACCCAACCCAAGCTGAAGAAACTTATTCAATGGTTACTGCTAATCGCTTTTGGTCCCAAATCTTTGGGGTTGCTTTTTCCAATAAACGTTGGTTACATTTCTTTATGTTATTTGTACCAGTAACTGGTTTATGGATGAGTGCTCTTGGGGTAGTCGGTTTGGCCCTGAACCTACGTGCCTATGACTTCGTTTCTCAAGAAATCCGCGCAGCGGAAGATCCTGAATTTGAGACTTTCTACACCAAAAATATTCTCTTAAACGAAGGTATTCGTGCGTGGATGGCGGCTCAAGATCAGCCTCATGAAAACCTTATATTCCCTGAGGAGGTTCTACCACGTGGAAACGCTCTT
>Gossypium_arboreum
ATGACTATAGCCCTTGGTAAAACCAAAGATGAAAATGATTTATTTGATATTATGGATGACTGGTTACGTAGGGACCGTTTCGTTTTTGTAGGTTGGTCCGGCCTATTGCTCTTTCCTTGTGCCTATTTCGCTCTAGGGGGTTGGTTTACAGGTACAACCTTTGTAACTTCGTGGTATACTCATGGATTGGCCAGCTCCTATTTGGAAGGCTGCAATTTCTTAACCGCCGCAGTTTCTACCCCTGCTAATAGTTTAGCACATTCTTTGTTGTTACTATGGGGTCCTGAAGCACAAGGAGATTTTACTCGTTGGTGTCAATTAGGTGGTCTGTGGACATTTGTTGCTCTTCACGGCGCTTTCGGACTAATAGGTTTTATGTTACGTCAATTTGAACTTGCGCGATCTGTTCAATTGCGACCTTATAACGCAATCGCATTCTCTGGTCCAATTGCTGTTTTTGTTTCTGTATTCCTGATTTATCCACTAGGTCAGTCTGGTTGGTTCTTTGCGCCTAGTTTTGGTGTAGCAGCTATATTTCGATTCATCCTCTTTTTCCAAGGATTTCATAATTGGACATTGAACCCATTTCATATGATGGGAGTTGCCGGTGTATTGGGCGCGGCTCTGCTATGCGCTATTCATGGTGCTACCGTAGAGAATACTTTATTTGAAGATGGTGATGGTGCAAATACATTCCGTGCTTTTAACCCAACTCAAGCCGAAGAAACTTATTCAATGGTCACCGCTAACCGCTTTTGGTCCCAAATCTTTGGGGTTGCTTTTTCCAATAAACGTTGGTTACATTTCTTTATGTTATTTGTACCAGTAACCGGTTTATGGATGAGTGCTCTTGGAGTAGTCGGTCTGGCTCTGAACCTACGTGCCTATGACTTCGTTTCCCAGGAAATCCGTGCAGCAGAAGATCCTGAATTTGAGACTTTCTACACCAAAAATATTCTTTTAAACGAAGGTATTCGTGCTTGGATGGCGGCTCAAGATCAGCCTCATGAAAACCTTATATTCCCTGAGGAGGTTCTACCCCGTGGAAACGCTCTT
>Heritiera_angustata
ATGACTATAGCCCTTGGTAAAACCAAAGATGAAAATGATTTATTTGATATTATGGATGACTGGTTACGCCGGGACCGTTTCGTTTTTGTAGGTTGGTCCGGCCTATTGCTCTTTCCTTGTGCCTATTTCGCTTTAGGGGGTTGGTTTACAGGTACAACCTTTGTAACTTCATGGTATACTCATGGATTGGCCAGTTCCTATTTGGAAGGCTGCAATTTCTTAACCGCCGCAGTTTCTACTCCTGCTAATAGTTTAGCACATTCTTTGTTGTTACTATGGGGTCCTGAAGCACAAGGAGATTTTACTCGTTGGTGTCAATTAGGCGGTCTGTGGACATTTGTTGCTCTCCACGGCGCTTTCGGACTAATAGGTTTTATGTTACGTCAATTTGAACTTGCACGATCTGTTCAATTGCGACCTTATAATGCAATCGCATTCTCTGGTCCAATTGCTGTTTTTGTTTCTGTATTCCTGATTTATCCACTAGGTCAGTCTGGTTGGTTCTTTGCGCCTAGTTTTGGTGTAGCAGCTATATTTCGATTCATCCTCTTTTTCCAAGGATTTCATAATTGGACATTGAACCCATTTCATATGATGGGAGTTGCCGGTGTATTGGGCGCGGCTCTGCTATGCGCTATTCATGGTGCTACCGTAGAAAATACTTTATTTGAAGATGGTGATGGTGCAAATACATTCCGTGCTTTTAACCCAACTCAAGCCGAAGAAACTTATTCAATGGTCACCGCTAACCGCTTTTGGTCCCAAATCTTTGGGGTTGCTTTTTCCAATAAACGTTGGTTACATTTCTTTATGTTATTTGTACCAGTAACCGGTTTATGGATGAGTGCTCTTGGAGTAGTCGGTCTGGCTCTGAACCTACGTGCCTATGACTTCGTTTCCCAGGAAATCCGTGCAGCGGAAGATCCTGAATTTGAGACTTTCTACACCAAAAATATTCTTTTAAACGAGGGTATTCGTGCTTGGATGGCGGCTCAAGATCAGCCTCATGAAAACCTTATATTCCCTGAGGAGGTTCTACCCCGTGGAAACGCTCTT
>Heuchera_sanguinea
ATGACTATAGCCCTTGGTAAAACCAAAGACGAAAATGATTTATTTGATATTATGGATGACTGGTTACGGAGAGACCGTTTCGTTTTTGTAGGTTGGTCCGGTCTATTGCTCTTTCCTTGTGCGTATTTCGCTTTAGGGGGTTGGTTCACAGGTACAACCTTTGTAACTTCATGGTATACCCATGGATTGGCCAGTTCCTATTTGGAAGGCTGTAATTTCTTAACCGCCGCAGTTTCAACCCCTGCTAATAGTTTAGCACATTCTTTGTTGTTACTATGGGGTCCTGAAGCCCAAGGAGATTTTACTCGTTGGTGTCAATTAGGCGGTCTGTGGACTTTTGTTGCTCTCCATGGCGCTTTCGGACTAATAGGTTTCATGTTACGTCAATTCGAACTTGCTCGATCTGTTCAATTGCGACCTTATAATGCAATTGCATTTTCTGGTCCAATTGCTGTTTTTGTTTCTGTATTCCTGATTTATCCACTAGGTCAGTCTGGTTGGTTCTTTGCGCCTAGTTTTGGTGTAGCAGCTATATTTCGATTCATCCTCTTTTTCCAAGGGTTTCATAATTGGACGTTGAACCCATTTCATATGATGGGAGTTGCCGGTGTATTGGGCGCTGCTCTGCTATGCGCTATTCATGGTGCTACTGTAGAAAATACTTTATTTGAAGATGGTGATGGTGCAAATACATTCCGTGCTTTTAACCCAACTCAAGCTGAAGAAACTTATTCAATGGTCACCGCTAACCGCTTTTGGTCCCAAATCTTTGGGGTTGCTTTTTCCAATAAACGTTGGTTACATTTCTTTATGTTATTTGTACCAGTAACCGGTTTATGGATGAGTGCTCTTGGAGTAGTCGGTCTGGCTCTGAACCTACGTGCCTATGACTTCGTTTCCCAGGAAATCCGTGCAGCGGAAGATCCTGAATTTGAGACTTTCTATACCAAAAATATTTTATTAAACGAAGGTATTCGTGCTTGGATGGCGGCTCAAGATCAGCCTCATGAAAACCTTATATTCCCTGAGGAGGTTCTACCACGTGGAAACGCTCTT
>Jatropha_curcas
ATGACTATAGCCCTTGGTAAAACCAAAGACGAAAATGATTTATTTGATATTATGGATGACTGGTTACGGAGGGACCGTTTCGTTTTTGTAGGTTGGTCCGGTCTATTGCTCTTTCCTTGCGCCTATTTCGCCTTAGGGGGTTGGTTCACAGGTACAACCTTTGTAACCTCATGGTATACCCATGGATTGGCTAGTTCCTATTTGGAAGGCTGCAACTTCTTAACCGCTGCAGTTTCTACTCCTGCTAATAGTTTAGCGCATTCTTTGTTATTACTATGGGGTCCCGAAGCACAAGGGGATTTTACTCGTTGGTGTCAATTAGGCGGTTTGTGGACTTTTGTTGCTCTCCACGGTGCTTTCGGACTAATAGGTTTTATGTTACGTCAATTTGAACTTGCTCGATCCGTGCAATTGCGACCTTATAATGCAATCGCATTCTCTGGTCCAATTGCTGTTTTTGTTTCTGTATTCCTGATTTATCCACTAGGTCAGTCTGGTTGGTTTTTTGCGCCTAGTTTTGGTGTAGCAGCTATATTTCGATTCATCCTCTTTTTCCAAGGGTTTCATAACTGGACGCTGAACCCATTTCATATGATGGGGGTTGCCGGCGTATTAGGTGCTGCTCTGCTATGCGCTATTCATGGTGCTACTGTAGAAAATACTTTATTTGAAGATGGTGATGGTGCAAATACATTCCGTGCTTTTAACCCAACTCAAGCCGAAGAAACTTATTCAATGGTTACCGCTAACCGCTTTTGGTCCCAAATCTTTGGGGTTGCTTTTTCCAATAAACGTTGGTTACATTTCTTTATGTTATTTGTACCAGTAACCGGTTTATGGATGAGTGCTCTTGGAGTAGTCGGTCTGGCTCTGAATCTACGTGCCTATGACTTCGTTTCTCAGGAGATCCGTGCAGCGGAAGATCCTGAATTTGAGACTTTCTACACTAAAAATATTCTCTTAAACGAAGGTATTCGTGCTTGGATGGCGGCTCAAGATCAGCCTCATGAAAACCTTATATTCCCTGAGGAGGTTCTACCACGTGGAAACGCTCTT
>Larrea_tridentata
ATGACTATAGCCCTTGGTAAAACCAAAGACGAAAATGATTTATTTGATATTATGGATGACTGGTTACGTAGGGACCGTTTCGTTTTTGTAGGTTGGTCTGGTCTATTGCTCTTTCCTTGCGCCTATTTTGCTTTAGGGGGTTGGTTTACAGGTACAACCTTTGTAACTTCATGGTATACCCATGGATTGGCTAGCTCTTATTTGGAAGGTTGCAACTTCTTAACCGCTGCAGTTTCTACTCCTGCTAATAGTTTAGCGCATTCTTTGTTGTTACTATGGGGTCCTGAAGCACAAGGAGATTTTACTCGTTGGTGTCAATTAGGCGGTCTATGGACTTTTGTTGCTCTACATGGTGCTTTTGCACTAATAGGTTTCATGTTACGTCAATTTGAACTTGCTAGATCTGTTCAATTGCGTCCTTATAATGCAATCGCATTTTCTGGTCCAATTGCTGTTTTTGTTTCTGTATTCCTGATTTATCCTCTAGGTCAGTCTGGTTGGTTCTTTGCACCTAGTTTTGGTGTAGCAGCTATCTTTCGATTCATTCTTTTTTTCCAAGGGTTTCATAATTGGACATTAAACCCTTTTCATATGATGGGAGTTGCTGGTGTATTGGGTGCTGCTTTACTATGCGCTATTCATGGTGCTACCGTAGAAAATACTTTATTTGAAGATGGTGATGGTGCAAACACATTCCGTGCTTTTAATCCAACTCAAGCTGAAGAAACTTATTCAATGGTCACTGCTAACCGCTTTTGGTCACAAATCTTTGGGGTTGCTTTTTCTAATAAACGTTGGTTACATTTCTTTATGTTATTTGTACCAGTAACTGGTTTATGGATGAGTGCTCTTGGAGTAGTCGGTCTAGCTTTGAACCTACGCGCCTATGACTTCGTTTCTCAAGAAATCCGTGCAGCAGAAGATCCTGAATTTGAAACTTTCTACACAAAAAATATCCTATTAAATGAAGGTATTCGTGCTTGGATGGCGGCTCAAGATCAGCCTCATGAAAACCTTATATTCCCTGAGGAGGTTCTACCACGTGGAAACGCTCTT
>Liquidambar_styraciflua
ATGACTATAGCCCTTGGTAAAACCAAAGACGAAAATGATTTATTTGATATTATGGATGACTGGTTGCGGAGGGACCGTTTCGTTTTTGTAGGTTGGTCCGGCCTATTGCTCTTTCCTTGTGCCTATTTCGCTTTAGGGGGTTGGTTCACAGGTACAACCTTTGTAACTTCATGGTATACCCATGGATTGGCCAGCTCCTATTTGGAAGGCTGCAATTTCTTAACCGCCGCAGTTTCGACTCCTGCTAATAGTTTAGCACATTCTTTGTTGTTACTATGGGGTCCTGAAGCACAGGGGGATTTTACTCGTTGGTGTCAATTAGGTGGTCTGTGGACTTTTGTTGCTCTCCATGGCGCTTTTGGACTAATAGGTTTCATGTTACGTCAATTCGAACTTGCTCGATCTGTTCAATTGCGACCTTATAATGCAATCGCATTTTCTGCTCCAATTGCTGTTTTTGTTTCTGTATTCCTGATTTATCCACTAGGTCAGTCTGGTTGGTTCTTTGCGCCTAGTTTTGGTGTAGCAGCTATATTTCGATTTATCCTATTTTTCCAAGGGTTTCATAATTGGACGTTGAACCCATTTCATATGATGGGAGTTGCCGGTGTATTGGGCGCTGCTCTGCTATGCGCTATTCATGGTGCTACCGTAGAAAATACTTTATTTGAAGATGGTGATGGTGCAAACACATTCCGTGCCTTTAACCCAACTCAAGCTGAAGAAACTTATTCAATGGTCACCGCTAACCGTTTTTGGTCCCAAATCTTTGGGGTTGCTTTTTCCAATAAACGTTGGTTACATTTCTTTATGTTATTTGTACCAGTAACCGGTTTATGGATGAGTGCTCTTGGAGTAGTCGGTCTGGCTCTGAACCTACGTGCCTATGACTTCGTTTCCCAGGAAATCCGTGCAGCGGAAGATCCTGAATTTGAGACTTTCTACACCAAAAATATTCTCTTAAACGAAGGCATTCGTGCTTGGATGGCGGCTCAAGATCAGCCTCATGAAAACCTTATATTCCCTGAGGAGGTTCTACCCCGTGGAAACGCTCTT
>Manihot_esculenta
ATGACTATAGCCCTTGGTAAAACCAAAGACGAAAATGATTTATTTGATATTATGGATGACTGGTTACGGAGGGACCGTTTCGTTTTTGTAGGTTGGTCCGGTCTATTGCTCTTTCCTTGTGCCTATTTCGCCGTAGGGGGTTGGTTCACAGGTACAACCTTTGTAACGTCATGGTATACCCATGGATTGGCCAGTTCCTATTTGGAAGGCTGCAACTTCTTAACCGCCGCAGTTTCTACTCCTGCTAATAGTTTAGCACATTCTTTGTTATTATTATGGGGTCCTGAAGCACAAGGAGATTTTACTCGTTGGTGTCAATTAGGTGGTTTGTGGACTTTTGTTGCTCTCCACGGTGCTTTTGGACTAATAGGTTTTATGTTACGTCAATTTGAACTTGCTCGATCTGTGCAATTGCGACCTTATAATGCAATCGCATTCTCTGGTCCAATTGCTGTTTTTGTTTCTGTATTCCTGATTTATCCATTAGGCCAGTCTGGTTGGTTTTTTGCGCCTAGTTTTGGTGTAGCAGCTATATTTCGATTCATCCTCTTTTTCCAAGGGTTTCATAACTGGACGCTGAACCCATTTCATATGATGGGAGTTGCCGGCGTATTGGGCGCTGCTCTGCTATGCGCTATTCATGGTGCTACTGTAGAAAATACTTTATTTGAAGATGGTGATGGTGCAAATACATTCCGTGCCTTTAACCCAACTCAAGCTGAAGAAACTTATTCAATGGTCACCGCTAACCGCTTTTGGTCTCAAATCTTTGGGGTTGCTTTTTCCAATAAACGTTGGTTACATTTCTTTATGTTATTTGTACCAGTAACCGGTTTATGGATGAGCGCTCTTGGAGTAGTCGGTCTGGCTCTGAATCTACGTGCCTATGACTTCGTTTCTCAGGAAATCCGTGCAGCAGAAGATCCTGAATTTGAGACTTTCTACACTAAAAATATTCTCTTAAACGAAGGTATTCGTGCTTGGATGGCGGCTCAAGATCAGCCTCATGAAAACCTTATATTCCCTGAGGAGGTTCTACCACGTGGAAACGCTCTT
>Morus_indica
ATGACTATAGCCCTTGGTAAAACCAAAGACGAAAATGATTTATTTGATATTATGGATGACTGGTTACGTAGGGACCGTTTCGTTTTTGTAGGTTGGTCCGGTCTATTGCTCTTTCCTTGTGCCTATTTCGCTTTAGGAGGTTGGTTCACAGGTACAACCTTTGTAACTTCATGGTATACTCATGGATTAGCAAGTTCCTATTTGGAAGGATGCAACTTCTTAACTGCCGCAGTTTCTACTCCTGCTAATAGTTTAGCACACTCTTTGTTGTTACTATGGGGTCCTGAAGCACAAGGCGATTTTACTCGTTGGTGTCAATTAGGTGGTCTGTGGACTTTTGTTGCTCTCCACGGCGCTTTCGCACTAATAGGTTTCATGTTACGTCAATTTGAACTTGCTCGATCTGTTCAATTGCGACCTTATAATGCAATCGCATTCTCCGCTCCAATTGCTGTTTTTGTTTCTGTATTCCTGATTTATCCGTTAGGTCAGTCTGGTTGGTTCTTTGCGCCTAGTTTTGGTGTAGCAGCTATATTTCGATTCATCCTCTTTTTCCAAGGGTTTCATAATTGGACATTGAACCCATTTCATATGATGGGAGTTGCCGGGGTATTGGGCGCTGCTCTGCTATGCGCCATTCATGGTGCTACCGTAGAAAATACTTTATTTGAAGATGGTGATGGTGCAAATACATTCCGTGCTTTTAACCCAACTCAAGCTGAAGAAACTTATTCAATGGTCACCGCTAACCGCTTTTGGTCCCAAATCTTTGGGGTTGCTTTTTCCAATAAACGTTGGTTACATTTCTTTATGTTATTTGTACCAGTAACTGGTTTATGGATGAGTGCTCTTGGAGTAGTCGGTCTGGCTTTGAATCTACGTGCTTATGACTTCGTTTCTCAGGAAATCCGTGCAGCGGAAGATCCTGAATTTGAGACTTTCTACACCAAAAATATTCTCTTAAACGAGGGTATTCGTGCTTGGATGGCGGCTCAAGATCAGCCTCATGAAAACCTTATATTCCCTGAGGAGGTTCTACCCCGTGGAAACGCTCTT
>Oenothera_parviflora
ATGACTATAGCCCTTGGTAAAACCAAAGACGAAAAAGATTTATTTGATATTATGGATGACTGGTTACGTAGGGACCGTTTTGTTTTTGTAGGTTGGTCCGGTCTATTGCTCTTTCCTTGTGCCTATTTCGCTTTAGGGGGTTGGTTTACAGGTACAACCTTTGTAACTTCATGGTATACCCATGGATTGGCCAGCTCCTATTTGGAAGGATGCAACTTCTTAACCGCCGCAGTTTCGACCCCTGCTAATAGTTTAGCGCATTCTTTGTTGTTACTATGGGGTCCGGAAGCGCAGGGGGATTTTACTCGTTGGTGTCAATTGGGCGGTCTGTGGACTTTTGTTGCTCTCCACGGCGCTTTCGCACTAATAGGTTTCATGTTACGTCAATTTGAAATTGCTCGATCTGTTCAATTGCGACCTTATAATGCAATCGCATTCTCTGGGCCAATTGCTGTTTTTGTTTCTGTATTCCTGATTTATCCACTCGGGCAGTCTGGTTGGTTCTTTGCGCCTAGTTTTGGTGTAGCAGCTATATTTCGCTTCATCCTCTTTTTCCAAGGGTTTCATAATTGGACATTGAACCCGTTTCATATGATGGGAGTTGCTGGTGTATTGGGCGCTGCTCTACTATGTGCTATTCATGGTGCTACTGTAGAAAATACTTTATTTGAAGATGGTGATGGTGCAAATACATTCCGTGCTTTTAACCCAACTCAAGCTGAAGAAACTTATTCAATGGTCACCGCTAATCGCTTTTGGTCCCAAATCTTTGGGGTTGCTTTTTCCAATAAACGTTGGTTACATTTCTTTATGTTATTTGTACCAGTCACCGGTTTATGGATGAGTGCTCTTGGAGTCGTCGGCCTGGCTCTGAACCTACGCGCCTATGACTTCGTTTCCCAGGAGATCCGTGCCGCGGAAGATCCTGAATTTGAAACTTTCTACACCAAAAATATTCTCTTAAACGAAGGTATTCGTGCTTGGATGGCGGCTCAAGATCAGCCTCATGAAAACCTTATATTCCCTGAGGAGGTTCTACCCCGTGGAAACGCTCTT
>Oxalis_latifolia
ATGACTATAGCACTTGGTAAAACCAAAGACGAAAATGATTTATTTGATATTATGGATGACTGGTTACGAAGGGACCGTTTCGTTTTTGTAGGTTGGTCCGGTTTATTGCTCTTTCCCTGTGCCTATTTCGCCTTAGGGGGTTGGTTCACAGGTACAACTTTTGTAACTTCATGGTATACCCATGGATTGGCTAGTTCTTATTTGGAAGGCTGCAACTTCTTAACTGCCGCAGTTTCGACTCCTGCTAATAGTTTAGCACATTCTTTGTTGTTACTATGGGGCCCTGAAGCACAAGGAGATTTTACTCGTTGGTGTCAATTGGGCGGTCTGTGGACTTTTGTTGCTCTCCACGGCGCTTTCGGATTAATAGGTTTCATGCTACGTCAATTTGAACTTGCTCGATCTGTTCAATTGCGACCTTATAATGCAATCGCATTCTCTGGTCCAATTGCTGTTTTTGTTTCTGTATTCCTGATTTATCCACTAGGCCAGTCTGGTTGGTTTTTTGCGCCTAGTTTTGGTGTAGCAGCTATATTTAGATTTATCCTCTTTTTCCAAGGGTTTCATAATTGGACATTGAATCCATTTCATATGATGGGAGTTGCCGGTGTATTGGGTGCTGCTCTGCTATGCGCTATTCATGGTGCTACCGTTGAAAATACCTTATTTGAAGATGGTGATGGTGCAAATACATTCCGTGCTTTTAACCCAACTCAAGCTGAAGAAACTTATTCAATGGTTACTGCTAACCGCTTTTGGTCCCAAATCTTTGGGGTTGCTTTTTCCAATAAACGTTGGTTACATTTCTTTATGTTATTTGTACCAGTAACCGGTTTATGGATGAGCGCTCTTGGAGTGGTCGGTCTGGCTCTGAACCTACGTGCCTATGACTTCGTTTCTCAGGAAATTCGTGCAGCGGAAGATCCTGAATTTGAGACTTTCTACACCAAAAATATTCTCTTAAACGAAGGTATTCGTGCTTGGATGGCGGCTCAAGATCAGCCTCATGAAAACCTTATATTCCCTGAGGAGGTTCTACCCCGTGGAAACGCTCTT
>Parnassia_brevistyla
ATGACTATAGCCCTTGGTAAAACCAAAGAGGAAAAGGATTTATTTGATATTATGGATGACTGGTTACGGAGGGACCGTTTTGTTTTTGTAGGGTGGTCCGGTCTATTGCTCTTTCCTTGTGCCTATTTCGCCTTAGGGGGTTGGTTCACAGGTACAACCTTTGTAACTTCATGGTATACTCATGGATTAGCTAGTTCCTATTTGGAAGGCTGCAACTTCTTAACCGCTGCAGTTTCTACTCCTGCTAATAGCTTAGCACATTCTTTGTTATTACTATGGGGTCCCGAAGCACAAGGGGATTTTACCCGCTGGTGTCAATTGGGTGGTCTGTGGACTTTTGTTGCTCTCCACGGCGCTTTCGGACTAATAGGGTTCATGTTACGTCAATTTGAACTTGCTCGATCTGTTCAATTGCGACCTTATAATGCAATTGCATTCTCTGGTCCAATCGCTGTTTTTGTTTCGGTATTTTTGATTTATCCACTAGGTCAGTCTGGTTGGTTCTTTGCGCCTAGTTTTGGTGTAGCAGCTATATTTCGATTCATCCTCTTTTTCCAAGGATTTCATAATTGGACGTTGAACCCATTTCATATGATGGGGGTTGCTGGTGTATTGGGCGCTGCTCTGCTATGTGCTATTCATGGTGCTACCGTAGAAAATACTTTATTTGAGGATGGTGATGGCGCAAATACATTCCGCGCTTTTAATCCAACTCAAGCTGAAGAAACTTATTCAATGGTTACTGCTAACCGCTTTTGGTCTCAAATCTTTGGGGTTGCTTTTTCCAATAAACGTTGGTTACATTTCTTTATGTTATTTGTACCAGTAACCGGTTTATGGATGAGCGCTCTTGGAGTAGTTGGTCTAGCTCTGAACCTACGTGCCTATGACTTCGTTTCTCAGGAAATCCGTGCAGCGGAAGATCCTGAATTTGAGACTTTCTACACCAAAAATATTCTTTTAAACGAGGGTATTCGTGCTTGGATGGCGGCTCAAGATCAGCCTCATGAAAACCTTATATTCCCTGAGGAGGTTCTACCCCGTGGAAACGCTCTT
>Passiflora_biflora
ATGACTATAGCCCTTGGTAAAACCAAAGATGAAAATGATTTATTTGATATTATGGATGACTGGTTGCGGAGAGACCGTTTTGTTTTCGTAGGTTGGTCCGGTCTATTGCTCTTTCCTTGTGCCTATTTCGCTTTAGGGGGTTGGTTCACAGGTACAACTTTTGTAACCTCCTGGTATACCCATGGATTGGCCAGCTCCTATTTGGAAGGCTGCAACTTCTTAACCGCTGCAGTTTCTACCCCTGCTAATAGTTTAGCACATTCTTTGTTGTTACTATGGGGTCCTGAAGCGCAAGGGGATTTTACTCGTTGGTGTCAATTAGGTGGTCTGTGGACTTTTGTTGCTCTCCACGGCGCTTTCGGACTAATAGGTTTTATGTTACGTCAATTTGAACTTGCTCGATCCGTGCAATTGCGACCTTATAATGCAATCGCATTTTCTGGTCCAATTGCTGTTTTTGTTTCTGTATTCCTGATTTATCCACTAGGTCAATCTGGTTGGTTCTTTGCACCTAGTTTTGGCGTAGCAGCTATATTTCGATTCATCCTCTTTTTCCAAGGGTTTCATAATTGGACACTGAACCCGTTTCATATGATGGGAGTTGCTGGTGTATTGGGCGCTGCTCTGCTGTGCGCTATTCATGGTGCTACTGTCGAAAACACTTTATTTGAAGACGGTGATGGTGCAAATACATTCCGCGCTTTTAACCCAACTCAAGCCGAAGAAACTTATTCAATGGTCACTGCCAACCGCTTTTGGTCCCAAGTCTTTGGGGTTGCTTTTTCCAATAAACGTTGGTTACATTTCTTTATGTTATTTGTACCAGTAACTGGTTTATGGATGAGCGCTCTTGGAGTAGTAGGTCTGGCTCTGAACCTGCGTGCCTATGACTTCGTTTCTCAGGAAATCCGTGCAGCGGAAGATCCTGAATTTGAGACTTTCTATACCAAAAATATTCTTTTAAATGAAGGCATTCGTGCTTGGATGGCGGCTCAAGATCAGCCTCATGAAAACCTTATATTCCCCGAGGAGGTTCTACCCCGTGGAAACGCTCTT
>Pelargonium_quercifolium
ATGACTATAGCCCTTGGTAAAACCAAAGAAGAAAAGGATTTATTTGATATTATGGATGACTGGTTGCGAAGGGACCGTTTCGTTTTTGTGGGTTGGTCCGGCCTATTGCTATTTCCTTGCGCCTATTTTGCTTTAGGAGGTTGGTTCACAGGGACAACCTTTGTAACTTCATGGTATACCCATGGATTGGCCAGTTCTTATTTAGAAGGCTGCAATTTCTTAACCGCCGCAGTTTCTACTCCTGCTAATAGTTTAGCGCATTCTTTGTTATTACTATGGGGTCCCGAAGCACAAGGAGATTTGACCCGTTGGTGCCAATTAGGCGGTCTGTGGACTTTTGTTGCTCTCCACGGCGCTTTCGGACTAATAGGTTTTATGTTACGTCAATTTGAACTTGCTCGATCCGTTCAATTGCGACCTTATAATGCAATCGCATTCTCTGGTCCAATTGCTGTTTTTGTTTCTGTATTTCTGATTTATCCACTGGGTCAGTCTGGTTGGTTCTTTGCACCCAGTTTTGGTGTAGCAGCTATATTTCGATTCATACTCTTTTTCCAAGGATTTCATAATTGGACATTGAACCCATTTCATATGATGGGAGTTGCCGGTGTATTGGGCGCTGCTTTACTATGCGCTATTCATGGCGCTACCGTAGAAAATACTTTATTTGAAGATGGTGATGGTGCAAATACATTCCGTGCTTTTAACCCAACTCAAGCCGAAGAAACTTATTCAATGGTCACCGCTAACCGCTTTTGGTCCCAAATTTTTGGGGTTGCTTTTTCCAATAAACGTTGGTTACATTTCTTTATGTTATTTGTACCAGTAACCGGTTTATGGATGAGTGCTCTTGGAGTAGTCGGCCTGGCTCTGAACCTACGTGCCTATGATTTTGTTTCCCAGGAAATCCGTGCGGCGGAAGATCCTGAGTTTGAGACTTTCTACACCAAAAATATTCTCTTAAACGAAGGGATTCGTGCTTGGATGGCGGCTCAAGATCAGCCTCATGAAAACCTTATATTCCCTGAGGAGGTTCTACCCCGTGGAAACGCTCTT
>Pentactina_rupicola
ATGACTATAGCCCTTGGTAAAACCAAAGACGAAAAAGATTTATTTGATAGTATGGATGACTGGTTACGGAGGGACCGTTTCGTTTTTGTAGGTTGGTCTGGCCTATTGCTCTTTCCTTGTGCCTATTTCGCTTTAGGGGGTTGGTTCACAGGTACAACCTTTGTAACTTCATGGTATACCCATGGATTAGCAAGTTCCTATTTGGAAGGCTGTAACTTCTTAACCGCTGCAGTTTCCACTCCAGCTAATAGTTTAGCACACTCTTTGTTGTTACTATGGGGTCCTGAAGCACAAGGAGATTTTACTCGTTGGTGTCAATTAGGCGGTTTGTGGACTTTTGTTGCTCTACACGGCGCTTTCGGACTAATAGGTTTTATGTTACGTCAATTTGAACTTGCTCGATCTGTTCAATTGCGACCTTATAATGCAATCGCATTCTCCGGTCCAATTGCCGTTTTTGTTTCTGTATTCCTAATTTATCCGCTAGGTCAATCTGGTTGGTTCTTTGCGCCCAGTTTTGGTGTAGCAGCTATATTTCGATTCATCCTCTTTTTCCAAGGGTTTCATAATTGGACATTGAACCCATTTCATATGATGGGAGTTGCTGGGGTGTTGGGCGCTGCTCTGTTATGCGCTATTCATGGTGCTACCGTAGAAAATACTTTATTTGAAGATGGTGATGGTGCAAATACATTCCGTGCTTTTAACCCAACTCAAGCTGAAGAAACTTATTCGATGGTCACCGCTAACCGCTTTTGGTCCCAAATCTTTGGGGTTGCTTTTTCCAATAAACGTTGGTTACATTTCTTTATGTTATTTGTACCAGTAACCGGTTTATGGATGAGTGCTCTTGGAGTAGTCGGTCTGGCCCTGAACCTACGTGCCTACGACTTCGTTTCTCAGGAAATCCGTGCAGCGGAAGATCCTGAATTTGAGACTTTCTACACCAAAAATATTCTCTTAAACGAAGGTATTCGTGCTTGGATGGCGGCTCAAGATCAGCCTCATGAAAACCTTATATTCCCTGAGGAGGTTCTACCCCGTGGAAACGCTCTT
>Populus_alba
ATGACTATAGCACTTGGTAAAACCAAAGATGAAAATGATTTATTTGATATTATGGATGACTGGTTACGGAGGGACCGTTTCGTTTTTGTGGGTTGGTCCGGTCTATTGCTCTTTCCTTGTGCCTATTTTGCCTTAGGGGGTTGGTTCACAGGTACAACCTTTGTAACCTCATGGTATACCCATGGATTGGCCAGTTCCTATTTGGAAGGTTGCAACTTCTTAACCGCCGCAGTTTCTACTCCTGCTAATAGTTTAGCCCATTCTTTATTATTACTATGGGGTCCTGAAGCACAAGGAGATTTTACTCGTTGGTGTCAATTAGGTGGCTTGTGGACTTTTGTTGCTCTCCACGGAGCTTTCGGACTAATAGGTTTTATGTTACGTCAATTTGAACTTGCTCGATCCGTGCAATTACGACCTTATAATGCAATCGCATTCTCTGCTCCAATTGCGGTTTTTGTTTCTGTATTCCTGATTTATCCACTAGGTCAGTCTGGTTGGTTCTTTGCGCCTAGTTTTGGCGTAGCAGCTATATTTCGATTCATCCTCTTTTTCCAAGGATTTCATAATTGGACACTGAACCCATTTCATATGATGGGAGTTGCCGGTGTATTGGGCGCTGCTCTGCTATGCGCTATTCATGGTGCTACTGTAGAAAATACTTTATTTGAGGATGGTGATGGTGCAAATACATTCCGTGCTTTTAACCCAACTCAAGCTGAAGAAACTTATTCCATGGTCACCGCCAACCGCTTTTGGTCCCAAATTTTTGGGGTTGCTTTTTCCAATAAACGTTGGTTACATTTCTTTATGTTATTTGTACCAGTAACCGGTTTATGGATGAGTGCTCTTGGAGTAGTTGGTCTGGCTCTGAACCTACGTGCCTATGACTTCGTTTCTCAGGAAATCCGTGCAGCGGAAGATCCTGAATTTGAGACTTTCTATACCAAAAATATTCTTTTAAATGAAGGCATTCGTGCTTGGATGGCGGCTCAAGATCAGCCTCATGAAAACCTTATATTCCCTGAGGAGGTTCTACCCCGTGGAAACGCTCTT
>Prunus_persica
ATGACTATAGCCCTTGGTAAAACCAAAGACGAAAATGATTTATTTGATATTATGGATGACTGGTTACGGAGGGACCGCTTCGTTTTTGTAGGTTGGTCTGGCCTATTGCTCTTTCCTTGTGCCTATTTCGCTTTAGGGGGTTGGTTCACAGGTACAACCTTTGTAACTTCATGGTATACCCATGGATTAGCAAGTTCCTATTTGGAAGGCTGTAACTTCTTAACCGCCGCAGTTTCCACTCCGGCTAATAGTTTAGCGCACTCTTTGTTGTTACTATGGGGTCCTGAAGCACAAGGAGATTTTACTCGTTGGTGTCAATTAGGCGGTCTGTGGACTTTTGTTGCTCTACACGGCGCTTTCGGACTAATAGGTTTTATGTTACGTCAATTTGAACTTGCTCGATCTGTTCAATTGCGACCTTATAATGCAATCGCATTCTCCGGTCCAATTGCTGTTTTTGTTTCTGTATTCCTAATTTATCCGCTAGGTCAGTCTGGTTGGTTTTTTGCGCCCAGTTTTGGTGTAGCAGCTATATTTCGATTCATCCTCTTTTTCCAAGGGTTTCATAATTGGACATTGAACCCATTTCATATGATGGGAGTTGCTGGGGTGTTGGGCGCTGCTCTGTTATGCGCTATTCATGGTGCTACCGTAGAAAATACTTTATTTGAAGATGGTGATGGTGCAAATACATTCCGTGCTTTTAACCCAACTCAAGCTGAAGAAACTTATTCAATGGTCACCGCTAACCGCTTTTGGTCCCAAATCTTTGGGGTTGCTTTTTCCAATAAACGTTGGTTACATTTCTTTATGTTATTTGTACCAGTAACCGGTTTGTGGATGAGTGCTCTTGGAGTAGTCGGTCTGGCCCTTAACCTACGTGCCTATGACTTCGTTTCTCAGGAAATCCGTGCAGCGGAAGATCCTGAATTTGAGACTTTCTACACCAAAAATATTCTCTTAAACGAAGGTATTCGTGCTTGGATGGCGGCTCAAGATCAGCCTCATGAAAACCTTATATTCCCTGAGGAGGTTCTACCCCGTGGAAACGCTCTT
>Quercus_nigra
ATGACTATAGCCCTTGGGAAAACCAAAGACGAAAATGATTTATTTGATATTATGGATGACTGGTTACGGAGGGACCGTTTCGTTTTTGTAGGTTGGTCCGGTCTATTGCTCTTTCCTTGTGCTTATTTCGCGTTAGGAGGTTGGTTTACAGGTACAACCTTTGTAACTTCATGGTATACACATGGATTGGCGAGTTCCTATTTGGAAGGCTGCAACTTCTTAACCGCGGCAGTTTCTACTCCTGCTAATAGTTTAGCACACTCTTTGTTGTTACTATGGGGTCCAGAAGCACAAGGAGATTTTACTCGTTGGTGTCAATTAGGCGGTCTGTGGACTTTTGTTGCTCTCCACGGCGCTTTCGGACTAATAGGTTTCATGTTACGTCAATTTGAACTTGCTCGATCTGTTCAATTGCGACCTTATAATGCAATCGCATTCTCTGCTCCAATTGCTGTTTTTGTTTCTGTATTCCTGATTTATCCGCTAGGTCAGTCTGGTTGGTTCTTTGCGCCCAGTTTTGGTGTCGCAGCTATATTTCGATTCATCCTCTTTTTCCAAGGGTTTCATAATTGGACATTGAACCCATTTCATATGATGGGGGTTGCCGGTGTATTGGGCGCTGCCCTTCTATGCGCTATTCATGGTGCTACCGTAGAAAATACTTTATTTGAAGATGGTGATGGCGCAAATACATTCCGTGCTTTTAACCCAACTCAAGCGGAAGAAACTTATTCAATGGTCACCGCTAACCGCTTTTGGTCCCAAATCTTTGGGGTTGCTTTTTCCAATAAACGTTGGTTACATTTCTTTATGTTATTTGTACCAGTAACCGGTTTATGGATGAGTGCTCTTGGAGTAGTCGGCTTGGCTCTGAACCTACGCGCCTATGACTTCGTTTCTCAGGAAATCCGTGCAGCGGAAGATCCTGAATTTGAGACGTTCTACACCAAAAATATTCTTTTAAATGAGGGCATTCGTGCTTGGATGGCGGCTCAAGATCAGCCTCATGAAAACCTTATATTCCCTGAGGAGGTTCTACCCCGTGGAAACGCTCTT
>Ricinus_communis
ATGACTATAGCCCTTGGTAAAACCAAAGACGAAAATGATTTATTTGATATTATGGATGACTGGTTACGGAGGGACCGTTTCGTTTTTGTAGGTTGGTCCGGTCTATTGCTCTTTCCTTGTGCCTATTTCGCCGTAGGGGGTTGGTTCACAGGTACAACCTTTGTAACCTCATGGTATACCCACGGATTGGCCAGTTCCTATTTGGAAGGTTGCAACTTCTTAACCGCCGCAGTTTCTACTCCTGCTAATAGTTTAGCACATTCTTTGTTATTACTATGGGGTCCTGAAGCACAAGGAGATTTTACTCGTTGGTGTCAATTAGGTGGTTTGTGGACTTTTGTTGCTCTCCACGGTGCTTTCGGGCTAATAGGTTTTATGTTACGTCAATTTGAACTTGCTCGATCTGTGCAATTGCGACCTTATAATGCAATCGCATTCTCTGGTCCAATTGCTGTTTTTGTTTCTGTATTCCTGATTTATCCACTAGGTCAGTCTGGTTGGTTTTTTGCGCCTAGTTTTGGTGTAGCAGCTATATTTCGATTCATCCTCTTTTTCCAAGGGTTTCATAACTGGACGCTGAACCCATTTCATATGATGGGAGTTGCCGGCGTATTGGGCGCTGCTCTGCTGTGCGCTATTCATGGTGCTACTGTAGAAAATACTTTATTTGAAGATGGTGATGGTGCAAATACATTCCGTGCTTTTAACCCAACTCAAGCTGAAGAAACTTATTCAATGGTCACCGCTAACCGCTTTTGGTCTCAAATCTTTGGGGTTGCTTTTTCCAATAAACGTTGGTTACATTTCTTTATGTTATTTGTACCCGTAACCGGTTTATGGATGAGCGCTCTTGGAGTAGTCGGTCTGGCTCTGAATCTACGTGCCTATGACTTCGTTTCTCAGGAAATTCGTGCAGCGGAAGATCCTGAATTTGAGACTTTCTACACTAAAAATATTCTCTTAAACGAAGGTATTCGGGCTTGGATGGCGGCTCAAGATCAGCCTCATGAAAACCTTATATTCCCTGAGGAGGTTCTACCACGTGGAAACGCTCTT
>Salix_babylonica
ATGACTATAGCACTTGGTAAAACCAAAGATGAAAATGATTTATTTGATATTATGGATGACTGGTTACGGAGGGACCGTTTCGTTTTTGTGGGTTGGTCCGGTCTATTGCTCTTTCCTTGTGCCTATTTTGCATTAGGGGGTTGGTTCACAGGTACAACCTTTGTAACCTCATGGTATACCCATGGATTGGCCAGTTCCTATTTGGAAGGTTGCAACTTCTTAACCGCCGCAGTTTCTACTCCTGCTAATAGTTTAGCCCATTCTTTATTATTACTATGGGGTCCTGAAGCACAAGGAGATTTTACTCGTTGGTGTCAATTAGGTGGCTTGTGGACTTTTGTTGCTCTCCACGGAGCTTTCGGACTAATAGGTTTTATGTTACGTCAATTTGAACTTGCTCGATCCGTGCAATTACGACCTTATAATGCAATCGCATTCTCTGGTCCAATTGCGGTTTTTGTTTCTGTATTCCTGATTTATCCACTAGGTCAGTCTGGTTGGTTCTTTGCGCCTAGTTTTGGCGTAGCAGCTATATTTCGATTCATCCTCTTTTTCCAAGGATTTCATAATTGGACACTGAACCCATTTCATATGATGGGAGTTGCCGGTGTATTGGGCGCTGCTCTGCTATGCGCTATTCATGGTGCTACTGTAGAAAATACTTTATTTGAAGATGGTGATGGTGCAAATACATTCCGTGCTTTTAACCCAACTCAAGCTGAAGAAACTTATTCCATGGTCACCGCCAACCGCTTTTGGTCCCAAATTTTTGGGGTTGCTTTTTCCAATAAACGTTGGTTACATTTCTTTATGTTATTTGTACCAGTAACCGGTTTATGGATGAGTGCTCTTGGAGTAGTTGGTCTGGCTCTGAACCTTCGTGCCTATGACTTCGTTTCTCAGGAAATCCGTGCAGCGGAAGATCCTGAATTTGAGACTTTCTATACTAAAAATATTCTTTTAAATGAAGGCATTCGTGCTTGGATGGCGGCTCAAGATCAGCCTCATGAAAACCTTATATTCCCTGAGGAGGTTCTACCCCGTGGAAACGCTCTT
>Sloanea_australis
ATGACTATAGCACTTGGTAAAACCAAAGACGAAAATGATTTATTTGATATTATGGATGACTGGTTACGAAGGGACCGTTTCGTTTTTGTAGGTTGGTCCGGTCTATTGCTCTTTCCCTGTGCCTATTTCGCCTTAGGGGGTTGGTTCACAGGTACAACCTTTGTAACTTCATGGTATACCCATGGATTGGCGAGTTCCTATTTGGAAGGCTGCAACTTCTTAACCGCCGCAGTTTCTACTCCTGCTAATAGTTTAGCACATTCTTTGTTGTTACTATGGGGTCCTGAAGCACAAGGAGATTTTACTCGTTGGTGTCAATTAGGCGGTCTGTGGACTTTTGTTGCTCTACACGGCGCTTTCGGACTAATAGGTTTCATGCTGCGTCAATTTGAACTTGCTCGATCTGTTCAATTGCGACCTTATAATGCAATCGCATTCTCTGCTCCAATTGCAGTTTTTGTTTCTGTATTCCTGATTTATCCACTAGGCCAGTCTGGTTGGTTCTTTGCGCCTAGTTTTGGTGTAGCAGCTATATTTCGATTCATCCTCTTTTTCCAAGGGTTTCATAATTGGACATTGAATCCATTTCATATGATGGGAGTTGCCGGTGTATTGGGCGCTGCTTTGCTATGCGCTATTCATGGTGCTACCGTAGAAAATACTTTATTTGAAGATGGTGATGGTGCAAATACATTCCGTGCTTTTAACCCAACTCAAGCTGAAGAAACTTATTCAATGGTCACTGCTAACCGCTTTTGGTCCCAAATCTTTGGGGTTGCTTTTTCCAATAAACGTTGGTTACATTTCTTTATGTTATTTGTACCAGTAACCGGTTTATGGATGAGCGCTCTTGGAGTAGTCGGTCTGGCTCTGAATCTACGTGCCTATGACTTCGTTTCTCAGGAAATTCGTGCAGCGGAAGATCCTGAATTTGAGACTTTCTACACCAAAAATATTCTCTTAAACGAAGGTATTCGTGCTTGGATGGCGGCTCAAGATCAGCCTCATGAAAACCTTATATTCCCTGAGGAGGTTCTACCCCGTGGAAACGCTCTT
>Spondias_tuberosa
ATGACTATAGCCCTTGGTAAAACCAAAGATGAAAATGATTTATTTGATATTATGGATGACTGGTTACGGAGGGACCGTTTCGTTTTTGTAGGTTGGTCCGGCCTGTTGCTCTTTCCTTGTGCCTATTTCGCTTTAGGGGGCTGGTTCACAGGCACAACCTTTGTCACTTCATGGTATACCCATGGATTGGCCAGTTCCTATTTGGAAGGCTGCAACTTCTTAACTGCCGCAGTTTCTACTCCTGCTAATAGTTTAGCACACTCTTTGTTGTTACTATGGGGTCCTGAAGCACAAGGGGATTTTACTCGTTGGTGTCAATTAGGCGGTCTTTGGACTTTTGTTGCTCTACACGGTGCTTTCGGACTAATAGGTTTCATGTTACGTCAATTTGAACTTGCTCGATCTGTTCAATTGCGGCCTTATAATGCAATAGCATTCTCTGGTCCAATTGCTGTTTTTGTTTCTGTATTCCTGATTTATCCACTAGGTCAGTCTGGTTGGTTCTTTGCGCCTAGTTTTGGTGTAGCAGCTATATTTCGATTCATCCTTTTTTTCCAAGGTTTTCATAATTGGACATTGAACCCATTTCATATGATGGGAGTTGCCGGTGTATTGGGCGCTGCTCTGTTATGCGCTATTCATGGTGCTACCGTAGAAAATACTTTATTTGAAGATGGTGATGGTGCAAATACATTCCGTGCTTTTAACCCAACTCAAGCCGAAGAAACTTATTCAATGGTCACCGCTAACCGCTTTTGGTCCCAAATCTTTGGGGTTGCTTTTTCCAATAAACGTTGGTTACATTTCTTTATGTTATTTGTACCAGTAACTGGTTTATGGATGAGTGCTCTTGGAGTAGTCGGTCTGGCTCTGAACCTACGTGCTTATGACTTCGTTTCCCAGGAAATCCGTGCAGCGGAAGATCCTGAATTTGAGACTTTCTACACCAAAAATATTCTTTTAAACGAGGGTATTCGTGCTTGGATGGCGGCTCAAGATCAGCCTCATGAAAACCTTATATTCCCTGAGGAGGTTCTACCCCGTGGAAACGCTCTT
>Staphylea_colchica
ATGACTATAGCCCTTGGTAAAACCAAAGACGAAAATGATTTATTTGATATTATGGATGACTGGTTACGGAGGGACCGTTTCGTTTTTGTCGGTTGGTCCGGTCTATTGCTCTTTCCTTGTGCCTATTTTGCTTTAGGGGGTTGGTTCACAGGTACAACCTTTGTAACTTCATGGTATACCCATGGATTGGCCAGTTCCTATTTGGAAGGCTGCAACTTCTTAACCGCCGCAGTTTCTACTCCTGCGAATAGTTTAGCGCATTCGTTATTGTTACTATGGGGTCCTGAAGCACAAGGAGATTTTACTCGTTGGTGTCAATTAGGCGGTCTGTGGACTTTTGTTGCTCTCCACGGCGCTTTCGGGCTAATAGGTTTCATGTTACGTCAATTTGAACTTGCTCGATCTGTTCAATTGCGACCTTATAATGCAATCGCATTCTCTGCTCCAATTGCGGTTTTTGTTTCTGTATTCCTGATTTATCCACTAGGTCAGTCTGGTTGGTTCTTTGCGCCTAGTTTTGGTGTAGCAGCTATATTTCGATTCATCCTCTTTTTCCAAGGATTTCATAATTGGACATTGAACCCGTTTCATATGATGGGAGTTGCCGGTGTATTGGGCGCTGCTCTGTTATGCGCTATTCATGGTGCTACCGTAGAAAATACTTTATTTGAAGATGGTGATGGCGCAAATACATTCCGTGCTTTTAACCCAACTCAAGCTGAAGAAACTTATTCAATGGTTACCGCTAACCGCTTTTGGTCCCAAATCTTTGGGGTTGCTTTTTCCAATAAACGTTGGTTACATTTCTTTATGTTATTTGTACCAGTAACCGGTTTATGGATGAGTGCTCTTGGAGTGGTCGGTCTGGCTCTGAACCTACGTGCCTATGACTTCGTTTCCCAGGAAATCCGTGCAGCAGAAGATCCTGAATTTGAGACTTTCTACACCAAAAATATTCTCTTAAACGAAGGTATTCGTGCTTGGATGGCGGCTCAAGATCAGCCTCATGAAAACCTTATATTCCCTGAGGAGGTTCTACCCCGTGGAAACGCTCTT
>Tetraena_mongolica
ATGACTATAGCCCTTGGTAAAACCAAAGAAAAAAATGATTTATTTGATATTATGGATGACTGGTTACGCAGGGACCGTTTCGTTTTTGTAGGTTGGTCCGGCCTATTGCTCTTTCCTTGTGCCTATTTTGCTGTAGGGGGTTGGTTTACGGGTACAACCTTTGTAACTTCATGGTATACCCATGGATTGGCTAGTTCCTATTTGGAAGGTTGTAACTTCTTAACCGCTGCAGTTTCTACTCCTGCTAATAGTTTAGCACATTCTTTGTTGTTACTATGGGGTCCTGAAGCACAAGGAGACTTTACTCGTTGGTGTCAATTAGGTGGTCTGTGGACTTTTGTTGCTCTACACGGTGCTTTTGGACTAATAGGTTTCATGTTACGCCAATTTGAACTTGCTAGATCGGTTCAATTGCGTCCTTATAATGCAATCGCATTCTCTGGTCCAATTGCTGTTTTTGTTTCTGTATTCCTGATTTATCCCCTAGGTCAGTCTGGTTGGTTCTTTGCACCTAGTTTCGGTGTAGCAGCTATCTTTCGATTCATACTATTTTTCCAAGGTTTTCATAATTGGACATTAAACCCATTTCATATGATGGGAGTTGCTGGTGTATTGGGAGCTGCTTTGCTATGCGCTATTCATGGTGCTACCGTAGAAAATACTTTATTTGAAGATGGTGATGGTGCAAACACATTCCGTGCTTTTAATCCAACTCAAGCTGAAGAAACTTATTCAATGGTAACCGCTAACCGCTTTTGGTCCCAAATCTTTGGGGTTGCTTTTTCTAATAAACGTTGGTTACATTTCTTTATGTTATTTGTACCAGTAACTGGTTTATGGATGAGTGCTCTTGGAGTAGTTGGTCTGGCTCTGAACCTACGCGCCTATGACTTCGTTTCTCAGGAAATCCGTGCAGCGGAAGATCCTGAATTTGAAACTTTCTACACAAAAAATATCCTATTAAACGAAGGTATTCGTGCTTGGATGGCAGCTCAAGATCAGCCTCATGAAAACCTTATATTCCCTGAGGAGGTTCTACCACGTGGAAACGCTCTT
>Vitis_acerifolia
ATGACTATAGCCCTTGGTAAAACCAAAGACGAAAGCGATTTATTTGATATTATGGATGACTGGTTACGGAGGGACCGTTTCGTTTTTGTAGGTTGGTCCGGTCTATTGCTCTTTCCTTGTGCCTATTTCGCTTTGGGGGGTTGGTTCACAGGTACAACCTTTGTAACTTCATGGTATACCCATGGATTGGCTAGTTCCTATTTGGAAGGTTGCAATTTCTTAACCGCCGCAGTTTCTACCCCTGCTAATAGTTTAGCACATTCTTTATTGTTACTATGGGGTCCTGAAGCACAAGGAGATTTTACTCGTTGGTGTCAATTAGGTGGTCTGTGGACTTTTGTTGCTCTTCATGGCGCTTTCGGACTAATAGGTTTCATGTTACGTCAATTCGAACTTGCTCGATCTGTTCAATTGCGACCTTATAATGCAATCGCATTCTCTGCTCCAATCGCTGTTTTTGTTTCTGTATTCCTAATTTATCCACTAGGTCAGTCTGGTTGGTTCTTTGCGCCTAGTTTTGGTGTAGCAGCTATATTTCGATTCATCCTCTTTTTCCAAGGGTTTCATAATTGGACGTTGAACCCATTTCATATGATGGGAGTTGCCGGTGTATTGGGCGCTGCTCTGCTATGCGCTATTCATGGTGCTACCGTAGAAAATACTTTATTTGAAGATGGTGATGGTGCAAATACATTCCGGGCTTTTAATCCAACTCAAGCTGAAGAAACTTATTCAATGGTCACCGCTAACCGCTTTTGGTCCCAAATCTTTGGGGTTGCTTTTTCCAATAAACGTTGGTTACATTTCTTTATGTTATTTGTACCAGTAACCGGTTTATGGATGAGTGCTCTTGGAGTAGTCGGTCTGGCTCTGAACTTACGTGCCTATGACTTCGTTTCCCAGGAAATCCGTGCAGCGGAAGATCCTGAATTTGAGACTTTCTACACCAAAAATATTCTCTTAAACGAAGGTATTCGTGCTTGGATGGCGGCTCAAGATCAGCCTCATGAAAACCTTATATTCCCTGAGGAGGTTCTACCCCGTGGAAACGCTCTT
>Viviania_marifolia
ATGACTCTAGCCCTTGGTAAGACCAAAGACGAAAAAGATTTATTTGATATTATGGATGACTGGTTACGCCGGGACCGCTTCGTTTTTGTGGGTTGGTCCGGTCTATTGCTCTTTCCTTGTGCCTATTTCGCCGTCGGGGGTTGGTTCACAGGTACAACTTTTGTAACTTCATGGTATACCCATGGATTAGCCAGTTCCTATTTGGAGGGCTGTAACTTCTTAACCGCCGCCGTTTCGACCCCTGCTAATAGCTTAGCGCATTCTTTGTTGTTACTATGGGGTCCCGAAGCACAAGGGGATTTTACTCGTTGGTGTCAACTAGGCGGTCTGTGGACTTTTGTTGCTCTTCACGGCGCTTTCGGACTAATAGGTTTCATGTTACGTCAATTTGAACTTGCTCGATCTGTTCAATTGCGGCCTTATAATGCAATCGCATTCTCTGGTCCAATTGCTGTTTTTGTTTCTGTATTTCTGATTTATCCACTAGGCCAATCTGGGTGGTTCTTTGCGCCCAGTTTTGGTGTAGCAGCTATATTTCGATTTATCCTCTTTTTCCAAGGTTTTCATAATTGGACGTTGAATCCATTTCATATGATGGGAGTCGCCGGTGTATTAGGCGCGGCTTTGCTGTGTGCTATTCACGGTGCTACCGTAGAAAATACTTTATTTGAAGATGGTGATGGTGCAAATACATTCCGTGCTTTTAACCCAACTCAAGCTGAAGAAACTTATTCAATGGTCACCGCTAACCGCTTTTGGTCTCAAATCTTTGGGGTTGCTTTTTCCAATAAACGTTGGTTACATTTCTTTATGTTATTTGTACCAGTAACCGGTTTATGGATGAGTGCTCTTGGAGTAGTCGGTCTGGCTTTGAACCTGCGTGCCTATGATTTCGTTTCTCAGGAAATACGCGCAGCCGAAGATCCCGAATTTGAGACTTTCTACACTAAAAATATTCTCTTAAACGAAGGTATTCGTGCTTGGATGGCGGCTCAAGATCAGCCTCATGAAAACCTTATATTCCCTGAGGAGGTTCTACCCCGTGGAAACGCTCTT
