# Supplementary material for: ­Complete plastid genome sequences of two species of the Neotropical genus Brunellia (Brunelliaceae)
Source: PeerJ. 2020 Jan 28;8:e8392. doi: 10.7717/peerj.8392 (PMC6993752; doi:10.7717/peerj.8392)
Supplement: Supplemental Information 2 [file peerj-08-8392-s002.zip › Alignments/PSBE.fasta]

>Aquilaria_yunnanensis
ATGTCTGGAAGCACAGGAGAACGTTCTTTTGCTGATATTATTACCAGTATTCGATACTGGGTCATTCATAGCATTACTATACCTTCCCTATTCATTGCGGGTTGGTTATTCGTCAGCACAGGTTTAGCTTATGATGTGTTTGGAAGCCCTCGTCCGAACGAGTATTTTACAGAGAGTCGACAAGGAATTCCATTAATAACCGGTCGTTTTGATCCTTTGGAACAACTCGATGAATTTAGTAGA
>Arabidopsis_thaliana
ATGTCTGGAAGCACAGGAGAACGTTCTTTTGCTGATATTATTACCAGTATTCGATACTGGGTCATTCATAGCATTACTATACCTTCCCTATTCATTGCGGGCTGGTTATTCGTCAGCACCGGTTTAGCTTACGATGTGTTCGGGAGCCCTCGTCCAAACGAGTATTTTACAGAGAGCCGACAAGGCATTCCATTAATAACAGGCCGTTTTGATCCTTTGGAACAACTCGATGAATTTAGTAGA
>Arabis_alpina
ATGTCTGGAAGCACAGGAGAACGTTCTTTTGCTGATATTATTACCAGTATTCGATACTGGGTCATTCATAGCATTACTATACCTTCCCTATTCATTGCGGGCTGGTTATTCGTCAGCACCGGCTTAGCTTACGATGTGTTTGGGAGCCCTCGTCCAAACGAGTATTTTACAGAGAGCCGACAAGGCATTCCATTAATAACAGGCCGTTTTGATCCTTTGGAACAACTCGACGAATTTAGTAGA
>Arachis_hypogaea
ATGTCTGGAAGCACCGGAGAACGTTCTTTTGCTGATATTATTACCAGTATTCGATACTGGATTATTCATAGCATTACTATACCCTCCCTATTCATTGCGGGTTGGTTATTTGTCAGCACGGGTTTAGCTTACGATGTTTTTGGAAGCCCTCGGCCAAACGAGTATTTTACGGAGAACCGACAAGGAATTCCATTAATAACTGGCCGTTTTGATCCTTTGGACCAACTTGATGAATTTAGTAGA
>Averrhoa_carambola
ATGTCTGGAAGCACAGGAGAACGTTCTTTTGCTGATATTATTACCAGTATTCGATACTGGGTCATTCATAGCATTACTATACCTTCCCTATTCATTGCGGGTTGGTTATTCGTCAGCACAGGTTTAGCTTACGATGTATTTGGAAGTCCTCGTCCAAATGAATATTTTACAGAGAGCCGACAAGGAATTCCATTAATAACTGGACGTTTTGATTCTTTGGAACAACTCAATGAATTTAGTAGA
>Brunellia_antioquensis
ATGTCTGGAAGCACAGGAGAACGTTCTTTTGCTGATATTATTACCAGTATTCGATACTGGGTCATTCATAGCATTACTATACCTTCCCTATTCATTGCGGGTTGGTTATTCGTCAGCACGGGTTTAGCTTACGATGTATTTGGAAGTCCTCGCCCAAACGAATATTTTACAGAGAGCCGACAAGGAATTCCATTAATAACTGGCCGTTTTGATTCTTTGGAACAACTCGATGAATTTAGTAGA
>Brunellia_trianae
ATGTCTGGAAGCACAGGAGAACGTTCTTTTGCTGATATTATTACCAGTATTCGATACTGGGTCATTCATAGCATTACTATACCTTCCCTATTCATTGCGGGTTGGTTATTCGTCAGCACGGGTTTAGCTTACGATGTATTTGGAAGTCCTCGCCCAAACGAATATTTTACAGAGAGCCGACAAGGAATTCCATTAATAACTGGCCGTTTTGATTCTTTGGAACAACTCGATGAATTTAGTAGA
>Bulnesia_arborea
ATGTCTGGAAGTACAGGAGAACGTTCTTTTGCTGATATTATTACTAGTATTCGATATTGGGTCATTCATAGCATTACTATACCTTCCCTATTCATTGCGGGTTGGCTATTTGTCAGCACGGGTTTAGCTTATGATGTATTTGGAAGCCCTCGCCCAAACGAATATTTTACAGAGAGCAGACAAGGAATTCCATTAATAACTGAACGTTTTGATTCTTTGGAACAACTGAATGAATTTAGTAGA
>Carica_papaya
ATGTCTGGAAGCACAGGAGAACGTTCTTTTGCTGATATTATTACCAGTATTCGATACTGGGTCATTCATAGCATTACTATACCTTCCCTATTCATTGCGGGTTGGTTATTCGTCAGCACGGGTTTAGCTTACGATGTGTTTGGAAGCCCTCGTCCAAACGAGTATTTTACAGAGAGCCGACAAGGAATTCCATTAATAACTGGCCGTTTTGATTCTTTGGACCAACTCGACGAATTTAGTAGA
>Castanea_mollissima
ATGTCTGGAAGCACAGGAGAACGTTCTTTTGCTGATATTATTACCAGTATTCGATACTGGGTCATTCATAGCATTACTATACCTTCCCTTTTCATTGCGGGTTGGTTATTCGTCAGCACGGGTTTAGCTTACGATGTATTTGGAAGCCCTCGTCCAAACGAGTATTTTACAGAGAGTCGACAAGGAATTCCATTAATAACTGGCCGTTTTGATCCTTTGGAACAACTCGATGGATTTAGTAGA
>Catha_edulis
ATGTCTGGAAGCACAGGAGAACGTTCTTTTGCTGATATTATTACCAGTATTCGATACTGGGTCATTCATAGCATTACTATACCTTCCCTATTCATTGCGGGTTGGTTATTCGTCAGCACGGGATTAGCTTACGATGTATTTGGAAGCCCCCGTCCAAACGAGTATTTTACAGAGAGCCGACAAGGAATTCCATTAATAACTGGCCGTTTTGATCCTTTGGAACAGCTTGATAAATTAAGTAGA
>Ceratopetalum_apetalum
ATGTCTGGAAGCACAGGAGAACGTTCTTTTGCTGATATTATTACCAGTATTCGATACTGGGTCATTCATAGCATTACTATACCTTCCCTATTCATTGCGGGTTGGTTATTCGTCAGCACGGGTTTAGCTTACGATGTATTTGGAAGTCCTCGCCCAAACGAATATTTTACAGAGAGCCGACAAGGAATTCCATTAATAACTGGCCGTTTTGATTCTTTGGAACAACTCGATGAATTTAGTAGA
>Citrus_sinensis
ATGTCTGGAAGCACAGGAGAACGTTCTTTTGCTGATATTATTACCAGTATTCGATACTGGGTCATTCATAGCATTACTATACCTTCCCTATTCATTGCGGGTTGGTTATTCGTCAGCACGGGGTTAGCTTATGATGTGTTTGGAAGCCCCCGGCCAAACGAGTATTTTACAGAGAGCCGGCAAGGAATTCCATTAATAACCGGCCGTTTTGATTCTTTGGAACAACTCAATGAATTTAGTAGA
>Cucumis_melo
ATGTCTGGAAGCACAGGAGAACGTTCTTTTGCTGATATTATCACCAGTATTCGATACTGGGTCATTCATAGCATTACTATACCTTCTCTATTCATTGCAGGTTGGTTATTCGTCAGCACGGGTTTAGCTTACGATGTTTTTGGAAGCCCTCGTCCAAATGAGTATTTTACAGAGAGCCGACAAGGAATTCCATTAATAACTGGCCGTTTTGATTCTTTGGAACAACTCGATGAATTTAGTAGA
>Eucalyptus_grandis
ATGTCTGGAAGCACAGGAGAACGTTCTTTTGCTGATATTATTACCAGTATTCGATACTGGGTTATTCATAGTATTACTATACCTTCCCTATTCATTGCGGGTTGGTTATTCGTCAGCACGGGTTTAGCTTATGATGTGTTTGGAAGCCCTCGTCCAAACGAATATTTTACAGAGAGCCGACAAGGAATTCCATTAATAACTGGCCGTTTTGACCCTTTGGAACAACTCGATGAATTTAGTAGA
>Euonymus_japonicus
ATGTCTGGAAGCACAGGAGAACGTTCTTTTGCTGATATTATTACCAGTATTCGATACTGGGTCATTCATAGCATTACTATACCTTCCCTATTCATTGCGGGTTGGTTATTCGTCAGCACGGGATTAGCTTACGATGTATTTGGAAGCCCCCGCCCAAACGAGTATTTTACAGAAAGCCGACAAGGAATTCCATTAATAACTGGCCGTTTTGATCCTTTGGAACAACTTGATAAATTAAGTAGA
>Ficus_racemosa
ATGTCTGGAAGCACAGGAGAACGTTCTTTTGCTGATATTATTACCAGTATTCGCTACTGGGTCATTCATAGCATTACTATACCTTCCCTATTCATTGCGGGTTGGTTATTTGTCAGCACGGGTTTAGCTTACGATGTATTTGGAAGCCCCCGTCCAAACGAGTATTTTACAGAGAGCCGACAAGGAATTCCATTAATAACTGGCCGTTTTGATCCTTTGGAACAACTCGATGAATTTAGTAGA
>Glycine_max
ATGTCTGGAAGCACAGGAGAACGTTCTTTTGCTGATATTATTACCAGTATCCGATACTGGATTATTCATAGCATTACTATACCCTCCCTATTCATTGCAGGTTGGTTATTTGTCAGCACGGGTCTAGCTTACGATGTTTTTGGAAGCCCCCGCCCAAACGAATATTTTACAGAGAGCCGACAAGGAATTCCATTAATAACTGGCCGTTTTGATCCTTTGGAACAACTTGATGAATTTAGTAGA
>Gossypium_arboreum
ATGTCTGGAAGCACAGGAGAACGTTCTTTTGCTGATATTATTACCAGTATTCGATACTGGGTCATTCATAGTATTACTATACCTTCCCTATTCATCGCGGGTTGGTTATTCGTCAGCACAGGTTTAGCTTATGATGTGTTTGGAAGCCCTCGTCCAAACGAGTATTTTACAGAGAGCCGACAAGGAATTCCATTAATAACTGGCCGTTTTGATTCTTTGGAACAACTCGATGAATTTAGTAGA
>Heritiera_angustata
ATGTCTGGAAGCACAGGAGAACGTTCTTTTGCTGATATTATTACCAGTATTCGATACTGGGTCATTCATAGTATTACTATACCTTCCCTATTCATTGCGGGTTGGTTATTCGTCAGCACAGGTTTAGCTTATGATGTGTTTGGAAGCCCTCGTCCAAACGAGTATTTTACAGAGAGCCGACAAGGAATTCCATTAATAACTGGCCGTTTTGATTCTTTGGAACAACTCGATGAATTTAGTAGA
>Heuchera_sanguinea
ATGTCTGGAAGCACAGGAGAACGTTCTTTTGCTGATATTATCACTAGTATTCGATACTGGGTCATTCATAGCATTACTATACCCTCCCTATTCATTGCGGGTTGGTTATTCGTCAGCACGGGTTTAGCTTACGATGTGTTTGGAAGCCCTCGGCCAAACGAGTATTTTACAGAGAGCCGACAAGGAATTCCATTAATAACTGGCCGTTTTGATTCTTTGGAACAACTCGATGAATTTAGTAGA
>Jatropha_curcas
ATGTCTGGAAGCACAGGAGAACGTTCTTTTGCTGATATTATTACCAGTATTCGATATTGGGTCATTCATAGCATTACTATACCTTCCCTATTCATTGCAGGTTGGTTATTCGTCAGCACGGGTTTAGCTTACGATGTATTTGGAAGCCCTCGTCCAAATGAATATTTTACAGAGAGCCGACAAGGAATTCCATTAATAACTGGCCGTTTTGATCCTTTGGAACAACTCGATGAATTTAGTAAA
>Larrea_tridentata
ATGTCTGGAAGTACAGGAGAACGTTCTTTTGCTGATATTATTACTAGTATTCGATATTGGGTCATTCATAGCATTACTATACCTTCCTTATTCATTGCAGGTTGGTTATTTGTCAGCACGGGGTTAGCTTATGATGTATTTGGAAGCCCTCGCCCAAACGAATATTTTACAGAGAGCAGACAAGGAATTCCATTAATAACTGAACGTTTTGATTCTTTGGAACAACTCAATGAATTTAGTAGA
>Liquidambar_styraciflua
ATGTCTGGAAGCACAGGAGAACGTTCTTTTGCTGATATTATTACCAGTATTCGATACTGGGTCATTCATAGCATTACTATACCCTCCCTATTCATTGCGGGTTGGTTATTCGTCAGCACGGGTTTAGCTTACGATGTGTTTGGAAGCCCTCGGCCAAACGAGTATTTTACAGAGAGCCGACAAGGAATTCCATTAATAACTGGCCGTTTTGATCCTTTGGAACAACTCGATGAATTTAGTAGA
>Manihot_esculenta
ATGTCTGGAAGCACAGGAGAACGTTCTTTTGCTGATATTATTACCAGTATTCGATATTGGGTCATTCATAGCATTACTATACCTTCCCTATTCATTGCAGGTTGGTTATTCGTCAGTACGGGTTTAGCTTACGATGTATTTGGAAGTCCTCGTCCAAATGAATATTTTACCGAAAGCCGACAAGGAATTCCATTAATAACTGGCCGTTTTGATCCTTTGGAACAACTCGATGAATTTAGTAAA
>Morus_indica
ATGTCTGGAAGCACAGGAGAACGTTCTTTTGCTGATATTATTACCAGTATTCGCTACTGGGTCATTCATAGCATTACTATACCTTCCCTATTCATTGCGGGTTGGTTATTTGTCAGCACGGGTTTAGCTTACGATGTATTTGGAAGCCCCCGTCCAAATGAGTATTTTACAGAGAGCCGACAAGGAATTCCATTAATAACTGGCCGTTTTGATCCTTTGGAACAACTCGATGAATTTAGTAGA
>Oenothera_parviflora
ATGTCTGGAAGCACAGGAGAACGTTCTTTTGCTGATATTATTACCAGTATTCGATACTGGGTTATTCATAGCATTACTATACCCTCCCTATTCATTGCGGGTTGGTTATTCGTCAGCACGGGTTTAGCTTACGATGTGTTTGGAAGCCCTCGTCCAAACGAATATTTTACAGAGAGCCGACAAGGAATTCCATTAATAACTGGCCGTTTTGACTCTTTGGAACAACTCGACGAATTTAGTAGA
>Oxalis_latifolia
ATGTCTGGAAGCACAGGAGAACGTTCTTTTGCTGATATTATTACCAGTATTCGATACTGGGTCATTCATAGCATTACTATACCTTCCCTATTTATTGCGGGTTGGTTATTCGTCAGCACGGGTTTAGCTTACGATGTATTTGGAAGTCCTCGTCCAAATGAATATTTTACAGAGAGCCGACAAGGAATTCCATTAATAACTGGCCGTTTTGATTCTTTGGAACAACTCAATGAATTTAGTAGA
>Parnassia_brevistyla
ATGTCTGGAAGCACAGGAGAACGTTCTTTTGCTGATATTATTACCAGTATTCGATACTGGGTCATTCATAGCATTACAATACCTTCCCTATTCATTGCAGGTTGGTTATTTGTAAGCACGGGACTAGCTTACGATGTATTTGGAAGCCCTCGCCCCAACGAGTATTTTACAGAGACCCGACAAGGAATTCCATTAATAACTGGCCGTTTTGATTCTTTGGAAGAACTCGATAAATTTAGTAGA
>Passiflora_biflora
ATGTCTGGAAGCACAGGAGAACGTTCTTTTGCCGATATTATTACCAGTATTCGATATTGGGTCATTCATAGCATTACTATACCTTCCCTATTCATTGCGGGTTGGTTATTCGTCAGCACAGGTTTAGCTTATGATGTCTTTGGCAGCCCTCGTCCAAATGAATATTTTACAGAGAACCGACAAGGAATTCCCTTAATAACTGGCCGTTTTGATCCTTTGGAACAACTCGATGAATTTAGTAAA
>Pelargonium_quercifolium
ATGTCTGGAAGCACAGGAGAACGTTCTTTTGCGGATATTATTACCAGTATTCGATACTGGGTCATTCATAGCATTACTATACCCTCCCTATTCATTGCGGGTTGGTTATTCGTCAGCACGGGATTGGCTTATGATGTGTTTGGAAGTCCTCGTCCAAACGAGTATTTTACAGAAAGCCGACAAGGAATTCCATTAATAACTGGCCGTTTTGATCCTTTGGAACAACTCGACGAATTTAGTAGA
>Pentactina_rupicola
ATGTCTGGAAGCACAGGAGAACGTTCTTTTGCTGATATTATTACCAGTATTCGATACTGGGTCATTCATAGCATTACTATACCTTCCTTATTTATTGCGGGTTGGTTATTCGTCAGCACGGGTTTAGCTTACGATGTATTTGGAAGCCCTCGTCCAAACGAGTATTTTACAGAAAGCCGACAAGGAATTCCATTAATAACAGGCCGTTTTGATCCTTTGGAACAACTCGATGAATTTAGTAGA
>Populus_alba
ATGTCTGGAAGCACAGGAGAACGTTCTTTTGCTGATATTATTACCAGTATTCGATATTGGGTCATTCATAGCATTACTATACCTTCCCTATTCATTGCAGGTTGGTTATTCGTCAGCACAGGTTTAGCTTATGATGTATTTGGGAGCCCTCGTCCAAATGAATATTTTACAGAGAGCCGACAAGGAATTCCCTTAATAACTGGCCGTTTTGATCCTTTGGAACAACTTGATGAATTTAGTAGA
>Prunus_persica
ATGTCTGGAAGCACAGGAGAACGTTCTTTTGCTGATATTATTACCAGTATTCGATACTGGGTCATTCATAGCATTACTATACCTTCCTTATTTATTGCGGGTTGGTTATTCGTCAGCACGGGTTTAGCTTACGATGTATTTGGAAGCCCTCGTCCAAACGAGTATTTTACAGAAAGCCGACAAGGAATTCCATTAATAACAGGCCGTTTTGATCCTTTGGAACAACTCGATGAATTTAGTAGA
>Quercus_nigra
ATGTCTGGAAGCACAGGAGAACGTTCTTTTGCTGATATTATTACCAGTATTCGATACTGGGTCATTCATAGCATTACTATACCTTCCCTTTTCATTGCGGGTTGGTTATTCGTCAGCACGGGTTTAGCTTACGATGTATTTGGAAGCCCTCGTCCAAACGAGTATTTTACAGAGAGTCGACAAGGAATTCCATTAATAACTGGCCGTTTTGATCCTTTGGAACAACTCGATGAATTTAGTAGA
>Ricinus_communis
ATGTCTGGAAGCACAGGAGAACGTTCTTTTGCTGATATTATTACCAGTATTCGATATTGGGTCATTCATAGCATTACTATACCTTCCCTATTCATTGCAGGTTGGTTATTCGTCAGCACGGGTTTAGCTTATGATGTATTTGGGAGCCCTCGTCCAAATGAATATTTTACAGAGAGCCGACAGGGAATTCCATTAATAACTGGCCGTTTTGATCCTTTGGAACAACTCGATGAATTTAGTAAA
>Salix_babylonica
ATGTCTGGAAGCACAGGAGAACGTTCTTTTGCTGATATTATTACCAGTATTCGATATTGGGTCATTCATAGCATTACTATACCTTCCCTATTCATTGCAGGTTGGTTATTCGTCAGCACAGGTTTAGCTTATGATGTATTTGGAAGCCCTCGTCCAAATGAATATTTTACAGAGAGCCGACAAGGAATTCCCTTAATAACTGGCCGTTTTGATCCTTTGGAACAACTTGATGAATTTAATAGA
>Sloanea_australis
ATGTCTGGAAGCACAGGAGAACGTTCTTTTGCTGATATTATTACCAGTATTCGATACTGGGTCATTCATAGCATTACTATACCTTCCCTATTCATTGCGGGTTGGTTATTCGTCAGCACGGGTTTAGCTTACGATGTATTTGGAAGTCCTCGTCCAAACGAATATTTTACAGAGAGCCGACAAGGAATTCCATTAATAACTGGCCGTTTTGATTCTTTGGAACAACTCGATGAATTTAGTAGA
>Spondias_tuberosa
ATGTCTGGAAGCACAGGAGAACGTTCTTTTGCTGATATTATTACCAGTATTCGATACTGGGTCATTCATAGCATTACTATACCTTCCCTATTCATTGCGGGTTGGTTATTCGTCAGCACGGGTTTAGCTTACGATGTGTTTGGGAGCCCTCGTCCAAACGAGTATTTTACAGAGAGACGCCAAGGAATTCCATTAATAACCGGCCGTTTTGATTCTTTGGAGCAACTCGATGAATTTAGTAGA
>Staphylea_colchica
ATGTCTGGAAGCACAGGAGAACGTTCTTTTGCTGATATTATTACCAGTATTCGATACTGGGTCATTCATAGCATTACTATTCCTTCCCTATTCATTGCGGGTTGGTTATTCGTCAGCACGGGTTTAGCTTACGATGTGTTTGGAAGCCCTCGTCCAAACGAGTATTTTACAGAGAGCCGGCAAGGAATTCCATTAATAACTGGCCGTTTTGATTCTTTGGAACAACTCGATGAATTTAGTAGA
>Tetraena_mongolica
ATGTCTGGAAGTACAGGAGAACGTTCTTTTGCTGATATTATTACCAGTATTCGATACTGGGTCATTCATAGTATTACTATACCTTCCCTCTTCATTGCGGGTTGGTTATTTGTCAGCACGGGTTTAGCTTATGATGTATTTGGAAGCCCTCGCCCAAACGAATATTTTACAGAGAGCCGACAAGGGATTCCATTAATAACTGAACGTTTTGATTCTTTGGAACAACTCGATGAATTTAGTAGA
>Vitis_acerifolia
ATGTCTGGAAGCACAGGAGAACGTTCTTTTGCTGATATTATTACCAGTATTCGATACTGGGTCATTCATAGCATTACTATACCTTCCCTATTCATTGCGGGTTGGTTATTCGTCAGCACGGGTTTAGCTTACGATGTGTTTGGAAGTCCTCGGCCAAACGAGTATTTTACAGAGAGCCGACAAGGAATTCCATTAATAACCGGCCGTTTTGATCCTTTGGAACAACTCGATGAATTTAGTAGA
>Viviania_marifolia
ATGTCTGGAAGCACAGGAGAACGTTCTTTTGCTGATATTATTACCAGTATTAGATACTGGGTCATTCATAGCATTACTATACCCTCCCTATTCATTGCGGGTTGGTTATTTGTCAGCACGGGTTTAGCTTACGATGTGTTTGGAAGTCCTCGCCCAAATGAGTATTTTACAGAGAGCCGACAAGGAATTCCATTAATAACCGGCCGTTTTGATCCTTTGGAGCAACTCGATGAATTTAGTAGA
