# Supplementary material for: ­Complete plastid genome sequences of two species of the Neotropical genus Brunellia (Brunelliaceae)
Source: PeerJ. 2020 Jan 28;8:e8392. doi: 10.7717/peerj.8392 (PMC6993752; doi:10.7717/peerj.8392)
Supplement: Supplemental Information 2 [file peerj-08-8392-s002.zip › Alignments/PSBF.fasta]

>Aquilaria_yunnanensis
ATGACCATAGATCGAACCTATCCAATTTTTACAGTGCGATGGTTGGCTGTTCACGGACTGGCCGTACCTACCGTTTTTTTTTTGGGGGCAATATCAGCAATGCAGTTCATCCAACGA
>Arabidopsis_thaliana
ATGACTATAGATAGGACCTATCCAATTTTTACAGTGCGCTGGTTGGCTGTTCATGGACTAGCTGTACCTACCGTTTCTTTTTTGGGGTCAATATCAGCAATGCAGTTCATCCAACGA
>Arabis_alpina
ATGACTATAGATAGGACCTATCCAATTTTTACAGTGCGCTGGTTGGCTGTTCATGGACTAGCTGTACCTACCGTTTCTTTTTTGGGGTCAATATCAGCAATGCAGTTCATCCAACGA
>Arachis_hypogaea
ATGACCATAGATAGGACCTATCCAATTTTTACAGTACGATGGTTGGCTGTTCACGGACTAGCAGTACCCACTGTTTCTTTTTTGGGATCAATATCAGCAATGCAGTTCATCCAACGA
>Averrhoa_carambola
ATGACCATAGATCGAACCTATCCAATTTTTACAGTGCGATGGTTGGCTGTTCACGGACTAGCTGTACCTACCGTTTCTTTTTTGGGGTCAATATCAGCAATGCAGTTCATCCAACGA
>Brunellia_antioquensis
ATGACCATAGATCGAACCTATCCAATTTTTACAGTACGATGGTTGGCTGTTCACGGACTAGCTGTACCTACCGTTTCTTTTTTGGGGTCAATATCAGCAATGCAGTTCATCCAACGA
>Brunellia_trianae
ATGACCATAGATCGAACCTATCCAATTTTTACAGTACGATGGTTGGCTGTTCACGGACTAGCTGTACCTACCGTTTCTTTTTTGGGGTCAATATCAGCAATGCAGTTCATCCAACGA
>Bulnesia_arborea
ATGACCATAGATCGAACCTATCCAATTTTTACAGTACGATGGTTGGCTGTTCATGGACTAGCTGTACCTACCGTTTCTTTTTTGGGATCAATATCAGCAATGCAGTTCATCCAACGA
>Carica_papaya
ATGACCATAGATCGAACCTATCCAATTTTTACAGTACGATGGTTGGCTGTTCATGGATTAGCTGTACCTACCGTTTCTTTTTTGGGGTCAATATCAGCAATGCAGTTCATCCAACGA
>Castanea_mollissima
ATGACCATAGATAGAACCTATCCCATTTTTACAGTGCGATGGTTGGCTGTTCACGGATTAGCTGTACCTACCGTTTCTTTTTTGGGGTCAATATCAGCAATGCAGTTCATACAACGA
>Catha_edulis
ATGACCATAGATCGAACCTATCCAATTTTTACAGTGCGATGGTTGGCTGTTCACGGACTAGCTGTACCAACAGTTTTTTTCTTGGGGTCAATATCAGCAATGCAGTTTATCCAACGA
>Ceratopetalum_apetalum
ATGACCATAGATCGAACCTATCCAATTTTTACAGTGCGATGGTTGGCTGTTCACGGACTAGCTGTACCTACCGTTTCTTTTTTGGGGTCAATATCAGCAATGCAGTTCATCCAACGA
>Citrus_sinensis
ATGACCATAGATCGAACCTATCCAATTTTTACAGTGCGATGGTTGGCTGTTCACGGACTAGCTGTACCTACCGTTTCTTTTTTGGGGTCAATATCAGCAATGCAGTTCATCCAACGC
>Cucumis_melo
ATGACTATCGATAAAACTTATCCTATTTTTACAGTGCGATGGTTAACTGTTCACGGACTAGCTGTACCTACCGTTTCTTTTTTAGGGTCAATATCAGCAATGCAATTCATCCAACGA
>Eucalyptus_grandis
ATGACCATAGATCGAACCTATCCAATTTTTACAGTGCGATGGTTAGCTGTTCATGGACTAGCTGTACCTACCGTTTCTTTTTTAGGGTCAATATCAGCAATGCAGTTCATCCAACGA
>Euonymus_japonicus
ATGACCATAGATCGAACCTATCCAATTTTTACAGTGCGATGGTTGGCTGTTCACGGACTAGCTGTACCAACAGTTTTTTTCTTGGGGTCAATATCAGCAATGCAGTTTATCCAACGA
>Ficus_racemosa
ATGACTATAGATAGAACCTATCCAATTTTTACAGTGCGATGGTTAGCTGTTCACGGACTAGCTGTACCTACCGTTTCTTTTTTGGGGTCAATATCAGCAATGCAGTTCATCCAACGA
>Glycine_max
ATGACCATAGATAGGACCTATCCAATTTTTACAGTACGATGGTTGGCTGTTCACGGACTAGCGGTACCCACTGTTTCTTTTTTGGGATCAATATCAGCAATGCAGTTCATCCAACGA
>Gossypium_arboreum
ATGACCATAGATCGAACCTATCCAATTTTTACAGTGCGATGGTTGGCTGTTCACGGACTAGCTGTACCTACCGTTTCTTTTTTGGGGTCAATATCAGCAATGCAGTTCATCCAACGA
>Heritiera_angustata
ATGACCATAGATCGAACCTATCCAATTTTTACAGTGCGATGGTTGGCTGTTCACGGACTAGCTGTACCTACCGTTTCTTTTTTGGGGTCAATATCAGCAATGCAGTTCATCCAACGA
>Heuchera_sanguinea
ATGACCATAGATCGAACCTATCCAATTTTTACAGTACGATGGTTGGCTATTCACGGACTAGCTGTACCTACCGTTTCTTTTTTGGGGTCAATATCAGCAATGCAGTTCATCCAACGA
>Jatropha_curcas
ATGACCATAGATCGAACCTATCCAATTTTTACAGTACGATGGTTGGCTGTTCACGGATTAGCTGTACCTACCGTTTCTTTTTTGGGGTCAATATCAGCAATGCAGTTCATCCAACGA
>Larrea_tridentata
ATGACCATAGATCGAACCTATCCAATTTTTACAGTACGATGGTTGGCTGTTCATGGACTAGCTGTACCTACCGTTTCTTTTTTGGGATCAATATCAGCAATGCAGTTCATCCAACGA
>Liquidambar_styraciflua
ATGACCATAGATCGAACCTATCCAATTTTTACAGTACGGTGGTTGGCTGTTCACGGACTAGCTGTACCTACCGTTTCTTTTTTGGGGTCAATATCAGCAATGCAGTTCATCCAACGA
>Manihot_esculenta
ATGACCATAGATCGAACCTATCCAATTTTTACAGTACGATGGTTGGCTGTTCACGGACTAGCTGTACCTACCGTTTCTTTTTTGGGGTCAATATCAGCAATGCAGTTCATCCAACGA
>Morus_indica
ATGACTATAGATAGAACCTATCCAATTTTTACAGTGCGATGGTTAGCTGTTCACGGACTAGCTGTACCTACCGTTTCTTTTTTGGGGTCAATATCAGCAATGCAGTTCATCCAACGA
>Oenothera_parviflora
ATGACTATAGATCGAACCTATCCAATTTTTACAGTGCGATGGTTGGCTGTTCATGGACTAGCTGTACCTACCGTTTCTTTTTTGGGGTCAATATCAGCAATGCAGTTCATCCAACGA
>Oxalis_latifolia
ATGACCATAGATCGAACCTATCCAATTTTTACAGTGCGATGGTTGGCTGTTCACGGACTAGCTGTACCTACAGTTTCTTTTTTGGGGTCAATATCAGCAATGCAGTTCATCCAACGA
>Parnassia_brevistyla
ATGACCATAGATCGAACCTATCCCATTTTTACAGTCCGATGGTTGGCTGTTCACGGACTAGCTGTACCCACCGTTTTTTTCTTGGGGTCAATATCAGCAATGCAGTTTATCCAACGA
>Passiflora_biflora
ATGACTATAGATCGAACCTATCCAATTTTTACAGTGCGATGGTTAGCTGTTCACGGACTAGCTGTACCTACCGTTTCTTTTTTGGGGTCAATATCAGCAATGCAATTCATCCAACGA
>Pelargonium_quercifolium
ATGACCATAGATCGAACCTATCCCATTTTTACAGTGCGATGGTTGGCTGTTCACGGACTAGCTGTACCTACTGTTTCTTTTTTGGGATCCATATCCGCAATGCAGTTCATCCAACGA
>Pentactina_rupicola
ATGACTATAGATAGAACCTATCCAATTTTTACAGTGCGATGGTTAGCTGTTCACGGACTAGCTGTACCTACCGTTTCTTTTTTAGGGTCAATATCAGCAATGCAGTTCATCCAACGA
>Populus_alba
ATGACTATAGATCGAACCTATCCAATTTTTACAGTGCGATGGCTTGCTGTTCACGGACTAGCTGTACCTACCGTTTCTTTTTTGGGGTCAATATCAGCAATGCAGTTCATCCAACGA
>Prunus_persica
ATGACTATAGATAGAACCTATCCAATTTTTACAGTGCGGTGGTTGGCTGTTCACGGACTAGCTGTACCTACCGTTTCTTTTTTAGGGTCAATATCAGCAATGCAGTTCATCCAACGA
>Quercus_nigra
ATGACCATAGATAGAACCTATCCCATTTTTACAGTGCGATGGTTGGCTGTTCACGGATTAGCTGTACCTACCGTTTCTTTTTTGGGGTCAATATCAGCAATGCAGTTCATACAACGA
>Ricinus_communis
ATGACCATAGATCGAACCTATCCAATTTTTACAGTACGATGGTTGACTGTTCACGGACTAGCTGTACCTACCGTTTTTTTTTTGGGGTCAATATCAGCAATGCAGTTCATCCAACGA
>Salix_babylonica
ATGACTATAGATCGAACCTATCCAATTTTTACAGTGCGATGGCTTGCTGTTCACGGACTAGCTGTACCTACCGTTTCTTTTTTGGGGTCAATATCAGCAATGCAGTTCATCCAACGA
>Sloanea_australis
ATGACCATAGATCGAACCTATCCAATTTTTACAGTGCGATGGTTGGCTGTTCACGGACTAGCTGTACCTACCGTTTCTTTTTTGGGGTCAATATCAGCAATGCAGTTCATCCAACGA
>Spondias_tuberosa
ATGACCATAGATCGAACCTATCCAATTTTTACAGTGCGATGGTTGGCTGTTCACGGACTAGCTGTACCTACCGTTTCTTTTTTGGGGTCAATATCAGCAATGCAGTTCATCCAACGA
>Staphylea_colchica
ATGACCATAGATCGAACCTATCCAATTTTTACAGTGCGATGGTTGGCTGTTCACGGACTAGCTGTACCTACGGTTTCTTTTTTGGGGTCAATATCAGCAATGCAGTTCATCCAACGA
>Tetraena_mongolica
ATGACCATAGATCGAACCTATCCAATTTTTACAGTGCGATGGTTGGCTGTTCACGGACTAGCTGTACCTACCGTTTCTTTTTTGGGATCAATATCAGCAATGCAATTCATCCAACGA
>Vitis_acerifolia
ATGACCATAGATCGAACCTATCCAATTTTTACAGTGCGATGGTTGGCTGTTCACGGACTAGCTGTACCTACCGTTTCTTTTTTGGGGTCAATATCAGCAATGCAGTTCATCCAACGA
>Viviania_marifolia
ATGACCATAGATCGAACTTATCCAATTTTTACAGTGCGATGGTTGGCAGTTCACGGACTGGCTGTACCTACCGTTTCTTTTTTGGGATCAATATCAGCAATGCAGTTCATTCAACGA
