# Supplementary material for: ­Complete plastid genome sequences of two species of the Neotropical genus Brunellia (Brunelliaceae)
Source: PeerJ. 2020 Jan 28;8:e8392. doi: 10.7717/peerj.8392 (PMC6993752; doi:10.7717/peerj.8392)
Supplement: Supplemental Information 2 [file peerj-08-8392-s002.zip › Alignments/PSBH.fasta]

>Aquilaria_yunnanensis
ATGGCTACACAAACTGTTGAGGGT------AGTTCTAGATCTGGTC---CAAGGCGAACTGTTATAGGGGATTTTTTGAAACCATTGAATTCGGAATATGGTAAAGTAGCCCCTGGGTGGGGAACGACTCCTTTGATGGGTATCGCAATGGCTCTATTTGCGGTATTCCTATCTATTATTTTGGAGATTTATAATTCTTCCGTTTTACTGGATGGAATTGCGATGAAT
>Arabidopsis_thaliana
ATGGCTACACAAACT------GAT------AGTTCTAGATCTGGTC---CAAGAAGCACTACTGTAGGGAAGTTATTGAAACCATTGAATTCCGAATATGGTAAAGTAGCTCCCGGATGGGGAACGACCCCTTTGATGGGTGTTGCAATGGCTCTATTTGCGGTATTCCTATCTATTATTTTGGAGATTTATAATTCTTCTGTTCTACTGGATGGAATTTCAGTGAAT
>Arabis_alpina
ATGGCTACACAAACTGTTGAAGAT------AGTTCTAGGTCTGGTC---CAAGAAGCACTACTGTAGGGAAGTTATTGAAACCGTTGAATTCCGAATATGGTAAAGTAGCTCCTGGATGGGGAACGACCCCTTTGATGGGTATTGCAATGGCTCTATTTGCGGTATTCCTATCTATTATTTTGGAGATTTATAATTCTTCTGTTCTACTGGATGGCATTTCAGTTAAT
>Arachis_hypogaea
ATGGCTACACAAACCGTTGAGAGT------AGTTCTAGATCTGGTC---CAAGACGAACTACTGTAGGGGCTTTATTGAAACCGTTGAATTCAGAATATGGTAAAGTAGCTCCGGGGTGGGGAACTACTCCTTTAATGGGTGTTGCAATGGCTTTATTTGCTATATTTCTATCTATTATTTTAGAAATTTATAATTCGTCCATTTTACTGGACGGAATTTCTATGAAT
>Averrhoa_carambola
ATGGCTACACAAACCGTTGAGGGT------AGTTCTAGATCTGGTC---CAAGACGAACTATTGTAGGGGATTTATTGAAACCATTGAATTCAGAATATGGTAAAGTAGCTCCTGGATGGGGAACTACTCCTTTGATGGGGGTCGCAATGGCTCTATTTTCGATATTCTTATCTATTATTTTGGAGATTTATAATTCTTCTGTTTTACTGGACGGAATTTCAATGAAT
>Brunellia_antioquensis
ATGGCTACACAAACCGTTGAAGGT------AGTTCTAGATCTGGTC---CAAGACGAACTGTTGTAGGGGATTTATTGAAACCATTGAATTCGGAATATGGTAAAGTAGCTCCTGGATGGGGAACTACTCCTTTGATGGGGGTCGCAATGGCTCTATTTGCGATATTCCTATCTATTATTTTGGAGATTTATAATTCTTCCGTTTTACTGGATGGAATTTCAATGAAT
>Brunellia_trianae
ATGGCTACACAAACCGTTGAAGGT------AGTTCTAGATCTGGTC---CAAGACGAACTGTTGTAGGGGATTTATTGAAACCATTGAATTCGGAATATGGTAAAGTAGCTCCTGGATGGGGAACTACTCCTTTGATGGGGGTCGCAATGGCTCTATTTGCGATATTCCTATCTATTATTTTGGAGATTTATAATTCTTCCGTTTTACTGGATGGAATTTCAATGAAT
>Bulnesia_arborea
ATGGCTACACAAACT------AGT------AATTCTAGATCTAGTC---CAAGACGAACTCCTGTAGGGAGTTTATTGAAACCATTGAATTCTGAATATGGTAAAGTAGCTCCTGGATGGGGAACTACTCCTTTGATGGGTGTTGCAATGGCCTTATTCGCGGTATTCCTATCGATTATTTTGGAGATTTATAATTCTTCCGTTTTACTGGATGGAATTTCAATGAAT
>Carica_papaya
ATGGCTACACAAACC------GAT------AGTTCTAGATCTGGTC---CAAGACGAACTGTTGTAGGGGATTTATTGAAACCATTGAATTCAGAATATGGTAAAGTAGCTCCTGGATGGGGAACGACTCCTTTGATGGGTGTTGCAATGGCTCTATTTGCAGTATTCCTATCCATTATTTTGGAGATTTATAATTCTTCCGTTTTACTTGACGGAATTTCAATGAAT
>Castanea_mollissima
ATGGCTACACAAACCGTTGAGAAT------AGTTCTAGATCTGGTC---CAAGACGAACCATTGTAGGGGATTTATTGAAACCACTGAATTCGGAATATGGTAAAGTAGCTCCAGGTTGGGGAACTACTCCTTTGATGGGTATTGCAATGGCTCTATTTGCGATATTCCTATCTATTATTTTGGAGATTTATAATTCTTCCATTTTACTGGATGGAATTTCAATGAAT
>Catha_edulis
ATGGTTACACAAAGCGTTGAGGGT------AGTTCTAGATCTCGTC---CAAAACGAACTGGTGTAGGGGGGTTATTGAAACCATTGAATTCGGAATATGGTAAAGTAGCTCCTGGATGGGGAACTACTCCATTGATGGGAGTCGCAATGGCCTTATTTGCAATATTTCTATCTATTATTTTAGAGATTTATAATTCTTCCGTTTTACTAGACGGAATTTCAATGAAT
>Ceratopetalum_apetalum
ATGGCTACACAAACCGTTGAGGGT------AGTTCTAGATCTGGTC---CAAGACGAACTATTGTAGGGAGTTTATTGAAACCATTGAATTCGGAATATGGTAAAGTAGCTCCCGGATGGGGAACTACTCCTTTGATGGGGGTCACAATGGCTCTCTTTGCGATATTCCTATCTATTATTTTGGAGATTTATAATTCTTCCGTTTTACTGGATGGAATTTCAATGAAT
>Citrus_sinensis
ATGGCTACACAAACA------GGT------AGTTCTAGAGCTCGTC---CAAAAAGAACTTCTGCAGGGGGGTTGTTGAAACCCTTGAATTCGGAATATGGTAAAGTAGCTCCTGGATGGGGAACTACTCCTTTGATGGGAGTCGCAATGGCTTTATTTGCGGTATTCCTATCTATTATTTTGGAGATTTATAATTCGTCCGTTTTACTGGACGGAATTTCACTGAAT
>Cucumis_melo
ATGGCTACACAAACCGTTGACGAT------AGTTCTAGATCTGGGC---CAAGACGAACTGTTGTAGGGGATTTATTGAAACCATTGAATTCGGAATATGGTAAAGTGGCTCCTGGGTGGGGAACTACACCTTTAATGGGTGTCGCGATGGGTTTATTTGCGATATTCCTATGTATTATTTTGGAGATTTATAATTCTTCCATTTTACTGGACGGAATTTCAAGCAAT
>Eucalyptus_grandis
ATGGCTACGCAAACCGTTGAGGGT------AGTTCTAGATCTGGAC---CAAGACGAACTATTGTAGGGGATTTATTGAAACCATTGAATTCAGAATATGGTAAAGTAGCTCCTGGATGGGGAACTACTCCTTTGATGGGTGTCGCAATGGCTCTATTTGCAGTATTCCTATCTATTATTTTGGAAATTTATAATTCTTCTGTTTTACTGGACGGAATTTCAATGAAT
>Euonymus_japonicus
ATGGTTACACAAAGCGTTGAGAGT------AGTTCTAGATCTCGTC---CAAAACGAACTGGTGTAGGGGGGTTATTGAAACCATTGAATTCGGAATATGGTAAAGTAGCTCCTGGATGGGGAACTACTCCATTGATGGGAGTCACAATGGCCTTATTTGCAATATTTCTATCTATTATTTTAGAGATTTATAATTCTTCCGTTTTACTAGACGGAATTTCAATGAAT
>Ficus_racemosa
ATGGCTACACAAACCGTTGAGAGT------AGTTCTAGATCTGGTT---CAAGACGAACTAGTGTAGGGGATTTATTGAAACCCTTGAATTCAGAATATGGTAAAGTAGCTCCTGGGTGGGGAACTACTCCTTTTATGGGTATTGCAATGGCTCTATTTGCGATATTCCTATCTATTATTTTGGAGATTTATAATTCTTCTATTTTACTGGACGGAATTTCAATGAAT
>Glycine_max
ATGGCTACGCAAACC------GAT------AATTCTAGATCTGGTC---CAAGACGAACTGTTGTAGGGGATTTATTGAAACCATTAAATTCAGAATATGGTAAAGTAGCTCCGGGGTGGGGAACTACTCCTTTGATGGGTGTTGCAATGGCTCTATTTGCGATATTTCTATCTATTATTTTGGAGATTTATAATTCGTCCATTTTACTCGACGGAATTTCTATGAAT
>Gossypium_arboreum
ATGGCTACACAAACC------GGT------AGTTCTAGATCTGGTC---CAAGACGAACTGTTGTAGGGGATTTTTTGAAACCATTGAATTCGGAATATGGTAAGGTAGCCCCTGGATGGGGAACGACTCCTTTGATGGGTGTCGCAATGGCTTTATTTGCGATATTCTTATCTATTATTTTGGAGATTTATAATTCTTCCGTTTTACTGGATGGAATTTCAATGAAT
>Heritiera_angustata
ATGGCTACACAAACCGTTGAGGGT------AGTTCTAGATCTGGTC---CAAGACGAACTGTTGTAGGGGATTTTTTGAAACCATTGAATTCGGAATATGGTAAAGTAGCCCCTGGATGGGGAACGACTCCTTTGATGGGTGTCGCAATGGCTTTATTTGTGATATTCTTATCTATTATTTTGGAGATTTATAATTCTTCCGTTTTACTGGAGGGAATTTCACTGAAT
>Heuchera_sanguinea
ATGGCTACACAAACC------AGT------AGTTCCAGATCTGGTC---CAAGACAAACTAATGTAGGGAATTTATTGAAACCATTGAATTCGGAATATGGTAAAGTAGCTCCTGGATGGGGAACTACTCCTTTGATGGGTGTCGCAATGGCTCTATTTGCGATATTCCTATCTATTATTTTGGAGATTTATAACTCTTCTGTTTTACTGGACGGAATTTCAATGAAT
>Jatropha_curcas
ATGGCTACACAAAGT------GGT------AGTTCTAGATCTGGTC---CAAGACGAACTGTTGTAGGGGATTTATTGAAACCATTGAATTCGGAATATGGTAAAGTAGCTCCTGGATGGGGAACCACTCCCTTGATGGGTGTTGCAATGGCTCTATTTGCGATATTCCTATCTATTATTTTAGAAATTTATAATTCTTCCGTTTTACTAGATGGAATTTCAATGAAT
>Larrea_tridentata
ATGGCTACACAAACCGCTGAAAGT------AATTCTAGATCTAGTC---CAAGACGAACTCCTGTAGGGAGTTTATTGAAACCATTGAATTCTGAATATGGTAAAGTAGCTCCTGGATGGGGAACTACTCCTTTGATGGGTGTTGCAATGTCCCTATTCGCGGTATTCCTGTCTATTATTTTGGAGATTTATAATTCTTCCGTTTTACTGGATGGAATTTCAATGAAT
>Liquidambar_styraciflua
ATGGCTACACAAACC------GAT------AGTTCCAGATCTGGTC---CAAGACGAACTATTGTAGGGGATTTTTTGAAACCGTTGAATTCGGAATATGGTAAAGTAGCTCCTGGATGGGGAACTACTCCTTTGATGGGTGTCGCAATGGCCCTCTTTGCGATATTCCTATCTATTATTTTGGAGATTTATAATTCTTCCGTTTTACTGGACGGAATTTCAATGAAT
>Manihot_esculenta
ATGGCTACACAAAGCGTGGAGGGT------AGTTCTAGATCTGGTC---CAAGACGAACTATTGTAGGGGATTTATTGAAACCGTTGAATTCGGAATACGGTAAAGTAGCTCCCGGATGGGGAACTACTCCTTTGATGGGTGTCGCAATGGCCCTATTTGCGATATTCCTATCTATTATTTTGGAGATTTATAATTCTTCCGTTTTACTAGATGGAATTTCAATGAAT
>Morus_indica
ATGGCTACACAAACC------GGT------AGTTCTAGATCTGGTT---CAAGACGAACTAGTGTAGGGAATTTATTGAAACCCTTGAATTCAGAATATGGTAAAGTAGCTCCTGGGTGGGGAACTACTCCTTTGATGGGTATCGCAATGGCTCTATTTGCGATATTCCTATCTATTATTTTGGAGATTTATAATTCTTCTATTTTACTGGACGGAATTTCAATGAAT
>Oenothera_parviflora
ATGGCTACACAAACT------GAG------AGTTCTAGAGCTAGAC---CAAAAAAAACAGGTTTAGGGGGGTTATTGAAACCATTAAATTCAGAATATGGTAAAGTAGCTCCTGGGTGGGGAACTACCCCTTTGATGGGTCTTGCAATGGCTCTATTTGCGGTATTCTTATCTATTATTTTGGAAATTTATAATTCTTCCGTTTTATTGGACGGAATTTCAATGAAT
>Oxalis_latifolia
ATGGCTACACAAACC------GGT------AGTTCTAGATCTGGTC---CAAGACGAACTTTTGTAGGGGATTTATTGAAACCATTGAATTCAGAATATGGTAAAGTAGCTCCTGGATGGGGAACTACTCCTTTGATGGGGGTCGCAATGGCTTTATTTTCGATATTCCTATCTATTATTTTGGAGATTTATAATTCGTCTGTTTTATTGGACGGAATTTCAATGAAT
>Parnassia_brevistyla
ATGGCTACACAAAGCGTTGAGGGT------AGTTCTAGATCTCGTC---CAAAACGAACTGGTGTAGGGGGGTTATTGAAACCATTGAATTCGGAATATGGTAAAGTAGCTCCTGGATGGGGAACTACTCCATTGATGGGAGTCGCAATGGCTTTATTTGCGATATTTCTATCTATTATTTTAGAGATTTATAATTCCTCTGTTTTACTAGAAGGAATTTCAATGAAT
>Passiflora_biflora
ATGGCTACACAAAGT------GGT------AGTTCTAGATCTGGTC---CACGACGAACAATTGTAGGGGATTTATTAAAACCGTTGAATTCAGAATATGGTAAAGTAGCTCCTGGGTGGGGAACTACTCCTTTGATGGGTGTCGCAATGGCTCTATTTGCGATATTCCTATCTATTATTTTAGAAATTTATAATTCTTCTGTTTTACTGGATGGGATTTCAATGAAT
>Pelargonium_quercifolium
ATGGCTACACAAACCGTTGAGGAT------AGTTCTCGATCCGGTC---CAAGAAGAACTAATGTAGGGAGTTTGTTGAAACCATTAAATTCGGAATATGGTAAAGTAGCTCCTGGATGGGGAACTACTCCTTTGATGGGTGTTGCAATGGCTCTATTTGCGATCTTCCTATCCATTATTTTGGAGATTTATAATTCCTCTGTTTTACTGGATGGAATTTCAATGAAT
>Pentactina_rupicola
ATGGCTACACAAACC------GGT------AGTTCTAGATCTCGCC---CAAAACGAACTAATGCAGGGAGTTTATTGAAACCATTGAATTCAGAATATGGTAAAGTAGCTCCCGGGTGGGGAACTACTCCTTTGATGGGTCTCGCAATGGCTCTATTTGCGATATTCCTATCTATTATTTTGGAGATTTATAATTCTTCCATTTTACTGGATGGAATTGCAATGAAT
>Populus_alba
ATGGCTACACAAAGC------GGG------AGTTCTAGATCTGGTC---CAAGACGAACTATTGTAGGGGATTTATTGAAACCATTGAATTCGGAATATGGTAAAGTAGCTCCGGGGTGGGGAACTACTCCTTTGATGGGTGTCGCAATGGCTCTATTTGCGGTATTCCTATCTATTATTTTGGAGATTTATAATTCTTCCGTTTTACTGGATGGAATTTCAATGAAT
>Prunus_persica
ATGGCTACACAAACCGTTGAGGGT------AGTTCTAGATCTGGCCGCCCCAAACGAACTAATGCAGGGAGTTTATTGAAACCATTGAATTCAGAATATGGTAAAGTAGCTCCTGGGTGGGGAACTACTCCTTTGATGGGTCTCGCAATGGCTCTATTTGCGATATTCCTATCGATTATTTTGGAGATTTATAATTCTTCCATTTTACTGGATGGAATTTCAATGAAT
>Quercus_nigra
ATGGCTACACAAACC------AAT------AGTTCTAGATCTGGTC---CAAGACGAACCATTGTAGGGGATTTATTGAAACCACTGAATTCGGAATATGGTAAAGTAGCTCCAGGTTGGGGAACTACTCCTTTGATGGGTATTGCAATGGCTCTATTTGCGATATTCCTATCTATTATTTTGGAGATTTATAATTCTTCCATTTTACTGGATGGAATTTCAATGAAT
>Ricinus_communis
ATGGCTACACAAAGC------GGT------AGTTCTAGATCTGGTC---CAAGACGAACTGTTGTAGGGGATTTATTGAAACCATTGAATTCGGAATATGGTAAAGTAGCTCCTGGATGGGGAACTACTCCTTTGATGGGTGTCGCAATGGCTCTATTTGCGGTATTCCTATCTATTATTTTGGAGATTTATAATTCTTCCGTTTTACTAGACGGAATCTCAATGAAT
>Salix_babylonica
ATGGCTACACAAAGCGTTGAGGGG------AGTTCTAGATCTGGTC---CAAGACGAACTATTGTAGGGGATTTATTGAAACCATTGAATTCGGAATATGGTAAAGTAGCTCCAGGGTGGGGGACTACTCCTTTGATGGGTGTCGCAATGGCTCTATTTGCGGTATTCCTATCTATTATTTTGGAGATTTATAATTCTTCCGTTTTACTGGATGGAATTTCAATGAAT
>Sloanea_australis
ATGGCTACACAAACCGTTGAGGGT------AGTTCTAGATCTGGTC---CAAGACGAACTATTGTAGGGGATTTATTGAAACCATTGAATTCGGAATATGGTAAAGTAGCTCCTGGATGGGGAACTACTCCTTTGATGGGGGTTGCAATGGCTCTATTTGCGATATTCCTATCTATTATTTTGGAGATTTATAATTCTTCCGTTTTACTGGATGGAATTTCAATGAAT
>Spondias_tuberosa
ATGGCTGCACAAACAGTTGAGGGT------AGTTCTAGATCTGGTC---CAAGACGAACTGCTGTAGGGGATTTATTGAAACCATTGAATTCGGAATATGGTAAAGTAGCTCCTGGATGGGGAACTACTCCTTTGATGGGTGTCGCAATGGCTCTATTTGCGATATTCCTATGTATTATTTTGGAGATTTATAATTCTTCCGTTTTACTGGACGGAATTTCACTGAAT
>Staphylea_colchica
ATGGCTACACAAACC------GGT------AGTTCTAGAGCTCGTC---CAAAACAAACTGGTATAGGGAGTTTATTGAAACCGTTGAATTCGGAATATGGTAAAGTAGCTCCTGGATGGGGAACTACTCCTTTGATGGGTGTCGCAATGGCTCTATTTGCGATATTCCTATCTATTATTTTGGAGATTTATAATTCTTCCGTTTTACTGGACGGAATCTCAATGAAT
>Tetraena_mongolica
ATGGCTACACAATTTGTTGAGAAT------AATTCTCGATCTGGTC---CAAGAAGAACTGTGGTAGGGGATTTTTTGAAACCATTGAATTCGGAATATGGTAAAGTAGCTCCTGGATGGGGAACCACTCCTTTGATGGGTGTTGCAATGGGTCTATTTGCGGTATTCTTATCTATTCTTTTGGAGATTTATAATTCTTCCATTTTACTAGATGGAATTTCAATGAAT
>Vitis_acerifolia
ATGGCTACAAAAACCGTTGAGGGT------AGTTCTAGATCTCGTC---CAAAACCAACTACTGTAGGGGAGTTATTAAAACCGTTGAATTCGGAATATGGTAAAGTAGCTCCTGGATGGGGAACTACTCCTTTAATGGGTGTCGCAATGGCTCTATTTGCGGTATTCCTATCTATTATTTTGGAGATTTATAATTCTTCTGTTTTATTGGACGGAATTTCACTGAAT
>Viviania_marifolia
ATGGCTACACAAACCGTTGAGGGCAGTTCTAGTTCTAAGTCTCGTC---CAAGACAAACTACTGTAGGGAGTTTATTGAAACCATTGAATTCGGAATATGGGAAAGTCACTCCTGGATGGGGAACTACTCCTTTGATGGGTGTCGCAATGGCTCTATTTGCGATATTCCTATCTATTATTTTAGAAATTTATAACTCTTCTGTCTTGTTGGACGAAATCTCAATGAAT
