# Supplementary material for: ­Complete plastid genome sequences of two species of the Neotropical genus Brunellia (Brunelliaceae)
Source: PeerJ. 2020 Jan 28;8:e8392. doi: 10.7717/peerj.8392 (PMC6993752; doi:10.7717/peerj.8392)
Supplement: Supplemental Information 2 [file peerj-08-8392-s002.zip › Alignments/PSBI.fasta]

>Aquilaria_yunnanensis
ATGCTTACGCTCAAACTCTTTGTTTATACCGTAGTAATATTCTTTGTTTCGCTCTTCATCTTCGGATTCCTATCTAATGATCCGGGACGTAATCCCGGACGCGAA
>Arabidopsis_thaliana
ATGCTTACTCTCAAACTTTTTGTATACACTGTAGTTATATTCTTTGTTTCTCTCTTCATATTTGGATTCCTATCTAATGATCCAGGACGTAATCCGGGACGTGAA
>Arabis_alpina
ATGCTTACTCTCAAACTTTTTGTATACACTGTAGTTATATTCTTTGTTTCTCTCTTCATATTTGGATTCCTATCTAATGATCCAGGACGTAATCCGGGACGTGAA
>Arachis_hypogaea
ATGCTTACTCTAAAACTATTTGTTTACACGGTAGTGATATTCTTTGTTTCTCTTTTCATCTTCGGATTCCTATCTAATGATCCGGGACGTAATCCAGGACGTGAA
>Averrhoa_carambola
ATGCTTACTCTTAAACTCTTTGTTTACACAGTAGTAATATTTTTTGTTTCTCTCTTTATCTTTGGATTCCTATCTAATGATCCAGGACGTAATCCTGGACGTGAA
>Brunellia_antioquensis
ATGCTTACTCTCAAACTCTTTGTTTACACAGTAGTGATATTTTTTGTTTCTCTCTTCATCTTCGGATTCCTATCTAATGATCCAGGACGTAATCCTGGACGTGAA
>Brunellia_trianae
ATGCTTACTCTCAAACTCTTTGTTTACACAGTAGTGATATTTTTTGTTTCTCTCTTCATCTTCGGATTCCTATCTAATGATCCAGGACGTAATCCTGGACGTGAA
>Bulnesia_arborea
ATGCTTACTTTAAAACTATTTGTTTATACGGTAGTGATCTTTTTTGTTTCTCTCTTCATTTTTGGATTCCTATCTAATGATCCAGGACGTAATCCTGGACGTGAA
>Carica_papaya
ATGCTTACTCTCAAACTCTTTGTTTACACCGTAGTGATATTCTTTGTTTCTCTCTTCATCTTTGGATTCCTATCTAATGATCCAGGACGTAATCCTGGACGTGAA
>Castanea_mollissima
ATGCTTACTCTTAAACTATTTGTTTACACAGTAGTGGTATTCTTTGTTTCTCTCTTTATCTTCGGATTCCTATCTAATGATCCAGGACGGAATCCTGGACGTGAA
>Catha_edulis
ATGCTTACTCTCAAACTTTTTGTTTACACGGTAGTGATATTCTTTGTTTCTCTCTTCATCTTCGGATTCCTATCTAATGATCCAGGACGAAATCCCGGACGCGAA
>Ceratopetalum_apetalum
ATGCTTACTCTAAAACTCTTTGTTTACACAGTAGTGATATTTTTTGTTTCTCTCTTCATCTTCGGATTCCTATCTAATGATCCAGGACGTAATCCTGGACGTGAA
>Citrus_sinensis
ATGCTTACTCTCAAACTCTTTGTTTACACCGTAGTGATATTCTTTGTTTCGCTCTTCATCTTCGGATTCCTGTCTAATGATCCAGGGCGTAATCCCGGACGCGAA
>Cucumis_melo
ATGCTTACTCTCAAACTATTTGTTTATACAGTAGTAATATTCTTTGTTTCTCTCTTCATTTTCGGATTCCTATCTAATGACCCGGGACGTAATCCGGGGCGTGAA
>Eucalyptus_grandis
ATGCTTACTCTCAAACTCTTTGTTTATACAGTAGTGATATTTTTTGTTTCTCTCTTCATCTTTGGATTCCTATCTAATGATCCAGGACGTAATCCTGGACGTGAA
>Euonymus_japonicus
ATGCTTACTCTCAAACTTTTTGTTTACACGGTAGTGATATTCTTTGTTTCTCTCTTCATCTTCGGATTCCTATCTAATGATCCAGGACGAAATCCCGGACGCGAA
>Ficus_racemosa
ATGCTTACTCTAAAACTATTTGTTTACACGATAGTAATATTCTTTGTCTCTCTATTCATCTTCGGATTTCTATCTAATGATCCGGGACGTAATCCTGGACGTGAA
>Glycine_max
ATGCTTACTCTAAAACTATTTGTTTACACGGTAGTGATATTCTTCGTTTCTCTTTTCATCTTCGGATTCCTATCTAACGATCCAGGACGTAATCCAGGGCGTGAA
>Gossypium_arboreum
ATGCTTACTCTTAAACTCTTTGTTTACACCGTAGTAATATTCTTTGTTTCTCTCTTCATCTTCGGATTCCTATCTAATGATCCGGGACGTAATCCTGGACGCGAA
>Heritiera_angustata
ATGCTTACTCTTAAACTCTTTGTTTACACTGTAGTGATATTCTTTGTTTCTCTCTTCATCTTCGGATTCCTATCTAATGATCCGGGACGTAATCCTGGACGCGAA
>Heuchera_sanguinea
ATGCTTACTCTCAAACTCTTCGTTTACACAGTAGTGATATTCTTTGTTTCTCTCTTCATCTTCGGATTCCTATCTAATGATCCAGGACGTAATCCTGGACGTGAA
>Jatropha_curcas
ATGCTTACTCTCAAACTCTTTGTTTACACAGTAGTGATATTCTTTGTTTCTCTCTTCATCTTTGGATTTTTATCTAATGATCCAGGACGAAATCCTGGACGTGAA
>Larrea_tridentata
ATGCTTACTCTAAAACTATTTGTTTATACGGTAGTGATCTTTTTTGTTTCTCTCTTCATTTTCGGATTCCTATCTAATGATACGGGACGTAATCCTGGACGTGAA
>Liquidambar_styraciflua
ATGCTTACTCTCAAACTCTTCGTTTACACAGTAGTGATATTCTTTGTTTCTCTCTTCATCTTCGGATTCCTATCTAATGATCCAGGACGTAATCCTGGACGTGAA
>Manihot_esculenta
ATGCTTACTCTCAAACTCTTTGTTTACACAGTAGTGATATTCTTTGTTTCTCTCTTCATCTTTGGATTTTTATCTAATGATCCAGGACGTAATCCTGGACGTGAA
>Morus_indica
ATGCTTACTCTAAAACTATTTGTTTACACGGTAGTGATATTCTTTGTCTCTCTATTCATCTTCGGATTCCTATCTAATGATCCAGGACGTAATCCTGGGCGTGAA
>Oenothera_parviflora
ATGCTTACTCTCAAACTCTTTGTTTACACAGTGGTGATATTCTTTGTTTCTCTCTTCATCTTCGGATTCCTATCTAACGATCCAGGACGTAATCCTGGACGTGAA
>Oxalis_latifolia
ATGCTTACTCTTAAACTTTTTGTTTACACAGTAGTGATATTTTTTGTTTCTCTCTTTATCTTTGGATTCCTATCTAATGATCCAGGACGTAATCCTGGACGTGAA
>Parnassia_brevistyla
ATGCTTACTCTCAAACTTTTTGTTTATACGGTAGTGATATTCTTTGTTTCTCTATTCATCTTCGGATTCCTATCTAATGATCCAGGACGAAATCCCGGACGTGAA
>Passiflora_biflora
ATGCTTACTCTTAAATTGTCTGTTTACACAGTAGTAATATCCTTTGTTTCTCTCTTCATCTTCGGCTTTTTATCTAATGATCCAGGACGTAATCCCGGACGTGAA
>Pelargonium_quercifolium
ATGCTTACTCTCAAACTCTTTGTTTATACGGTAGTGATCTTTTTTGTTTCTCTCTTCATATTTGGATTTCTATCTAATGATCCGGGGCGTAATCCTGGACGTGAA
>Pentactina_rupicola
ATGCTTACTCTCAAACTATTTGTTTACACGGTAGTGATATTCTTTGTTTCTCTTTTTATCTTCGGATTCCTGTCTAATGATCCAGGACGTAATCCTGGACGTGAA
>Populus_alba
ATGCTTACTCTCAAACTCTTTGTTTACACAGTAGTAATATTCTTTGTTTCCCTTTTCATCTTTGGATTTTTATCTAATGATCCAGGGCGTAATCCTGGACGTGAA
>Prunus_persica
ATGCTTACTCTAAAACTATTTGTTTACACGGTAGTGATATTCTTTGTTTCTCTCTTTATCTTCGGATTCCTGTCTAATGATCCAGGACGTAATCCTGGACGTGAA
>Quercus_nigra
ATGCTTACTCTTAAACTATTTGTTTACACAGTAGTGGTATTCTTTGTTTCTCTCTTTATCTTCGGATTCCTATCTAATGATCCAGGACGGAATCCTGGACGTGAA
>Ricinus_communis
ATGCTTACTCTCAAACTCTTTGTTTACACAGTAGTGATATTCTTTGTTTCTCTATTCATCTTTGGATTTTTATCTAATGATCCAGGACGTAATCCCGGACGTGAA
>Salix_babylonica
ATGCTTACTCTCAAACTCTTTGTTTACACAGTAGTAATATTCTTTGTTTCCCTTTTCATCTTTGGATTTTTATCTAATGATCCAGGGCGTAATCCTGGACGTGAA
>Sloanea_australis
ATGCTTACTCTCAAACTCTTTGTTTACACAGTAGTGATATTTTTTGTTTCTCTCTTCATCTTCGGATTCCTATCTAATGATCCAGGACGTAATCCTGGACGTGAA
>Spondias_tuberosa
ATGCTTACTCTCAAACTCTTTGTTTACACCGTAGTGATATTCTTTGTTTCTCTCTTCATCTTCGGATTCCTATCTAATGATCCAGGACGTAATCCTGGACGTGAA
>Staphylea_colchica
ATGCTTACTCTTAAACTCTTTGTTTACACGGTAGTGATATTCTTTGTTTCTCTCTTCATCTTCGGATTCCTATCTAATGATCCAGGACGTAATCCTGGGCGTGAA
>Tetraena_mongolica
ATGCTTACTCTAAAACTCTTTGTTTACACAGTAGTTATATTCTTTGTTTCTCTCTTCATCTTCGGATTCCTATCTAATGATCCAGGACGTAATCCTGGACGTGAA
>Vitis_acerifolia
ATGCTTACTCTCAAACTCTTCGTTTACACAGTAGTGATATTCTTTGTTTCTCTCTTCATCTTCGGATTCCTATCTAATGATCCGGGACGTAATCCTGGGCGTGAA
>Viviania_marifolia
ATGCTTACTCTCAAACTCCTTGTTTACACAGTAGTGATATTCTTTGTTTCTCTATTCATATTTGGATTCCTATCTAATGATCCAGGACGTAATCCTGGGCGCGAA
