# Supplementary material for: ­Complete plastid genome sequences of two species of the Neotropical genus Brunellia (Brunelliaceae)
Source: PeerJ. 2020 Jan 28;8:e8392. doi: 10.7717/peerj.8392 (PMC6993752; doi:10.7717/peerj.8392)
Supplement: Supplemental Information 2 [file peerj-08-8392-s002.zip › Alignments/PSBJ.fasta]

>Aquilaria_yunnanensis
ATGGCCGATACTACTGGAAGGATTCCTCTTTGGGTAATAGGTACGGTAACTGGTATTACTGTGATCGGTTTAATAGGTATTTTCTTTTATGGTTCATATTCTGGATTGGGTTCATCCCTC
>Arabidopsis_thaliana
ATGGCTGATACTACTGGAAGGATTCCTCTTTGGGTAATAGGTACTGTAGCTGGTATTCTTGTGATCGGTTTAATAGGTATTTTCTTTTATGGTTCATATTCAGGATTAGGTTCATCCCTG
>Arabis_alpina
ATGGCTGATACTACTGGAAGGATTCCTCTTTGGGTAATAGGTACTGTAGCTGGTATTCTTGTGATCGGTTTAATAGGTATTTTCTTTTATGGTTCATATTCAGGATTAGGTTCATCCCTG
>Arachis_hypogaea
ATGGCCGATACTACTGGAAGGATTCCTCTTTGGATAATAGGTACTGTAACTGGTATTCCTGTGATCGGTTTAATTGGTATTTTCTTTTATGGTTCATATTCCGGATTGGGTTCATCCCTG
>Averrhoa_carambola
ATGGCCGATACTACTGGAAGGATTCCTCTTTGGATAATAGGTACTGTAACCGGTATTCTTGTGATCGGTTTAATCGGTATTTTCTTTTATGGTTCATATTCCGGATTGGGTTCATCCCTG
>Brunellia_antioquensis
ATGGCCGATACTACTGGAAGGATTCCCCTTTGGATAATAGGTACCGTAACCGGTATTCTTGTGATCGGTTTAATAGGTATTTTCTTTTATGGTTCATATTCCGGATTGGGTTCATCCCTG
>Brunellia_trianae
ATGGCCGATACTACTGGAAGGATTCCCCTTTGGATAATAGGTACCGTAACCGGTATTCTTGTGATCGGTTTAATAGGTATTTTCTTTTATGGTTCATATTCCGGATTGGGTTCATCCCTG
>Bulnesia_arborea
ATGGCAGATACTACTGGAAGGATTCCTCTTTGGATAATAGGTACTTTAACTGGTATTCTTTTGATCGGTTTAATAGGTATTTTCTTTTATGGTTCATATTCTGGATTGGGTTCATCCCTT
>Carica_papaya
ATGGCTGATACTACTGGAAGGATTCCTCTTTGGATAATAGGTACTGTAACTGGTATTCCTGTGATTGGTTTAATAGGTATTTTCTTTTATGGTTCATATTCTGGATTGGGTTCGTCCTTG
>Castanea_mollissima
ATGGCCGATACTACTGGAAGGATTCCTCTTTGGATAATAGGCACTGTAACGGGTATTCTTGTGATTGGTTTAATCGGTATTTTCTTTTATGGTTCATATTCCGGATTGGGTTCATCCCTG
>Catha_edulis
ATGGCCGATACTACTGGAAGGATTCCTCTTTGGATAATAGGTACTGTAACTGGTATTCTTGTGATTGGTTTAATAGGTATTTTCTTTTATGGTTCATATTCTGGATTGGGCTCATCCCTG
>Ceratopetalum_apetalum
ATGGCCGATACTACTGGAAGGATTCCTCTTTGGATAATAGGTACTGTAACCGGTATTCTTGTGATCGGTTTAATAGGTATTTTCTTTTATGGTTCATATTCCGGATTGGGTTCATCCCTG
>Citrus_sinensis
ATGGCCGATACTACTGGAAGGATTCCCCTTTGGATAATAGGAACTGTAACTGGTATTCCTGTGATCGGTTTAATAGGCATTTTCTTTTATGGTTCATATTCCGGATTAGGTTCGTCCTTG
>Cucumis_melo
ATGGCCGAGACTACTGGAAGGATTCCTCTTTGGATAATCGGTACTGTAACTGGTATTCCTGTGATCGGTTTAGTTGGTATTTTCTTTTATGGTTCATATTCCGGCTTAGGTTCATCTCTG
>Eucalyptus_grandis
ATGGCCGATACTACTGGAAGGATTCCTCTTTGGATAATAGGTACTGTAACTGGTATTCTTGTGATTGGTTTAATAGGTATTTTCTTTTATGGTTCATACTCCGGGTTGGGTTCATCTCTG
>Euonymus_japonicus
ATGGCCGATACTACTGGAAGGATTCCTCTTTGGATAATAGGTACTGTAACTGGTATTCTTGTGATTGGTTTAATAGGTATTTTCTTTTATGGTTCATATTCTGGATTGGGCTCATCCCTG
>Ficus_racemosa
ATGGCCGATACTACTGGAAGGATTCCTCTTTGGATAATAGGTACTGTAACTGGTATTCTTGTGATCGGTTTAATCGGTATTTTCTTTTATGGTTCATATTCTGGATTAGGTTCATCCCTT
>Glycine_max
ATGGCCGATACTACTGGAAGGATTCCTCTTTGGATAATAGGTACTGTAACTGGTATTACTGTGATCGGTTTAATTGGTATTTTCTTTTATGGTTCATATTCCGGATTGGGCTCATCTCTG
>Gossypium_arboreum
ATGGCCGATACTACTGGAAGGATTCCTCTTTGGATAATAGGTACGGTAACTGGTATTCCTGTGATCGGTTTAATAGGTATTTTCTTTTATGGTTCATATTCTGGATTGGGTTCGTCCCTG
>Heritiera_angustata
ATGGCCGATACTACTGGAAGGATTCCTCTTTGGATAATAGGTACGGTAACTGGTATTCCTGTGATCGGTTTAATAGGTATTTTCTTTTATGGTTCATATTCTGGATTGGGTTCGTCCCTG
>Heuchera_sanguinea
ATGGCCGATACTACTGGAAGGATTCCTCTTTGGCTAATAGGTACTGTAGCTGGTATTCTTGTGATCGGTTTAATAGGTATTTTCTTTTATGGTTCATATTCAGGATTGGGTTCATCCCTG
>Jatropha_curcas
ATGGCCGATACTACTGGAAGAATTCCTCTTTGGATAATAGGTACTGTAACCGGTATTCTTGTGATCGGTTTAATAGGCATTTTCTTTTATGGTTCATATTCCGGATTGGGTTCATCCCTG
>Larrea_tridentata
ATGGCAGATACTACTGGAAGGATTCCTCTTTGGATAATAGGTACTGTAGCTGGTATTCTTGTGATTGGTTTACTAGGTGTTTTCTTTTACGGTTCATATTCCGGATTGGGTTCATCCCTT
>Liquidambar_styraciflua
ATGGCCGATACTACTGGAAGGATTCCTCTTTGGCTAATAGGTACTGTAACTGGTATTCCTGTGATCGGTTTAATAGGTATTTTCTTTTATGGTTCATATTCAGGATTGGGTTCATCCCTG
>Manihot_esculenta
ATGGCCGATACTACTGGAAGAATTCCTCTTTGGATAGTAGGTACTGTAACTGGTATTCTTGTGATCGGTTTAATAGGCATTTTCTTTTATGGTTCATATTCCGGATTGGGTTCATCCCTG
>Morus_indica
ATGGCCGATACTACTGGAAGGATTCCTCTTTGGATAATAGGTACTGTAACTGGTATTATTGTGATCGGTTTAATCGGTATTTTCTTTTATGGTTCATATTCTGGATTAGGTTCATCCCTT
>Oenothera_parviflora
ATGGCCGATACTACTGGAAGGATTCCTCTTTGGATAATAGGTACTGTAGCCGGTATTCTTGTGATCGGTTTAATAGGTATTTTCTTTTATGGTGCATACTCCGGGTTAGGCTCATCTCTG
>Oxalis_latifolia
ATGGCCGATACTACTGGAAGGATTCCTCTTTGGATAATAGGTACTGTAGCTGGTATTCTTGTGATCGGTTTAATCGGTATTTTCTTTTATGGTTCATATTCCGGATTGGGTTCGTCCCTG
>Parnassia_brevistyla
ATGGCCGATACTACTGGAAGGATTCCTCTTTGGATAATAGGTACTGTGGCTGGTATTCTTGTGATTGGTTTAATAGGTATTTTCTTTTATGGTTCATATTCCGGATTGGGTTCATCCCTG
>Passiflora_biflora
ATGGCAGATACTACTGGAAGGATTCCTCTTTGGATAATAGGTACTGTAACTGGTATTCCTGTGATCGGTTTAATAGGCATTTTCTTTTATGGTTCATACTCCGGATTGGGTTCATCCCTG
>Pelargonium_quercifolium
ATGGCCGATACTACTGGAAGGATTCCTCTTTGGATAATAGGTACTGTAGCTGGTATTCCTGTGATCGGTTTAATAGGCATTTTCTTTTATGGTTCCTATTCCGGGTTGGGTTCATCCTTG
>Pentactina_rupicola
ATGGCCGATACTACTGGAAGGATTCCTCTTTGGATAATAGGTACTGTAGCTGGTATTCTTGTGATCGGTTTAATCGGTATTTTCTTTTATGGTTCATATTCCGGATTAGGTTCATCCCTG
>Populus_alba
ATGGCCGATACTACTGGAAGGATTCCTCTTTGGATAATAGGTACTGTAACTGGTATTCCTGTGATCGGTTTAATAGGTATTTTCTTTTATGGCTCCTATTCCGGCTTGGGTTCATCTCTG
>Prunus_persica
ATGGCCGATACTACTGGAAGGATTCCTCTTTGGATAATAGGTACTGTAGCGGGTATTCTTGTGATCGGTTTAATCGGTATTTTCTTTTATGGTTCCTATTCTGGATTAGGTTCATCCCTG
>Quercus_nigra
ATGGCCGATACTACTGGAAGGATTCCTCTTTGGATAATAGGCACTGTAACGGGTATTCTTGTGATTGGTTTAATCGGTATTTTCTTTTATGGTTCATATTCCGGATTGGGTTCATCCCTG
>Ricinus_communis
ATGGCCGATACTACTGGAAGAATTCCCCTTTGGATAATAGGTACTGTAACTGGTATTCTTGTGATCGGTTTAATAGGCATTTTCTTTTATGGTTCATATTCCGGATTGGGTTCATCCCTG
>Salix_babylonica
ATGGCCGATACTACTGGAAGGATTCCTCTTTGGGTAATAGGTACTGTAGCTGGTATTCCTGTGATCGGTTTAATAGGTATTTTCTTTTATGGCTCCTATTCCGGCTTGGGTTCATCCCTG
>Sloanea_australis
ATGGCCGATACTACTGGAAGGATTCCTCTTTGGATAATAGGTACTGTAACCGGTATTCTTGTGATCGGTTTAATAGGTATTTTCTTTTATGGTTCATATTCCGGATTGGGTTCATCCCTG
>Spondias_tuberosa
ATGGCCGATACTACTGGAAGGATTCCTCTTTGGATAATAGGTACTGTAACTGGTATTCCTGTGATCGGTTTAATAGGCATTTTCTTTTATGGTTCATATTCCGGATTGGGTTCGTCCTTG
>Staphylea_colchica
ATGGCCGATACTACTGGAAGGATTCCTCTTTGGATAATAGGTACTGTAACTGGTATTGCTGTGATCGGTTTACTAGGTATTTTCTTTTATGGTTCATATTCCGGATTGGGTTCATCCCTG
>Tetraena_mongolica
ATGGCCGATACTACAGGAAGGATTCCTCTTTGGATAATAGGTACTGTAACTGGTATTGCTTTGATTGGTTTAATAGGTATTTTCTTTTATGGTTCCTATTCCGGATTGGGTTCATCTCTT
>Vitis_acerifolia
ATGGCCGATACTACTGGAAGGATTCCTCTTTGGCTAATAGGTACTGTAACTGGTATTCCTGTGATCGGTTTAATAGGCATTTTCTTTTATGGTTCATATTCCGGATTGGGTTCATCCCTG
>Viviania_marifolia
ATGGCTGATACTACTGGAAGGATTCCTCTTTGGATAATAGGTACTGTAACTGGTATTCCTGTGATTGGTTTAGTAGGTATTTTTTTGTATGGTTCATATTCCGGATTGGGATCATCCCTC
