# Supplementary material for: ­Complete plastid genome sequences of two species of the Neotropical genus Brunellia (Brunelliaceae)
Source: PeerJ. 2020 Jan 28;8:e8392. doi: 10.7717/peerj.8392 (PMC6993752; doi:10.7717/peerj.8392)
Supplement: Supplemental Information 2 [file peerj-08-8392-s002.zip › Alignments/PSBK.fasta]

>Aquilaria_yunnanensis
AGTTTTTTATTCGCCAAATTGCCCGAAGCCTATGCTTTTTTGAATCCAATCGTCGATGTTATGCCAGTAATACCTCTTCTCTTTTTTCTCTTAGCCTTTGTTTGGCAAGCCGCTGTAAGTTTTCGA
>Arabidopsis_thaliana
ACTTTTTTAGTCGCCAAATTGCCAGAGGCCTACGCCTTTTTGAATCCAATCGTAGATGTTATGCCCGTAATACCTCTTTTCTTTCTTCTCTTAGCCTTTGTTTGGCAAGCCGCTGTAAGTTTTCGA
>Arabis_alpina
ACCTTTTTAGTCGCCAAATTGCCGGAGGCCTACGCTTTTTTGAATCCAATCGTAGATGTTATGCCCGTAATACCTCTTTTCTTTCTTCTCTTAGCCTTTGTTTGGCAAGCAGCTGTAAGTTTTCGA
>Arachis_hypogaea
AGTTTTCTGTTGGCAAAATTACCCGAAGCCTATGCTTTTTTGAATCCAATTGTAGATATTATGCCAGTAATACCCTTACTCTTTTTTCTTTTAGCTTTTGTTTGGCAAGCTGCTGTAAGTTTTCGA
>Averrhoa_carambola
AGTCTTTTCTTCGTAAAATTGCCCGAGGCCTACGCTTTTTTGAATCCAATTGTGGATGTTATGCCAGTAATCCCTGTGCTCTTTTTTCTTTTAGCTTTTGTTTGGCAAGCTGCTGTAAGTTTTCGA
>Brunellia_antioquensis
AGTCTTTTCTTCGCCAAATTGCCCGAGGCCTACGCTTTTTTGAATCCAATCGTGGATGTTATGCCAGTAATCCCTGTGCTCTTTTTTCTCTTAGCTTTTGTTTGGCAAGCTGCTGTAAGTTTTCGA
>Brunellia_trianae
AGTCTTTTCTTCGCCAAATTGCCCGAGGCCTACGCTTTTTTGAATCCAATCGTGGATGTTATGCCAGTAATCCCTGTGCTCTTTTTTCTCTTAGCTTTTGTTTGGCAAGCTGCTGTAAGTTTTCGA
>Bulnesia_arborea
CATTTTTTATCGGCAAAATTGCCTGAAGCGTACGCTTTTTTGAGCCCAATCGTAGATTTTATGCCAGTAATTCCTTTACTCTTTTTTCTATTAGCTTTTGTTTGGCAAGCTTCTGTAAGTTTTCGA
>Carica_papaya
AGTTTTTTATTCGCCAAATTGCCCGAAGCCTACGCTTTTTTGAATCCAATCGTAGACGTGATGCCAGTAATACCTGTTCTCTTTTTTCTCTTAGCCTTTGTTTGGCAAGCTGCTGTAAGTTTTCGA
>Castanea_mollissima
AGTTTTTTCTTCTCAAAATTGCCCGAGGCTTATGCTTTTTTGAATCCAATCGTAGATTTTATGCCAGTAATACCTTTGCTCTTTTTTCTCTTAGCTTTTGTTTGGCAAGCTGCTGTAAGTTTTCGA
>Catha_edulis
AGTTTTCTCTTCGCTAAATTGCCTGAGGCCTACGCTTTTTTGAAGCCAATCGTAGATGTTATGCCAGTCATCCCTGTGCTCTTTCTTCTCTTAGCCTTTGTTTGGCAAGCTGCTGTCAGTTTTCGA
>Ceratopetalum_apetalum
AGTCTTTTCTTCGCCAAATTGCCCGAGGCCTACGCTTTTTTGAATCCAATCGTGGATGTTATGCCAGTAATCCCTGTGCTCTTTTTTCTCTTAGCTTTTGTTTGGCAAGCTGCCGTAAGTTTTCGA
>Citrus_sinensis
AGTTTTTTATTCGCTAAATTACCCGAGGCCTACGCTTTTTTGAATCCAATTGTAGATGTTATGCCAGTAATACCTGTTCTATTTTTTCTCTTAGCCTTTGTTTGGCAAGCTGCTGTAAGTTTTCGA
>Cucumis_melo
AGTTTTTTCGTCGCCAAATTGCCCGAGGCCTACGCTTTTTTGAATCCAATAGTAGATGTTATGCCAGTAATACCTCTATTCTTTTTTCTATTAGCTTTTGTTTGGCAAGCTGCTGTAAGCTTTCGA
>Eucalyptus_grandis
AGTTTTTTCTTAGCCAAATTGCCTGAGGCCTACGCTTTTTTGAATCCAATCGTAGATTTTATGCCAGTAATACCCCTTCTCTTTTTTCTCTTAGCCTTTGTTTGGCAAGCTGCTGTAAGTTTTCGA
>Euonymus_japonicus
AGTTTTCTCTTCGCTAAATTGCCTGAGGCCTACGCTTTTTTGAAGCCAATCATAGATGTTATGCCAGTCATCCCTGTGCTCTTTCTTCTCTTAGCCTTTGTTTGGCAAGCTGCTGTCAGTTTTCGA
>Ficus_racemosa
AGTTTTTTCGTCGCCAAATTGCCTGAGGCCTATGCTTTTTTCAATCCAATCGTAGATGTTATGCCAGTAATACCTGTGCTATTTTTTCTCTTAGCTTTTGTTTGGCAAGCTGCTGTAAGTTTTCGA
>Glycine_max
AGTTTTTTCTCGGCGAAATTGCCCGAAGCCTACGCTTTCTTGAATCCAATTGTGGATATTATGCCAGTAATACCCTTACTCTTTTTTCTTTTAGCTTTTGTTTGGCAAGCTGCTGTAAGTTTTCGA
>Gossypium_arboreum
AGTTTTTTATTCGCCAAATTGCCCGAGGCCTATGCTTTTTTGAATCCAATCGTAGATTTTATGCCAGTAATACCTGTTCTCTTTTTTCTCTTAGCCTTTGTTTGGCAAGCTGCTGTAAGTTTTCGA
>Heritiera_angustata
AGTTTTTTATTCGCCAAATTGCCCGAGGCCTATGCTTTTTTGAATCCAATCGTAGATTTTATGCCAGTAATCCCTGTTCTCTTTTTTCTCTTAGCCTTTGTTTGGCAAGCTGCTGTAAGTTTTCGA
>Heuchera_sanguinea
AGTTTTTTCTTTGCCAAATTACCCGAGGCCTACGCTTTTTTAAATCCAATTGTAGATTTTATGCCAGTAATACCTTTGCTGTTTTTTCTCTTAGCCTTTGTTTGGCAAGCTGCTGTAAGTTTTCGA
>Jatropha_curcas
AATTTTTTCTTCACAAAATTGCCCGAGGCCTATGCCTTTTTGAATCCAATCGTAGATTTTATGCCAGTAATCCCTGTACTCTTTTTTCTATTAGCCTTTGTTTGGCAAGCTGCTGTAAGTTTTCGA
>Larrea_tridentata
AGTTTGTTCTCGGCAAAATTGCCTGAAGCGTACGCTTTTTTGAGTCCAATCGTAGATTTTATGCCAGTAATTCCTTTACTCTTTTTGCTATTAGCCTTTGTTTGGCAAGCTGCTGTAAGTTTTCGT
>Liquidambar_styraciflua
AGTTTTTTCTTCGTCAAATTACCCGAGGCCTATGCTTTTTTAAATCCAATTGTAGATGTTATGCCAGTCATACCTGTGCTCTTTTTTCTCTTAGCCTTTGTTTGGCAAGCTGCTGTAAGTTTTCGA
>Manihot_esculenta
AATTTTTTCTTTACAAAATTGCCCGAAGCCTACGCCTTTTTGAATCCAATCGTAGATGTTATGCCAGTAATCCCTGTACTCTTTTTTCTATTAGCCTTTGTTTGGCAAGCTGCTGTAAGTTTTCGA
>Morus_indica
AGTTTTTTCGTCGCCAAATTGCCCGAGGCCTACGCTTTTTTAAATCCAATCGTAGATGTTATGCCAGTAATACCTGTGCTATTTTTTCTCTTAGCTTTTGTTTGGCAAGCTGCTGTAAGTTTTCGA
>Oenothera_parviflora
CGTTTTTTCTTAGCCAAATTACCCGAGGCCTACGCTTTTTTGAATCCAATCGTAGATGTTATGCCAGTAATACCCCTTTTCTTTTTGCTCTTAGCCTTTGTTTGGCAAGCTGCTGTAAGTTTTCGA
>Oxalis_latifolia
AGTCTTTTCCTCGTCAAATTGCCCGAGGCCTATGCTTTTTTGAATCCAATTGTGGATGTTATGCCAGTAATCCCCCTGTTCTTTTTTCTTTTAGCTTTTGTTTGGCAAGCTGCTGTAAGTTTTCGA
>Parnassia_brevistyla
AGTTTTGTCTTGGCCAAATTGCCAGAGGCCTACGCTTTTTTGAAACCGATCGTAGATATTATGCCTGTAATCCCTCTTTTCTTTTTTCTTTTAGCCTTTGTTTGGCAAGCTGCTGTAAGTTTTCGA
>Passiflora_biflora
AGTTTTTTGTTTACAAAATTGCCGGAAGCATACGCTTTTTTGAATCCAATAGTAGATGTTATGCCAATAATCCCTCTGTTGTTTTTTTTATTAGCTTTTGTTTGGCAAGCTGCTGTAAGTTTTCGA
>Pelargonium_quercifolium
AGTTTTTTCTTCGGCAAATTGCCTGAAGCCTACGCTTTTTTGAATCCAATCGTAGATGTTATGCCAGTCATACCTCTTTTCTTTTTTCTCTTAGCCTTTGTTTGGCAAGCTGCAGTCAGTTTTCGA
>Pentactina_rupicola
CATTTTTTCGTCGCCAAATTGCCCGAGGCCTACGCTTTTTTAAATCCAATCGTAGATGTTATGCCAGTAATACCCCTGTTTTTTTTTCTCTTAGCCTTTGTTTGGCAAGCTGCTGTAAGTTTTCGA
>Populus_alba
AGTTTTTTCTTCACAAAATTGCCTGAAGCCTACGCTTTTTTGAATCCAATCGTAGATGTTATGCCAGTAATCCCTCTGTTCTTTTTTCTATTAGCCTTTGTTTGGCAAGCTGCTGTAAGTTTTCGA
>Prunus_persica
AGTTTTTTCGTCGCCAAATTGCCCGAGGCCTACGCTTTTTTAAATCCAATCGTAGATGTTATGCCAGTAATACCCCTGTTTTTTTTTCTGTTAGCCTTTGTTTGGCAAGCTGCTGTAAGTTTTCGA
>Quercus_nigra
AGTTTTTTCTTCTCAAAATTGCCCGAGGCTTATGCTTTTTTGAATCCAATCGTAGATTTTATGCCAGTAATACCTTTGTTCTTTTTTCTCTTAGCTTTTGTTTGGCAAGCTGCTGTAAGTTTTCGA
>Ricinus_communis
AATTTTTTCTTCACAAAATTGCCCGAAGCCTACGCCTTTTTGAATCCAATCGTAGATGTTATGCCAGTAATCCCTGTACTCTTTTTTCTATTAGCCTTTGTTTGGCAGGCTGCTGTAAGTTTTCGA
>Salix_babylonica
AGTTTTTTCTTCACAAAATTGCCTGAAGCCTACGCTTTTTTGAATCCAATCGTAGATATTATGCCAGTAATCCCTCTGTTCTTTTTTCTATTAGCCTTTGTTTGGCAAGCTGCTGTAAGTTTTCGA
>Sloanea_australis
AGTCTTTTCTTCGCCAAATTGCCCGAGGCCTACGCTTTTTTGAATCCAATCGTGGATGTTATGCCAGTAATCCCTGTGCTCTTTTTTCTCTTAGCTTTTGTTTGGCAAGCTGCTGTAAGTTTTCGA
>Spondias_tuberosa
AGTTTTTTATTCGCAAAATTGCCCGAGGCCTACGCTTTTTTGAATCCAATTGTAGATTTTATGCCAGTAATACCTCTTCTCTTTTTTCTCTTAGCCTTTGTTTGGCAAGCTGCTGTAAGTTTTCGA
>Staphylea_colchica
AGTTTTTTCTTCGCCAAATTACCCGAGGCCTACGCTTTTTTGAATCCAATCGTAGATGTTATGCCAATAATACCTCTTCTCTTTTTTCTCTTAGCCTTTGTTTGGCAAGCTGCTGTAAGTTTTCGA
>Tetraena_mongolica
AGTTTGTTCTCGGCAAAATTGCCGGAAGCCTATGCTTTTTTGAGTCCAATTGTAGATTTTATGCCAGTCATTCCTGTGCTCTTTTTGCTCTTAGCCTTTGTTTGGCAAGCTGCTGTCAGTTTTCGA
>Vitis_acerifolia
AATTTTTTCTTCGCCAAATTGCCCGAAGCCTATGCTTTTTTGAATCCAATCGTAGATGTTATGCCAGTCATACCTCTGTTCTTTTTTCTCTTAGCCTTTGTTTGGCAAGCCGCTGTAAGTTTTCGA
>Viviania_marifolia
AGTTTTTTCTTTACAAAATTGCCTGAGGCCTATGCTTTTTTGAATCCAGTCGTCGATGTTATGCCAGTAATACCTCTTTTCTTTTTTCTGTTAGCCTTTGTTTGGCAAGCTGCAGTAAGTTTTCGA
