# Supplementary material for: ­Complete plastid genome sequences of two species of the Neotropical genus Brunellia (Brunelliaceae)
Source: PeerJ. 2020 Jan 28;8:e8392. doi: 10.7717/peerj.8392 (PMC6993752; doi:10.7717/peerj.8392)
Supplement: Supplemental Information 2 [file peerj-08-8392-s002.zip › Alignments/PSBL.fasta]

>Aquilaria_yunnanensis
ACACAATCAAACCCGAACGAGCAAAATGTTGAATTAAATCGTACCAGTCTATATTGGGGGTTATTACTCATTTTTGTACTTGCTGTTTTATTTTCCAATTATTTCTTCAAT
>Arabidopsis_thaliana
ACACAATCAAATCCGAACGAACAAAGTGTTGAATTAAATCGTACCAGTCTCTATTGGGGGTTATTACTCATTTTTGTACTTGCTGTTTTATTTTCGAATTATTTCTTCAAT
>Arabis_alpina
ACACAATCAAATCCGAACGAACAAAGTGTTGAATTAAATCGTACCAGTCTCTATTGGGGGTTATTACTCATTTTTGTACTTGCTGTTTTATTTTCAAATTATTTTTTCAAT
>Arachis_hypogaea
ACACAATCAAACCCAAACGAACAAAATGTAGAATTGAATCGTACCAGTCTCTACTGGGGGTTATTACTCATTTTTGTACTTGCTGTTTTATTTTCAAATTATTTCTTCAAT
>Averrhoa_carambola
ACACAATCAAACCCGAACGAACAAAATGTTGAATTGAATCGTACCAGTCTCTACTGGGGGTTATTACTCATTTTTGTACTTGCTGTTTTATTTTCCAATTATTTTTTCAAT
>Brunellia_antioquensis
ACACAATCAAACCCGAACGAACAAAATGTCGAATTGAATCGTACCAGTCTCTACTGGGGGTTATTACTCATTTTTGTACTTGCTGTTTTATTTTCCAATTATTTCTTCAAT
>Brunellia_trianae
ACACAATCAAACCCGAACGAACAAAATGTCGAATTGAATCGTACCAGTCTCTACTGGGGGTTATTACTCATTTTTGTACTTGCTGTTTTATTTTCCAATTATTTCTTCAAT
>Bulnesia_arborea
ACACGATCCAACCCAAATGAACAAAATGTCGAATTGAATCGTACCAGTCTTTACTGGGGATTATTACTCATTTTTGTACTTGCTGTTTTATTTTCCAATTATTTCTTCAAT
>Carica_papaya
ACACAATCAAACCCGAACGAACAAAATGTTGAATTGAATCGTACCAGTCTATACTGGGGGTTATTACTCATTTTTGTACTTGCTGTTTTATTTTCCAATTATTTCTTCAAT
>Castanea_mollissima
ACACAATCAAACCCGAACGAACAAAGTGTTGAATTGAATCGTACCAGTCTCTACTGGGGGTTATTACTCATTTTTGTACTTGCTGTTTTATTTTCCAATTATTTCTTCAAT
>Catha_edulis
ACACAATCAAACCCGAACGAACAAAATGTTGAATTGAATCGTACCAGTCTCTACTGGGGGTTATTACTCATTTTTGTACTTGCTGTTTTATTTTCCAATTATTTCTTCAAT
>Ceratopetalum_apetalum
ACACAATCAAACCCGAACGAACAAAATGTCGAATTGAATCGTACCAGTCTCTACTGGGGGTTATTACTCATTTTTGTACTTGCTGTTTTATTTTCCAATTATTTCTTCAAT
>Citrus_sinensis
ACACAATCAAACCCAAACGAACAAAATGTTGAATTGAACCGTACCAGTCTCTACTGGGGGTTATTGCTCATTTTTGTACTTGCTGTTTTATTTTCCAATTACTTCTTCAAT
>Cucumis_melo
ACACAATCAAATCCGAACGAACAAAATGTTGAATTGAATCGTACCAGTCTTTACTGGGGGTTATTACTCATTTTTGTACTTGCTGTTTTATTTTCCAATTATTTCTTCAAT
>Eucalyptus_grandis
ACACAATCAAATCCGAACGAACAAAATGTTGAATTGAATCGTACCAGTCTCTACTGGGGGTTATTACTCATTTTTGTACTTGCTGTTTTATTTTCCAATTATTTCTTCAAT
>Glycine_max
ACACAATCAAACCCAAATGAACAAAATGTTGAATTGAATCGTACCAGTCTCTACTGGGGGTTATTACTCATTTTTGTACTTGCTGTTTTATTTTCAAATTATTTCTTCAAT
>Gossypium_arboreum
ACACAATCAAACCCGAACGAACAAAATGTTGAATTGAATCGTACCAGTCTCTACTGGGGGTTATTACTCATTTTTGTACTTGCTGTTTTATTTTCCAATTATTTCTTCAAT
>Heritiera_angustata
ACACAATCAAATCCGAACGAACAAAATGTTGAATTGAATCGTACCAGTCTCTACTGGGGGTTATTACTCATTTTTGTACTTGCTGTTTTATTTTCCAATTATTTCTTCAAT
>Heuchera_sanguinea
ACACAATCAAACCCGAACGAACAAAGTGTTGAATTGAATCGTACCAGTCTCTACTGGGGGTTATTACTCATTTTTGTACTTGCTGTTTTATTTTCCAATTATTTTTTCAAT
>Jatropha_curcas
ACACAATCAAACCCGAACGAACAAAATGTTGAATTGAATCGTACCAGTCTCTACTGGGGGTTATTGCTCATTTTTGTACTTGCTGTTTTATTTTCTAATTATTTCTTCAAT
>Larrea_tridentata
ACACGATCCAACCCAAACGAACAAAATGTCGAATTGAATCGTACCAGTCTTTACTGGGGATTATTACTCATTTTTGTACTTGCTGTTTTATTTTCTAATTATTTCTTCAAT
>Liquidambar_styraciflua
ACACAATCAAACCCGAACGAACAAAATGTTGAATTGAATCGTACCAGTCTCTACTGGGGATTATTACTCATTTTTGTACTTGCTGTTTTATTTTCCAATTATTTCTTCAAT
>Manihot_esculenta
ACACAATCAAATCCGAACGAACAAAATGTTGAATTGAATCGTACCAGTCTCTACTGGGGGTTATTACTCATTTTTGTACTTGCTGTTTTATTTTCTAATTATTTCTTCAAT
>Morus_indica
ACACAATCAAACCCGAACGAACAAAATGTTGAATTAAATCGTACCAGTCTCTACTGGGGGTTATTACTCATTTTTGTACTTGCTGTTTTATTTTCCAATTATTTCTTCAAT
>Oenothera_parviflora
ACACAATCAAACCCGAACGAACAAGATGTTGAATTGAATCGTACCAGTCTCTACTGGGGGTTATTACTCATTTTTGTACTTGCTGTTTTATTTTCCAATTATTTCTTCAAT
>Oxalis_latifolia
ACACAATCAAACCCGAACAAACAAAATGTCGAATTGAATCGTACCAGTCTATACTGGGGGTTATTACTCATTTTTGTACTTGCTGTTTTATTTTCCAATTATTTTTTCAAT
>Parnassia_brevistyla
ACACAATCAAACCCGAACGAACAAAATGTTGAATTGAATCGTACCAGTCTCTATTGGGGGTTATTACTCATTTTTGTACTTGCTGTTTTATTTTCCAACTATTTCTTCAAT
>Passiflora_biflora
ACACAATCAAACCCAAACGAACAAAATGTTGAATTGAATCGGACTAGTCTCTATTGGGGGTTATTACTCATTTTTGTACTTGCTGTTTTATTTTCTAATTATTTCTTCAAT
>Pelargonium_quercifolium
ACACAATCAAACCCGAACGAACAAAATGTTGAATTGAATCGTACCAGTCTTTACTGGGGTTTATTACTCATTTTTGTACTTGCTGTTTTATTTTCCAATTATTTTTTCAAT
>Pentactina_rupicola
ACACAATCAAACCCGAACGAACAAAGTGTTGAATTGAATCGTACCAGTCTCTACTGGGGGTTATTACTCATTTTTGTACTTGCTGTTTTATTTTCCAATTATTTTTTTAAT
>Populus_alba
ACACAATCAAACCCGAACGAACAAAACGTTGAATTGAATCGTACCAGTCTTTACTGGGGGTTATTACTCATTTTTGTACTTGCTGTTTTATTTTCTAATTATTTCTTTAAT
>Prunus_persica
ACACAATCAAACCCGAACGAACAAAGTGTTGAATTGAATCGTACCAGTCTCTACTGGGGGTTATTACTCATTTTTGTACTTGCTGTTTTATTTTCCAATTATTTCTTTAAT
>Quercus_nigra
ACACAATCAAACCCGAACGAACAAAGTGTTGAATTGAATCGTACCAGTCTCTACTGGGGTTTATTACTCATTTTTGTACTTGCTGTTTTATTTTCCAATTATTTCTTCAAT
>Ricinus_communis
ACACAATCAAACCCGAACGAACAAAATGTTGAATTGAATCGTACCAGTCTCTACTGGGGGTTATTACTCATTTTTGTACTTGCTGTTTTATTTTCTAATTATTTCTTCAAT
>Salix_babylonica
ACACAATCAAACCCGAACGAACAAAACGTTGAATTGAATCGTACCAGTCTCTACTGGGGGTTATTACTCATTTTTGTACTTGCTGTTTTATTTTCTAATTATTTTTTTAAT
>Sloanea_australis
ACACAATCAAACCCGAACGAACAAAACGTCGAATTGAATCGTACCAGTCTCTACTGGGGGTTATTACTCATTTTTGTACTTGCTGTTTTATTTTCCAATTATTTCTTTAAT
>Spondias_tuberosa
ACACAATCAAACCCGAACGAACAAAATGTTGAATTGAATCGTACCAGTCTCTACTGGGGGTTATTACTCATTTTTGTACTTGCTGTTTTATTTTCCAATTATTTCTTCAAT
>Staphylea_colchica
ACACAATCAAACCCGAACGAACAAAATGTTGAATTGAATCGTACCAGTCTCTACTGGGGGTTATTACTCATTTTTGTACTTGCTGTTTTATTTTCCAATTATTTCTTCAAT
>Tetraena_mongolica
ACACGATCAAACCCGAACGAACAAAATGTTGAATTGAATCGTACCAGCCTTTACTGGGGGTTGTTACTCATTTTTGTACTTGCTGTTTTATTTTCCAATTATTTTTTTAAT
>Vitis_acerifolia
ACACAATCAAACCCGAACGAACAAAATGTTGAATTGAATCGTACCAGTCTTTACTGGGGGTTATTACTCATTTTTGTACTTGCTGTTTTATTTTCCAATTATTTTTTCAAT
>Viviania_marifolia
GCACAATCAAATCCGAACGAACAAAATGTTGAATTGAATCGTACTAGCCTCTACTGGGGGTTATTGCTCATTTTTGTTCTTGCTGTTTTATTTTCCAATTATTTCTTCAAT
