# Supplementary material for: ­Complete plastid genome sequences of two species of the Neotropical genus Brunellia (Brunelliaceae)
Source: PeerJ. 2020 Jan 28;8:e8392. doi: 10.7717/peerj.8392 (PMC6993752; doi:10.7717/peerj.8392)
Supplement: Supplemental Information 2 [file peerj-08-8392-s002.zip › Alignments/PSBM.fasta]

>Aquilaria_yunnanensis
ATGGAAGTAAATATTCTCGCATTTATTGCTACTGCGCTGTTCATTCTAGTTCCTACTGCTTTTTTACTTATAATATATGTAAAAACAATCAGCCAAGGCGAT
>Arabidopsis_thaliana
ATGGAAGTAAATATTCTTGCATTTATTGCTACTGCACTCTTCATTCTCGTTCCTACTGCTTTTTTGCTTATAATTTACGTAAAAACCGTTAGTCAAAATGAT
>Arabis_alpina
ATGGAAGTAAATATTCTTGCATTTATTGCTACTGCACTCTTCATTCTCGTTCCTACTGCCTTTTTGCTTATAATTTACGTAAAAACGGTTAGTCAAAATAAT
>Arachis_hypogaea
ATGGAAGTAAATATTCTGGCATTTATTGCTACTGCACTGTTCATTCTAGTTCCCACTGCCTTTTTACTTATAATTTATGTAAAGACGGTAAGTCAAAGTGAC
>Averrhoa_carambola
ATGGAAGTAAATATTCTCGCATTTATTGCTACTGCACTGTTCATTTTAGTTCCTACTGCCTTTTTACTTATAATATACGTAAAAACAGTCAGTCAAAATGAT
>Brunellia_antioquensis
ATGGAAGTAAATATTCTCGCATTTATTGCTACTGCACTGTTCATTTTAGTTCCTACTGCCTTTTTGCTTATAATATACGTAAAAACAGTCAGTCAAAATGAT
>Brunellia_trianae
ATGGAAGTAAATATTCTCGCATTTATTGCTACTGCACTGTTCATTTTAGTTCCTACTGCCTTTTTGCTTATAATATACGTAAAAACAGTCAGTCAAAATGAT
>Bulnesia_arborea
ATGGAAGTAAATATTGCCGCATTTATTGCTACTGCATTATTCGTTCTAGTTCCTACTGCTTTTTTAATAATAATATACGTAAAAACAGTTAGTCAAAAC---
>Carica_papaya
ATGGAAGTAAATATTCTCGCATTTATTGCTACTGCACTCTTCATTCTCGTTCCTACTGCTTTTTTACTTATAATTTACGTAAAAACAGTCAGTCAAAGCGAT
>Castanea_mollissima
ATGGAAGTAAATATTCTCGCATTTATTGCTACTGCACTGTTCATTCTAGTTCCGACTGCTTTTTTACTTATAATATACGTAAAAACGGTCAGTCAAAATGAT
>Catha_edulis
ATGGAAGTAAATATTCTCGCATTTATTGCTACTGCACTGTTCATTCTAGTTCCTACTGCCTTTTTGCTTATAATATACGTAAAAACGATCAGTCAAAGTCA-
>Ceratopetalum_apetalum
ATGGAAGTAAATATTCTCGCATTTATTGCTACTGCACTGTTCATTTTAGTTCCTACCGCCTTTTTACTTATAATATACGTAAAAACAGTCAGCCAAAATGAT
>Citrus_sinensis
ATGGAAGTAAATATTCTCGCATTTATTGCTACTACACTGTTCGTTCTAGTTCCTACTGCGTTTTTGCTTATAATATACGTAAAAACGGTCAGTCAAAGTGAT
>Cucumis_melo
ATGGAAGTAAATATTCTCGCATTTATTGCTACTGCACTGTTCATTCTAGTTCCGACCGCCTTTTTACTTATAATATACGTAAAAACAATCAGTCAAAGTGAT
>Eucalyptus_grandis
ATGGAAGTAAATATTCTCGCATTTATTGCTACTGCACTCTTCATTCTAGTTCCTACTGCTTTTTTACTTATAATATACGTAAAAACAGTCAGTCAAAGTGAT
>Euonymus_japonicus
ATGGAAGTCAATATTCTCGCATTTATTGCTACTGCACTGTTCATTCTAGTTCCTACTGCCTTTTTGCTTATAATATACGTAAAAACGATCAGTCAAAGTCA-
>Ficus_racemosa
ATGGAAGTAAATATTCTCGCATTTATTGCTACTGCACTGTTCATTCTAATTCCTACTGCTTTTTTACTTATAATATACGTAAAAACAGTAAGTCAAAGTGAT
>Glycine_max
ATGGAAGTAAATATTCTTGCATTTATTGCTACTGCACTGTTTATTCTAGTTCCTACTGCTTTTTTACTTATAATTTACGTAAAAACGGTAAGTCAAAGTGAC
>Gossypium_arboreum
ATGGAAGTAAATATTCTCGCATTTATTGCTACAGCGCTGTTCATTCTAGTTCCTACCGCTTTTTTACTTATAATATACGTAAAAACTGTCAGTCAAAGTGAT
>Heritiera_angustata
ATGGAAGTAAATATTCTCGCATTTATTGCTACAGCGCTGTTCATTCTAGTTCCTACCGCTTTTTTACTTATAATATACGTAAAAACTGTCAGTCAAAGTGAT
>Heuchera_sanguinea
ATGGAAGTAAATATTCTTGCATTTATTGCTACTGCACTGTTCATTCTAGTTCCTACTGCTTTTTTACTTATCATATACGTAAAAACAGTCAGTCAAAATAAT
>Jatropha_curcas
ATGGAAGTAAATATTCTTGCATTTATTGCTACTGCACTGTTCATTCTAGTTCCTACCGCTTTTTTACTTATAATATACGTAAAAACAGTTAGTCAAGGCGAT
>Larrea_tridentata
ATGGAAGTAAATATTCTCGCATTTATTGCTACTGCATTATTTGTTCTAGTTCCTACTGCTTTTTTAATAATAATATACGTAAAAACAGTTAGTGAAACTAG-
>Liquidambar_styraciflua
ATGGAAGTAAATATTCTCGCATTTATTGCTACTGCACTGTTCATTCTAGTTCCTACTGCTTTTTTACTTATCATATACGTAAAAACAATCAGTCAAAGTCAA
>Manihot_esculenta
ATGGAAGTAAATATTCTTGCATTTATTGCTACTGCACTGTTCATTCTAGTTCCTACTGCTTTTTTACTTATAATATACGTAAAAACAGTTAGTCAAGGTGAT
>Morus_indica
ATGGAAGTAAATATTCTCGCATTTATTGCTACTGCACTGTTCATTCTAATTCCTACTGCTTTTTTACTTATAATATACGTAAAAACAGTAAGTCAAAGTGAT
>Oenothera_parviflora
ATGGAAGTAAATATTCTCGCATTTATTGCTACTGCACTTTTTATTCTAGTTCCTACTGCGTTTTTACTTATAATATACGTAAAAACTGTCAGTCAAAGTGAT
>Oxalis_latifolia
ATGGAAGTAAATATTCTCGCATTTATTGCTACTGCACTGTTCATTTTAGTCCCTACTGCCTTCTTACTTATAATATATGTAAAAACAGTAAGTCAAAATGAT
>Parnassia_brevistyla
ATGGAAGTAAATATTCTCGCATTTATTGCTACTGCATTGTTCATTCTGGTTCCTACAGCTTTTTTACTTATAATATACGTAAAAACCATCAGCCAAAGTCA-
>Passiflora_biflora
ATGGAAGTCAATATTCTCGCATTTATTGCTACTGCACTGTTCATTCTAGTTCCTACTGCTTTTTTACTTATAATATATGTAAAAACTGTTAGTCAAAGTAAT
>Pelargonium_quercifolium
ATGGAAGTCAATATTCTCGCATTTATTGCTACTGCATTGTTCATTCTAGTTCCTACCGCCTTTTTACTTATAATTTACGTAAAAACGGTTGGTCAAAGCGAT
>Pentactina_rupicola
ATGGAAGTAAATATTCTCGCATTTATTGCTACTGCACTGTTTATTCTAGTTCCTACCGCTTTTTTACTTATAATATACGTAAAAACAGTCAGCCAAGGCGAT
>Populus_alba
ATGGAAGTAAATATTCTCGCATTTATTGCTACTGCACTGTTCATTCTAGTTCCTACTGCTTTTTTACTTATAATATATGTAAAAACTGTTAGTCAAAGTGAT
>Prunus_persica
ATGGAAGTAAATATTCTCGCATTTATTGCTACTGCACTGTTTATTCTAGTTCCTACCGCTTTTTTACTTATAATATACGTAAAAACAGTCAGCCAAGGTGAT
>Quercus_nigra
ATGGAAGTAAATATTCTCGCATTTATTGCTACTGCACTGTTCATTCTAGTTCCGACTGCTTTTTTACTTATAATATACGTAAAAACGGTCAGTCAAAATGAT
>Ricinus_communis
ATGGAAGTAAATATTCTTGCGTTTATTGCTACTGCCCTGTTCATTCTAGTTCCTACTGCTTTTTTACTTATAATTTACGTAAAAACGGTTAGTCAAAGTGAT
>Salix_babylonica
ATGGAAGTAAATATTCTCGCATTTATTGCTACTGCACTGTTCATTCTAGTTCCTACTGCTTTTTTACTTATAATATATGTAAAAACTGTTAGTCAAAGTGAT
>Sloanea_australis
ATGGAAGTAAATATTCTAGCATTTATTGCTACTGCGCTGTTCATTTTAGTTCCTACTGCCTTTTTACTTATAATATACGTAAAAACAGTCAGTCAAAATGAT
>Spondias_tuberosa
ATGGAAGTAAATATTCTCGCATTTATTGCTACTGCACTGTTCATTCTAGTTCCTACTGCTTTTTTGCTTATAATATATGTAAAAACTGTCAGTCAAAGTGAT
>Staphylea_colchica
ATGGAAGTAAATATTCTCGCATTTATTGCTACTGCGCTGTTCATTCTAGTTCCTACTGCTTTTTTACTTATAATATACGTAAAAACAGTCAGTCAAAGTGAT
>Tetraena_mongolica
ATGGAAGTAAACATTCTCGCATTTATTGCTACTGCATTATTTGTTCTAGTTCCAACTGCTTTCTTACTTATAATCTATGTAAAAACGGTTAGTCAAAGTAAC
>Vitis_acerifolia
ATGGAAGTAAATATTCTCGCATTTATTGCTACTGCACTGTTCATTCTAGTTCCTACTGCTTTTTTACTTATCATTTACGTAAAAACAGTTAGTCAAAATAAT
>Viviania_marifolia
ATGGAAGTCAATATTCTGGCATTTATTGCTACTGCATTGTTCATTCTAGTTCCTACTGCCTTTTTACTTATAATTTATGTAAAAACAGTCAGTCAAAGTGAT
