# Supplementary material for: ­Complete plastid genome sequences of two species of the Neotropical genus Brunellia (Brunelliaceae)
Source: PeerJ. 2020 Jan 28;8:e8392. doi: 10.7717/peerj.8392 (PMC6993752; doi:10.7717/peerj.8392)
Supplement: Supplemental Information 2 [file peerj-08-8392-s002.zip › Alignments/PSBN.fasta]

>Aquilaria_yunnanensis
ATGGAACCAGCAACCCTAGTCGCTATTTCTATATCTGGTTTACTTGTAAGTTTTACTGGGTACGCCTTATATACTGCCTTTGGGCAACCCTCTCAACAACTAAGAGATCCATTTGAGGAACACGGGGAC
>Arabidopsis_thaliana
ATGGAAACAGCAACCCTAGTCGCCATCTTTATATCTGGGTTACTTGTAAGTTTTACTGGGTATGCTCTATATACTGCCTTTGGGCAACCCTCTCAACAACTAAGAGATCCATTCGAGGAACACGGGGAC
>Arabis_alpina
ATGGAAACAGCAACCCTAGTCGCCATCTTTATATCTGGATTACTTGTAAGTTTTACTGGGTATGCTCTATATACTGCCTTTGGGCAACCCTCTCAACAACTAAGAGATCCATTCGAGGAACACGGGGAC
>Arachis_hypogaea
ATGGAAACAGCAACCCTAGTTGCTATCTCTATATCTGGTTTACTTGTAAGTTTTACTGGGTATGCTTTATATACTGCTTTTGGGCAACCCTCTCAACAACTAAGAGATCCATTCGAAGAACACGGAGAC
>Averrhoa_carambola
ATGGAAACAGCAACCCTAGTCGCCATCTTTATATCTGGTTTACTTGTAAGTTTTACTGGGTATGCCTTATATACTGCTTTTGGGCAACCCTCTCAACAACTCAGAGATCCATTCGAGGAACACGGGGAC
>Brunellia_antioquensis
ATGGAAACAGCAACCCTAGTCGCCATCTCTATATCTGGTTTACTTGTAAGTTTTACTGGGTATGCCTTATATACTGCTTTTGGGCAACCCTCTCAACAACTAAGAGATCCCTTCGAGGAACACGGGGAC
>Brunellia_trianae
ATGGAAACAGCAACCCTAGTCGCCATCTCTATATCTGGTTTACTTGTAAGTTTTACTGGGTATGCCTTATATACTGCTTTTGGGCAACCCTCTCAACAACTAAGAGATCCCTTCGAGGAACACGGGGAC
>Bulnesia_arborea
ATGGAAACAGCAACTCTAGTCGCCATCTCTATATCTGGTTTACTTGTGAGTTTTACTGGGTATGCCTTATATACTGCTTTTGGGCAGCCCTCTCAACAACTAAGAGATCCGTTCGAGGAGCACGGGGAC
>Carica_papaya
ATGGAAACAGCAACCCTAGTCGCCATCTCTATATCTGGGTTACTTGTAAGTTTTACGGGGTACGCCCTATATACTGCCTTTGGGCAACCCTCTCAACAACTAAGAGATCCGTTCGAAGAACACGGGGAC
>Castanea_mollissima
ATGGAAACAGCAACCTTAGTTGCCATCTCTATATCTGGTTTACTTGTAAGTTTTACTGGGTACGCCTTATATACTGCTTTTGGGCAACCCTCTCAACAACTAAGAGATCCATTCGAGGAACACGGAGAC
>Catha_edulis
ATGGAAATAGCAACCCTAGTTGCCATCTTTATATCTGGTTTACTTGTAAGTTTTACTGGGTATGCCTTATATACTGCTTTTGGGCAACCTTCTCAACAACTAAGAGATCCATTCGAGGAACACGGGGAC
>Ceratopetalum_apetalum
ATGGAAACAGCAACCCTAGTCGCCATCTCTATATCTGGTTTACTTGTAAGTTTTACTGGGTATGCCTTATATACTGCTTTTGGGCAACCCTCTCACCAACTAAGAGATCCATTCGAGGAACACGGGGAC
>Citrus_sinensis
ATGGAAACAGCAACCCTAGTCGCCATCTCTATATCTGGGTTACTTGTAAGTTTTACTGGGTACGCCTTATATACTGCTTTTGGGCAACCCTCTCAACAACTAAGAGATCCATTCGAGGAACACGGGGAC
>Cucumis_melo
ATGGAAACAGCAACCCTAGTTGCCATCTCTATATCTGGTTTACTTGTAAGTTTTACTGGGTATGCCTTATATACTGCTTTTGGGCAACCCTCTCAACAACTAAGAGATCCATTCGAGGAACACGGGGAC
>Eucalyptus_grandis
ATGGAAACAGCAACCCTAGTCGCCATCTCTATATCTGGTTTACTTGTAAGTTTTACTGGGTACGCCTTATATACTGCTTTTGGGCAACCCTCTCAACAATTAAGAGATCCATTCGAAGAACACGGGGAC
>Euonymus_japonicus
ATGGAAATAGCAACCCTAGTTGCCATCTTTATATCTGGTTTACTTGTAAGTTTTACTGGGTATGCCTTATATACTGCTTTTGGGCAACCTTCTCAACAACTAAGAGATCCATTCGAGGAACACGGGGAC
>Ficus_racemosa
ATGGAAACAGCAACGCTCGTTGCCATCTTTATATCTGGTTTACTTGTAAGTTTTACTGGGTACGCCTTATATACTGCTTTTGGGCAACCCTCTCAACAAATAAGAGATCCATTCGAGGAACACGGAGAC
>Glycine_max
ATGGAAACAGCAACCCTAATTGCCATCTCTATATCTGGTTTACTTGTAAGTTTTACTGGGTATGCCTTATATATTGCCTTTGGGCAACCCTCGCAACAACTAAGAGATCCATTTGAAGAACATGGGGAC
>Gossypium_arboreum
ATGGAAACAGCAACCTTAGTCGCCATCTCTATATCTGGTTTACTTGTAAGTTTTACTGGGTACGCCTTATATACTGCTTTTGGGCAACCCTCTCAACAATTAAGAGATCCATTCGAGGAACACGGGGAC
>Heritiera_angustata
ATGGAAACAGCAACCTTAGTCGCCATCTCTATATCTGGTTTACTTGTAAGTTTTACTGGGTATGCCTTATATACTGCCTTTGGGCAACCCTCGCAACAATTAAGAGATCCATTCGAGGAACACGGGGAC
>Heuchera_sanguinea
ATGGAAACAGCAACCCTAGTCGCCATCTCTATATCTGGTTTACTTGTAAGTTTTACTGGGTACGCCTTATATACCGCTTTTGGGCAACCCTCTCAACAACTAAGAGATCCATTCGAGGAACATGGGGAT
>Jatropha_curcas
ATGGAAACAGCAACTCTAGTCGCCATCTCTATATCTGGTTTACTTGTAAGTTTTACTGGGTATGCCTTATATACTGCTTTTGGGCAACCCTCTCAACAACTAAGAGATCCATTCGAGGAACACGGGGAC
>Larrea_tridentata
ATGGAAACAGCAACTCTAGTCGCCATCTCTATATCTGGTTTACTTGTAAGTTTTACTGGGTATGCCTTATATACTGCTTTTGGGCAGCCCTCTCAACAACTAAGAGATCCGTTCGAGGAGCACGGGGAC
>Liquidambar_styraciflua
ATGGAAACAGCAACCCTAGTCGCCATCTCTATATCTGGTTTACTTGTAAGTTTTACTGGGTACGCCTTATATACTGCTTTTGGGCAACCCTCTCAACAACTAAGAGATCCATTCGAGGAACACGGGGAC
>Manihot_esculenta
ATGGAAACAGCAACCCTAGTCGCCATCTCTATATCTGGTTTACTTGTAAGTTTTACTGGGTATGCCTTATATACTGCTTTTGGGCAACCCTCTCAACAACTAAGAGATCCATTCGAGGAACACGGGGAC
>Morus_indica
ATGGAAACAGCAACGCTCGTTGCCATCTTTATATCTGGTTTACTTGTAAGTTTTACTGGGTATGCCTTATATACTGCTTTTGGGCAACCCTCTCAACAACTAAGAGATCCATTCGAGGAACACGGAGAC
>Oenothera_parviflora
ATGGAAACAGCAACCCTAGTCGCCATCTCTATATCTGGTTTACTTGTAAGTTTTACGGGGTATGCCTTATATACTGCTTTTGGGCAACCCTCTCAACAATTAAGAGATCCGTTCGAGGAACACGGGGAC
>Oxalis_latifolia
ATGGAAACAGCAACCCTAGTCGCCATCTTTATTTCTGGTTTACTTGTAAGTTTTACTGGGTATGCCTTATATACTGCTTTTGGGCAACCCTCTCAACAACTCAGAGATCCGTTCGAGGAACACGGGGAC
>Parnassia_brevistyla
ATGGAAACAGCAACCCTAGTCGCCATCTTTCTATCTGGTTTACTTGTAAGTTTTACGGGGTATGCCTTATATACTGCTTTTGGGCAACCCTCTCAACAACTAAGAGATCCATTCGAGGAACACGGGGAC
>Passiflora_biflora
ATGGAAACAGCAACACTAGTCGCCATCTCTATATCTGGTTTATTTGTAAGTTTTACTGGGTATGCCTTATATACTGCTTTTGGGCAACCCTCCCAACAACTAAGAGATCCATTCGAGGAACATGGGGAC
>Pelargonium_quercifolium
ATGGAAACAGCAACCCTAGTCGCTATCTCTATATCTGGGTTACTTGTAAGTTTTACGGGATATGCCTTATATACTGCTTTTGGGCAACCCTCTCAACAATTAAGAGATCCATTCGAGGAACACGGGGAC
>Pentactina_rupicola
ATGGAAACAGCAACCCTAGTTGCCATCTTTTTATCTGGTTTACTTGTAAGTTTTACTGGGTACGCCTTATATACTGCTTTTGGGCAACCCTCTCAACAACTAAGAGATCCATTCGAGGAACACGGGGAC
>Populus_alba
ATGGAAACAGCAACCCTAGTCGCCATCTCTATATCTGGTTTACTTGTAAGTTTTACTGGGTATGCCTTATATACTGCTTTTGGGCAACCCTCTCAACAACTAAGAGATCCATTCGAGGAACACGGGGAC
>Prunus_persica
ATGGAAACAGCAACCCTAGTTGCCATCTTTTTATCCGGTTTACTTGTAAGTTTTACTGGGTACGCCTTATATACTGCTTTTGGGCAACCCTCTCAACAACTAAGAGATCCATTCGAGGAACACGGGGAC
>Quercus_nigra
ATGGAAACAGCAACCTTAGTTGCCATCTCTATATCTGGTTTACTTGTAAGTTTTACTGGGTACGCCTTATATACTGCTTTTGGGCAACCCTCTCAACAACTAAGAGATCCATTCGAGGAACACGGAGAC
>Ricinus_communis
ATGGAAACAGCAACCCTAGTCGCCATCTTTATATCTGGTTTACTTGTAAGTTTTACTGGGTATGCCTTATATACTGCTTTTGGGCAACCCTCTCAACAACTAAGAGATCCATTCGAGGAACACGGGGAC
>Salix_babylonica
ATGGAAACAGCAACCCTAGTCGCCATCTCTATATCTGGTTTACTTGTAAGTTTTACGGGGTATGCCTTATATACTGCTTTTGGGCAACCCTCTCAACAACTAAGAGATCCATTCGAGGAACACGGGGAC
>Sloanea_australis
ATGGAAACAGCAACCCTAGTCGCCATCTCTATATCTGGTTTACTTGTAAGTTTTACTGGGTATGCCTTATATACTGCTTTTGGGCAACCCTCTCAACAACTAAGAGATCCATTCGAGGAACACGGGGAC
>Spondias_tuberosa
ATGGAAACAGCAACCCTAGTCGCCATCTCTATATCTGGTTTACTTGTAAGTTTTACTGGGTATGCCTTATATACTGCTTTTGGGCAACCCTCTCAACAACTAAGAGATCCATTCGAGGAACACGGGGAC
>Staphylea_colchica
ATGGAAACAGCAACCCTAGTCGCCATCTCTATATCTGGGTTACTTGTAAGTTTTACTGGGTACGCCTTATATACTGCTTTTGGGCAACCCTCTCAACAACTAAGAGACCCATTCGAAGAACACGGGGAC
>Tetraena_mongolica
ATGGAAACAGCAACCCTAGTCGCCATCTCTATATCTGGTTTACTTGTCAGTTTTACCGGGTATGCCTTATATACTGCTTTTGGGCAACCCTCTCAACAACTAAGAGATCCATTCGAGGAGCACGGGGAC
>Vitis_acerifolia
ATGGAAACAGCAACCCTAGTCGCCATCTCTATATCTGGTTTACTTGTAAGTTTTACTGGGTACGCCTTATATACCGCCTTTGGGCAGCCCTCTCAACAACTAAGAGATCCATTTGAGGAACACGGGGAC
>Viviania_marifolia
ATGGAAACAGCAACCCTAGTCGCCATCTCTATATCTGGTTTACTTGTAAGTTTTACTGGGTATGCCTTATATACTGCTTTTGGGCAACCCTCTCAACACCTAAGAGACCCATTCGAGGAACACGGGGAC
