# Supplementary material for: ­Complete plastid genome sequences of two species of the Neotropical genus Brunellia (Brunelliaceae)
Source: PeerJ. 2020 Jan 28;8:e8392. doi: 10.7717/peerj.8392 (PMC6993752; doi:10.7717/peerj.8392)
Supplement: Supplemental Information 2 [file peerj-08-8392-s002.zip › Alignments/PSBT.fasta]

>Aquilaria_yunnanensis
ATGGAAGCATTGGTTTATACATTCCTCTTAGTATCGACTCTAGGGATAATTTTTTTCGCTATCTTTTTTCGAGAACCGCCTAAAGTTCCAACTAAAAAA
>Arabidopsis_thaliana
ATGGAAGCATTGGTTTATACATTTCTCTTAGTATCCACTTTAGGGATAATTTTTTTCGCTATTTTTTTTCGGGAACCACCTAAAATTTCAACTAAAAAA
>Arabis_alpina
ATGGAAGCATTGGTTTATACATTTCTCTTAGTATCGACTTTAGGGATAATTTTTTTCGCTATTTTTTTTCGGGAACCCCCTAAAATTTCAACTAAAAAA
>Arachis_hypogaea
ATGGAAGCATTGGTTTATACATTCCTCTTAGTCTCGACTTTAGGAATAATTTTTTTTGCTATCTTTTTTAGAGAACCCCCTAAAGTTCCAACTAAAAAG
>Averrhoa_carambola
ATGGAAGCATTGGTTTATACATTCCTCTTAGTCTCGACTCTAGGAATAATTTTTTTCGCTATCTTTTTTCGAGAGCCACCTAAAGTTCCAACTAAAAAG
>Brunellia_antioquensis
ATGGAAGCATTGGTTTATACATTCCTCTTAGTCTCGACTCTAGGAATAATTTTTTTCGCTATCTTTTTTCGAGAACCGCCTAAAGTTCCAACTAAAAAA
>Brunellia_trianae
ATGGAAGCATTGGTTTATACATTCCTCTTAGTCTCGACTCTAGGAATAATTTTTTTCGCTATCTTTTTTCGAGAACCGCCTAAAGTTCCAACTAAAAAA
>Bulnesia_arborea
ATGGAAGCATTGGTTTATACATTTCTTTTAGTCTCGACTCTAGGAATAATTTTTTTTGCTATTTTTTTTCGAGAACCGCCTAAAGTTCCAACTAAAAAG
>Carica_papaya
ATGGAAGCATTGGTTTATACATTCCTCTTAGTATCGACTTTAGGGATCATTTTTTTCGCTATCTTTTTTCGGGAACCACCTAAAGTTCCAACTAAAAAA
>Castanea_mollissima
ATGGAAGCATTGGTTTATACATTCCTCTTAGTCTCGACTCTGGGAATAATATTTTTCGCCATCTTTTTTCGAGAACCACCTAAAGTTCCAACTAAAAAG
>Catha_edulis
ATGGAAGCATTGGTTTATACATTCCTCTTAGTCTCGACTCTAGGGATAATTTTTTTCGCTATCTTTTTTCGAGAACCACCTAAAGTTCCAACTAAAAAG
>Ceratopetalum_apetalum
ATGGAAGCATTGGTTTATACATTCCTCTTAGTCTCGACTCTAGGAATCATTTTTTTCGCTATCTTTTTTCGAGAACCGCCTAAAGTTCCAACTAAAAAG
>Citrus_sinensis
ATGGAAGCATTGGTTTATACATTCCTCTTAGTCTCGACTCTAGGGATCATTTTTTTCGCTATCTTTTTTCGAGAACCGCCTAAAGTTCCAACTAAAAAA
>Cucumis_melo
ATGGAAGCATTGGTTTATACATTCCTCTTAGTCTCGACTCTAGGAATAATTTTTTTCGCTATCTTTTTTCGCGAACCGCCTAAAGTTCCAACTAAAAAG
>Eucalyptus_grandis
ATGGAAGCATTGGTTTATACATTCCTCTTAGTCTCGACTCTAGGGATAATTTTTTTCGCTATCTTTTTTCGAGAACCACCTAAAGTTCCAACTAAAAAG
>Euonymus_japonicus
ATGGAAGCATTGGTTTATACATTCCTCTTAGTCTCGACTCTAGGGATCATTTTTTTCGCTATCTTTTTTCGAGAACCACCTAAAGTTCCAACTAAAAAG
>Ficus_racemosa
ATGGAAGCATTGGTTTATACATTCCTCTTAGTCTCAACTCTAGGAATAATTTTTTTCGCTATCTTTTTTCGAGACCCGCCTAAAGTTCCAACTAAAAAG
>Glycine_max
ATGGAAGCATTGGTTTATACATTCCTCTTAGTCTCGACTTTAGGAATTATTTTTTTCGCTATCTTTTTTAGAGAACCCCCTAAAGTTCCGACGAAAAAA
>Gossypium_arboreum
ATGGAAGCATTGGTTTATACATTCCTCTTAGTATCTACTCTAGGGATAATTTTTTTCGCTATCTTTTTTCGAGAACCGCCTAAAATTCTAACTAAAAAA
>Heritiera_angustata
ATGGAAGCATTGGTTTATACATTCCTCTTAGTATCTACTCTAGGGATAATTTTTTTCGCTATCTTTTTTCGAGAACCGCCTAAAGTTCCAACTAAAAAA
>Heuchera_sanguinea
ATGGAAGCATTGGTTTATACATTCCTCTTAGTCTCGACTCTAGGGATAATTTTTTTCGCTATCTTTTTTCGAGAACCGCCTAAAGTTCCAACTAAAAAG
>Jatropha_curcas
ATGGAAGCATTGGTTTATACATTCCTTTTAGTCTCAACTTTAGGAATCATTTTTTTCGCTATCTTTTTTCGAGAACCGCCTAAAGTTCCAACTAAAAAG
>Larrea_tridentata
ATGGAAGCATTGGTTTATACATTTCTCTTAGTCTCGACTCTAGGAATCATTTTTTTCGCTATTTTTTTTCGAGAACCGCCTAAAGTTCCAACTAAAAAG
>Liquidambar_styraciflua
ATGGAAGCATTGGTTTATACATTCCTCTTAGTCTCGACTCTAGGGATAATTTTTTTCGCTATCTTTTTTCGAGAACCGCCTAAAGTTCCAACTAAAAAG
>Manihot_esculenta
ATGGAAGCATTGGTTTATACATTCCTTTTAGTATCAACTTTAGGAATCATTTTTTTCGCTATCTTTTTTCGAGAACCGCCTAAAGTTCCAACTAAAAAG
>Morus_indica
ATGGAAGCATTGGTTTATACATTCCTCTTAGTATCAACTCTGGGAATAATTTTTTTCGCTATCTTTTTTCGAGAACCGCCTAAAGTTCCAACTAAAAAG
>Oenothera_parviflora
ATGGAAGCATTGGTTTATACATTCCTCTTAGTCTCCACTCTAGGGATCATTTTTTTCGCTATCTTTTTTCGAGAACCGCCTAAAATTCAAACTAAAAAG
>Oxalis_latifolia
ATGGAAGCATTGGTTTATACATTCCTCTTAGTCTCGACTCTAGGAATAATTTTTTTCGCTATCTTTTTTCGAGAACCCCCTATAGTTCCAACTAAAAGG
>Parnassia_brevistyla
ATGGAAGCATTGGTTTATACATTCCTCTTAGTCTCAACTCTAGGAATCATCTTTTTCGCCATCTTTTTTCGAGAACCACCTAAAGTTCCAACTAAAAAG
>Passiflora_biflora
ATGGAAGCATTGGTTTATACATTCCTTTTAGTCTCGACTCTAGGAATCATTTTTTTCGCTATCTTTTTTCGAGAACCCCCTAAAGTTCCAACTAAAAAG
>Pelargonium_quercifolium
ATGGAAGCATTGGTTTATACATTCCTCTTAGTCTCGACTCTAGGGATCCTTTTTTTCTCGATCTTTTTTCGAGAACCGCCTAAAGTTCCAACTCAAAAA
>Pentactina_rupicola
ATGGAAGCATTGGTTTATACATTCCTTTTAGTCTCAACTCTAGGAATAATTTTTTTCGCTATCTTTTTTCGAGAACCGCCTAAAGTTCCAACTAAAAAG
>Populus_alba
ATGGAAGCATTAGTTTATACATTCCTCTTAGTATCGACTCTAGGAATAATTTTTTTCGCTATCTTTTTTCGAGAACCGCCTAAAGTTCCAACTAAAAAG
>Prunus_persica
ATGGAAGCATTGGTTTATACATTCCTTTTAGTCTCAACTCTAGGAATAATTTTTTTCGCTATCTTTTTTCGAGAACCGCCTAAAGTTCCAACTAAAAAG
>Quercus_nigra
ATGGAAGCATTGGTTTATACATTCCTCTTAGTCTCGACTCTGGGAATAATATTTTTCGCCATCTTTTTTCGGGAACCACCTAAAGTTCCAACTAAAAAG
>Ricinus_communis
ATGGAAGCATTGGTTTATACATTCCTTTTAGTCTCAACTTTAGGAATCATTTTTTTCGCTATCTTTTTTCGCGAACCACCTAAAGTTCCAACTAAAAAG
>Salix_babylonica
ATGGAAGCATTAGTTTATACATTCCTCTTAGTATCAACTCTAGGAATAATTTTTTTCGCTATCTTTTTTCGAGAACCACCTAAAGTTCCAACTAAAAAG
>Sloanea_australis
ATGGAAGCATTGGTTTATACATTCCTCTTAGTCTCGACTCTAGGAATAATTTTTTTCGCTATCTTTTTTCGAGAACCGCCTAAAGTTCCAACTAAAAAA
>Spondias_tuberosa
ATGGAAGCATTGGTTTATACATTCCTCTTAGTCTCGACTCTAGGGATCATTTTTTTCGCTATCTTTTTTCGAGAACCGCCTAAAGTTCCAACTAAAAAA
>Staphylea_colchica
ATGGAAGCATTGGTTTATACATTCCTTTTAGTCTCGACTCTAGGAATAATTTTTTTCGCTATCTTTTTTCGAGAACCGCCGAAAGTTCCAACTAAAAAG
>Tetraena_mongolica
ATGGAAGCATTGGTTTATACATTTCTCTTAGTTTCGACTTTAGGAATAATTTTTTTCGCTATCTTTTTTCGAGAAACGCCTATAGTTCCAACTAAAAAG
>Vitis_acerifolia
ATGGAAGCATTGGTTTATACATTCCTCTTAGTCTCGACTCTAGGGATAATTTTTTTCGCTATCTTTTTTCGAGAACCGCCTAAAGTTCCAACTAAAAAG
>Viviania_marifolia
ATGGAAGCATTGGTTTATACATTCCTCTTAGTCTCGACCTTAGGGATCATTTTTTTCGCTATCTTTTTTCGCGAACCACCTAAAGTTCCAACTAAAAAA
