# Supplementary material for: ­Complete plastid genome sequences of two species of the Neotropical genus Brunellia (Brunelliaceae)
Source: PeerJ. 2020 Jan 28;8:e8392. doi: 10.7717/peerj.8392 (PMC6993752; doi:10.7717/peerj.8392)
Supplement: Supplemental Information 2 [file peerj-08-8392-s002.zip › Alignments/PSBZ.fasta]

>Aquilaria_yunnanensis
ATGACTATTGCTTTCCAATTGGCTGTTTTTGCATTAATTGCTACTTCGTCAATCTTATTGATTAGCGTACCTGTTGTATTCGCTTCTCCTGATGGTTGGTTGAGTAATAAAAATATTGTATTTTCTGGTACATCATTATGGATCGGATTAGTTTTTCTGGTGGGTATCCTTAATTCTCTTATT
>Arabidopsis_thaliana
ATGACTATTGCTTTCCAATTGGCAGTTTTTGCATTAATTATTACTTCATCAATCTTACTGATTAGTGTACCCGTTGTATTTGCGTCTCCTGATGGTTGGTCGAGTAACAAAAATGTTGTATTTTCTGGTACATCTTTATGGATTGGATTAGTCTTCTTGGTGGGTATCCTTAATTCTCTTATC
>Arabis_alpina
ATGACTATTGCTTTCCAATTGGCTGTTTTTGCATTAATTATTACTTCATCAATCCTACTGATTAGTGTACCCGTTGTATTTGCGTCTCCTGAGGGTTGGTCGAGTAACAAAAATGTTGTATTTTCTGGTACATCTTTATGGATTGGATTAGTCTTCTTGGTGGGTATCCTTAATTCTCTTATC
>Arachis_hypogaea
ATGACTATAGCTTTCCAATTGGCTGTTTTTGCATTAATTGCTACTTCATCAATTTTATTGATTAGTGTACCGGTTGTATTTGCTTCTCCTGATGGTTGGTCAAGTAACAAAAATGTTGTATTTTCCGGTACCTCATTATGGATTGTATTAGTTTTTTTAGTGGGTATTCTTAATTCTATCATC
>Averrhoa_carambola
ATGACTATTGCTTTCCAATTGGCTGTTTTTGCATTAATTGTTACTTCATCAATCTTACTGATCAGTGTACCAGTTGTATTTGCTTCTCCTGATGGTTGGTCGAGTAATAAAAATGTTGTATTTTCCGGTACATCATTATGGATTGGATTAGTGTTTCTAGTAGGTATCCTTAATTCTCTCATA
>Brunellia_antioquensis
ATGACTATTGCTTTCCAATTAGCTGTTTTTGCATTAATTGCTACTTCATCAATCTTACTGATTAGTGTACCCGTTGTATTTGCTTCTCCTGATGGTTGGTCGAGTAACAAAAATGTTGTATTTTCCGGTACATCATTATGGATTGGATTAGTCTTTCTGGTAGGTATCCTTAATTCTCTCATA
>Brunellia_trianae
ATGACTATTGCTTTCCAATTAGCTGTTTTTGCATTAATTGCTACTTCATCAATCTTACTGATTAGTGTACCCGTTGTATTTGCTTCTCCTGATGGTTGGTCGAGTAACAAAAATGTTGTATTTTCCGGTACATCATTATGGATTGGATTAGTCTTTCTGGTAGGTATCCTTAATTCTCTCATA
>Bulnesia_arborea
ATGACTATTGCTTTCCAGTTAGCTGTTTTTGCATTAATTATTACTTCCTCAATATTATTGATTAGTGTCCCCGTTGTATTTGCTTCCCCTGAAGGTTGGTCTAGTAACAAAAAGATTGTATTTTCTGGTACATCATTATGGATTGGATTAGTCTTCCTGGTGGGTATACTTAATTCTCTCATC
>Carica_papaya
ATGACTATTGCTTTCCAATTGGCTGTTTTTGCATTAATTGCTACTTCATCAATCTTACTGATTAGTGTACCCGTTGTATTTGCTTCTCCCGATGGTTGGTCGAGTAACAAAAATGTTGTATTTTCTGGTACATCATTATGGATTGGATTAGTCTTTTTGGTGGGTATCCTTAATTCTCTTATC
>Castanea_mollissima
ATGACTATTGCTTTCCAATTGGCTGTTTTTGCATTAATTGCTACTTCAGCAATCTTACTGATTAGTGTACCTGTTGTATTTGCTTCTCCTGATGGTTGGTCAAATAACAAAAATGTTGTATTTTCCGGTACATCATTATGGATTGGATTAGTCTTTTTGGTGGGTATCCTTAATTCTCTCATC
>Catha_edulis
ATGACTATTGCTTTCCAATTGGCTGTTTTTGCATTAATTGCTACATCATTAATCTTACTGATTAGTGTACCCGTTGTATTTGCTTCTCCTGAGGGTTGGTCAAGTAACAAAAATGTTGTATTTTCGGGGACATCCTTATGGATTGGATTAGTCTTTCTGGTAGGTATCCTTAATTCTCTCATC
>Ceratopetalum_apetalum
ATGACCATTGCTTTCCAATTGGCTGTTTTTGCATTAATTGCTACTTCATCAATCTTACTGATTAGTGTACCCGTTGTATTTGCTTCTCCTGATGGTTGGTCGAGTAACAAAAATGTTGTATTTTCCGGTACATCATTATGGATTGGATTAGTCTTTCTGGTAGGTATCCTTAATTCTCTCATA
>Citrus_sinensis
ATGACTATTGCTTTCCAATTGGCTGTTTTTGCATTAATTGCTACTTCATCAATCTTACTGATTAGTGTACCCGTTGTATTTGCTTCTCCGGATGGTTGGTCGAGTAACAAAAATGTCGTATTTTCTGGTACATCATTGTGGATTGGATTAGTCTTTCTGGTGGGTATCCTTAACTCTCTCATT
>Cucumis_melo
ATGACTATTGCTTTCCAATTGGCTGTTTTTGCATTAATTGTTACTTCATCAATCTTACTGATTAGTGTGCCCGTTGTATTTGCTTCTCCTGAAGGTTGGTCGGGTAACAAAAATGTTGTATTTTCCGGTACATCATTATGGATTGGATTAGTCTTTCTGGTGGGTATCCTTAATTCTCTTATC
>Eucalyptus_grandis
ATGACTATTGCTTTCCAATTGGCTGTTTTTGCATTAATTGCTACTTCATTAATCTTACTGATTAGTGTACCCGTTGTATTTGCTTCTCCTGACGGTTGGTCGAGTAACAAAAATGTTGTATTTTCTGGTACATCATTATGGATTGGATTAGTCTTTCTGGTGGGTATCCTTAATTCTCTCATC
>Euonymus_japonicus
ATGACTATTGCTTTCCAATTGGCTGTTTTTGCATTAATTGCTACGTCATTAATCTTACTGATTAGTGTACCCGTTGTATTTGCTTCTCCTGAGGGTTGGTCGAGTAACAAAAATGTTGTATTTTCGGGGACATCTTTATGGATTGGATTAGTCTTTCTGGTAGGTATCCTTAATTCTCTCATC
>Ficus_racemosa
ATGACTATTGCTTTCCAATTGGCTGTTTTTGCATTAATTGCTACTTCATCAATCTTACTGATTAGTGTACCCGTTGTATTTGCTTCTCCTGATGGTTGGTTGGGTAATAAAAATGTTGTATTTTCTGGTACATCATTATGGATTACATTAGTATTTCTCGTAGGTATCCTTAATTCTCTTATC
>Glycine_max
ATGACTATTGCTTTCCAATTAGCTGTTTTTGCATTAATTGCTATTTCATTTATTTTATTGATTAGTGTACCTGTTGTATTTGCTTCTCCTGAAGGTTGGTCGAATAACAAAAATGTTGTATTTTCCGGTACATCATTATGGATTGGATTAGTGTTTCTCGTGGGTATTCTTAATTCTCTCATT
>Gossypium_arboreum
ATGACTATTGCTTTCCAATTGGCTGTTTTTGCATTAATTGCTACTTCGTCAATCTTACTGATTAGTGTACCTGTTGTATTTGCTTCTCCTGATGGTTGGTTGAGTAACAAAAATATTGTATTTTCCGGTACATCTTTATGGATTGGATTAGTTTTTCTAGTGGGTATCCTTAATTCTCTTATT
>Heritiera_angustata
ATGACTATTGCTTTCCAATTGGCTGTTTTTGCATTAATTGCTACTTCGTCAATCTTACTGATTAGTGTACCTGTTGTATTGGCTTCCCCTGATGGTTGGTTGAGTAACAAAAATATTGTATTCTCCGGTACATCTTTATGGATTGGGTTAGTTTTTCTAGTGGGTATCCTTAATTCTCTTATT
>Heuchera_sanguinea
ATGACTATTGCTTTCCAATTGGCTGTTTTTGCATTAATTGCTACTTCATCAATCTTATTGATTAGTGTACCCGTTGTATTTGCTTCTCCTGACGGTTGGTCAAGTAAGAAAAATGTTGTATTTTCTGGTACATCATTATGGATTGGATTAGTCTTTCTGGTAGGTATCCTTAATTCTCTCATC
>Jatropha_curcas
ATGATTATTGCTTTCCAATTGGCTGTTTTTGCATTAATTGCTACTTCATCAATCTTACTGATTAGTGTACCCGTTGTTTTTTCTTCTCCTGATGGTTGGTCAAGTAACAAAAATGTTGTATTTTCTGGTACATCATTATGGATTGGATTAGTTTTTCTGGTAGGTATCCTTAATTCTCTCATC
>Larrea_tridentata
ATGACTATTGCTTTCCAGTTAGCTGTTTTTGCATTAATTCTTACTTCCTCAATATTATTGATTAGTGTCCCCGTTGTATTTGCTTCTCCTGAAGGTTGGTCTAGTAACAAAAAGATTGTATTTTCTGGTACATCATTATGGATTGGATTAGTCTTCCTCGTGGGTATACTTAATTCTCTCATC
>Liquidambar_styraciflua
ATGACTATTGCTTTCCAATTGGCTGTTTTTGCATTAATTGCTACTTCATCAATCTTACTGATTAGTGTACCCGTTGTATTTGCTTCTCCTGATGGTTGGTCAAGTAAGAAAAACGTTGTATTTTCCGGTACATCATTATGGATTGGATTAGTCTTTCTGGTGGGTATCCTTAATTCTCTCATC
>Manihot_esculenta
ATGACTATTGCTTTCCAATTGGCTGTTTTTGCATTAATTGCTACTTCATCAATCTTACTGATTAGTGTACCTGTTGTTTTTTCTTCTCCTGATGGTTGGTCGAGTAACAAAAATGTTGTATTTTCCGGTACATCATTATGGATTGGATTAGTCTTTCTGGTAGGTATCCTTAATTCTCTCATC
>Morus_indica
ATGACTATTGCTTTCCAATTGGCTGTTTTTGCATTAATTGCTACTTCATCAATCTTACTGATTAGTGTACCCGTTGTATTTGCTTCTCCTGATGGTTGGTTGGGTAATAAAAATGTTGTATTTTCTGGTACATCATTATGGATTACATTAGTATTTCTCGTAGGTATCCTTAATTCTCTTATC
>Oenothera_parviflora
ATGACTATTGCTTTCCAATTGGCTGTTTTTGCATTAATTGCTACTTCATCACTTTTACTGATTAGTGTACCCGTTGTATTTGCTTCTCCCGAGGGTTGGTCAAGTAACAAAAATGTTGTATTTTCCGGCACATCATTGTGGATTGGATTAGTCTTTCTGGTGGGTATCCTTAATTCTCTCATC
>Oxalis_latifolia
ATGACTATTGCTTTCCAATTGGCTGTTTTTGCATTAATTGTTACTTCGTCAATCTTACTGATCAGTGTACCAGTTGTATTTGCTTCTCCTGATGGTTGGTCGAGTAATAAAAATGTTGTATTTTCCGGTACATCATTATGGATTGGATTAGTCTTTCTAGTAGGTATCCTTAATTCTCTCATA
>Parnassia_brevistyla
ATGACTATTGCTTTCCAATTGGCTGTTTTTGCATTAATTGCTACTTCATTAATCTTACTGATAAGTGTACCCGTTGTATTTGCTTCTCCTGAGGGTTGGTCGAGTAACAAAAATGTTGTATTTTCCGGGACATCCTTATGGATTGTATTAGTGTTTCTGGTAGGTATCCTTAATTCTCTCATC
>Passiflora_biflora
ATGACTATTGCTTTCCAATTGGCTGTTTTTGCATTAATTGCAACTTCATTAATCTTATTGATTAGTGTACCCATTGTTTTTTCCTCTCCTGATGGTTGGTCAAACAACAAAAATGTTGTATTTTCTGGTACATCATTATGGGTTGGATTAGTCTTTCTAGTGGGTATTCTTAATTCTCTCATC
>Pelargonium_quercifolium
ATGACTATTGCTTTCCAATTGGCTGTTTTTGCATTAATTGCTACTTCATTAATCTTACTTATTGGTGTACCCGTTGTATTTGCTTCTCCTGAGGGTTGGTCAAGTAAGAAAAATATTGTATTTTCTGGTACATCGTTATGGATTGGATTAGTCTTTCTTGTGGGTATCCTGAATTCTCTCATC
>Pentactina_rupicola
ATGACTATTGCTTTCCAATTGGCTGTTTTTGCATTAATTGCTACTTCACTAATCTTACTGATTAGTGTACCTGTTGTATTTGCTTCTCCTGAGGGTTGGTCGGGTAACAAAAATGTTGTATTTTCCGGCACATCATTATGGATTGGATTAGTCTTTCTGGTGGGTATCCTTAATTCTCTCATC
>Populus_alba
ATGACTATTGCTTTCCAATTGGCTGTTTTTGCATTAATTGCTACTTCGTCAATCTTATTAATTAGCGTACCTGTTGTTTTTTCTTCTCCTGACGGTTGGTCAAGCAACAAAAATGTTGTATTTTCCGGTACATCATTATGGATTGGATTAGTCTTTCTGGTAGGTATTCTTAATTCTCTCATC
>Prunus_persica
ATGACTATTGCTTTCCAATTGGCTGTTTTTGCATTAATTGCTACTTCATTAATCTTATTGATTAGTGTACCTGTTGTATTTGCTTCTCCTGAGGGTTGGTCGGGTAACAAAAATGTTGTATTTTCCGGTACATCATTATGGATTGGATTAGTCTTTCTGGTGGGTATCCTTAATTCTCTCATC
>Quercus_nigra
ATGACTATTGCTTTCCAATTGGCTGTTTTTGCATTAATTGCTACTTCAGCAATCTTACTGATTAGTGTACCTGTTGTATTTGCTTCTCCTGATGGTTGGTCAAATAACAAAAATGTTGTATTTTCCGGTACATCATTATGGATTGGATTAGTCTTTTTGGTGGGTATCCTTAATTCTCTCATC
>Ricinus_communis
ATGACTATTGCTTTCCAATTGGCTGTTTTTGCATTAATTGTTACTTCATCAATCTTATTGATTAGTGTACCCGTTGTTTTTTCTTCTCCTGATGGTTGGTCGAGTAATAAAAATGTTGTATTTTCCGGTACATCATTATGGATTGGATTAGTTTTTTTGGTAGGTATCCTTAATTCTCTCATC
>Salix_babylonica
ATGACTATTGCTTTCCAATTGGCTGTTTTTGCATTAATTGCTACTTCGTCAATCTTACTAATTAGTGTACCTGTTGTTTTTTCTTCTCCTGACGGTTGGTCAAGCAACAAAAATGTTGTATTTTCCGGTACATCATTATGGATTGGATTAGTCTTTCTGGTAGGTATTCTTAATTCTCTCATC
>Sloanea_australis
??????????????????????????????????????????????CATCAATCTTACTGATTAGTGTACCCGTTGTATTTGCTTCTCCTGATGGTTGGTCGAGTAACAAAAATGTTGTATTTTCCGGTACATCATTATGGATTGGATTAGTCTTTCTGGTAGGTATCCTTAATTCTCTCATA
>Spondias_tuberosa
ATGACTATTGCTTTCCAATTGGCTGTTTTTGCATTAATTGCTACTTCATCAATCTTACTGATTAGTGTACCCGTTGTATTTGCTTCTCCTGATGGTTGGTCGAGTAACAAAAATGTTGTATTTTCTGGTACATCATTATGGATTGGATTAGTCTTTCTGGTGGGTATCCTTAATTCTCTCATC
>Staphylea_colchica
ATGACTATTGCTTTCCAATTGGCTGTTTTTGCATTAATTGTTACTTCATTAATCTTACTGATTAGTGTACCCGTTGTATTTGCTTCTCCTGATGGTTGGTCGAGTAACAAAAATGTTGTATTTTCCGGTACATCATTATGGATTGGATTAGTCTTTATGGTGGGTATACTTAATTCTCTCATC
>Tetraena_mongolica
ATGACTATTGCTTTTCAATTGGCTGTTTTTGCATTAATTGCTATTTCCTCAATTTTATTGATTAGTGTACCCGTTGTATTTGCTTCTCCTGAAGGTTGGTCTAGTAAAAAAAATATTGTATTTTCCGGGACATCATTATGGATTGTATTAGTCTTTCTAGTGGGTATCCTTAATTCTCTTATA
>Vitis_acerifolia
ATGACTATTGCTTTCCAATTGGCTGTTTTTGCATTAATTGCTACTTCATCAATCTTACTGATTAGTGTACCCGTTGTATTTGCTTCTCCTGATGGTTGGTCAAGTAACAAAAATATTGTATTTTCCGGTACATCATTATGGATTGGATTAGTCTTTCTGGTAGGTATACTTAATTCTCTCATC
>Viviania_marifolia
ATGACTATTGCTTTTCAATTGGCTGTTTTTGCATTAATTGCTACTTCATCAATCTTGCTGATTAGTGTACCTGTTGTATTTGCTGCTCCCGATGGTTGGTCGAGTAATAAAAATCTTATATTTTCCGGTACATCGTTATGGATTGGATTAGTCTTTTTGGTAGGTATCCTTAATTCACTTATC
