# Supplementary material for: ­Complete plastid genome sequences of two species of the Neotropical genus Brunellia (Brunelliaceae)
Source: PeerJ. 2020 Jan 28;8:e8392. doi: 10.7717/peerj.8392 (PMC6993752; doi:10.7717/peerj.8392)
Supplement: Supplemental Information 2 [file peerj-08-8392-s002.zip › Alignments/RPL14.fasta]

>Aquilaria_yunnanensis
ATGATTCAACCTCAGACCCATTTGAATGTAGCAGATAACAGCGGGGCCCAAGAATTGATGTGTATTCGAATCATAGGAGCTAGTAATCGCCGGTATGCTCATATCGGTGACGTTATTGTTGCTGTGATCAAGAAAGCAATAGCTAATACACCTCTGGAAAGAGCAGAAGTGATCAGAGCTGTAATTGTACGTACTTGTAAAGAATTCAAGCGCGACAACGGTATTATAATACGATACGATGACAATGCCGCAGTTGTAATTGATCAAGCAGGAAATCCAAAAGGAACTCGAATTTTTGGTGCAATCGCCCAGGAATTGAGACAGTTAAATTTCACTAAAATAGTTTCATTAGCTCCTGAAGTATTA
>Arabidopsis_thaliana
ATGATTCAACCACAAACCTATTTGAATGTAGCAGACAACAGCGGGGCTAGAGAATTGATGTGTATTCGAATAATAGGAGCTAGTAATCGCCGATATGCTCATATTGGTGACGTTATTGTTGCTGTAATCAAAGAAGCAATACCAAATACTCCTCTAGAAAGATCAGAAGTGATTAGAGCTGTAATTGTACGTACTTGTAAAGAACTCAAACGTAACAATGGGACGATAATACGATATGATGACAATGCCGCAGTTGTCATTGATCAAGAAGGAAATCCAAAAGGAACTCGAGTTTTTGGGGCGATCCCACGGGAATTGAGACAA---AACTTTACTAAAATAGTTTCATTAGCTCCTGAGGTATTA
>Arabis_alpina
ATGATTCAACCACAAACCTATTTGAATGTAGCAGACAACAGCGGGGCTCGAAAATTGATGTGTATTCGAATAATAGGAGCTAGTAATCGCCGATATGCTCATATTGGTGACGTTATTGTTGCTGTAATTAAGGAAGCAATACCAAATAGTCCTCTAGAAAGATCAGAAGTGATCCGAGCTGTAATTGTACGTACTTGTAAAGAACTCAAACGTAAGAATGGGACGATAATACGATATGATGACAATGCCGCAGTTGTCATTGATCAAGAAGGAAATCCAAAAGGAACTCGAGTTTTTGGGGCGATCCCACGGGAATTGAGACAATTAAACTTTACTAAAATAGTTTCATTAGCCCCTGAGGTATTA
>Arachis_hypogaea
ATGATTCAACCTCAAACCCATTTGAATGTAGCCGATAACAGCGGAGCCCGCCAATTGATGTGTATTCGAATCATAGGAGCAGGTAATCGACGATATGCTTCTATTGGTGACATTGTTGTTGCTGTAATCAAGGAAGCGGTACCAAATATGTCTTTAGAAAGATCAGAAGTGATTAGAGCTGTAATTGTACGTACTTGTAAAGAACTTAAACGTAGCAATGGCATGATAATACAATATGATGATAATGCCGCGGTTGTCATTGATCAAGAGGGAAATCCAAAAGGAACTCGAATTTTTGGCGCAATCGCCCGGGAATTGAGACAGTTAAATTTCACTAAAATAGTTTCATTAGCACCTGAGGTATTA
>Averrhoa_carambola
ATGATTCAACCTCAGACCCATTTGAATGTAGCGGATAACAGCGGGGCCCGAAAATTGATGTGTATTCGAATCCTAGGGGCTAGTAATCGACGATATGCTCATATTGGTGACGTTATTGTTGCTGTAATCAAGGAAACAGTACCAAATACACCTCTAGAAAAATCAGAAGTGATCAGAGCTGTAATTGTACGCACTTGTAAAGAACTCAAACGTGATAACGGTATAATAATACGATATGATGACAATGCTGCAGTTGTCATTGATCAAGAAGGAAATCCAAAAGGAACTCGAATTTTTGGTGCGATCGCAGGGGAATTGAGACAGTTAAATTTTACTAAAATAGTTTCATTAGCGCCCGAGGTATTA
>Brunellia_antioquensis
ATGATTCAACCTCAGACCCATTTGAATGTAGCGGATAACAGCGGGGCCCGAGAATTGATGTGTATTCGAATCATAGGGGCTAGTAATCGCCGGTATGCTCATATTGGTGACGTTATTGTTGCTGTAATCAAGGAAGTAGTACCAAATACACCTCTAGAAAAATCAGAAGTGATCAGGGCTGTAATTGTACGCACTTGTAAAGAACTCAAACGTGACAACGGTATGATAATACGATATGATGACAATGCTGCAGTTGTCATTGATCAAGAAGGAAATCCAAAAGGAACGCGAATTTTTGGTGCGATCCCCCGGGAATTGAGACAGTTAAATTTCACTAAAATAGTTTCACTAGCACCTGAAGTATTA
>Brunellia_trianae
ATGATTCAACCTCAGACCCATTTGAATGTAGCGGATAACAGCGGGGCCCGAGAATTGATGTGTATTCGAATCATAGGGGCTAGTAATCGCCGGTATGCTCATATTGGTGACGTTATTGTTGCTGTAATCAAGGAAGTAGTACCAAATACACCTCTAGAAAAATCAGAAGTGATCAGGGCTGTAATTGTACGCACTTGTAAAGAACTCAAACGTGACAACGGTATGATAATACGATATGATGACAATGCTGCAGTTGTCATTGATCAAGAAGGAAATCCAAAAGGAACGCGAATTTTTGGTGCGATCCCCCGGGAATTGAGACAGTTAAATTTCACTAAAATAGTTTCACTAGCACCTGAAGTATTA
>Bulnesia_arborea
ATGATTCAACCTCAAACCCATTTGAATGTAGCGGATAACAGCGGGGCCCAAGAATTGATGTGTATTCGAATCATAGGAGCTAGTAATCGTCGATATGCCCATATTGGTGATATTATTGTTGCTGTAATAAAAGAAGCAATACCAAACACACCGATCGAAAAATCAGAAGTTATTCGAGCGGTAATTGTGCGTACTTCTAAAGAACTAAAACGTGACAACGGTATGATAATACGATATGATGACAACGCTGCAGTGATCATTGATCAAGAGGGAAATCCAAAAGGAACTCGAATTTTTGGTGCAATCCCCCGTGAATTGAGACAA---AATTTCACAAAAATAGTTTCATTAGCACCCGAAGTATTA
>Carica_papaya
ATGATTCAACCTCAGACCCATTTGAATGTAGCAGACAACAGCGGGGCCCGAGAATTGATGTGTATCCGAATCATAGGAGCTAGTAATCGCCGATATGCTCATATTGGTGACGTTATTGTTGCTGTGATCAAGGAAGCAGTACCAAATACGCCTCTAGAAAGATCCGAAGTGATCAGAGCCGTAATTGTACGTACTTGTAAAGAACTCAAACGTAACAATGGGATGATAATACGCTATGATGACAATGCCGCAGTTGTCATTGATCAAGAAGGAAATCCAAAAGGAACTCGAATTTTTGGTGCGATCCCCCGGGAATTGAGACAG---AATTTCACTAAAATAGTTTCATTAGCTCCTGAGGTATTA
>Castanea_mollissima
ATGATTCAACCTCAAACCCACTTAAATGTAGCGGATAACAGCGGGGCCCGACAATTAATGTGTATTCGAATCATAGGAGCTAGTAATCGACGATATGCTCATATTGGTGACGTTATTGTTGCTGTAATCAAGGAAGCAATACCAAATACACCTCTAGAAAAATCCGAAGTGATCAGAGCTGTAATTGTACGTACTTGTAAAGAACTCAAACGTGACAACGGTATGATACTACGATATGATGACAATGCTGCGGTTGTTATTGATCAAGAAGGAAATCCCAAAGGAACTAGAATTTTTGGTGCGATCGCACGGGAATTGAGACAGTTAAATTTCACTAAAATAGTTTCATTAGCACCTGAAGTATTA
>Catha_edulis
ATGATTCAACCTCAGACCCATTTGAATGTGGCAGATAACAGCGGGGCCCGAGAATTGATGTGTATTCGAATCACAGGGACTAGTAATCGACGATATGCTGAAATTGGTGACGTTATTGTTGCTGTGATCAAGGAAGCATTACCAAATACATCCCTAGAAAAATCAGAAGTGATCAGAGCTGTAATTGTGCGTACTTGTAAAGAATTCAAACGCGACAATGGCATGATAATACGATATGATGACAATGCTGCAGTTGTCATTGATCAAGAAGGAAATCCGAAAGGAACTCGAATTTTTGGTGCGATCGCCCGGGAATTGAGACAGTTAAATTTCACTAAAATAGTTTCACTAGCACCCGAGGTTTTA
>Ceratopetalum_apetalum
ATGATTCAACCTCAGACCCATTTGAATGTAGCGGATAACAGCGGGGCCCGAGAATTGATGTGTATTCGAATCATAGGGGCTAGTAATCGCCGATATGCTCATATTGGTGACGTTATTGTTGCTGTAATCAAGGAAGCGGTCCCAAATACACCTCTAGAAAAATCAGAAGTGATCAGAGCTGTAATTGTACGCACTTCTAAAGAACTCAAACGTGACAACGGTATGATAATACGATATGATGACAATGCTGCAGTTGTCATTGATCAAGAAGGAAATCCAAAAGGAACGCGAATTTTTGGTGCGATCGCCCGGGAATTGAGACAGTTAAATTTCCCTAAAATAGTTTCACTAGCACCTGAAGTATTA
>Citrus_sinensis
ATGATTCAACCTCAAACCCATTTGAATGTAGCAGACAATAGCGGTGCCCGAGAATTGATGTGTATTCGAATCATAGGAGCCAGTAATCGTAGATATGCTCATATTGGTGACGTTATTGTTGCTGTGATCAAGGAAGCAGTACCCAATACGCCTCTAGAAAGATCAGAAGTGATCAGAGCTGTAATTGTACGTACTTGTAAAGAACTCAGACGTGATAACGGTATGATAATACGGTACGATGACAATGCTGCAGTTGTCATTGATCACGAAGGAAATCCAAAGGGAACTCGAGTTTTTGGTGCGATCGCCCGGGAATTGAGACAG---AATTTTACTAAAATAGTTTCATTAGCACCTGAAGTATTA
>Cucumis_melo
ATGATTCAACCTCAAACCCTTTTGAATGTAGCAGATAACAGCGGAGCCCGAGAATTGATGTGTATTCGAATCATAGGGGCTAGTAATCGACGATATGCTCATATTGGTGACGTTATTGTTGCTGTAATCAAGAAAGCCGTCCCAAATACACCTCTAGAAAGATCAGAAGTGATCAGAGCTGTAATTGTACGTACTTGTAAAGAACTCAAACGAGAAAATGGTATGATAATACGATATGATGACAATGCTGCGGTTGTTATTGATCAAGAAGGAAATCCAAAAGGAACTCGAATTTTTGGTGCGATTGCCCGAGAATTGAGACAGTTAAATTTCACTAAAATAATTTCATTAGCACCTGAAGTATTA
>Eucalyptus_grandis
ATGATTCAACCTCAAAGCCATTTGAATGTAGCGGATAACAGCGGGGCCCGAGAATTAATGTGTATTAGAATCATAGGAGCTAGTAATCGCCGATATGCTCATATCGGTGACATTATTGTTGCTGTGATCAAGGAAGCATTACCAAACACACCTCTAGAAAGATCAGAGGTGATCAGAGCTGTAATTGTACGTACTTGTAAAGAACTTAAACGTGACAACGGTATGATAATACGATATGATGATAATGCTGCAGTTGTGATTGATCAAGAAGGAAATCCAAAAGGAACTCGAGTTTTTGGTGCGATTGCCCGAGAATTGAGACAGTTAAATTTCACTAAAATAGTTTCATTAGCACCTGAGGTATTA
>Euonymus_japonicus
ATGATTCAACCTCAGACTCATTTGAATGTGGCGGATAACAGCGGGGCCAGAGAATTGATGTGTATTCGAATCATAGGAACTAGTAATCGACGATATGCTGAAATTGGTGACGTTATTGTTGCTGTGATCAAGGAAGCATTACCAAATACATCCCTAGAAAAATCAGAAGTGATCAGAGCTGTAATTGTGCGTACTTGTAAAGAATTCAAACGCAACAATGGCATGATAATACGATATGATGACAATGCTGCAGTTGTCATTGATCAAGAAGGAAATCCGAAAGGAACTCGAATTTTTGGTGCGATCACCCGGGAATTGAGACAGTTAAATTTCACTAAAATAGTTTCACTAGCACCCGAGGTATTA
>Ficus_racemosa
ATGATTCAACCTCAAACCCATTTGAATGTAGCGGATAACAGCGGAGCCAGAAAATTGATGTGTATTCGAATCATAGGAGCTAGTAATCGACGATATGCTAAGATCGGTGACGTTGTTGTTGCTGTAATCAAGGAAGCAATACCAAATACACCGCTAGAAAGATCAGAAGTGATCAGAGCCGTAATTGTACGTACTTGTAAAGAACTAAAACGCGACAATGGTATGATAATACGATATGATGACAATGCTGCGGTTGTTATTGATCAAGAAGGAAATCCAAAAGGAACTCGAATTTTTGGCGCAATCGCCCGGGAATTAAGACAATTAAATTTCACTAAAATAGTTTCGTTAGCACCCGAAGTATTA
>Glycine_max
ATGATTCAACCTCAAACTCATTTGAATGTAGCTGATAATAGCGGAGCACGCGAACTGATGTGTATTCGAATCCTAGGAGCTAGTAATCGACGATATGCTTATATTGGTGACATTGTTGTTGCTGTAATCAAACAAGCAGTACCAAATACGAACTTAGAAAGATCAGAAGTGATCAGAGCTGTAATTGTACGTACTTGTAAAGAACTCAAACGTAGCAACGGTATAATAATTCAGTATGATGATAATGCTGCAGTTGTCATTGATCAAGAAGGAAATCCAAAAGGAACTCGAATCTTTTGTGCAATCGCCCGGGAATTGAGACAG---AATTTCACTAAAATAGTTTCATTAGCACCCGAGGTATTA
>Gossypium_arboreum
ATGATTCAACCTCAGACCCATTTGAATGTAGCAGATAACAGCGGGGCCCGAGAATTGATGTGTATTCGAGTCATAGGAGCTAGTAATCGCCGATATGCTCATATTGGTGACGTTATTGTTGCTGTGATCAAGGAAGCAGTACCAAATACACCTCTAGAAAGATCAGAAGTGATCAGAGCTGTAATTGTACGTACTCGTAAAGAACTCAAACGCGACAACGGGATGATAATACGATATGATGACAATGCTGCCGTTGTCATTGATCAAGAAGGAAATCCAAAAGGAACTCGAATTTTTGGTGCGATCGCCCGGGAATTGAGACAG---AATTTCACTAAAATAGTTTCATTAGCTCCCGAGGTATTA
>Heritiera_angustata
ATGATTCAACCTCAGACCCATTTGAATGTAGCAGATAACAGCGGGGCCCGAGAATTGATGTGTATTCGAGTCATAGGAGCTAGTAATCGCCGATATGCTCATATTGGTGACGTTATTGTTGCTGTGATCAAGGAAGCAGTACCAAATACACCTCTAGAAAGATCAGAAGTGATCAGAGCTGTAATTGTACGTACTTGTAAAGAACTCAAGCGCGACAACGGTATGATAATACGATATGATGACAATGCTGCAGTTGTCATTGATCAAGAAGGAAATCCAAAAGGAACTCGAATTTTTGGTGCGATCGCCCGGGAATTGAGACAGTTAAATTTCACTAAAATAGTTTCATTAGCTCCTGAGGTATTA
>Heuchera_sanguinea
ATGATTCAACCCCAGACCTATTTGAATGTAGCGGACAACAGCGGGGCCCGAGAATTGATGTGTATTCGAATCATAGGAGCTAGTAATCGCCGATATGCTCATATTGGTGATGTTATTGTTGCTGTGATCAAAGAAGCAGTACCAAATATGCCTCTCAAAAGATCAGAAGTGATCAGAGCTGTAATTGTACGTACTTGTAAAGAACTCAAACGTGACAATGGTATGATAATACGATATGATGACAATGCTGCAGTTGTCATTGATCAAGAAGGAAATCCAAAAGGAACTCGAGTTTTTGGTGCGATCGCCCGAGAATTGAGACGG---AATTTTACAAAAATAGTTTCATTAGCCCCTGAAGTATTA
>Jatropha_curcas
ATGATCCAATCTCAAACCCATTTGAATGTAGCAGATAACAGTGGAGCCCGAGAATTGATGTGTATTCGAATCATGGGGACTAGTAATCGACGATATGCTCATATTGGTGACGTTATTGTTGCTGTGATCAAGGAAGCAACACCAAATTCACCTCTAGAAAGATCCGAAGTAATAAGAGCTGTAATTGTACGTACTTGTAAAGAACTCAAACGCGATAACGGTATAATAATACGATATGATGATAATGCTGCAGTTGTTATTGATCAAGAAGGAAATCCAAAAGGAACTCGAATTTTTGGTGCAATCGCCCGGGAATTGAGACAG---AATTTTACTAAAATAGTTTCATTAGCACCCGAAGTATTA
>Larrea_tridentata
ATGATTCAACCTCAAACCCATTTAAATGTAGCGGATAACAGCGGGGCCAAAGAATTGATGTGTATTCGAATCCTAGGAGCTAGTAATCGTCGATATGCCTATATTGGTGATGTTATTGTTGCTGTAATAAAGGAAGCAATCCCAAATTCACCGATCGAAAAATCAGAAGTTATTCGAGCGGTAATTGTGCGTACTTCTAAAGAACTAAAACGTGACAACGGTATGATAATACGATATGATGACAATGCTGCAGTTATCATTGATCAAGAGGGAAATCCAAAAGGAACTCGAATTTTTGGTGCGATCCCCCGTGAATTGAGACAGTTAAATTTCACAAAAATAGTTTCATTAGCACCCGAAGTATTA
>Liquidambar_styraciflua
ATGATTCAACCTCAGACCCATTTGAATGTAGCGGACAACAGCGGGGCCCGAGAATTGATGTGTATTCGAATCGTAGGAGCTAGTAATCGCCGATATGCTCATATTGGTGACGTTATTGTTGCTGTGATCAAAGAAGCAGTACCAAATATGCCTCTAGAAAGATCAGAAGTTATCAGAGCTGTAATTGTACGTACTTGTAAAGAACTCAAACGTGAAAACGGTATGATAATACGATATGATGACAATGCTGCAGTTGTCATTGATCAAGAAGGAAATCCAAAAGGAACTCGAGTTTTTGGTGCGATCGCCCGGGAATTGAGACAT---CATTTTACTAAAATAGTTTCATTAGCCCCCGAGGTATTA
>Manihot_esculenta
ATGATCCAATCTCAGACCCATTTGAATGTAGCGGATAACAGCGGAGCTCGAGAATTGATGTGTATTCGAATCATAGGGACTAGTAATCGCCGATATGCTCATATCGGTGACGTTATTGTTGCTGTGATCAAGGAAGCAGCACCAAATTCACCTCTAGAAAGATCAGAAGTAATCAGAGCTGTAATTGTACGTACTTGTAAAGAACTCAAACGTGATAATGGTATGATAATACGATATGATGACAACGCTGCAGTTGTCATTGATCAAGAAGGAAATCCAAAGGGAACTCGAATTTTTGGTGCAATCGCCCGGGAATTGAGACAGTTAAATTTTACTAAAATAGTTTCATTAGCACCTGAAGTGTTA
>Morus_indica
ATGATTCAACCTCAAACCCATTTGAATGTAGCGGATAATAGCGGAGCCAGAAAATTGATGTGTATTCGAATCATAGGAGCTAGTAATCGACGATATGCTAAGATTGGTGACGTTGTTGTTGCTGTAATCAAGGAAGCAATACCAAATACACCGCTAGAAAGATCAGAAGTGATCAGAGCCGTAATTGTACGTACTTGTAAAGAACTCAAACGCGACAATGGTATGATAATACGATATGATGACAATGCTGCAGTTGTTATTGATCAAGAAAGAAATCCAAAAGGAACTCGAATTTTTGGCGCAATCGCCCGGGAATTAAGACAA---AATTTCACTAAAATAGTTTCGTTAGCGCCTGAAGTATTG
>Oenothera_parviflora
ATGATTCAACCTCAAACCCGTTTGAATGTCGCGGATAACAGTGGGGCTCGAGAATTAATGTGTATTCGAATCATCGGAGCTAGTAATCGTCGATATGCTCATATCGGTGACATTATTGTTGCTGTGATCAAGGAAGCATTACCAAGCACCTCCCTAGAAAGATCAGAAGTGGTCAGAGCTGTAATTGTACGTACTTGTAAAGAACTTAAATGTGACGACGGTATCATAATACGATATGATGACAATGCTGCTGTTGTCATTGATCAAGAAGGAAATCCAAAAGGAACCCGAGTTTTTGGTGCGATTGCCCACGAATTGAGAGAG---AGTTTCACTAAAATAGTTTCATTAGCACCTGAGGTATTA
>Oxalis_latifolia
ATGATTCAACCTCAGACCCGTTTGAATGTAGCGGATAACAGCGGAGCCCGAGAATTGATGTGTATTCGAATCCTAGGGGCTAGTAATCGACGATATGCGCATATTGGTGACGTTATTGTTGCTGTAATCAAGGAAACAGTCCCAAATACACCTCTAGAAAAATCAGAAGTGATCAGAGCTGTAATTGTACGCACTTGTAAAGAACTCAAACGTGATAACGGTATAATAATACGATATGATGACAATGCTGCAGTTGTCATTGATCAAGAAGGAAATCCAAAAGGAACTCGAATTTTTGGTGCAATCGCAGGGGAATTGAGAAAA---AATTTCACTAAAATAGTTTCATTAGCGCCCGAGGTATTA
>Parnassia_brevistyla
ATGATTCAACCTCAAACCCATTTGAATGTAGCGGATAACAGTGGGGCCCGAGAATTAATGTGTATTCGAATCATCGGGACTAGTAATCGACGATATGCTCAGATAGGTGACATTATTGTTGCTGTGATCAAGGAAGCATTGCCAAATACACCCCTCGAAAAATCAGAAGTGATCAGAGCTGTAATTGTACGTACTTGTAAAGAATTCAAACGTGACAATGGTATGATAATCCGATATGATGACAACGCTGCAGTTGTCATTGATCAAGAAGGAAATCCAAAAGGAACTCGAATCTTTGGTGCGATCGCCCGGGAATTGAGACAATTAAATTTCACTAAAATAGTTTCACTAGCACCTGAGGTATTA
>Passiflora_biflora
ATGATCCAATCTCAGACCTATTTGAATGTAGCAGACAACTGCGGAGCCCGAAAATTAATGTGTATTCGAATCATAGGGGCTGGTAATCGCGGATACGGTCATATCGGCAACGTTATTATTGCTGTGATCAAGGAAGCAGCAAAAGATTCCTCTCTAGAAAAATCCGAAGTGATCAGAGCTGTAATTGTACGTACTCGTAAACAATTCAAACGCTCCTGCGGCACCATTATACGATATGATGATAATGCTGCAGTTGTCATTGATAAAAAAAGAAATCCAAAGGGAAGTAGAGTTTTTGGCCCGATTGTCGAGGAATTGAGGGAG---AATTTCACAAAAATAATTTCATTAGCACCTGAAATATTA
>Pelargonium_quercifolium
ATGATTCAATCTCAGACCCTTTTGAATGTAGCGGACAACAGCGGTGCCCGGAAATTGATGTGTATTCGAATCGTAGGAGCTAGTAATCCACGATATGCTCATATTGGCGACACTATTGTTGCTGTGATTAAGGAAGCAATGCCAACTTCGGCTCTAAAACGATCAGAAGTGATCAAAGCTTTAATTGTACGGACTTGTAAAGAATTCAAACGTGATGATGGTATGATAATACGATATGATGACAATGCTGCAATTGTCATTAATAAAGACAAAAATCCAGTAGGAACTCGCATTTTTGGTGCGATCACCGAAGAATTCAAAGGTACAAAGTTCAGCAAAATGAGGTCATTAGCGCCTGAAATAATA
>Pentactina_rupicola
ATGATTCAACCTCAAACCCATTTGAATGTAGCGGATAACAGCGGGGCCCGAGAATTGATGTGTATTCGAATCATAGGAGCTAGTAATAGACGATATGCTCATATTGGTGACGTTATTGTTGCTGTAATCAAGGAAGCAGTACCAAACACACCTCTAGAAAGATCAGAAGTGATTCGAGCGGTAATTGTACGTACTTGTAAAGAACTCAAACGCGACAACGGTATGATAATACGATATGATGACAATGCTGCGGTTGTTATTGATCAAGAAAAAAATCCAAAAGGAACCCGAATTTTTGGCGCGATCGCCCGGGAATTAAGACAG---AATTTCACTAAAATAGTTTCATTAGCACCTGAAGTATTA
>Populus_alba
ATGATCCAATCTCAGACCCATTTGAATGTAGCAGATAATAGCGGAGCTCGAGAATTGATGTGTATTCGAATCATAGGAACTAGTAATCGCCGATATGCTCATATCGGCGACGTTATTATTGCTGTGATCAAGGAAGCAGTCCCCAATTCACCTCTAGAAAGATCTGAAGTGATCAGAGCTGTAATTGTGCGTACTTCTAAAGAACTCAAACGCGACAACGGTATGATAATACGATATGATGACAACGCTGCAGTTGTAATTGATCAAGAAGGAAATCCAAAGGGAACTCGAATTTTTGGTGCAATCGCTCGGGAATTGAGACAG---AATTTCACTAAAATAGTTTCATTAGCACCTGAAGTCTTA
>Prunus_persica
ATGATTCAACCTCAAACCCATTTAAATGTAGCGGATAACAGTGGAGCCCGAGAATTGATGTGTATTCGAATCATAGGAGCTAGTAATCGACGATATGCTCATATTGGTGACGTTATTGTTGCTGTAATCAAGGAAGCCGTACCAAATACACCTCTAGAAAGATCAGAAGTAATCCGAGCTGTAATTGTACGTACTTGTAAAGAACTCAAACGCGACAACGGTATGATAATACGATATGATGACAACGCTGCAGTTGTTATTGATCAAGAAGGAAATCCTAAAGGAACCCGAATTTTTGGCGCGATCGCCCGGGAATTAAGACAGTTAAATTTCACTAAAATAGTTTCATTAGCACCCGAAGTATTA
>Quercus_nigra
ATGATTCAACCTCAAACCCACTTAAATGTAGCGGATAACAGCGGGGCCCGACAATTAATGTGTATTCGAATCATAGGAGCTAGTAATCGACGATATGCTCATATTGGTGACGTTATTGTTGCTGTAATCAAGGAAGCAATACCAAATACACCTCTAGAAAAATCCGAAGTCATCAGAGCTGTAATTGTACGTACTTGTAAAGAACTCAAACGTGACAACGGTATGATACTACGATATGATGACAATGCTGCGGTTGTTATTGATCAAGAAGGAAATCCCAAAGGAACTAGAATTTTTGGTGCGATCGCACGGGAATTGAGACAG---AATTTCACTAAAATAGTTTCATTAGCACCTGAAGTATTA
>Ricinus_communis
ATGATCCAATCTCAGACCCATTTGAATGTAGCAGATAACAGCGGAGCCCGAGAATTAATGTGTATTCGAATCATAGGGACTAGTAATCGCCGATATGCTCATATTGGTGACGTTATTGTTGCTGTGATCAAGGAAGCGGCACCAAATTCACCTCTAGAAAGATCAGAAGTAATCAGAGCTGTAATTGTACGTACTTGTAAAGAACTCAAACGTGATAACGGTATGATAATACGATATGATGACAATGCTGCAGTTGTCATTGATCAAGAAGGAAATCCAAAGGGAACTCGAATTTTTGGTGCAATCGCCCGAGAATTGAGACAG---AATTTTACTAAAATAGTTTCATTAGCGCCTGAAGTATTA
>Salix_babylonica
ATGATCCAATCTCAGACCCATTTGAATGTAGCAGATAATAGCGGAGCTCGAGAATTGATGTGTATTCGAATCATAGGAACTAGTAATCGCCGATATGCTCATATCGGCGACGTTATTATTGCTGTGATCAAGGAAGCAGTCCCAAATTCACCTCTAGAAAGATCTGAAGTGATCAGAGCTGTAATTGTGCGTACTTCGAAAGAACTTAAACGCGACAACGGTATGATAATACGATATGATGACAACGCTGCAGTTGTAATTGATCAAGAAGGAAATCCAAAGGGAACTCGAATTTTTGGTGCAATCGCTCGGGAATTGAGACAGTTAAATTTCACTAAAATAGTTTCATTAGCACCTGAAGTATTA
>Sloanea_australis
ATGATTCAACCCCAGACCCATTTGAATGTAGCGGATAACAGCGGGGCCCGGGAATTGATGTGTATTCGAATCATAGGGGCTAGTCATCGCCGATACGCTCATATTGGTGACGTTATTGTTGCTGTAATCAAGGAAGCAGTACCAAATACACCTCTAGAAAAATCAGAAGTGATCAGAGCTGTAATTGTACGCACTTGTAAAGAACTCAAACGTGACAACGGTATAATAATACGATATGATGACAATGCTGCAGTTGTCATTGATCAAGAAGGAAATCCAAAAGGAACACGAATTTTTGGTGCGATCGCCCGGGAATTGAGACAGTTAAATTTCACTAAAATAGTTTCATTAGCACCTGAAGTATTA
>Spondias_tuberosa
ATGATTCAACCTCAAACCCATTTGAATGTAGCAGACAACAGCGGGGCCCGAGAATTAATGTGTATTCGAATCATAGGAGCTAGTAATCGCCGATATGCTCATATTGGTGACGTTATTGTTGCTGTGATCAAGGAAGCAGTACCAAATACGCCTCTAGAAAGATCAGAAGTGATCAGAGCTGTAATTGTACGTACTTGTAAAGAACTCAAGCGTGACAACGGTATGATAATACGATATGATGACAATGCTGCAGTTGTCATTGATCAAGAAGGAAATCCAAAAGGAACTCGAGTTTTTGGCGCGATCGCCCGGGAATTGAGACAGTTAAATTTTACTAAAATAGTTTCATTAGCACCTGAAGTATTA
>Staphylea_colchica
ATGATTCAACCTCAGACCCATTTGAATGTAGCGGACAATAGCGGGGCCCGAGAATTGATGTGTATTCGAATCATAGGAGCTAGCAATCGCCGATATGCTCAGATTGGTGACGTTATTGTTGCTGTGATCAAGGAAGCAGTACCAAATGCGCCTCTAGAACGATCAGAAGTGATCAGAGCTGTAATTGTACGTACTTGTAAAGAACTCAAACGTGACAACGGTATGATAATACGATATGATGACAATGCTGCAGTTATTATTGATCAGGAAGGAAATCCAAAAGGAACTCGAGTTTTTGGTGCGATCGCTCGGGAATTGAGACAG---AATTTCACTAAAATAGTTTCACTAGCACCCGAAGTATTA
>Tetraena_mongolica
ATGATTCAACCTCAAACCCATTTGAATGTAGCAGATAATAGCGGGGCCAAAAAATTGATGTGTATTCGAATCATAGGAACTAGTACTCGACGATATGCTCATATCGGTGACATTATTGTTGCTGTGGTAAAAGAAGCAATACCAAACACACCAATAGAAAGATCGGAAGTTATTAGAGCTTTAATTGTGCGTACTTCTAAAGAACTTAAACGCGACAACGGTATGATAATAAGATATGATGACAACGCTGCAGTTGTCATTGATCAAGAGGGAAATCCAAAAGGAACTCGAATTTTTGGCGCGATCCCTCGGGAATTGAGACAATTAAATTTCACTAAAATCGTTTCATTAGCGCCTGAAGTATTA
>Vitis_acerifolia
ATGATTCAACCCCAGACCCATTTGAATGTAGCGGACAACAGCGGGGCCCGAGAATTGATGTGTATTCGAATCATAGGAACTAGTAATCGCCGATACGCTCATATTGGTGACGTTATTGTTGCTGTGATCAAAGAAGTAGTACCAAATATGCCTCTAGAAAGATCAGAAGTAATCAGAGCTGTAATTGTACGTACCTGTAAAGAACTCAAACGTGACAACGGTATGATAATACGATATGATGACAATGCTGCAGTTATTATTGATCAAGAAGGAAACCCAAAAGGAACTCGAATTTTTGGTGCGATCGTCCGGGAATTGAGACAGTTAAATTTTACTAAAATAGTTTCCTTAGCCCCTGAGGTATTA
>Viviania_marifolia
ATGATTCAACCTCAGACCTATTTGAATGTAGCGGACAACAGCGGGGCCCGGAAATTGATGTGTATTCGAATCATAGGAGCGAGTAAGCGCCAATATGCTCATATTGGTGACGTTATTGTTGCTGTGATCAAGGAAGTAGGACAAAACACGCCTCTAGCAAAATCAGAAGTAATAAGAGCTGTAATTGTACGTACTTGTAAAGAACTCAAACGTGACAACGGTATGATAATACGTTATGATGACAATGCTGCAGTTGTCATTGATCAAAAAGGAAATCCAAAAGGAACTCGAGTTTTTGGTGCGATCCCCCACGAATTGAGACAGTTAAATTTCAATAAAATTGTTTCATTAGCACCTGAAGTCTTA
