# Supplementary material for: ­Complete plastid genome sequences of two species of the Neotropical genus Brunellia (Brunelliaceae)
Source: PeerJ. 2020 Jan 28;8:e8392. doi: 10.7717/peerj.8392 (PMC6993752; doi:10.7717/peerj.8392)
Supplement: Supplemental Information 2 [file peerj-08-8392-s002.zip › Alignments/RPL16.fasta]

>Arabidopsis_thaliana
CCAAAAAGAACCAGATTTCGTAAACAACATCGAGGAAGACTAAAAGGAATATCTTCTCGTGGGAATCGTATTTGTTTTGGCAGATATGCTCTTCAAACACTTGAACCCGCTTGGATCACATCTAGACAAATAGAAGCAGGGCGACGCGCAATGACACGAAATGTACGACGTGGTGGAAAAATTTGGGTACGTATATTTCCAGACAAACCAGTTACAGTAAGACCTGCGGAAACGCGTATGGGTTCTGGGAAAGGATCCCCTGAGTATTGGGTAGCTGTGGTTAAACCAGGTAAAATCCTTTATGAAATGGGTGGTGTACCCGAAAATATAGCAAGAAAAGCTATTTCAATAGCGGCATCAAAAATGCCTATAAAAACCCAATTCAT-----TATTTCT
>Arabis_alpina
CCAAAAAGAACCAGATTTCGTAAACAACACCGAGGAAGACTAAAAGGAATATCTTCCCGTGGGAATCGTATTTGTTTTGGCAGATATGCTCTTCAAACACTTGAACCCGCTTGGATCACATCTAGACAAATAGAAGCAGGGCGACGAGCAATGACACGAAATGTACGACGTGGTGGAAAAATTTGGGTACGTATATTTCCAGACAAACCAGTTACCGTAAGACCCGCAGAAACGCGTATGGGTTCTGGGAAAGGATCCCCAGAGTATTGGGTAGCTGTGGTTAAACCTGGTAAAATCCTTTATGAAATGGGTGGTGTACCCGAAAATATAGCCAGAAAAGCCATTTCAATAGCGGCATCCAAAATGCCTATAAAAACCCAATTCAT-----TATTTCT
>Arachis_hypogaea
CCCAAAAGAACCAGATTCCGTAAGCAACATAGAGGAAGAATGAAAGGAATATCCTATCGGGGTAATCATATTTGCTTCGGAAGATATGCTCTTCAGGCACTTGAACCCGCTTGGATCACATCTAGACAAATAGAAGCAGGTCGGCGGGCAATGTCACGAAATGTCCGCCGAGGTGGACAAATATGGGTACGGATATTTCCAGACAAACCAGTTACAGTAAGACCAACCGAAACGCGTATGGGTTCGGGAAAGGGATCTCCCGAATATTGGGTAGCTGTCGTTAAACCCGGTAGAATACTTTATGAAATGGGCGGAGTCGCAGAAAATATAGCCAAAAGGGCTATCTCAATAGCCGCATCAAAAATGCCTATCCAAACTCAATTCAT-----TATTTCA
>Averrhoa_carambola
CCAAAAAGAAGCCGATTCCGTAAACAACATAGAGGAAGAATGAAAGGAATATCTTATCGAGGTAATCGTATTTGTTTTGGTAAATATGCTCTTCAGGCGCTTCAACCCGCTTGGATTACATCTAGACAAATAGAAGCAGGGCGACGAGCAATGACACGAAATGCACGCCGCGGTGGAAAAATATGGGTACGTATATTTCCAGATAAAGCAGTTACAGTAAGACCTACCGAAACACGTATGGGTTCGGGGAAAGGATCCCCCGAATATTGGGTAGCTGTCGTTAAACCGGGTAAAATACTTTATGAAATGAGCGGAGTAGCAGAAAATATAGCCAGAAAAGCTATTTCAATAGCCGCGTCCAAAATGCCTATACGAACTCAATTCAT-----TATTTCG
>Brunellia_antioquensis
CCTAAAAGAACCAGATTCCGTAAACAACATAGAGGAAGAATGAAAGGAATATCTTATCAAGGTAATCGTATTTGTTTCGGTAAATATGCTCTTCAGGCACTTCAACCCGCTTGGATTACATCTAAACAAATAGAAGCAGGGCGACGAGCAATGACACGAAATGTACGCCGCGGTGGAAAAATATGGGTACGTATATTTCCAGACAAACCAGTTACAGTAAGACCGACAGAAACACGTATGGGTTCGGGGAAAGGATCTCCCGAATATTGGGTAGCTGTCGTTAAACCGGGTAGAATACTTTATGAAATGAGCGGAATAGCAGAAAATATAGCCAGAAAAGCTATTTCAATAGCCGCGTCCAAAATGCCTATACGAACTCAATTCAT-----TATTTCA
>Brunellia_trianae
CCTAAAAGAACCAGATTCCGTAAACAACATAGAGGAAGAATGAAAGGAATATCTTATCAAGGTAATCGTATTTGTTTCGGTAAATATGCTCTTCAGGCACTTCAACCCGCTTGGATTACATCTAAACAAATAGAAGCAGGGCGACGAGCAATGACACGAAATGTACGCCGCGGTGGAAAAATATGGGTACGTATATTTCCAGACAAACCAGTTACAGTAAGACCGACAGAAACACGTATGGGTTCGGGGAAAGGATCTCCCGAATATTGGGTAGCTGTCGTTAAACCGGGTAGAATACTTTATGAAATGAGCGGAATAGCAGAAAATATAGCCAGAAAAGCTATTTCAATAGCCGCGTCCAAAATGCCTATACGAACTCAATTCAT-----TATTTCA
>Bulnesia_arborea
CCAAAAAGAACTAGATTCCGTAAACAACATAGAGGAAGATTAAAAGGAAGATCTTATCGAGGGAATCGTATTTGTTTCGCTAGATATGCTCTTCAAGCACTTGAACCTGCTTGGATAACATCTAGACAAATAGAAGCAGGTCGACGAGCAATGACACGAAATATACGCCGTGGTGGAAAAATATGGGTACGTATCTTTCCAGACAAACCAGTTACAATGAGACCTGCAGAAACGCGTATGGGTTCGGGAAAAGGATCCCCAGAATATTGGGTCGCTGTCGTTAAACCCGGCAGGATACTTTATGAGATGGGAGGAGTATCTGAAAATATAGCCAGAAGAGCTATTTCAATAGCAGCATCCAAAATGCCCATACGAACTCAATTCAT-----TATTGCA
>Carica_papaya
CCAAAAAGAACCAGATTCCGTAAACAACATAGAGGAAGACTGAAAGGAATATCTTATCGAGGTAATCGTATTTGTTTCGGCCGATATGCTCTGCAAGCACTTGAACCCACTTGGATCACATCTAGGCAAATCGAAGCAGGGCGACGAGCAATGACACGAAATATACGCCGTGGTGGAAAAATATGGGTACGCATATTTCCAGACAAACCAGTTACGCTAAGACCGACGGAAACACGTATGGGTTCGGGGAAAGGATCTCCCGAATATTGGGTAGCTGTCGTTAAACCGGGTAGAATACTTTATGAAATGAGCGGAGTAGCCGAAAATATAGCTAGAAGGGCTATTTCAATAGCGGCGTCCAAAATGCCTATAAAAACTCAATTCAT-----TATTTCG
>Castanea_mollissima
CCCAAAAGAGCCAGATTCCGTAAACAACATAGAGGAAGAATGAAAGGAATATCTTATCGAGGTAATCGTATTTGCTTTGGTAGATATGCTCTTCAGGCACTTGAACCCGCGTGGATCACGTCTAGACAAATAGAAGCAGGGCGGCGAGCAATGACACGAAACGTACGCCGCGGCGGAAAAATATGGGTACGTATATTTCCAGACAAACCTGTTACAGTAAGACCCGCGGAAACGCGTATGGGTTCCGGTAAAGGATCTCCCGAATATTGGGTAGCTATCGTTAAACCGGGTAGAATACTTTATGAAATGGGTGGAGTAGCAGAAAATGTAGCCAGAAAGGCTATTTCAATAGCGGCATCCAAAATGCCTATACGAACGCAATTCAT-----TATTTCG
>Catha_edulis
CCCAAAAGAACCAGATTCCGTAAACAACATAGAGGAAGAATGAAAGGAATATCTTATCGAGGTAATCATATTTCTTTCGGTAGATATGCTCTTCAGGCACTTGAACCCGCGTGGATTACATCTAGACAAATAGAAGCAGGTCGGCGGGCAATGACACGAAATGTCCGCCGCGGTGGAAAAATATGGGTACGTTTATTTCCAGACAAACCGGTTACGGTAAGACCTACAGAAACACGTATGGGTTCGGGGAAAGGATCTCCTGAATATTGGGTAGCTGTCGTTAAACCGGGTAGGATACTTTATGAAATGAACGGAGTAGGAGAAAATATAGCTCAAAAAGCTATTTCAATAGCGGCTTCAAAAATGCCTATACGAACTCAATTCAT-----TATTTCG
>Ceratopetalum_apetalum
CCTAAAAGAACCAGATTCCGTAAACAACATAGAGGAAGAATGAAAGGACTATCTTATCGAGGTAATCGTATTTGTTTCGGTAAATATGCTCTTCAGGCACTTCAACCCGCTTGGATTACATCTAGACAAATAGAAGCAGGGCGACGAGCAATGACACGAAATGCACGCCGCGGTGGAAAAATATGGGTACGTATATTTCCAGACAAACCAGTTACGGTAAGACCTACAGAAACACGTATGGGTTCGGGGAAAGGATCTCCCGAATATTGGGTAGCTGTCGTTAAACCGGGTAGAATACTTTATGAAATGCGCGGAGTAGCAGAAAATATAGCCAGAAAAGCTATCTCAATAGCCGCGTCCAAAATGCCTATACGAACTCAATTTATT-----ATTTCG
>Citrus_sinensis
CCCAAAAGAACAAGATTCCGTAAACAACATAGAGGAAGAATGAAAGGGATATCTTATCGAGGTAATCATATTTGTTTCGGCAGATATGCTCTTCAAGCACTTGAACCCGCTTGGATCACATCTAGACAAATCGAAGCGGGGCGCCGCGCAATGACACGAAATGTACGGCGCGGTGGAAAAATATGGGTACGTATCTTTCCAGACAAACCCGTTACACTAAGACCCACGGAAACCCGTATGGGGTCCGGTAAAGGATCCCCCGAATATTGGGTAGCCGTCGTTAAACCGGGTAGAATACTTTATGAAATGAGTGGAGTAGCTGAAAATATAGCTCGAAAGGCTATTTCAATAGCGGCGTCCAAAATGCCTATAAGAACTCAATTCAT-----TATTTCG
>Cucumis_melo
CCCAAAAGAACCAGATTCCGTAAACACCATAGAGGAAGAATGAAAGGAATATCTTATCGAGGCAATAGTATTTGCTTCGGGAGATACGCTATTCAGGCACTTGAACCCGCTTGGATCACATCGAGACAAATCGAAGCCGGACGAAGGGCAATGACACGAAATGCACGACGCGGTGGAAAAATATGGGTACGTATATTTCCGGACAAACCCGTTACACTAAGACCCACAGAAACACGTATGGGTTCAGGGAAAGGATCCCCCGAATATTGGGTAGCTGTTGTTAAACCAGGTAGAATACTTTATGAAATGAGTGGAGTAGCCGAAAATATAGCCAGAAAAGCTATTTCAATAGCGGCATCCAAAATGCCTATACGAACCCAATTCAT-----TACTTCG
>Eucalyptus_grandis
CCTAAAAGAACCAGATTTCGAAAACAACATAGAGGAAGAATGAAAGGAATATCTTATCGAGGTAATCGTATTTGTTTCGGTAAATATGCTCTTCAGGCACTTGAACCCGCTTGGATCACATCTAGACAAATAGAAGCAGGGCGACGAGCAATGACAAGAAATGTGCGCCGTGGTGGAAAAATATGGGTACGTATATTTCCAGACAAACCAGTTACGGTAAGACCTACGGAAACACGTATGGGTTCGGGTAAAGGATCTCCCGAATATTGGGTAGCTGTCGTTAAACCAGGTCGAATACTTTATGAAATGGGCGGAGTAGCAGAAAATATAGCCAGAAAGGCTATTTCAATAGCGGCGTCCAAAATGCCTATACGAACTCAATTTAT-----TATTTCG
>Euonymus_japonicus
CCCAAAAGAACCAGATTCCGTAAACAACATAGAGGAAGAATGAAAGGAATATCTTATCGAGGTAATCATATTTCTTTCGGTAGATATGCTCTTCAGGCACTTGAACCCGCGTGGATTACATCGAGACAAATAGAAGCGGGTCGGCGGGCAATGACACGAAATGTCCGCCGCGGTGGAAAAATATGGGTACGTTTATTTCCAGACAAACCGGTTACGGTAAGACCTACAGAAACACGTATGGGTTCGGGGAAAGGATCTCCTGAATATTGGGTAGTTGTCGTGAAACCAGGTAGAATACTTTATGAAATGGACGGAGTAGGAGAAAATATAGCTCAAAAAGCTATTTCAATAGCGGCTTCAAAAATGCCTATACGAACTCAATTCAT-----TATTTCG
>Ficus_racemosa
CCCAAAAGAACCCGATTCCGTAAACACCATAGAGGAAGAATGAAAGGAATATCTTATCGAGGTAATCGTATTTGCTTCGGTAGATATGCCCTTCAAGCGCTTGAACCTGCTTGGATCACATCTAGACAAATAGAAGCAGGGCGACGAGCAATGACACGAAACGCACGCCGCGGCGGAAAGATATGGGTACGTATATTTCCAGACAAACCAGTTACAGTAAGACCTACAGAAACACGTATGGGTTCAGGAAAAGGATCTCCCGAATATTGGGTAGCTGTCGTTAAACCAGGTAGAATACTTTATGAAATGAGCGGAGTACCAGAAAATATAGCCAGAAAGGCTATTTCAATAGCGGCATCCAAAATGCCTATACGAACTCAATTCAT-----TATTTCA
>Glycine_max
CCCCAAAGAACCAGATTTCGTAAACAACATAGAGGAAGAATGAAAGGAATATCCTATCGAGGGAATCATATTTGCTTCGGAAGATATGCTCTTCAAGCACTTGAGCCAGCTTGGATAACATCTAGACAAATAGAAGCGGGACGGCGGGCAATGTCACGAAATGTTCGCCGAGGTGGACAAATATGGGTACGCATATTTCCAGACAAACCGGTTACAGTAAGACCTACTGAAACACGTATGGGTTCAGGAAAAGGTTCTCCCGAATATTGGGTAGCTGTCGTTAAACCTGGGAAAATACTTTATGAAATGGGTGGGGTACCAGAAAATATAGCAAGAAAGGCTATTTCAATAGCATCATCCAAAATGCCTATACGAACTCAATTCAT-----TATTTCA
>Gossypium_arboreum
CCCAAAAGAACCCGATTTCGTAAACAACATAGAGGAAGAATGAAGGGGATATCTTATCGAGGTAATCGGATTTGTTTCGGTAGATATGCTCTTCAAGCACTTGAACCCGCTTGGATTACATCTAGACAAATAGAAGCGGGGCGCCGCGCAATGACACGAAATGTACGCCGTGGTGGAAAAATATGGGTACGTATATTTCCAGACAAACCCGTTACGGTAAGACCTACAGAAACACGTATGGGTTCGGGGAAAGGATCTCCCGAGTATTGGGTAGCTGTCGTTAAACCGGGCAGAATACTTTATGAAATGAGCGGAGTAGCCGAAAATATAGCCAGAAAGGCTATTTCAATAGCGGCGTCAAAAATGCCTATAAAAACTCAATTCAT-----TATTTCA
>Heritiera_angustata
CCAAAAAGAACCAGATTTCGTAAACAACATAGAGGAAGAATGAAAGGAATATCTTATCGAGGTAATCGCATTTCTTTCGGTAGATATGCTCTTCAAGCACTTGAACCCGCTTGGATTACATCTAGACAAATAGAAGCGGGGCGCCGCGCAATGACACGAAATGTTCGCCGTGGTGGAAAAATATGGGTACGTATATTTCCAGACAAACCAGTTACGGTAAGACCTACAGAAACACGTATGGGTTCGGGGAAAGGATCCCCCGAGTATTGGGTAGCTGTCGTTAAACCGGGCAGAATACTTTATGAAATGAGCGGAGTAGCCGAAAATATAGCCAGAAAGGCTATTTCAATAGCGGCGTCCAAAATGCCTATAAAAACTCAATTCAT-----TATTTCA
>Heuchera_sanguinea
CCCAAAAGAACCAGATTCCGTAAACAACATAGAGGAAGAATGAAGGGAATATCTTATCGAGGTAATCATATTTGTTTCGGTAGATATGCTCTTCAGGCACTTGAACCCGCTTGGATCACATCTAGACAAATAGAAGCAGGGCGACGAGCAATGACACGAAATGCACGCCGTGGGGGAAAAATATGGGTACGTATATTTCCAGACAAACCCGTTACAGTAAGACCTGCGGAAACACGTATGGGGTCGGGTAAAGGATCTCCCGAATATTGGGTAGCTGTCGTTAAACCAGGTAGAATACTTTATGAAATGGGCGGAGTAACAGAAAATATAGCCAGAAAGGCTATTTCAATAGCAGCATCCAAAATGCCTATACGAACTCAATTCAT-----TATTTCG
>Jatropha_curcas
CCCCAAAGGCCCCGATTCCGCAAACAGCATAGAGGACGAATGAAAGGAAAAGCTTTTCGAGCTAATCGTATTTCTTTCGGTAGATATGCTCTTCAGGCACTTGAACCTTCTTGGATTACATCTAGGCAAATAGAAGCGGGGCGACGAACAATGACACGAAATGCACGTCGCGGTGGAAAAATATGGATACGTATATTTCCCGACAAACCAATTACTTTAAGACCTACGGAAACACGTATGGGTTCGGGGAAAGGATCTCCCGAATATTGGGTAGCTGTCGTTAAACCAGGTAGAATCCTTTATGAAATGGGTGGAGTAGCAGAAAATATAGCGAGAAAATCTATTTCAATAACAGCATCAAAAATGCCTGTACGAACTCAACTCAT-----TATTTCG
>Larrea_tridentata
CCAAAAAGAACTAGATTCCGTAAACAACATAGAGGAAGATTAAAAGGAAGATCTTATCGAGGTAATCGTATTTGTTTCGCTAGATATGCTCTGCAGGCACTTGAACCTGCTTGGATAACATCTAGACAAATAGAAGCAGGTCGACGAGCAATGACACGAAATATACGCCGTGGTGGAAAAATATGGGTACGTATCTTTCCAGACAAACCGGTTACAATGAGACCTACAGAAACGCGTATGGGTTCGGGAAAAGGATCCCCAGAATATTGGGTCGCTGTCGTTAAACCTGGCAGGATACTTTATGAGATGGGAGGAGTATCTGAAAATATAGCTAGAAGGGCTATTTCAATAGCAGCATCCAAAATGCCTATACGAACTCAATTCAT-----TATTGCA
>Liquidambar_styraciflua
CCCAAAAGAACCAGATTCCGTAAACAACATAGAGGAAGAATGAAGGGAATATCTTATCGAGGTAATCGTATTTGTTTTGGTAGATATGCTCTTCAGGCACTTGAACCCGCTTGGATCACATCTAGACAAATAGAAGCAGGGCGGCGAGCAATGACACGAAACGCACGCCGTGGTGGAAAAATATGGGTACGCATATTTCCAGACAAACCAGTTACAGTAAGACCTGCGGAAACACGTATGGGGTCGGGGAAAGGATCTCCCGAATATTGGGTAGCTGTCGTTAAACCAGGTAGAATCCTTTATGAAATGGGCGGAGTAGCAGAAAATATAGCCAGAAAGGCTATTTCAATAGCGGCGTCCAAAATGCCTATACGAACTCAATTCAT-----TATTTCG
>Manihot_esculenta
CCCAAAAGAACCCGATTCCGTAAACAACATAGAGGAAGAATGAAAGGAATAGCTTTTCGAGGTAATCGTATTTGTTTCGGCAGATATGCTCTTCAGGCACTTGAACCCGCTTGGATTACATCTAGACAAATAGAAGCGGGGCGACGAGCAATGACACGAAATGCACGCCGCGGTGGAAAAATATGGGTACGTATATTTCCCGACAAACCAGTTACTTTAAGACCTACGGAAACACGTATGGGTTCGGGGAAAGGATCTCCCGAATATTGGGTAGCTGTCGTTAAACCAGGTAGAATACTTTATGAAATGGGCGGAGTAGCCGAAAATATAGCGAGAAAAGCTATTTCAATAGCAGCATCAAAAATGCCTATACGAACTCAATTCAT-----TATTTCA
>Morus_indica
CCCAAAAGAACCCGATTCCGTAAACACCATAGGGGAAGAATGAAAGGAATATCTTATCGAGGTAATCATATTTGCTTCGGTAGATATGCCCTTCAAGCGCTTGAACCTGCTTGGATCACATCTAGACAAATAGAAGCAGGGCGACGAGCAATGACACGAAACGCACGCCGCGGCGGAAAAATATGGGTACGTATATTTCCAGACAAACCAATTACAGTAAGACCTACAGAAACACGTATGGGTTCAGGAAAAGGATCTCCTGAATATTGGGTAGCTGTCGTTAAACCAGGTAGAATACTTTATGAAATGAGCGGAGTACCAGAAAATATAGCCAGAAAAGCTATTGCAATAGCGGCATCCAAAATGCCTATACGAACTCAATTCAT-----TATTTCA
>Oenothera_parviflora
CCCAAAAGAACCAGATTTCGTAAACAACATAGAGGAAGAATGAGAGGGATATCTTATCGCGGCAATCGTATTTGTTTCGGTAAATATGCTCTGCAGGCACTTGAACCGGCGTGGATCACATCTAGACAAATAGAAGCAGGGCGTCGAGCAATGACGCGAAATGTACGACGTGGTGGAAAAACATGGGTACGTATATTTCCAGACAAACCCGTTACGTTAAGAGCGGCCGAAACACGTATGGGTTCGGGTAAAGGAAACCCCGAATATTGGGTAGCTGTCGTCAAACCGGGTAGAATCCTTTATGAAATGGGTGGAGTCGCAGAAAATATAGCCAGAAAGGCGATTTCTATAGCAGCCTCGAAAATGCCTATACGAACTCAATTCAT-----TATTTCG
>Oxalis_latifolia
CCAAAAAGAAGCAGATTCCGTAAACAACATAGAGGAAGAATGAAAGGAATATCTTATCGAGGTAATCGCATTTGTTTCGGTAAATATGCCCTTCAGGCACTTCAGCCTGCTTGGATTACTTCTAGACAAATTGAAGCAGGGAGACGAGCAATGACACGAAATGCACGCCGTGGTGGAAAAATATGGGTACGTATATTTCCAGATAAAGCAGTTACAATAAGACCTACTGAAACACGTATGGGTTCGGGGAAAGGATCCCCCGAATATTGGGTAGCTGTTGTTAAACCTGGTAAAATCCTTTATGAAATGAGCGGAGTCGCAGAAAATATAGCCAGAAAAGCTATTTCAATAGCCGCATCCAAAATGCCTATACGAACTCAATTCAT-----TATTTCG
>Parnassia_brevistyla
CCCAAACGAACCAGATTCCGTAAACAACATAGAGGGCGAATGAAAGGAATATCTTGTCGAGGTAATAATATTTCTTTCGGTAGATATGCTCTTCAGGCACTTGAACCCGCGTGGATTACATCTAGACAAATAGAAGCGGGGCGCCGGGCAATGACACGGCATGTACGCCGCGGGGGGAAAATCTGGGTGCGCATATTTCCAGACAAACCTGTTACGGTAAGACCTGCAGAAACACGTATGGGTTCGGGAAAAGGGTCTCCGGAATATTGGGTAGCTGTCGTTAAACCCGGTAGAATACTTTATGAAATGGGCGGAGTCGGAGAAAATATAGCCCAAAAGGCAATTTCAATAGCGGCTTCAAAAATGCCTATACGAACTCAATTCATTACATTACTTCT
>Passiflora_biflora
CCCAAAAGAACCCGATTCTGTAAACAACATAGAGGGAGAATGAAAGGAATGTCTTCTCGAGGTAATCGTATTTGTTTCGGTAGATATGCTCTTCAGTCACTTGAACCCGCTTGGATTACGTCTAGACAAATAGAAGCCGGACGTCGGGCAATGACACGAAATATACGCCGCGGGGGAAAAATATGGGTACGTATATTTCCCGACAAACCAGTTACGATAAGAACCACAGAAACGCGTATGGGGTCGGGGAAAGGAGATCCCAAATATTGGATAGCTGTCGTTAAACCAGGTAAAATACTTTATGAAATGGGCGGAGTAGCAGAAAAAATAGCCAGAAAAGCTATCTCAATAGCAGCATCCAAAATGCCTATGCGAACTCAATTGAT-----TATTTCA
>Pelargonium_quercifolium
CCAAAAAAAACCAAATTCCGTAAACAACATAGAGGAAGAATGAAAGGAAGATCTTCTGGAGGCAGTCGTATTTCTTTCGGTAAATATGCTCTTCAAGCACTTGAACCCGCTTGGCTCACCTCTCGACAAATAGAAGCAGGGCGGCGAGCAATGACACGAAATGTACGTCGCGGTGGAAAAATATGGGTGCGTATTTTTCCAGACAAACCCGTTACAGTCAAACCTACACAAACGCGTATGGGGTCGGGTAAAGGATCTCCCGAATATTGGGTAGCTGTGGTTAAACCGGGTAGAATACTTTATGAAATGGGCGGAGTAGCGGAAAATATAGCTAGAAAGGCTATTGAAATAGCTGCATCAAAAATGCCTATACGGACTCAATTCAT-----TATTTCG
>Pentactina_rupicola
CCCAAAAGAACCAGATTCCGTAAACAACATAGAGGGAGGATGAAAGGAATATCTTATCGAGGTAATCGTATTTGCTTCGGTAGATATGCTCTTCAAGCGCTTGAACCCGCTTGGATCACATCTAGACAAATAGAAGCAGGGCGGCGAGCGATGACACGAAATGCACGCCGCGGTGGAAAAATATGGGTACGCATATTTCCAGACAAACCAGTTACAGTAAGACCTACAGAAACACGTATGGGTTCGGGGAAAGGATCTCCCGAATATTGGGTAGCTGTCGTTAAACCCGGTAGAATACTTTATGAAATGGGTGGAGTAGCAGAAAATATAGCTCGAAGGGCTATTTCAATAGCGGCATCTAAAATGCCTATACGAACTCAATTCAT-----TCTTTCG
>Populus_alba
CCCAAAAGAACCAGATTCCGTAAACAACATAGAGGAAGAATGAAAGGAATATCTTCTCGAGGCAATCGTATTTGTTTCGGTAGATATGCTCTTCAGGCACTTGAACCCGCTTGGATTACGTCTAGACAAATAGAAGCAGGGCGTCGGGCAATGACACGAAATGTACGCCGCGGTGGAAAAATATGGGTACGTATCTTTCCCGACAAACCAGTTACCCTAAGGCCCTCGGAAACACGTATGGGTTCGGGGAAGGGATCTCCCGAATATTGGGTAGCTGTCGTTAAACCGGGTAGAATGATTTATGAAATGGGCGGGGTAGCAGAAAATATAGCCAAAAAGGCTATTTCAATAGCAGCGTCCAAAATGCCTATACGAACTCAATTCAT-----TATTTTG
>Prunus_persica
CCCAAAAGAACCAGATTCCGTAAACAACATAGAGGAAGAATGAAAGGAATATCTTATCGAGGCAATCGTATTTGCTTCGGTAGATATGCTCTTCAAGCGCTTGAACCCGCTTGGATCACATCTAGACAAATAGAAGCAGGGCGGCGAGCAATGACACGAAACGCACGCCGCGGTGGAAAAATATGGGTACGCATATTTCCAGACAAACCCGTTACAGTAAGACCTACAGAAACACGTATGGGTTCGGGGAAAGGATCTCCCGAATATTGGGTAGCTGTTGTTAAACCCGGTAGAATACTTTATGAAATGAGCGGAGTAGCAGAAAATATAGCCAGAAGGGCAATTTCAATAGCGGCATCCAAAATGCCTATACGAACTCAATTCAT-----TCTTTCG
>Quercus_nigra
CCCAAAAGAGCCAGATTCCGTAAACAACATAGAGGAAGAATGAAAGGAATATCTTATCGAGGTAATCGTATTTGCTTTGGTAGATATGCTCTTCAGGCACTTGAACCTGCGTGGATCACGTCTAGACAAATAGAAGCAGGGCGGCGAGCAATGACACGAAACGTACGCCGCGGCGGAAAAATATGGGTACGTATATTTCCAGACAAACCTGTTACAGTAAGACCCGCGGAAACGCGTATGGGTTCCGGTAAAGGATCTCCCGAATATTGGGTAGCTATCGTTAAACCGGGTAGAATACTTTATGAAATGGGTGGAGTAGCAGAAAATGTAGCCAGAAAGGCTATTTCAATAGCGGCATCCAAAATGCCTATACGAACGCAATTCAT-----TATTTCG
>Ricinus_communis
---------------------------------------ATGAAAGGAATAGCTTTTCGAGGTAATCGTATTTGTTTCGGCAAATATGCTCTTCAGGCACTTGAACCCGCTTGGATTACATCTAGACAAATAGAAGCGGGACGACGGGCAATGACACGAAATGCACGCCGCGGTGGAAAAATATGGGTACGCATATTTCCCGACAAACCAGTTACTTTAAGACCTACGGAAACACGTATGGGTTCGGGGAAAGGATCTCCTGAATATTGGGTGGCTGTCGTTAAACCAGGTAGAATACTTTATGAAATGAGTGGAGTAGCAGAAAATATAGCAAGAAGGGCTATTTCAATAGCAGCATCAAAAATGCCTATACGAACTCAATTCAT-----TATTTCG
>Salix_babylonica
CCCAAAAGAACCAGATTCCGTAAACAACATAGAGGAAGAATGAAAGGCGTATCTTCTCGCGGCAATCGTATTTGTTTCGGTAGATATGCTCTTCAGGCACTTGAACCCGCTTGGATTACGTCTAGACAAATAGAAGCAGGGCGTCGGGCAATGACACGAAATGTACGCCGCGGTGGAAAAATATGGGTACGTATCTTTCCCGACAAACCAGTTACCCTAAGACCCTCGGAAACACGTATGGGTTCGGGGAAGGGATCTCCCGAATATTGGGTAGCTGTCGTTAAACCGGGTAGAATGATTTATGAAATGGGCGGGGTAGCAGAAAATATAGCCAGAAAGGCTATTTCAATAGCAGCGTCCAAAATGCCTATACGAACTCAATTCAT-----TATTTTG
>Sloanea_australis
---------------------------------------ATGAAAGGAATATCTTATCGAGGTAATCATATTTGTTTCGGTAAATATGCTCTTCAAGCACTTCAACCCGCTTGGATTACATCTAGACAAATAGAAGCAGGGCGACGAGCAATGACACGAAATGCACGCCGCGGTGGAAAAATATGGGTACGTATATTTCCAGACAAACCAGTTACAGTAAGACCTACAGAAACACGTATGGGTTCGGGGAAAGGATCTCCCGAATATTGGGTAGCTGTCGTTAAACCGAGTAGAATACTTTATGAAATGAGCGGAGTAGCAGAAAATATAGCCAGAAAAGCTATTTCAATAGCTGCGTCCAAAATGCCTATACGAACTCAATTCAT-----TATTTCG
>Spondias_tuberosa
---------------------------------------ATGAAAGGAATATCTTATCGAGGTAATCATATTTGTTTCGGTAGATATGCTCTTCAAGCACTTGAACCCGCTTGGATCACATCGAGACAAATCGAAGCAGGGCGACGCGCAATGACACGAAATGTACGCCGCGGTGGAAAAATATGGGTACGTATATTTCCAGATAAACCTGTTACAGTAAGACCCACGGAAACCCGTATGGGTTCGGGGAAAGGATCCCCCGAATATTGGGTAGCCGTCGTTAAACCGGGTCGAATACTTTATGAAATGGGTGGAGTAGCCGAAAATATAGCTCGAAAGGCTATTTCAATAGCGGCGTCGAAAATGCCTATAAGAACTCAATTCAT-----TATTTCT
>Staphylea_colchica
CCCAAAAGAACGAGATTCCGTAAACAACATAGAGGCAGAATGAAAGGAATATCTTATCGAGGTAATCATATTTGTTTCGGTAGATATGCTCTTCAAGCACTTGAACCCGCTTGGATCACATCTAAACAAATAGAAGCAGGACGACGAGCAATGACACGAAATGCACGCCGTGGTGGAAAACTATGGATACGTATATTTCCAGACAAACCAGTTACAGTAAGACCTACGGAAACACGTATGGGTTCGGGGAAAGGATCTCCCGAATATTGGGTAGCTGTAGTTAAACCAGGTAGAATACTTTATGAAATGAGCGGAGTAGCAGAAAATATAGCCAGAAAGGCTATTTCAATAGCGGCGTCCAAAATGCCTATACGAACTCAATTCAT-----TATTTCG
>Tetraena_mongolica
CCAAAAAGAACTCGATTCCGTAAACAACATAGAGGAAGAATGAAAGGAAGATCTTATCGAGGCAATCGTATTTGTTTTGGTAGATATGCTCTTCAGGCACTTGAACCCGCTTGGATAACATCTAGACAAATAGAAGCAGGTCGGCGAGCAATGACACGAAATGTACGCCGCGGTGGAAAAATATGGGTACGCATATTTCCAGACAAACCAGTTACAGTAAGACCTACAGAAACACGTATGGGTTCGGGAAAAGGATCCCCAGAATATTGGGTCTCTGTGGTTAAACCTGGTAGGATACTTTATGAAATGAGTGGAGTAGGAGAAAATATAGCCAGAAGGGCTATTTCAATAGCAGCATCAAAAATGCCCATACGAACTCAATTCAT-----TATTACA
>Vitis_acerifolia
CCCAAAAGAACCAGATTCCGTAAACAACATAGAGGAAGAATGAAGGGAATATCTTATCGAGGTAATCGTATTTGTTTCGGTAGATACGCTCTTCAAGCACTTGAACCTGCTTGGATCACATCTAGACAAATAGAAGCGGGGCGACGAGCAATGACACGAAACGTACGCCGTGGTGGAAAAATATGGGTACGTATATTTCCAGACAAACCAGTTACAGTAAGACCTACAGAAACACGTATGGGTTCGGGGAAAGGATCCCCCGAATATTGGGTAGCTGTCGTTAAACCAGGTAGAATACTTTATGAAATGGGCGGAGTAGCAGAAAATATAGCTAGAAAAGCTATTTCAATAGCGGCGTCCAAAATGCCTATACGAACTCAATTCAT-----TATTTCG
>Viviania_marifolia
CCCAAAAGAACCAGATTTCGTAAACAACATAAAGGAAGAATGAAAGGAACATCTTATCAAGGTAATCGTATTTGTTTCGGCAGATATGCTCTTCAGGCACTTGAACCCGCTTGGATCACATCGAGACAAATAGAAGCGGGACGACGCGCAATGACACGAAATGCACGTCGCGGCGGAAAAATATGGGTACGCATATTTCCAGACAAACCAGTTACAGCAAGACCTGCAGAGACACGCATGGGTTCGGGGAAAGGATCCCCCGCGTATTGGGTAGCTGTCGTTAAACGCGGTAGAATACTTTATGAAATGGGCGGAGTAGCAGAAAATATAGCCAGAAGGGCTATTTTAATAGCGGCATCTAAAATGCCTGTCCGAACTCAATTCAT-----TATTTCG
