# Supplementary material for: ­Complete plastid genome sequences of two species of the Neotropical genus Brunellia (Brunelliaceae)
Source: PeerJ. 2020 Jan 28;8:e8392. doi: 10.7717/peerj.8392 (PMC6993752; doi:10.7717/peerj.8392)
Supplement: Supplemental Information 2 [file peerj-08-8392-s002.zip › Alignments/RPL20.fasta]

>Aquilaria_yunnanensis
ATGACCAGAATTAAACGGGGATATATAGCTCGGAGACGTCGAACAAAAATGCGTTTCTTTGTATTAGGTTTTCGAGGGTCTCATTCAAAACTTACTCAAACTATTATTCAACAAAGAATAAAAGCTTTGTTTTCGGCGCATCGGGATAGAGGTAGGAAAAAAAGAGATTTTCGTCGTTTGTGGATCACTCGAATAAATGCAGCAATTCGCGGGAGGTTGCTAAGGTATAGTACACTAATACACAATCTGTACCGGAAGCAGTTGCTTCTTAATCGTAAAATACTTGCACAAATAGCTATATTAAATAGGAATTGTCTTTATACGATTTCCAATGCG
>Arabidopsis_thaliana
ATGACTAGAATTAAACGCGGATATATAGCTCGGAGGCGTAGAACAAAACTTCGTTTATTTGCATCAAGCTTTCGAGGGGCTCATTCACGGCTTACACGAACTATGACTCAACAGAGAATAAGAGCTTTAGTTTCGGCTCATCGGGATAGGGGTAAAAGAAAAAGAGATTTTCGCCGTTTATGGATCACTCGAATAAATGCCGTAATTCACGAAATGGGGGTAAGTTATAATGAATTCATACACAATCTATACAAGAAGCAATTACTTCTTAATCGGAAAATACTTGCACAAATAGCTCTATTAAATAGGAGTTGTCTTTATACAATTTCGAATGAC
>Arabis_alpina
ATGACTAGAATTAAACGCGGGTATATAGCTCGGAGGCGTAGAACAAAACTTCGTTTATTTGCATCAAGCTTTCGAGGGGCTCATTCACGACTTACACGAACTATGACTCAACAGAGAATAAGAGCTTTAGTTTCGGCTCATCGGGATAGGAGTAAAAGAAAAAGAGATTTTCGTCGTTTATGGATCACTAGAATAAATGCCGTAATTCACGAAATGGGGGTAAGTTATAATCGCTTCATACACAATCTGTACAAGAAACAATTACTTCTTAATCGGAAAATACTTGCACAAATAGCTCTATTAAATAGGAATTGTCTTTATACGATTTCGAATGAG
>Arachis_hypogaea
ATGACCAGAATTAAACGAGGATATATAGCTCGGAAACGTAGGACAAAAATTCGTTTATTTACATCAAGCTTTCGGGGGGCTCATTCAAGACTTACTCGAACTATTAGTCAACAGAAAATCAAAGCGTTGGTTTCGGCTAATAGGGATAGAGATAGGAAAAAAAGGGGGTTTCGCGGTTTGTGGATCCATCGAATAAATGCAATAATTGGTAAGAATAAACAAAGGTATAGTAATTTATTGTATAATATGTACAAGGGGCAATTGCTTCTTAATCGTAAAATAGTAGCACAAATGGGTATCTTAAAGGGGAATTGCCTTCTTATGATTGCCAACGAA
>Averrhoa_carambola
ATGACCAGAATTAAACGAGGATATATAGCTCGGAGACGTAGAACAAAAATTCGTTTATTTGCATCAAGCTTTCGAGGGGCTCATTCACGACTTACTCGAACTATTACTCAACAGAAAATAAGAACTTTGGTTTCGGCTCATCGGGATCGAGATAGACAAAAGAGAAATTTGCGTCGTTTGTGGATCACTCGGATAAATGCAGTAATTCGCGAAAAAAAGGTAAGTTATAGTAGATTAATACACAATCTGTACAAAGGGCTGTTGCTTCTTAATCGTAAAATACTCGCACAAATAGCAATATCAAATAGAAATTGTTTTTATATGATTTCCAATGAG
>Brunellia_antioquensis
ATGACCAGAATTAAACGAGGATATATAGCTCGGAGACGTAGAACAAAAATTCGTTTATTTGCATCAAGCTTTCGAGGGGCTCATTCACGACTTACTCGAACTATTACTCAACAGAAAATAAGAACTTTGGTTTCGGCGCATCGGGATCGAGATAGGCAAAAGAGAAATTTTCGTCGTTTGTGGATCACTCGGATAAATGCAGTAATTCGTGATAACGGGGTAAGTTATTGTAGATTAATCTACAATCTGTACAAAGGGCAATTGCTTCTTAATCGTAAAATACTTGCACAAATAGCAATATCAAATAAAAATTGTCTTTATATGATTTCCAATGAG
>Brunellia_trianae
ATGACCAGAATTAAACGAGGATATATAGCTCGGAGACGTAGAACAAAAATTCGTTTATTTGCATCAAGCTTTCGAGGGGCTCATTCACGACTTACTCGAACTATTACTCAACAGAAAATAAGAACTTTGGTTTCGGCGCATCGGGATCGAGATAGGCAAAAGAGAAATTTTCGTCGTTTGTGGATCACTCGGATAAATGCAGTAATTCGTGATAACGGGGTAAGTTATTGTAGATTAATCTACAATCTGTACAAAGGGCAATTGCTTCTTAATCGTAAAATACTTGCACAAATAGCAATATCAAATAAAAATTGTCTTTATATGATTTCCAATGAG
>Bulnesia_arborea
ATGACCAGAATTAAACGAGGATATATAGCACATAGACGTAGAGCAAAAATTCGTTTATTTGTATCAGGTTTTCGAGGAGCCCATTCAAGAATTACTCGAAGTATTACTCAACAGAGAATAAGAGCTTTGGTTTCATCTGATCGAGATCGAGATAGAAAAAAGAGAGATTTTCGCCGTTTGTGGATTATTCGGATAAATGCAGTAATTCGCGAGAATATATTAAGTTACAGCAAATTTATACACAATATTTACAAGAAACAGTTGCTTCTTAATCGTAAAATACTTTCACAAATAGCTATATTTAATAGGAATTGTCTTTATATGATTGCCAATGAA
>Carica_papaya
ATGACCAGAATTAAACGCGGATATATAGCTCGGAGACGTAGAACAAAAATTCGTTTATTTGCATCAAGCTTTCGAGGGGCTCATTCACGACTTACTCGAACTATTACTCAACAGAGAATAAGAGCTTTGGTTTCGGCTCATCGGGATAGAGGTAGGAAAAAAAGAGATTTTCGTCGTTTGTGGATCACTCGAATAAATGCAGTAATTCGCGGTGATGGGGTAAGTTATAATAGATTCATACACAATCTGTACAAGAAGCAGTTGCTTCTTAATCGTAAAATACTTGCACAAATAGCTATATCAAATAGGAGTTGTCTTTATACCATTTCTAATGAA
>Castanea_mollissima
ATGACCAGAATTAAACGAGGATGTATAGCTCGGAGACGTAGAACAAAAATTCGTTTATTTGCATCAAGCTTTCGAGGGGCTCATTCAAGACTTACTCGAACTATTACTCAACAGAAAATAAGAGCTTTGTTTTCGGCTTATCGGGATAGAGGTAGGCAAAAGAGATATTTTCGCCGTTTGTGGATCACTCGGATAAATGCAGCAATTCGAGGGAATTTAGTAAGTTATAGTATTTTCATACACAATCTGTACAAGAAGCAGTTGCTTCTTAATCGTAAAATACTTGCGCAAATAGCTATATTAAATATAAATTGTCTTTCTATGATTTCCACTGAG
>Catha_edulis
ATGACCAGAATTAGACGAGGATATATAGCTCGGAACCGTAGAACAAAAATTCGTTTATTTGCCTCAAGCTTTCTGGGGGCTCGTTCAAGACTTACTCGAACTATTACTCAACAGAAAATACGAGCTTTGGTTTCGGCTCATCGGGATAGAGATAGGCAAAAGAGAGATTTTCGTCGTTTGTGGATCACGCGAATAAATGCAGTAATTCGCGAGAGGTGGGTAAGTTATAGTATATTCATGCACAATCTGTACAAGAGGCAGTTGCTTCTTAATCGTAAAATACTTGCGCAAATGGCTATATTAAATAAAAAAAGTCTTTATATGATTTCCAATGAA
>Ceratopetalum_apetalum
ATGACCAGAATTAAACGAGGATATATAGCTCGGAGACGTAGAACAAAAATTCGTTTATTTGCATCAAGCTTTCGGGGGGCTCATTCACGGCTTACTCGAACTATTACTCAACAGAAAATAAGAACTTTGGTTTCGGCTCATCGGGATCGAGATAGGCAAAAGAGACATTTTCGTCGTTTGTGGATCACTCGGATAAATGCAGTAATTCGCGATAACGGGGCAAGTTATAGTGGATTAATCCACAATCTGTACAAAGGACAGTTGCTTCTTAATCGTAAAATACTTGCACAAATAGCAATATCAAATATAAATTGTCTTTATATGATTTCCAATGAG
>Citrus_sinensis
ATGACCAGAATTAGACGAGGATATATAGCTCGGAGACGTAGAACAAAAATGCGTTTATTTGTATCAAGCTTTCGCGGGGCTCATTCACGACTTAGCCGAACAATTACTCAACAGAAAATAAGAGCTTTGGTTTCGGCTCATCGCGATAGAGATAGGAAAAAAAGAGATTTTCGTCGTTTGTGGATCACCCGAATAAATGCAGTAATTCGCGGAAATCTGGTAAGTTATAGTAGATTAATATACAATCTGTATAAGGCGCAGTTGGTTCTTAATCGTAAGATACTTGCACAAATAGCTATATCAAATAGGAATTGTCTTTATATGATTTCCAATGAG
>Cucumis_melo
ATGACTAGAATTAAACGAGGATATATAGCTCGGAGACGTAGAACAAAAATTCGTTTATTTGCATCAAGCTTTCGAGGGGCTCATTCAAGACTTACTCGAACTATTACTCAACAGAAAATAAGAGCTTTGGCTTCAGCTTATCGGGATAGAGGTAGGCAAAAAAGAAATTTTCGACAGTTGTGGATCGCTCGAATAAATGCAGTAATTCGATCTAATAAGGTAAGTTATAGTAGATTCATACACAATCTCTACAAGAGGCAGTTGCTTCTTAATCGTAAAATACTTGCCCAAATCGCGATATTAAATAGAAATTGTCTTTATATGATTTCCAATGAG
>Eucalyptus_grandis
ATGACTAGAATTAGACGAGGATATATAGCTCGGAGACGTAGAACAAAAATTCGTTTATTTGCATCAAGCTTTCGGGGGGCTCGTTCAAGACTTACTCGAACAATTATTCAACAGAAAATAAGATCTTTGGTTTCGTCTCATCGAGATAGAGATAGGAAAAAGATAGATTTTCGTCGTTTGTGGATCACTCGGATAAATGCAGTAATTCGCGGGAATAGAGTAAGTTATAGTAGATTAATACACAATCTGTACAAGAGACAGTTGCTTCTTAATCGTAAAATACTTGCACAAATAGCTATATTAAATAGGAATTGTCTTTATATGATTTCTAATGAG
>Euonymus_japonicus
ATGACCAGAATTAGACGAGGATATATAGCTCGGAACCGTAGAACAAAAATGCGTTTATTTGCCTCAAGCTTTCGGGGGGCTCGTTCAAGACTTACTCGAACTATTACTCAACAGAAAATACGAGCTTTGGTTTCGGCTCATCGGGATAGAGATAGGCAAAAGAGAGATTTTCGTCGTTTGTGGATCACGCGAATAAATGCAGTAATTCGCGAGAGGCGGGTAAGTTATAGTATATTAATGCACAGTCTGTCCAAGAGGCAGTTGCTTCTTAATCGTAAAATACTTGCGCAAATGGCTATATTAAATAAAAAAAGTCTTTATATGATTTCCAATGAA
>Ficus_racemosa
ATGACTAGAATTAAACGAGGATATATAGCTCGAAGACGTCGAACCAAAATTCGTTTATTTGCATCAAGCTTTCGAGGGGCTCGTTCAAGACTTACTCGAACTATTACTCAACAGAAAATAAGAGCTTTGGTTTCGGCTCATCAGGATAGAGGTAGGCAGAAGAGAGATTTTCGTCGTTTGTGGATCACTCGAATAAACGCAGTAATTCGATCCAATAAACTAAGTTATAGTAAATTAATACACCATCTGTACAAGAGGCAGTTGCTTCTTAATCGTAAAATACTTGCACAAATAGCTATATTAAATAGGAATTGTCTTTATATGATTTCCAATGAG
>Glycine_max
ATGACCAGAATTAAACGAGGATATATAGCTCGGAAACGAAGGACAAAAATTCGTTTATTTACATCAAGTTTTCGAGGAGCTCATTCAAGACTTACTCGAACGATTACTCAACAGAAAATAAAAGCTTTGGTTTCGGCTCATCGGGATAGAGATAGGAAAAAAAGAGATTTTCGTGGTTTATGGATTAGTCGAATAAATGCAGTAATTCGCGGGAATAAAGTAATTTATAGTAATTTAGTATATAGTCTATACACGGGGCAATTGCTTCTTAATCGTAAAATAGTTGCACAAATAGCTATATTAAAACAGAATTGTCTTTTTATGATTGCCAATGAT
>Gossypium_arboreum
ATGACCAGAATTAAACGGGGATATATAGCTCGTAGACGTCGAAAAAAAATTAGTTTATTTGCATCAAGCTTTCGGGGGGCTCATTCAAGACTTACTCGAACTATTACTCAACAAAGAATAAGAGCTTTGGTTTCGGCTCATCGGGATAGAGATAGGAAAAAAAGGGATTTTCGTCGTTTGTGGATCACTCGAATAAATGCAGTAATTCGTGGGGTGGGGGTAAGTTATAGTCGATTAATACACAATCTGTACAAGAAACAGTTGCTTCTGAATCGTAAAATACTTGCACAAATAGCTATCTCAAATAGGAATTGTCTTTATATGATTTCCAACGAG
>Heritiera_angustata
ATGACCAGAATTAAACGGGGATATATAGCTCGGAGACGTCGAACAAAAATTCGTTTATTTGCATCAAGCTTTCGAGGGGCTCATTCAAGACTTACTCGAACTATTACTCAACAAAGAATAAGAGCCTTGGTTTCGGCTCATCGGGATAGAGATAGTAAAAAAAGAGATTTTCGTCGTTTGTGGATCACTCGAATAAATGCAGTAATTCGCGGAGCGCGGGGAAGTTATAGTAGATTAATACACAATCTGTACAAGAAACAGTTGCTTCTTAATCGTAAAATACTTGCACAAATAGCTATCTCAAATAGGAATTGTCTTTATATGATTTCCAATGAG
>Heuchera_sanguinea
ATGACCAGAATTAGACGAGGATATGTAGCTCGTAAACGTAGAACAAAAATTCGTTTATTTGCATCAAGCTTTCGGGGGGCTCATTCAAGACTTACTCGAACTATTACTCAACAGAAAATAAGAGCTTTGGTTTCTGCTCATCGGGATAGAGATAGGCAAAAGAGAGATTTTCGTCGTTTGTGGATCACTCGGATAAATGCAGTAATTCGCGGGAGTAAGGTAAGTTATAGTCGATTAATACACGATCTGTACAAGAGGAAATTGCTTCTTAATCGTAAAATACTTGCACAAATAGCTATATTAAATAGGAATTGTCTTTATATGATTTCCAATGAA
>Jatropha_curcas
ATGACCAGAATTAGACGAGGATATATAGCTCGGAGGCGTAGAACAAAAATTCGTTTATTTGCATCAAGCTTTCGCGGGGCTCATTCAAGACTTACTCGAACTATTATTCAACAAAAAATAAGAGCTTTGATTTCGGCCCATCGGGATAGAGATAGGCAAAAAGGAAATTTTCGTCGTTTGTGGGTCACTCGGATAAATGCAGCAATTCGCGAGAATAAGGTAAGTTATAGTAGATTAATAAACAATCTGTACAAGAGACAGTTGCTTCTTAATCGTAAAATACTTGCACAAATCGCTATAGTAAATAAGAATTGTCTTTATATGATTGCCAATGAC
>Larrea_tridentata
ATGACCAGAATTAAACGAGGATATATAGCACATAGACGTAGAGCAAAAATTCGTTTATTTGTATCAGGTTTTCGAGGAGCCCATTCAAGAATTACTCGAAGTATTGCTCAACAGAGAATAAGAGCTTTGGTTTCATCTGATCGAGATCGAGGTAGACAAAAAAGAGATTTTCGTCGTTTGTGGATTATCCGGATAAATGCAGCAATTCGCGAAAATAGGCTAAGTTACAGCAAATTTATACACAATATTTACAAGAAACAGTTGCTTCTTAATCGTAAAATACTTTCACAAATAGCTATATTTAATAGGAATTGTCTTTATATGATTTCCAATGAA
>Liquidambar_styraciflua
ATGACCAGAATTAGACGAGGATATATAGCTCGGAGACGTAGAACAAAAATTCGTTTATTTGCATCAAGCTTTCGGGGGGCTCATTCAAGACTTACTCGAACTATTACTCAACAGAAAATTAGAGCTTTGGTTTCGGCTCATCGGGATAGAGATAGGCAAAAGAGAGATTTTCGTCGTTTGTGGATCACTCGGATAAATGCAGTAATTCGCGATAATAGGGTAAGTTATAGTAGATTAATACACGATCTGTACAACAGGCAATTGCTTCTTAATCGTAAAATACTTGCACAAATAGCTATATCAAATAGGAACTGTCTTTATATGATTTCCAACGAG
>Manihot_esculenta
ATGACCAGAATTAGACGAGGATATATAGCTCGAAGGCGTAGAACAAAAATTCGTCTATTCGCATCAAGCTTTCGCGGGGCCCATTCAAGACTTACTCGAACTATTATTCAACAAAAAATAAGAGCTTTGGTTTCGGCCCATCGGGATAGAGATAGGCAAAAAAGAAATTTTCGTCGTTTGTGGGTTACTCGGATAAATGCAGTAATTCGCGAGAGCACGGTAAGTTATAGTAGATTAATAAACAATCTGTACAAGAGACAGTTACTTCTTAATCGTAAAATACTTGCACAAATAGCTATATTAAATAGGAATTGTCTTTATATGATTTCCAATGAC
>Morus_indica
ATGACTAGAATTAAACGAGGATATATAGCTCGAAGACGTAGAACCAAAATTCGTTTATTTGCATCAAGCTTTCAAGGGGCTCGTTCAAGACTTACTCGAACTATTACTCAACAGAAAATAAGAGCTTTGGTTTCGGCTCATCAGGATAGAGGTAGGCAAAAGAGAGATTTTCGTCGTTTGTGGATCACTCGGATAAACGCAGTAATTCGAGCCAATAAAGTAAGTTATAGTACATTAATACACCATCTGTACAAGAGGCAGTTGCTTCTTAATCGTAAAATACTTGCACAAATAGCTATATTAAATAGGAATTGTCTTTATATGATTTCCAATGAG
>Oenothera_parviflora
ATGACCAGAATTAGACGGGGATATATAGCTCGTAGACGTAGAACAAAAACGCGTTTCTTTGCATCAAGCTGGCGGGGGGCTCGTGGAAACCTGACTCGAGCAATCATTCAACAGAGAATAAGAGCTTGGTTTTCGTCTCATCGAGATAGAACTAGACAAAAGAGAGATTTTCGTCGTTTGTGGATCACTCGAATAAATGCAGCAATTCGCGAGAATGGGAGAATTTATAGTAAATTAATACACAATCTGTACAAGAGGCAGTTGTTTCTTAATCGTAAAATGCTTGCCCAACTAGCTATATTAAATAGGAATTGTCTTTATATGATTTCCAATCAG
>Oxalis_latifolia
ATGACCAGAATTAAACGAGGATATATAGCCCGGAGACGTAGAACAAAAATTCGTTTATTTGCATCAAGCTTTCGCGGGGCTCATTCACGACTTACTCGAACTATTACTCAACAGAAAATAAGAACTTTGGTTTCGTCTCATCGGGATCGAGATAAACAAAAGAGAAATTTGCGTCGTTTGTGGATCATTCGGATAAATGCAGTAATTCGCGAAAACAAGGCAAGTTATAGTAGACTAATACACAATCTGTACAAAGGGCTGTTGCTTCTTAATCGTAAAATACTCGCACAAATAGCAATATCAAATAGAAATTCTTTTTATATGATTTCAAATGAG
>Parnassia_brevistyla
ATGACCAGAATTAGACGAGGGTATATAGCTAGAAACCGTAGAACAAAAATGCGTTTATTTGCCTCAAGCTTTCGCGGGGCTCATTCAAGACTTACTCGAACTATTACTCAACAGAAAATACGAGCTTTGGTTTCGGCTCATCGGGATAGAGATAGGCAAAAGAGGGATTTTCGTCATTTGTGGATCACTCGGATAAATGCAGTAATTCGCGGGAGAGGGGTAAGTTATAGTGGATTAATATATAATTTGTATAAGAGACGGGTGCTTCTTAATCGTAAAATACTTGCCCAGATAGCTATATTAAACAGAAACTGTCTTTATATGATTTCCAATGAA
>Pelargonium_quercifolium
ATGACCAGAATTAAGCGAGGCTCTATAGCTCGGAGACGTAGAGCAAAAACACGTTTATTTGCATCAGGCGCTCGAGGAGCTCATTCAAGGCTTACTCGACTTATTGCTCAACAGACAATAAGAGCTTTGGCTTCGGCTCATCGTGATAGAGATAATAAAAAGAGGGATTTTCGTCGTTTGTGGATCACTCGGATAAATGGAGTAATTCGCCAAAATGTAGTAAGTTATAGTCAATTAATAACTAATATGCACAAGGAACAGTTGCTTCTTAATCGTAAAATGCTTGCACAAATAGCTATCTCAAATAGGAATTGTCTTTCCATAATTTCCAGTGCG
>Pentactina_rupicola
ATGACCAGAATTAAACGAGGGTATATAGCTCGAAGACGTAGAACAAAAATTCGTTTATTTGCATCAACCTTTCGAGGGGCTCATTCAAGACTTACGCGTACTATTACTCAACAGAAAATAAGAGCTTTGGTTTCGGCTCATCGGGATAGAGGTAGACAAAAGAGAGATTTTCGTCGTTTGTGGATCACTCGAATAAATGCAGTAATTCGCGAAAATAAAGTAAGTTATAGTAAATTAATACACAATCTGTACAAGAGACAGTTGCTTCTTAATCGTAAAATACTTGCACAAATAGCTATATTAAATAAGAGTTGTCTTTATATGATTTCCAATGAT
>Populus_alba
ATGACCAGAATTAGACGAGGATATATAGCTCGGAGGCGTAGAACAAAAATTCGTTTATTCACATCAAGCTTTCGTGGGGCTCATTCAAGACTTACTCGAACTATTATTCAACAAAGAATAAAAGCTTTGTTTTCGGCCTATCGGGATAGAGATAGGCACAAAAGAAATTTTCGGTGTTTATGGGTCACTCGTATAAATGCAGCAATTCGCGAGAATGCAGTAAGTTATAGTACATTAATAAACAATCTGTACAAGAGACAGTTGCTTCTTAATCGTAAAATACTTGCACAACTAGCTATATTAAATAGGAATTGCCTTTATCTGATTTCCAATGAC
>Prunus_persica
ATGACCAGAATTAAACGAGGGTATATAGCTCGAAGACGTAGAACAAAAATCCGTTTATTTGCATCAACCTTTCGAGGGGCTCATTCAAGACTTACTCGTACTATTACTCAACAGAAAATAAGAGCCTTGGTTTCGGCTCATCGGGATAGAGGTAGACAAAAGAGAGATTTTCGTCGTTTGTGGATCACTCGGATAAATGCAGTAATTCGCGAGAATAAAGTAAGTTATAGCAAATTAATACACAATCTGTACAAGAGACAGTTGCTTCTTAATCGTAAAATACTTGCACAAATAGCTATATTAAATAAGAGTTGTCTTTATATGATTTCCAATGAG
>Quercus_nigra
ATGACCAGAATTAAACGGGGATGTATAGCTCGGAGACGTAGAACAAAAATTCGTTTATTTGCATCAAGCTTTCGAGGGGCTCATTCAAGACTTACTCGAACTATTACTCAACAGAAAATAAGAGCTTTGTTTTCGGCTTATCGGGATAGAGGTAGGCAAAAGAGATATTTTCGCCGTTTGTGGATCACTCGGATAAATGCAGCAATTCGAGGGAATTTAGTAAGTTATAATATTTTCATACACAATCTGTACAAGAAGCAGTTGCTTCTTAATCGTAAAATACTTGCGCAAATAGCTATATTAAATAGAAATTGTCTTTCTATGATTTCCACTGAG
>Ricinus_communis
ATGACCAGAATTAGACGAGGATATATAGCTCGGAGGCGTAGAACAAAAATTCGTTTATTCGCATCAAGCTTTCGCGGGGCTCATTCAAGACTTACTCGAACTATTATTCAACAAAAAATAAGAGCTTTGGCTTTGGCCCATCGGGATAGAGATAGGCAAAAAAGAAATTTTCGTCGTTTGTGGGTCACTCGGATAAATGCAGTAATTCGTGAGAATAGGGTAAGTTATAGTATATTAATAAATAATCTGTACAAGAGACAGTTGCTTCTTAATCGTAAAATACTTGCACAAATAGCTATATTAAATAGGAATTGCCTTTATATGATTTCCAATGAC
>Salix_babylonica
ATGACCAGAATTAGACGAGGATATGTAGCTCGGAGACGTAGAACAAAAATTCGTTTATTCACATCAAGCTTTCGTGGGGCTCATTCAAGACTTACTCGAACTATGATTCAACAAAAAATAAAAGCTTTGTTTTCGGCCTATCGGGATAGAGATAGGCACAAAAGAAATTTTCGGTGTTTATGGGTGACTCGTATAAATGCAGCAATTCGCGAGAACGAAGTAAGTTATAGTAGATTAATAAACAATCTGTACAAGAGACAGTTGCTTCTTAATCGTAAAATACTTGCACAGCTAGCTATATTAAATAGGAATTGCCTTTATCTGATTTCCAATGAC
>Sloanea_australis
ATGACCAGAATTAAACGAGGATATATAGCTCGGAGACGTAGAACAAAAATTCGTTTATTTGCATCAAGCTTTCGAGGGGCTCATTCACGACTTACTCGAACTATTACTCAACAGAAAATAAGAACTTTGGTTTCGGCTCATCGGGATCGAAATAGGCAAAAGAGAAATTTTCGTCGTTTGTGGATCACTCGGATAAATGCAGTAATTCGCGATAACGAGGTAAGTTATAGTAGATTAGTCCACAATCTGTACAAAGGACAGTTGCTTCTTAATCGTAAAATACTTGCACAAATAGCAATATCAAATAAAAATTGTCTTTATATGATTTCCAATGAG
>Spondias_tuberosa
ATGACCAGAATTAAACGAGGATATATAGCTCGTAGACGTAGAACAAAAATTCGTTTATTTGCATCAAGCTTTCGCGGTGCTCATTCAAGACTTACTCGAACAATTACTCAACAGAAAATAAGAGCTTTGGCTTCGGCTCATCGTGATAGAGATAGGAAAAAAAGAGATTTTCGTCGTTTGTGGATCACGCGAATAAATGCAGTAATTCGGGGAAATCGGGTAATTTATAGCAGATTAATACACAATCTGTATAAGGGGCAGTTGCTTCTTAATCGTAAAATACTTGCACAACTAGCTATATCAAATAGGAATTGTCTTTATATGATTTCCAATGAG
>Staphylea_colchica
ATGACCAGAATTAGACGAGGATATATAGCTCGGAGACGTCGAAGAAAAATTAGTTTATTTGCATCAAGCTTTCGAGGGGCTCATTCAAGACTTACTCGAACTATTACTCAACAGAAAATAAGAGCTTTGGTTTCGGCTCATCGGGATAGAGATAAGAAAAAGAGAGATTTTCGTCGTTTGTGGATCACTCGGATAAATGCAGTAATTCGCGAGAATAAGGTAAGTTATAGTAGATTAATACACAATCTGTACAAGAGGCAGTTGCTTCTTAATCGTAAAATACTTGCACAAATAGCTATATTAAATAAGACTTGTCTTTATATGATTTCCAATGAG
>Tetraena_mongolica
ATGACCAGAATTAAACGAGGATATGTAGCTCATAGACGTCGAAAAAAGATGCGTTTCTTTGTATCAAGTTTTCGAGGAGCCCATTCAAGACTTACTCGAACTATTTCTCAGCAGGTAATAAGAGCTTTGGCTTCGGCTCATCAGGATAGAGATAGGAAAAAGAGAGATTTTCGTAGTTTGTGGATCACCCGTATAAATGCAGCAATTCGTGAGAACAAATTAAGTTATAGTAGGTTTATACATAATCTTTACAGCAAACAGTTGCTACTGAATCGTAAAATACTTGCACAAATATCTATATTCAATAGGAATTATCTTGATAGGATTTCCAATGAA
>Vitis_acerifolia
ATGACCAGAACTAGACGAGGATATATAGCTCGTAGACGTAGAACAAAAATTCGTTTATTTACATCAAGCTTTCGAGGAGCCCATTCAAGACTTACTCGAACTATTACTCAACAGAAAATCAGAGCTTTGGTTTCGACTCATCGGGATAGAGATCGGCAAAAGAGAGATTTTCGTCGTTTGTGGATCACTCGGATAAATGCAGTAATTCACGAGAATGGGGCAAGTTATAGTAGATTTATACACGATCTGTACAAGAGGCAGTTACTTCTAAATCGTAAAATACTTGCACAAATAGCTATATCCAATAGGAATTGTCTTTATATGATTTCCAATGAG
>Viviania_marifolia
ATGACCAGAACTAAACGAGGATATATAGCTCGAAGACGTAGAACAAAAATGGGCTCATTTGCATCAAACTTTCGAGGGGCTCATTCAAAGCTTACTCGGACTAAAGCCCAAAGGACAAAAAAAGCCTTGGCTTCGGCTCATCGGGATAGGGGTAGACAAAAGAGAAATTTTCGTCGTTTATGGATCACTCGGATAAACGCAGTAATTCGCGAGAATAAGGCAAATTATAGCAGACTCATACACAATTTGTACAAGGGACAATTGCTTCTTAATCGTAAAATACTTGCACAAGTAGCTATCTTAAATAGGAATTGTCTTTATATGATTTCCAATGAG
