# Supplementary material for: ­Complete plastid genome sequences of two species of the Neotropical genus Brunellia (Brunelliaceae)
Source: PeerJ. 2020 Jan 28;8:e8392. doi: 10.7717/peerj.8392 (PMC6993752; doi:10.7717/peerj.8392)
Supplement: Supplemental Information 2 [file peerj-08-8392-s002.zip › Alignments/RPL22.fasta]

>Aquilaria_yunnanensis
GAAGTATATGCTTTAGGTCACCGTATGTCTGCTCACAAAGCACGAAGAGTAATTGATCAGATTCGTGGACGTTCCTACGAGGAAACACTTATGATACTAGAAGCCATGCCTTATCGAGCATGTTATCCCATTTATAAATTGCTTGATTCTGCAGCAGCAAATGCTAATCACAATATGGGTTTCAACCAAGCGTCTTTAGTCATTAGTAAAGCCGAAGTAAACGAGGGCATTACTATGAAAAGACTACAACCT------GGAGCTCGAGGACGCAGTTATCCGATAAAAAAACCCACCTGTCATATAACTATTGTATTG
>Arabidopsis_thaliana
GAAGTATATGCTTTAGGGCAATCTATGTCTGCCCATAAAGCACGGAGAGTAATTGATCAAATACGTGGACGTTCCTATGAAGAAGCACTTATGATATTAGAACTTATGCCTTATCGAGGATGTTATCCCATTTTTAAATTGGTTTATTCTGCTGCAGCGAACGCTAGTCACAATAAGGGTTTCAAAGAAACCAATTTAGTCATTAGTAAAGCTGAGGTGAACCAAGGGAATACTGTGAAAAAA---AAACCT------CGTGCCCGAGGACGAAGTTACCCAATAAAACGATCCACTTGTCATATAACTATCGTATTG
>Arabis_alpina
TCCGCATATGCTTTAGGGCAATCTATGTCTGCCCACAAAGCACGGAGAGTAGTTGATCAAATCCGTGGACGTTCTTACGAAGAAGCACTTATGATATTAGAACTTATGCCTTATCGAGGATGTTATCCCATTTTTAAATTGGTTTATTCTGCCGCAGCAAATGCTAGTCACAATAAGGGTTTCAAAGAAACCAATTTAGTCATTAGTAAAGCTGAAGTGAACCAAGGAAATACTGTAAAAAAATTAAAACCT------CGTGCACGAGGACGGAGTTACCCAATAAAAAGATCCACTTGTCATATAACTATCGTATTG
>Averrhoa_carambola
GAAGTATCCGCTTTAGGTCAATGTATGTCTACTTACAAAGCACAAAGAGTAATTGATCAAATCCGTGAACGCTCCTATGAGGAAACACTTATGATATTAGAACTTATGCCTTATCGAGCATGTTATCCCATTTTTAAATTGGTTTATTCTGTAGCAGCAAATGCTAGTCACAATATGGGGTTCAATGAAACAAGTTTAGTCATTAGTAAAGCCGAAGTCAATGAAGGTACTACTGTGAAAAAATTAAAACCT------CGAGCTCGAGGACGGAGTTATCCAATAAAAAGATCTACCTGTCATATGACTATTGTATTA
>Brunellia_antioquensis
GAAGTATACACTTTAGGTCAATGTATGTCTGCTCACAAAGCGCGAAGAATAATTGATCAAATTCGTGAACGCTCCTATGAGGAAACACTTATGATATTAGAACTCATGCCTTATAGAGCATGTTATCCCATTTTAAAATTGGTTTATTCTGCAGTAGCAAATGCTAGTCACAATATGGGTTTCAATGAGGCAAGTTTAGTCATTAATAAAGCCGAAGTCAACGAAGGTACTACTGTGAAAAAATTAAAACCT------CGAGCTCGAGGACGAAGTTATCTCATAAAAAGACCTACCTGTCATATAACTCTCGTATTA
>Brunellia_trianae
GAAGTATACACTTTAGGTCAATGTATGTCTGCTCACAAAGCGCGAAGAATAATTGATCAAATTCGTGAACGCTCCTATGAGGAAACACTTATGATATTAGAACTCATGCCTTATCGAGCATGTTATCCCATTTTAAAATTGGTTTATTCTGCAGTAGCAAATGCTAGTCACAATATGGGTTTCAATGAGGCAAGTTTAGTCATTAATAAAGCCGAAGTCAACGAAGGTACTACTGTGAAAAAATTAAAACCT------CGAGCTCGAGGACGAAGTTATCTCATAAAAAGACCTACCTGTCATATAACTCTCGTATTA
>Bulnesia_arborea
CAAGCATACGCTTTCGGTGACCGTATGTCTGCGAATAAAGCGCGAAGAATAATTGATCAAATTCGTGGGCGTTCCTATGAAGAAACACTTATGATACTAGAACTCATGCCTTATCGAGGGTGTTATCCAATTTTTCAATTAGTTTATTCTGCAGCAGCAAATGCTAGTCATAATCAGGGTTTAGAGAAAAAAAATTTAGTAATTACTCAAGCTGAAGTAAACGAAAGTACTACGGCAAAAAAA---AAACCT------AGAGCCCGAGGGCGCAGTTATTCAATAAAAAGACGAACTTGTAATATAACTATTGTATTA
>Carica_papaya
AAAGTATACGCTTTAGGTCAACGCATGTCTGCCCATAAAGCACGAAGAGTAATTGATCAGATTCGTGGACGTTCCTATGAAGAAACACTTATGATACTAGAACTCATGCCTTATCGAGCATGTTACCCCATTTTTAAATTAGTTTATTCGGCAGCAGCAAACGCTAGTCACAATATGGGTTTCAACGAAACGAGTTTAGTTGTTAGTAAAGCCGAAGTAAACGAGGGTACTACTGTGAAAAAA---AAACCT------CGAGCCCGAGGACGGAGTTATCCGATAAAAAGACCCACTTGTCATATAACTATCGTATTG
>Castanea_mollissima
---------------------------------------------------------------------------------------------------------------------------------------------------------------------------------------------------------------------------------GGTACTACTGTGAAAAAATTAAAACCT------CGAGCTCGAGGGCGTAGTTATCCGATAAAAAGACCCGCTTTTCATATAACTATTGGATTA
>Catha_edulis
AAAGTATACGCAATAGGTCAGTCTATGTCTGCTCACAAAGCGAAAATAGTAATTGATCAGATTCGTGGACGTTTTTACGAGGAAACACTTAGGATACTCGAACTCATGCCTTTTGAAATATGTTATCCCGTTTTTAAATTGGTTTATTCTGCAGCAGCAAACGCGAGTCACAATATTGAGTCCAACAAATCAAACTTAATCATTAGTAAAGCTGAAATCAACGAGGGTGGAACTCTGAAAAAATTTAAACCT------AGAGCTCGAGGACGAAGTTATCCGATAAAACGACGCACTTGTCATATAACTATTGTATTG
>Ceratopetalum_apetalum
GAAGTATACGCTTTAGGTCAATCTATGTCTGCTCACAAAGCGCGAAGAGTAATTGATCAAATTCGTGGACACTCCTATGAGGAAACACTTATGCTATTAGAACTCATGCCTTATCGAGCATGTTATCCAATTTTTAAATTGGTTTATTCTGCAGCAGCAAATGCTAGTCACAATATGGGTTTCACTGAAGCAAGTTTAGTTATTAGTAAAGCCGAAGTCAACGAAGGTACTACTGTGAAAAAATTAAAACCC------CGGGCTCGAGGACGGAGTTATCCGATAAAAAGACCCACTTGTCATATAAATATTGTATTA
>Citrus_sinensis
GAAGTATCTGCTTTAGGTCAATGTATGTCTGCTCACAAAGCCCGAAGGGTAATTGATCAGATTCGTGGACGTTCTTACGAGGAAACCCTTATGATACTCGAACTCATGCCTTATCGAGCATGTTATCCCATTTTAAAATTGGTTTATTCTGCAGCAGCAAATGGTATTCACAATCTGGGTTTCAACGAAGGAAGTTTATTCATTATTAAAGCCGAA------------------------------------------------------------------------------------------------------
>Cucumis_melo
GAAGTATACGCTTTAGGTCAATGTATGTCCCCTCACAAAGCGCGAAGAGTAATTGATCAGATTCGTGGACGTTCCTACGAAGAAACAATGATGATACTCGAACTCATGCCTTATCGAACATGTTATGCAATTTTAAAATTGGTTTATTCGGCAGCAGCAAATGCTAGCCACAATATGGGTTTCAACGAAAGAGATTTAGTCATTAGTAAAGCAGAGGTCAATCAAGGTACTACTGTGAAAAAATTAAAACCT------CGAGCTAGAGGGCGAAGTTATCCCATAAAACGACCCACTTGTTCTATAACTATTGTATTG
>Eucalyptus_grandis
GAAGTATATGCTTTAGGTCAATCTATGTCTGCTCACAAAGCACGAAGGGTAATTGATCAGATTCGTGGACGTTCCTACGAGGAAACACTTATGATACTCGAACTTATGCCTTATCGAGCGTGTTATCCCATTTTTAAGTTGGTTTATTCTGCAGCAGCAAATGCTAGTCATAATATGGGTTTCGATGAAGCAAGTTTAGTTATTAGTAAAGCGGAAGTCAACGAGGGTACTACTATGAAAAAATTAAAACCT------CGAGCTCGAGGGCGAAGTTATGCAATAAAAAGACCCACTTGTCATATAAGGATTGTATTG
>Euonymus_japonicus
AAAGTATACGCAATAGGTCAGTCTATGTCTGCTCACAAAGCAAAAATAGTAATTGATCAGATTCGTGGACGTTTTTACGAGGAAACACTTAGGATACTCGAACTCATGCCTTTTGAAAGATGTTATCCCATTTTTAAATTGGTTTATTCTGCAGCAGCAAACGCGAGTCACAATATTGAGTCCAACAAATCAAACTTAATCATTAGTAAAGCCGAAGTCAACGAAGGTGGAACTCTGAAAAAATTTAAACCT------AGAGCTCGAGGACGAAGTTATCCGATAAAACGACGCACTTGTCATATAACTATTGTATTG
>Ficus_racemosa
GAAGTATATGCTATAGGACAATCTATGTCTGCTCAAAAAGCACGAAGAGTAATTGATCAGATTCGTGGACGTTCCTATGTAGAAACACTTATGATACTAGAACTCATGCCGTATCGAGCATGTTATCCAATTTTAAAATTGGTTTATTCTGCAGCAGCAAATGCTAATCACAATATGCGCTTCAACGAAGCAAGTTTAATAATTAGTAAAGCTGAAGTCAACGAGGGCAACACTGTGAAAAAAGTAAAACCT------CGAGCTCGAGGACAGGGTTATCCGATAAAAAGACCCACTTGTCATATAACTATTGTACTG
>Heritiera_angustata
GAAGTATACGCTTTAGGTCAATGTATGTCTGCTCACAAAGCACGAAGAATAATTGATCAGATTCGTGGACGTTCCTACGAAGAAACACTTATGATACTAGAACTCATGCCTTATCGAGCATGTTATCCCATTTTTAAATTGGTTTATTCTGCAGCAGCAAATGCTAGTCACAATAGGGGTTTCAATGAAGCGAGTTTAGTCATTAGTCAAGCCGCAGTAAATGAGGGAACTACTATGAAAAGACTAAAACCT------CGAGCTCGAGGACGGAGTTATCCGATAAAAAGACCCACTTGTCATATAACTATCGTATTG
>Heuchera_sanguinea
GAAGTATACGCTTTAGGTCAATGTATGTCTGCTCACAAAGCGCGAAGAGTAGTTGATCAGATTCGTGGACGTTCCTACGAGGAAACACTTATGATACTAGAACTCATGCCTTATCGAGCATGTTATCCCATTTTTAAATTGGTTTATTCTGCAGCAGCAAATGCTAGTCACAATATGGGTTTCAATGAAGCAGATTTAATCATTAGTAAAGCCGAAGTCAATGAGGGTACTACCGTGAAAAAA---AAACCT------CGAGCTAGAGGACGTGGTTATCCGATAAAAAGGTCCACCTGCCATATAACTATTGTATTG
>Jatropha_curcas
GAAGTATATGCTTTAGGCCAATGTATGTCCGCTCACAAAGCACGAAGAATAATTGATCAGATTCGTGGACGTTCTTATGAAGAAACACTTATGATACTTGAACTCATGCCCTATCGAGCATGTTATCCCATTTTTAAATTGATTTATTCTGCAGGAGCAAATGCTAGTCACAATATGGGTTTCAACGAAGCCAATTTAATCATTAGTAAAGCTGAAGTCAACGAAAGTGCTACTGTGAAAAAA---AAACCT------CAGGCTCGAGGGCGGGGTTATCTGATAAAAAGATCGACTTGTCATATAACTATTGTATTA
>Larrea_tridentata
CAAGCACACGCTTTCGGCGAACGTATGTCTGCAGATAAAGCACGAAGAATAATTGATCAAATTCGTGGACGTTCCTATGAGGAAACACTTATGATACTAGAACTCATGCCTTATCGAGGATGTTATCCAATTTTTCAATTAGTTTATTCTGCAGCAGCAAATGCTAATCACAATCAAGGTTTAGAGAAAAAAAATTTAGTAATTACTCAAGCTGAAGTAAACGAAAGTACTACGTCAAAAAAATTCAAACCT------AGAGCCCGAGGGCGCTGTTATTCGATAAAAAGACGAACTTGTAATATAACTATTGTATTA
>Liquidambar_styraciflua
GAAGTATACGCTTTAAGTCAATGTATGTCTGCTCACAAAGCGCGAAGGGTGGTTGATCAGATTCGTGGACGTTCCTACGAGGAAACACTTATGATACTAGAACTCATGCCTTATCGAGCGTGTTATCCTATTTTTAAATTGGTTTATTCTGCAGCAGCAAATGCTAGTCACAATAGGGGTTTCAACGAAGAAGATTTAGTCATTAGTAAAGCCGAAGTCAACGAAGGTACTACCGTGAAAAAA---AAACCT------CGGGCTCGAGGACGTAGTTATCCGATAAAAAGACCCACTTGTCATATAACTATTGTATTG
>Manihot_esculenta
GAAGTATATGCTTTAGGCCAATGTATGTCCCCTCACAAAGCACGAAGAATAATTGATCAGATTCGTGGACGTTCTTACGAAGAAACACTTATGATACTCGAGCTCATGCCTTATCGAGCATGTTATCCCATTTTTAAATTGATTTATTCCGCAGCAGCAAATGCTAGTCACAATATGGGTTTCAACGAAGCCAATTTAATCATTAGTAAAGCCGAAGTCAACGAAGGCACTACTGTGAAAAAATTAAAACCT------CAGGCTCGAGGACGGGGTTATCCGATAAAAAGATCAACTTGTCATATATCTATTGTATTA
>Morus_indica
GAAGTCTATGCTATAGCCCAATCTATGTCTGCTCATAAAGCGCGAAGAGTAATTGATCAAATTCGTGGACGTTCATATGCGGAAACGCTTATTATACTAGAACTCATGCCGTATCGAGCATGTTATCCAATTTTAAAATTGGTTTATTCTGCAGCAGCAAATGCTAATCACAATATGCGCTTCAACGAAGCAAATTTAATAATTAGTAAAGCTGAAGTCAACGAGGGCAACACTGTGAAAAAA---AAACCT------CGAGCTCGAGGACGGGGTTATCCGATAAAAAGACCCACTTGTCATATAACTATTGTACTG
>Oenothera_parviflora
GAAGTCTATGCTTTAGGGCAATCTATGTCTGCTCCCAAAGCGCGAAGGGTGATTGATCAGATTCGTGGGCGGTCCTACGAAGAAACCCTTATGCTACTAGCACTTATGCCTTATCGAGCGTGTGATCCCATTTTAAAATTAGTGAATTCTGCGGCCGCAAATGCTAGGCACAATATGTCTTTCAATGAAGCAACTTTAGTTATTAGTAAAGCAGAAGTCAACGAAGGCACTACTGTGAAAAAA---AAACCG------CGAGCTCGAGGACGGAGTTATCCAATAAGAAGACCCACTTGCCATATAAGAATTGTATTG
>Oxalis_latifolia
GAAGTATATGCTTTAGGTCAACCTATGTCTCCTCACAAAGCACAAAGAGTAATTGATCAAATCCGTGAACGCTCATATGAGGAAACTCTTATGATATTAGAACTCATGCCTTATCGAGCATGTTATCCCATTTTAAAATTGGTTTATTCTGTAGCAGCAAATGCTAGTCACAATATGGGTTTCGATGAAACAAATTTAGTCATTAGTAAAGCTGAAGTTAATGAGGGTACTACTGTGAAAAAA---AAACCC------CGAGCTCGAGGACGGAGTTATCCAATAAAACGATCTACCTGTCATATGACTATTGCATTA
>Parnassia_brevistyla
GAAGTATATGCTAAAAGTCAATGTATGTCCACTCACAAAGCGCAAAGAGTAATTGATCAGATTCGTGGACGGTCCTATGAGGAAACACTTAGGATACTAGAACTTATGCCTTTTGAAATATGTTTTCCCATTTTTAAATTAGTTTATTCTGCAGCAGCAAACGCTAGTCGCAATATTAATTCCAATAAATTAAACTTAGTAATTATTACTGCTGAAGTCAACGAGGGTAAAACTGTTAAAAAATTGAAACCT------AGAGCTCGAGGACGAAGTTATCCGATAAAACGACGCACTTGTCATATAACTATTGTATTG
>Pelargonium_quercifolium
GAAGTATCGGCTTTAGGTAATCCTATGTCTACTCACAAAGCGAGAAGAGTGATTGATCAGATTCGTGGACGTTCCTACGAAGAAACACTGATGATACTAGCCCTCATGCCTTATCGAGCATGTTATCCAATTTTAAAATTAATTTATTCCGCAGCAGCAAACGGTATTCACAATATGAATTTCGACGAAACAAGTTTAATCATTAGTAAAGCCGAAGTCAATGAGGGGACTACTGCGAAAAAATTCAAACCT------CGAGCTAAGGGACAGAGTTATCCGATAAAAAGATCCACTTGTCATATCACTATCGTATTG
>Pentactina_rupicola
GAAGTATACGCTTTAGGCCAATGTATGTCTGCTCACAAAGCGAGAAGAGTAATTGATCAAATTCGTGGGCGGTCCTATGAAGAAACACTTATGATACTCGAACTCATGCCTTATCGAGCGTGTTATGCCATTTTAAAATTGGTTTATTCTGCAGCAGCAAATGCTAATCACAATAAGGGTTTCAACGAAACAAGTTTAATCATTAGTAAAGCCGAAGTCAACGAGGGCACGACTGTGAAAAAA---AAACCT------CGAGCTCGAGGGCGGAGTTATCCGATAAAAAGATCCACTTGTCATATAACTATTGTATTG
>Populus_alba
GAAGCATCCGCTTCAGGGTTCTCTATGTCTGCTCACAAAGCGCGAAGAATAATTGATCAGATTCGTGGACGTTCCTATGAGGAAACACTTATGATACTCGAACTAATGCCTTATCGAGCATGTTATCCCATTTTTAAATTGGTTTATTCCGCAGCAGCCAATGCTAGTCACAATATGGGTTTGAACGAAGCCAGTTTAGTCATTAGCAAAGCCGAAGTCAACGAAGGTGCTACTATGAAAAAA---AAACCT------CGGGCTCGAGGACGAAGTTATCTGATAAAAAGACCGACTTGCCATATAAGTATTGTATTG
>Prunus_persica
GAAGTATATGCCTTAGGCCAATGTATGTCCGCTCACAAAGCGAGAAGAGTAATTGATCAAATACGTGGGCGATCCTATGAAGAAACACTTATGATACTAGAACTCATGCCTTATCGAGCATGTTATGCCATTTTAAAATTGGTTTATTCTGCAGCAGCAAATGCTACTCACAATAAGGGTTTCAACAAAACAAGTTTAATCATTAGTAAAGCCGAAGTCAACGAGGGCACGACTGTGAAAAAATTAAAGCCT------CGAGCTCGAGGACGTAGTTATCCAATAAAAAGATCCACTTGTCATATAACTATTGTATTG
>Ricinus_communis
GAAGTATATGCTTTAGGCCAATGTATGTCCACTCACAAAGCACGAAGAATAATTGATCAGATTCGTGGACGTTCTTATGAAGAAACACTTATGATACTCGAGCTTATGCCTTATCGAGCATGTTATCCCATTTTAAAATTAATTTATTCTGCAGCAGCAAACGCTCGCCACAATATGGGTTTCAACGAAGCCAATTTAATCATTAGTAAAGCCGAAGTCAACGAAGGTGCTACTGTGAAAAAA---AAACCT------CAGGCTCGAGGGCGGGGTTATCTGATAAAAAGATCGACCTGTCATATAACTATTGTATTA
>Salix_babylonica
GAAGCATCCGCTTCAGGGTTATATATGTCTGCTCACAAAGCACGAAGAATAATTGATCAGATTCGTGGGCGTTCCTATGAGGAAACACTTATGATACTCGAACTCATGCCTTATCGAGCATGTTATCCCATTTTTAAATTGGTTTATTCCGCAGCAGCAAATGCTAGTCACAATATGGGTTTGAACGAAGCTAGTTTAGTCATTAGCAAAGCCGAAGTCAACGAAGGTGCTACTATGAAAAAAATGAAACCT------CGGGCTCGAGGACGAAGTTATGTGATAAAAAGACAGACTTGCCATATAAGTATTGTATTG
>Sloanea_australis
GAAGTATACGCTTTAGGTCAATGTATGGCTGCTCACAAAGCACGAAGAGTAATTGATCAAATTCGTGGACGCTCCTATGAGGAAACACTTATGATATTAGAACTCATGCCTTATCGAGCATGTTATCCCATTTTTAAATTGATTTATTCTGCGGCAGCAAATGCTAGTCACAATATGGATTTCAATGAAGCAAGTTTAGTCATTAGTAAAGCCGAAGTCAACGAAGGTACTACTGTGAAAAAATTAAAACCT------CGGGCTCGAGGGCGGAGTTATCCGATAAAAAGACCCACCTGCCATATAACTATTGTATTA
>Spondias_tuberosa
GAAGTATACGCTTTAGGTCAACGTATGTCTGCTCACAAAGCCCGAAGGGTAATTGATCAGATTCGTGGGCGTTCTTATGAGGAAACCCTTATGATACTAGAACTCATGCCTTATCGAGCATGTTATCCCATTTTAAAATTGGTTTATTCTGCAGCAGCGAATGCTAGTCACAATAGGGGTTTCAACGAAACTAATTTATTCATTAGTAAAGCCCAAGTGAACGAGGCTACTTCTGCGAAAAGATTAAAGCCT------CGAGCTCGAGGGCGGAGTTATATGATAAAAAGACCCACTTGTCATATAACTATTGTTTTG
>Staphylea_colchica
GAAGTATCCGCTTTAGGTCAATGTATGTCCGCTCAAAAAGCGCGAAGAGTGATTGATCAGATTCGTGGACGCTCATACGAAGAAACACTTATGATATTAGAATTCATGCCTTATCGAGCATGTTATCCCATTTTTAAATTGGTTTATTCTGCAGCAGCAAATGCTAGTAACAATATGGGTTTTCGTGAAGAAAGTTTAGTCATTTGTAAGGCCGAAGTCAACGAGGGTACTACTGTAAAAAAA---AAACCT------CGAGCTCGAGGACGGAGTTTTCCGATAAAAAGACCGACTTGTCATATAACGATTGTATTG
>Tetraena_mongolica
CAAACATATGCTTTCGGTGGACGTATGTCTGCTGATAAAGCACGAAGAATAATTGATCAAATTCGCTGGCGTTCCTATGAAGAAACACTTATGATACTAGAACTCATGCCTTATCGAGGCTGTTATCCAATTTTTAAATTACTTTATTCTGCAGCAGCAAATGCTAGTCACAATAAGGAATTAGACAAAAGTAATTTAAAAATTACTAGAGCTGAAGTAAATGAAAGTTCTACAATGAAAAAATTAAAACCT------AGAGCGCGAGGGCGCGCCTATCCGATAAAAAGACGAACTTGTAATATAACTCTGGAATTA
>Vitis_acerifolia
GAAGTATACGCTTTAAGTCACTCTATGTCTGCTCACAAAGCGCGAAGAGTACTTGATCAAATTCTTGGACGTTCCTATCGGGAAACACTTACGATACTTGAACTCATGCCTTATCGAGCGTGTTATCCCATTTTTAAATTAATTTATTCTGCAGCAGCAAATGCTAAGCACAATATGGGTTTGAACGAAGAATATTTAGTCATTACTAAAGCCACAGTCAACGAGGGTACTACCGTGAAAAAATTGAAACCT------CGAGCTCGAGGACGTAGTTATGCGATAAAAAGACCCACTTGTCATATAACTATTGTATTG
>Viviania_marifolia
GAAGTATACACCTTAGGTCACCATATGTCTGCTCACAAAGCACGAAGAGTAATTGATCAAATTCGTGGACACTCCTATGAGAAAACACTTTTGATACTAGAACTCATGCCTTATCGAGCATGTTATCCCATTTTTAAATTGGTTTACTCGGCAGCAGCAAATGCTAATCACAATAAGGGTTTCAACGAAGCAAATTTAGTCATTAGTAAGGCAGAAGTAAACGAAGGTACTACTGTCAAAAAATCAAAACCT------CGCGCTCGGGGGCGAAGTTTTCCGATAAAAAGATCCACTTGTCATATAACTATTGTATTG
