# Supplementary material for: ­Complete plastid genome sequences of two species of the Neotropical genus Brunellia (Brunelliaceae)
Source: PeerJ. 2020 Jan 28;8:e8392. doi: 10.7717/peerj.8392 (PMC6993752; doi:10.7717/peerj.8392)
Supplement: Supplemental Information 2 [file peerj-08-8392-s002.zip › Alignments/RPL23.fasta]

>Aquilaria_yunnanensis
ATGGATGGAATCAAATATGCAGTATTTACAGAAAAAAGTATTCGGTTATTGGCGAAAAATCAATATACTTCTAATGTCGAATCAGGATCAACTAGGACAGAAATCAAGCATTGGGTCGAACTCTTCTTTGGTGTCAAGGTAATAGCTATGAATAGTCATCGACTCCCCGGAAAGGGTAGAAGAATGGGACCCATTATGGGACATACAATGCATTACAAGCGTATGATCATTACGCTTCAACCGGGTTATTCTATTCCACCTCTTAGA
>Arabidopsis_thaliana
ATGGATGGAATCAAATATGCAGTATTTACAGACAAAAGTATTCGGTTATTGGGGAAAAATCAATATACTTTTAATGTCGAATCAGGATCAACTAGGACAGAAATAAAGCATTGGGTCGAACTCTTCTTTGGTGTCAAGGTAATAGCTATGAATAGTCATCGACTCCCCGGAAAGGTTAAAAGAATGGGACCTATTCTGGGACATACAATGCATTACAGACGTATGATCATTACGCTTCAACCGGGTTATTCTATTCCACCTCTTAGA
>Arabis_alpina
ATGGATGGAATCAAATATGCAGTATTTACAGACAAAAGTATTCGGTTATTGGGGAAAAATCAATATACTTTTAATGTCGAATCAGGATCGACTAGGACAGAAATAAAGCATTGGGTCGAACTCTTCTTTGGTGTCAAGGTAATAGCTATGAATAGTCATCGACTCCCCGGAAAGGTTAAAAGAATGGGACCTATTCTGGGACATACAATGCATTACAGACGTATGATCATTACGCTTCAACCGGGTTATTCTATTCCACCTCTTAGA
>Arachis_hypogaea
ATGAATGGAATCAAAAATGCAGTATATACAAACAAAGGTATTCGGTTATTGGTGAAAAATCAATATACTTCTAATGTCGAATCGGGATCAACTAGGACAGAAATAAAGCATTGGGTCGAACTCTTCTTTGGTGTCAAGGTAATAGCTATGAATAGTCATCGACTACCGGTAAAGGGTAGAAGAATGCGACCTATTATGGGACATACAATGCATTACAGACGTATGATCATTACGCTTCAACCGGGTTATTCTATTCCACCTCTTAGA
>Averrhoa_carambola
ATGGATGGAATCAAATATGCAGTATTTACAGACAAAAGTATTCGGTTATTGGGGAAAAATCAATATACTTCTAATGTCGAATCAGGATCAACTAGGACAGAAATAAAGCATTGGGTCGAACTCTTCTTTGGTGTCAAGGTAATAGCTATGAATAGCCATCGACTCCTGGGAAAGGGTAGAAGAATGGGACCTATTATGGGACATACAATGCATTACAGACGTATGATCATTACGCTTCAACCGGGTTATTCTATTCCACCTCTTAGA
>Brunellia_antioquensis
ATGGATGGAATCAAATATGCAGTATTTACAGACAAAAGTATTCGGTTATTGGGGAAAAATCAATATACTTCTAATGTCGAATCAGGATCAACTAGGACAGAAATAAAGCATTGGGTCGAACTCTTCTTTGGTGTCAAGGTAATAGCTATGAATAGCCATCGACTCCTGGGAAAGGGTAGAAGAATGGGACCTATTATGGGCCATACAATGCATTACAGACGTATGATCATTACGCTTCAACCGGGTTATTCTATTCCACCTCTTAGA
>Brunellia_trianae
ATGGATGGAATCAAATATGCAGTATTTACAGACAAAAGTATTCGGTTATTGGGGAAAAATCAATATACTTCTAATGTCGAATCAGGATCAACTAGGACAGAAATAAAGCATTGGGTCGAACTCTTCTTTGGTGTCAAGGTAATAGCTATGAATAGCCATCGACTCCTGGGAAAGGGTAGAAGAATGGGACCTATTATGGGCCATACAATGCATTACAGACGTATGATCATTACGCTTCAACCGGGTTATTCTATTCCACCTCTTAGA
>Bulnesia_arborea
ATAGATGGAATCAAATATTCAGTAGTTACAGACAAAGGTATTCGGTTATTGTTGAAAAATCAATATACTTTTAATGTCGAATCAGGATCAACTAGGACAGAAATCAAGCATTGGGTCGAACTCTTCTTTGGTGTCAAGGTAATCGCTGTGAATAGTCATCGACTCCCGGGAAAGAGTAGAAGAATGGGACCTATTATGGGACATACAATGCATTACAAACGTATGATCGTTACGCTTCCACCGGGTTATTATATTCCACCTCTTAGA
>Carica_papaya
ATGGATGGAATCAAATATGCAGTATTTACAGACAAAAGTATTCGGTTATTGGGGAAAAATCAATATACTTCTAATGTCGAATCAGGATCAACTAGGACAGAAATAAAGCATTGGGTCGAACTCTTCTTTGGTGTCAAGGTAATAGCTATGAATAGTCATCGACTCCCCGGAAAGAGTAGAAGAATGGGACCTATTATGGGACATACAATGCATTACAGACGTATGATCATTACGCTTCAACCGGGTTATTCTATTCCACCTCTTAGA
>Castanea_mollissima
ATGAATGGAATCAAATATGCAGTATTTACAGACAAAAGTATTCGGTTATTGGGTAAAAATCAATATACTTCTAATGTCGAATCGGGATCAACTAGGACAGAAATAAAGCATTGGGTCGAACGCTTCTTTGGTGTCAAGGTAATAGCTATGAATAGTCATCGACTCCCGGGAAAGGGTAGAAGAATGGGACCTATTATGGGACATACAATGCATTACAGACGTATGATCATTACGCTTCAACCGGGTTATTCTATTCCACCTCTTAGA
>Catha_edulis
ATGGATGGAATCAAATATGCAGTATTTACAGACAAAAGTATTCGGTTATTGGGGAAAAATCAATATACTTCTAATGTCGAATCAGGATCAACTAGGACAGAAATAAAGCATTGGGTCGAACTCTTCTTTGGTGTTAAGGTAATAGCTATGAATAGCCATCGACCCCCGGGAAAGGGTAGAAGAATGGGACCTATTGTGGGACATACAATGCATTACAGACGTATGATCATTACGCTTCAACCGGGTTATTCTATTCCACCTCTTAGA
>Ceratopetalum_apetalum
ATGGATGGAATCAACTATGCAGTATTTACAGACAAAAGTATTCGGTTATTGGGGAAAAATCAATATACTTCTAATGTCGAATCAGGATCAACTAGGACAGAAATAAAGCATTGGGTCGAACTCTTCTTTGGTGTCAAGGTAATAGCTATGAATAGCCATCGACTCCTGGGAAAGGGTAGAAGAATGGGACCTATTATGGGACATACAATGCATTACAGACGTATGATCATTACGCTTCAACCGGGTTATTCTATTCCACCTCTTAGA
>Citrus_sinensis
ATGGATGGAATCAAATATGCAGTATTTACAGACAAAAGTATTCGGTTATTGGGAAAAAATCAATATACTTCTAATGTCGAATCAGGATCAACTAGGACAGAAATAAAGCATTGGGTCGAACTCTTCTTTGGTGTCAAGGTAATTGCTATGAATAGTCATCAACTCCCCCGAAAGGGTAGAAGAATGGGACCTATTATGGCACATACAATGCATTACAGACGTATGATCATTACGCTTCAACCGGGTTATTCTATTCCACCTCTTAGA
>Cucumis_melo
ATGGATGGAATCAAATATGCAGTATTTACAGACAAAAGTATTCGGTTATTGGGGAAAAATCAATATACTTCTAATGTCGAATCAGGATCAACTAGGACAGAAATAAAGCATTGGGTCGAACTCTTCTTTGGTGTCAAGGTAATAGCTATGAATAGTCATCGACTCCCGGGAAAGGGTAGAAGAATGGGACCTATTATGGGACATACAATGCATTACAGACGTATGATCATTACGCTTCAACCGGGTTATTCTATTCCACCTCTTAGA
>Eucalyptus_grandis
ATGGATGGAATCAAATATGCAGTATTTACAGACAAAAGTATTCGGTTATTGGGGAAAAATCAATATACTTTTAATGTCGAATCAGGATCAACTAGGACAGAAATAAAGCATTGGGTCGAACTCTTCTTTGGTGTCAAGGTAAAAGCTATGAATAGTCATCGACTCCCGGGAAAGGGTAGAAGAATGGGACCTATTCTGGGACATACAATGCATTACAGACGTATGATCATTACGCTTCAACCGGGTTATTCTATTCCACCTCTTAGA
>Euonymus_japonicus
ATGGATGGAATCAAATATGCAGTATTTACAGACAAAAGTATTCGGTTATTGGGGAAAAATCAATATACTTCTAATGTCGAATCAGGATCAACTAGGACAGAAATAAAGCATTGGGTCGAACTCTTCTTTGGTGTTAAGGTAATAGCTATGAATAGCCATCGACCCCCGGGAAAGGGTAGAAGAATGGGACCTATTGTAGGACATACAATGCATTACAGACGTATGATCATTACGCTTCAACCGGGTTATTCTATTCCACCTCTTAGA
>Ficus_racemosa
ATGGATGGAATCAAATATTTCGTAGTTACAGACAAAAGTATTCGGTTATTGCTGAAAAATCAATATACTTCTAATGTCGAATCAGGATCAACTAGGACAGAAATAAAGCATTGGGTCGAACTCTTCTTTGGTGTCAAGGTAATAGCTATGAATAGTCATCGAATCCCGGGAAAGGGTAGAAGAATGGGACCTATTATGGGACATAGAATGCATTACAGACGTATGATCATTACGCTTCAACCGGGTTATTATATTCCACCTCTTATA
>Glycine_max
ATGAATGGAATAAAATATGCAGTATTTACAGACAAAAGTATTCGGTTATTGGGGAAAAATCAATATACTTTTAATGTCGAATCGGGATCAACTAGGACAGAAATCAAGCATTGGGTCGAACTCTTCTTTGATGTCAAAGTAATAGCTATGAATAGTCATCGACTCCCGGTAAAGGGTAGAAGAGTACGACCTATTATGGGACATACAATGCATTACAGACGTATGATTATTACGCTTCAACCGGGTTATTCTATTCCACCTCTTAGA
>Gossypium_arboreum
ATGGATGGAATCAAATATGTAGTAGTTACAGACAAAAGTATTCGGTTATTGGTGAAAAATCAATATACTTCTAATGTCGAATCAGGATCAACTAGGACAGAAATAAAGCATTGGGTCGAACTCTTCTTTGGTGTCAAGGTAATAGCTATGAATAGTCATCGACTCCCCGGAAAGGGTAGAAGAATGGGACCTATTATGGGACATACAATGCATTACAGGCGTATGATCATTACGCTTCAACCGGGTTATTCTATTCCACCTCTTAGA
>Heritiera_angustata
ATGGATGGAATCAAATATGCAGTAGTTACAGACAAAAGTATTCGGTTATTGGTGAAAAATCAATATACTTCTAATGTCGAATCAGGATCAACTAGGACAGAAATAAAGCATTGGGTCGAACTCTTCTTTGGTGTCAAGGTAATAGCTATGAATAGTCATCGACTCCCCGGAAAGGGTAGAAGAATGGGACCTATTATGGGACATACAATGCATTACAGGCGTATGATCATTACGCTTCAACCGGGTTATTCTATTCCACCTCTTAGA
>Heuchera_sanguinea
ATGGATGGAATCAAATATGCAGTATTTACAGACAAAAGTATTCGGTTATTGAGGAAAAATCAATATACTTCTAATGTCGAATCAGGATCAACTAGGACAGAAATAAAGCATTGGGTCGAACTCTTCTTTGGTGTCAAGGTAATAGCTATGAATAGTCATCGACTCCCGGGAAAGGGTAGAAGAATGGGACCTATTATGGGGCATACAATGCATTACAGACGTATGATCATTACGCTTCAACCGGGTTATTCTATTCCACCTCTTAGA
>Jatropha_curcas
ATGGATGGAATCAAATATGCAGTATTTACAGACAAAAGTATTCGGTTATTGGGGAAAAATCAATATACTTTTAATGTCGAATCAGGATCAACTAGGACAGAAATAAAGCATTGGGTCGAGCTCTTCTTTGGTGTCAAGGTAATAGCTATGAATAGCCATCGACTCCCGGGAAAGGGTAGAAGAATGAGACCTATTATGGGACATACAATGCATTACAGACGTATGATCATTACGCTTCAACCGGGTTATTCTATTCCACCTCTTAGA
>Larrea_tridentata
ATAGATGGAATCAAATATTCAGTAGTTACAGACAAAGGTATTCGGTTATTGTTGAAAAATCAATATACTTTTAATGTCGAATCAGGATTAACTAGGACAGAAATCAAGCATTGGGTCGAACTCTTCTTTGGTGTCAAGGTAATCGCTGTGAATAGTCATCGACTCCCGGGAAAGAGTAGAAGAATGGGACCTATTATGGGACATACAATGCATTACAAACGTATGATCGTTACGCTTCCACCGGGTTATTATATTCCACCTCTTAGA
>Liquidambar_styraciflua
ATGGATGGAATCAAATATGCAGTATTTACAGACAAAAGTATTCGGTTATTGGGGAAAAATCAATATACTTCTAATGTCGAATCAGGATCAACTAGGACAGAAATAAAGCATTGGGTCGAACTCTTCTTTGGTGTCAAGGTAATAGCTATGAATAGTCATCGACTCCCGGGAAAGGGTAGAAGAATGGGACCTATTATGGGACATACAATGCATTACAGACGTATGATCATTACGCTTCAACCGGGTTATTCTATTCCACCTCTTAGA
>Manihot_esculenta
ATGGATGGAATCAAATATGCAGTATTTACAGACAAAAGTATTCGGTTATTGGGGAAAAATCAATATACTTTTAATGTCGAATCAGGATCAACTAGGACAGAAATAAAGCATTGGGTCGAACTCTTCTTTGGTGTCAAGGTAATAGCTATGAATAGCCATCGACTCCCGGGAAAGGGTAGAAGAATGAGACCTATTATGGGACATACAATGCATTACAGACGTATGATCATTACGCTTCAACCGGGTTATTCTATTCCACCTCTTAGA
>Morus_indica
ATGGATGGAATCAAATATTTCGTAGTTACAGACAAAAGTATTCGGTTATTGCTGAAAAATCAATATACTTCTAATGTCGAATCAGGATCAACTAGGACAGAAATAAAGCATTGGGTCGAACTCTTCTTTGGTGTCAAGGTAATAGCTATGAATAGTCATCGACTCCCGGGAAAGGGTAGAAGAATGGGACCTATTATGGGACATACAATGCATTACAGACGTATGATCATTACGCTTCAACCGGGTTATTATATTCCACCTCTTATA
>Oenothera_parviflora
ATGGATGGAATCAAATATGCAGTATTTACAGACAAAGGTGTTCGGTTATTGGGGAAAAATCAATATACTTCTAATGTCGAATCAGGATCAACTAGGACAGAAATAAAGCATTGGGTCGAACTCTTCTTTGGTGTCAAGGTACAAGCTATGAATAGTCATCGACTCCCGGGAAAGGGTAGAAGAATGGGACCTATTATGGGACATACAATGCATTACAGACGTATGATCATTACGCTTCAACCGGGTTATTCTATTCCACCTCTTAGA
>Oxalis_latifolia
ATGGATGGAATCAAATATGCAGTATTTACAGACAAAAGTATTCGGTTATTGGGGAAAAATCAATATACTTCTAATGTCGAATCGGGATCAACTAGGACAGAAATAAAGCATTGGGTCGAACTCTTCTTTGGTGTCAAGGTAATAGCTATGAATAGCCATCGACTCCTGGGAAAGGGTAGAAGAATGGGACCTATTATGGGACATACAATGCATTACAGACGTATGATCATTACGCTTCAACCGGGTTATTCTATTCCACCTCTTAGA
>Parnassia_brevistyla
ATGGATGGAATCAAATATGCAGTATTTACAGACAAAAGTATTCGCTTATTGGGAAAAAATCAATATACTTCTAATGTCGAATCAGGATCAACTAGGACAGAAATAAAGCATTGGGTCGAACTCTTCTTTGGTGTTAAGGTAATAGCTATGAATAGCCATCGACTACCGGGAAAGGGTAGAAGAATGGGGCCTATTATGGGACATAGAATGCATTACAGACGTATGATCATTACGCTTCAACCGGGTTATTCTATTCCACCTCTTAGA
>Passiflora_biflora
ATGGATGGAATCCAATATGCAGTAGTTACAGCAAAAAGTGTTAGGTTATTGAACAAAAATCAATATACTTTGAATGTCGAATCAGGATCCACTAGGACAGAAATAAAGCATTGGGCCGAACTCTTCTTTGGTGTCAAGGTAATGGCTATGAATAGCCATCGACTCCCGGGAAAGGGTAGAAGAATGAGACCTATTATGGGACATACAATGCATTACAAGCGTATGATCATTACCCTTCAACCGGGTTATTCTATTCCATCTCTTCAA
>Pelargonium_quercifolium
ATGGATGGAATCAAATATGCAGTAGTTACAGAAAAAAGTTTGCTGTTAGTGGCCATTAATCAATATACTTTTAATGTCGAATCAGGATCAACTAGGACAGAAATCAAGTCTTGGGTCGAACTCTTCTTTGGTGTCAAGGTAATAGCTATGAATAGTCATCGACTCCCGGGAAAGCGTAGAAGAATG------------GGACATACAATGCATTACAGACGTATGATTATTACGCTTCAACCGGGTTATTCTATTCCACCTTTTAGA
>Pentactina_rupicola
ATGGATGGAATCAAATATGCAGTATTTACAGACAAAAGTATTCGGTTATTGGGGAAAAATCAATATACTTTTAATGTCGAATCAGGATTAACTAGGACAGAAATAAAGCATTGGGTCGAACTCTTCTTTGGTGTCAAGGTAATAGCTATGAATAGTCATCGACTCCCGGGAAAGGGTAGAAGAATGGGACCTATTATGGGACATACAATGCATTACAGACGTATGATCATTACGCTTCAACCGGGTTATTCTATTCCACCTCTTAGA
>Populus_alba
ATGGATGGAATCAAATATGCAGTAGTTACAGACAAAAGTATTCGGTTATTGTTGAAAAATCAATATACTTCTAATGTCGAATCAGGATCAACTAGGACAGAAATAAAGCATTGGGTCGAACTCTTCTTTGGTGTCAAGGTAATAGCTATGAATAGCCATCGACTCCCGGGAAAGGGTAGAAGAATGAGACCTATTATGGGACATACAATGCATTACAGACGTATGATCATTACGCTTCAACCGGGTTATTCTATTCCACCTCTTAGA
>Prunus_persica
ATGGATGGAATCAAATATGCAGTATTTACAGACAAAAGTATTCGGTTATTGGGGAAAAATCAATATACTTCTAATGTCGAATCAGGATCAACTAGGACAGAAATAAAGCATTGGTTCGAACTCTTCTTTGGTGTCAAGGTAATAGCTATGAATAGTCATCGACTCCCGGGAAGGGGTAGAAGAATGGGACCTATTATGGGACATACAATGCATTACAGACGTATGATCATTACGCTTCAACCGGGTTATTCTATTCCACCTCTTAGA
>Quercus_nigra
ATGAATGGAATCAAATATGCAGTATTTACAGACAAAAGTATTCGGTTATTGGGTAAAAATCAATATACTTCTAATGTCGAATCGGGATCAACTAGGACAGAAATAAAGCATTGGGTCGAACGCTTCTTTGGTGTCAAGGTAATAGCTATGAATAGTCATCGACTCCCGGGAAAGGGTAGAAGAATGGGACCTATTATGGGACATACAATGCATTACAGACGTATGATCATTACGCTTCAACCGGGTTATTCTATTCCACCTCTTAGA
>Ricinus_communis
ATGGATGGAATCAAATATGCAGTATTTACAGACAAAAGTATTCGGTTATTGGGGAAAAATCAATATACTTTTAATGTCGAATCAGGATCAACTAGGACAGAAATAAAGCATTGGGTCGAACTCTTCTTTGGTGTCAAGGTAATAGCTATGAATAGCCATCGACTCCCGGGAAAGGGTAGAAGAATGAGACCTATTATGGGACATACAATGCATTACAGACGTATGATCATTACTCTTCAACCGGGTTATTCTATTCCACCTCTTAGA
>Salix_babylonica
ATGGATGGAATCAAATATGCAGTAGTTACAGACAAAAGTATTCGGTTATTGTTGAAAAATCAATATACTTCTAATGTCGAATCAGGATCAACTAGGACAGAAATAAAGCATTGGGTCGAACTCTTCTTTGGTGTCAAGGTAATAGCTATGAATAGCCATCGACTCCCGGGAAAGGGTAGAAGAATGAGACCTATTATGGGACATACAATGCATTACAAACGTATGATCATTACGCTTCAACCGGGTTATTCTATTCCACCTCTTAGA
>Sloanea_australis
ATGGATGGAATCAAATATGCAGTATTTACAGACAAAAGTATTCGGTTATTGGGGAAAAATCAATATACTTCTAATGTCGAATCAGGATCAACTAGGACAGAAATAAAGCATTGGGTCGAACTCTTCTTTGGTGTCAAGGTAATAGCTATGAATAGCCATCGACTCCTGGGAAAGGGTAGAAGAATGGGACCTATTATGGGACATACAATGCATTACAGACGTATGATCATTACGCTTCAACCGGGTTATTCTATTCCACCTCTTAGA
>Spondias_tuberosa
ATGGATGGAATCAAATATGCAGTATTTACAGACAAGAGTATTCGGTTATTGGGGAAAAATCAATATACTTCTAATGTCGAATCAGGATCAACTAGGACAGAAATAAAGCATTGGGTCGAACTCTTCTTTGGTGTCAAGGTAATAGCTATGAATAGTCATCAACTCCCCGGAAAGGGTAGAAGAATGGGACCTATTATGGGACATACAATGCATTACAGACGTATGATCATTACGCTTCAACCGGGTTATTCTATTCCACCTCTTAGA
>Staphylea_colchica
ATGGATGGAATCAAATATGCAGTAGTTACAGACAAAAGTATTCGGTTATTGGTGAAAAATCAATATACTTATAATGTCGAATCAGGATCAACTAGGACAGAAATAAAGCATTGGGCCGAACTCTTCTTTGGTGTCAAGGTAATAGCTATGAATAGTCATCGACTCCCGGGAAAGGGTAGAAGAATGGGACCTATTATGGGACATACAATGCATTACAGACGTATAATCATTACGCTTCAACCGGGTTATTCTATTCCACCTCTTAGA
>Tetraena_mongolica
---------ATAAAAGATATAGTACTTACAGACAAAAGTTTTCAGTTATTGTTAAAAAATCAATATACTTTTCATGTCGAATCAGGATCAACTAAGACAGAAATAAAGCATTGGGTCGAACTCTTCTTTGGTGTCAAGGTAATGGCCGTGAATAGTCATCGACTCCCGGGAAAGGTTAAAAGAATGGGACCTATTATAGGACATACAATGCATTACAGACGTATGATCATTACGCTTCAACCGGGTTATTCTATTCCACCTATTGTC
>Vitis_acerifolia
ATGGATGGAATCAAATATGCAGTATTTACAGACAAAAGTATTCGGTTATTGGGGAAAAATCAATATACTTCTAATGTCGAATCAGGATCAACTAGGACAGAAATAAAGCATTGGGTCGAACTCTTCTTTGGTGTCAAGGTAATAGCTATGAATAGTCATCGACTCCCGGGAAAGGGTAGAAGAATGGGACCTATTATGGGACATACAATGCATTACAGACGTATGATCATTACGCTTCAACCGGGTTATTCTATTCCACCTCTTAGA
>Viviania_marifolia
ATGGATGGAATAAAATATGCAGTATTTACAGACAAAAGTAGTCGATTATCGAAGAAAAATCAATATACTTTTAATGTCGAATCAGGATCAACTAGGACAGAAATAAAGCATTGGGCCGAACTCTTCTTTGGTGTCAAGGTAATAGCTATGAATAGTCATCGACTCCCGGGAAAGGGTAGAAGAATAGGACCTATTATGGGACATACAATGCATTACAAACGTATGATCATTACGCTTCAACCAGGTTATTCTATTCCACCTGTTAGA
