# Supplementary material for: ­Complete plastid genome sequences of two species of the Neotropical genus Brunellia (Brunelliaceae)
Source: PeerJ. 2020 Jan 28;8:e8392. doi: 10.7717/peerj.8392 (PMC6993752; doi:10.7717/peerj.8392)
Supplement: Supplemental Information 2 [file peerj-08-8392-s002.zip › Alignments/RPL32.fasta]

>Aquilaria_yunnanensis
ATGGCAGTTCCAAAAAAGCGTACTTCTAGAGCAAAAAAGCTTATTTGTAAAAATATTTGGAAAAATAAGGCAGCGTTAAAAGCTTTTTCATTCGCAAAGTCTGTTTCTATGGGGAATTCAAAAAGT
>Arabidopsis_thaliana
ATGGCAGTTCCAAAAAAACGTACTTCTATCTCGAAAAAGCGTATTCGTAAAAAAATTTGGAAAAGGAAGACATCGTTGAAAGCTTTTTCATTAGGGAAATCACTTTCTACAGGTAATTCAAAAAGT
>Arabis_alpina
ATGGCAGTTCCAAAAAAACGTACTTCTATCTCGAAAAAGCGTATTCGTAAAAAAATTTGGAAAAAGAAGACATCGTTGAAAGCTTTTTCCTTAGGAAAATCACTTTCTACAGGTAATTCAAAAAGT
>Arachis_hypogaea
ATGGCAGTTCCAAAGAAACGCACCTCGAGATCCAAAAAAAAAATCCGAAAAACTCTTTGGAAAAGGAGAACAGCATTGAAAGCTTATTCATTAGCGCAATCAATTTCTACGGGAAATTCAAAAAGT
>Bulnesia_arborea
ATGGCAGTTCCAAAGAAGCGTACTTCTATATCAAAAAAACGTATTCGTAAGAATATTTGGAAAAAAAAGACAGCATTGAAATCTTTTTCATTAGCTAAATCGCTTTTTAGCGGAAATTCAAAAAGT
>Carica_papaya
ATGGCAGTTCCAAAAAAACGTACTTCTATATCAAAAAAGCGTATTCGTAAAAATCTTTGGAAAAAGAAGGCAGCGTTGAAAGCTTTTTCATTGGCGAAATCTCTTTCTACAGGGAATTCAAAAAGT
>Castanea_mollissima
ATGGCCGTTCCAAAAAAGCGCACTTCTATATCAAAAAAACGAATTCGTAAAAATTTTTGGAAAAGGGAGGTAGCATTGAAAGCTTTTTCGTTATCGAAATCTCTTTCAACAGGGAATTCAAAAAAA
>Catha_edulis
ATGGCAGTTCCAAAAAAGCGCACTTCTATATCAAAAAAGCGTATTCGTAAAAATAGTTGGAAAAGAAAAGCAGCGTTGAAAGCCTTTTCATTATCGAAATCCCTTGCTACGGGGAATTCAAAAAGT
>Citrus_sinensis
ATGGCAGTTCCAAAAAAACGTACTTCTATATTAAAAAAACGTATTCGTAAAAATCTTTGGAAAAAGGGGGCAGCGTTGAAGGCTTTTTCGTTAGCGAAATCCCTTGCTACTGGGAATTCAAAAAGT
>Cucumis_melo
ATGGCAGTTCCAAAAAAGCGCACTTCTATATCAAAAAAACGGATTCGGAAAAATATTTGGAAAAGCAAAGCAGCGTTGAAAGCTTTTTCGCTAGCAAAATCTCTTTCAACGGGTAATTCCCAAAGT
>Eucalyptus_grandis
ATGGCAGTTCCAAAAAAAAGTACTTCTATATCAAAAAAACGTATTCGTAAAAACATTTGGAAAAAGAAGGCAGCGTTGAAAGCTTTTTCCTTAGCGAAGTCTCTTTCTACCGGGAATTCAAAAAGT
>Euonymus_japonicus
ATGGCAGTTCCAAAAAAGCGCACTTCTATATCAAAAAAGCGTATTCGTAAAAATAGTTGGAAAAGAAAGGCAGCGTTGAAAGCCTTTTCATTAGCGAAATCCCTTGCTACGGGGAATTCAAAAAGT
>Ficus_racemosa
ATGGCAGTTCCGAAAAAACGTACTTCTATCTCAAAAAAGCGGATTCGTAAAAATATTTGGAAAAAGAAAGCAGCATTGAAAGCTTTTTCGTTAGGTAAATCTCTTTCTACAAGGAATTCAAAAAGT
>Glycine_max
ATGGCAGTTCCAAAAAAGCGCACTTCTATATCAAAAAAAAGGATTCGGAACACTTTATGGAAAAAGAAGACAACATTGAAAGCTTTTTCATTAGCGCAATCTATTTTTACGGGGAATTCAAAAAGC
>Gossypium_arboreum
ATGGCAGTTCCAAAAAAACGTACTTCTACATCAAAAAAGCGTATTCGAAAAAATGTTTGGAAAAAGAAAGCGGCCTTGAAAGCTTTTTCATTAGCCAAATCTCTTTCTACGGGGAATTCAAAAAGT
>Heritiera_angustata
ATGGCAGTTCCAAAAAAACGTACTTCTACATCAAAAAAGCGTATTCGAAAAAATGTTTGGAAAAAGAAAGCGGCGTTGAAAGCTTTTTCATTAGCGAAATCTCTTTCTACGGGTAATTCAAAAAGT
>Heuchera_sanguinea
ATGGCAGTTCCAAAAAAACGTACTTCTATGTCAAAAAAGCGTATTCGTAAAAATTATTGGAAAAAGAAGGCAGCGTTAAAAGCTTTTTCATTATCGAAATCTCTTTCAACCGGAAATTCAAAAAGT
>Jatropha_curcas
ATGGCAGTTCCAAAAAAGCGTATTTCTATATCAAAAAAGCGTATTCGAAAAAATATTTGGAAAAGGAAGGTAGTATTGAAAGCTTTTTCATTAGCGAAATCCCTTTCTACAGGTAATTCAAAAAGC
>Larrea_tridentata
ATGGCAGTTCCAAAGAAGCGTACTTCTATATCAAAAAAACATATTCGTAAGAATATTTGGAAAAAAAAAACAGCATTGAAATCTTTTTCATTAGCTAAATCTCTTTTTAGCGGGAATTCAAAGAGT
>Liquidambar_styraciflua
ATGGCAGTTCCAAAAAAACGTACTTCTATGTCAAAAAAGCGTATTCGTAAAAATTTTTGGAAAAGGAAGGCAGCGTTAAAAGCTTTTTCATTAGCGAAATCTCTTTCTACCGGGAATTCAAAAAGT
>Manihot_esculenta
ATGGCAGTTCCAAAAAAGCGCACTTCTATATCAAAAAAGCGTATTCGAAAAAATCTTTGGAAAAGAAAGACAGTATTGAAAGCTTTTTCATTAGCGAAATCTCTTTCTACAGGTAATTCAAAAAGT
>Morus_indica
ATGGCAGTTCCGAAAAAACGTACTTCTATCTCAAAAAAGCGGATTCGTAAAAATATTTGGAAAAAGAAAGCAGCATTGAAAGCTTTTTCGTTAGGTAAATCTCTTTCTACAAGGAATTCAAAAAGT
>Oenothera_parviflora
ATGGCAGTTCCAAAAAAACGCACTTCTATATCAAAAAAACGTATTCGTAAAACTATTTGGAAAAAAAAGGCAGCCTTGAAAGCTTTTTCGTTAGCGAAGTCTCTTTCTACTGGAAATTCTAAAAGT
>Parnassia_brevistyla
ATGGCCGTTCCAAAAAAGCGCACTTCTATATCAAAAAAGCGTATTCGTAAAAATGTTTGGAAAAGAAAGGCAGCGTTGAAAGCTTTTTCATTGTCGAAATCTCTTTCGACCGGGAATTCAAAAAGT
>Passiflora_biflora
-------------------------------CAAAAAAGCATATTCGAAAAAATAGTTGGAAAAAAA--TCAGCGTTGAAAGCCTTTTCCTTACCAAAATCCCCCTCTACTCGTAATTCAAAAAGT
>Pelargonium_quercifolium
ATGACAGTTCCCAAAAAACGTATTTCTAGTTCAAAAAAGCGAATTCGGAAAAATATCTGGAAAGTAAAAGCAGCGTTGAAAGCTTTTTCATTAGGGAAATCCCTTTCTACCGGGAATTCTAAAAGT
>Pentactina_rupicola
ATGGCAGTTCCAAAAAAACGCACCTCTATTTCAAAAAAACGTATTCGTAAAAATATTTGGAAAAGGAAGGCAGCATTGAAAGCTTTTTCATTAGCTAAATCTCTTTCTACCGGGAGTTCGAAAAGT
>Prunus_persica
ATGGCAGTTCCAAAAAAACGCACCTCTATTTCAAAAAAACGGATTCGTAAAAATATTTGGAAAAGGAAGGCAGCATTGAAAGCTTTTTCGTTAGCGAAATCTCTTTCTACCGGGAGTTCTAAAAGT
>Quercus_nigra
ATGGCCGTTCCAAAAAAGCGCACTTCTATATCAAAAAAACGAATTCGTAAAAATATTTGGAAAAGGGAGGTAGCATTGAAAGCTTTTTCGTTATCGAAATCTCTTTCAACAGGGAATTCAAAAAAA
>Ricinus_communis
ATGGCAGTTCCAAAAAAGCGCACTTCTAGATCAAAAAAGCGTATTCGAAAAAATATTTGGAAAAAAAAGGCAGTATTGAAAGCTTTTTCATTAGCGAAATCTCTTTCTACAGGTAATTCAAAAAGT
>Spondias_tuberosa
ATGGCAGTTCCAAAAAAACGTACTTCTACATTAAAAAAGCGTATTCGTAAAAATAGTTGGAAAGCCAGGGCAGCGTTGAAAGCTTTTTCGTTAGCGAAATCCCTTTCTACCGGCAATTCAAAAAGT
>Staphylea_colchica
ATGGCAGTTCCAAAAAAACGTACTTCTATATCCAAAAAGCGTATTCGTAAAAATATTTGGAAAAGGAGGGCAGCGTTGAAAGCTTTTTCGTTAGCCAAATCTCTTTCTACTGGGAATTCAAAAAGC
>Tetraena_mongolica
ATGGCAGTTCCAAAGAAGCGTACTTCTAGATCAAAAAAGCGTATTCGTAAGAACATTTGGAAAAAAAAAGCAGCATTGAAAGCTTTTTCATTAGCTAAATCTTTTTTTACAGGTAACTCAAAAAGT
>Vitis_acerifolia
ATGGCAGTTCCAAAAAAACGTACTTCTATGTCAAAAAAGCGTATTCATAAAAATATTTGGAAAAGGAAGGCCGCGTTAAAGGCTTTTGCGTTAGCGAAATCTCTTTCTACCGGGAATTCTAAAAGT
>Viviania_marifolia
ATGGCAGTTCCAAAAAAACGTATTTCGAGATCAAAAAAACATATTCGTAAAAATATTTGGAAAAAGAAAGCAGCGTTGAAAGCTTTTTCGTTAGCGAAATCTCTTTCTACCGGGAATTCAAAAAGC
