# Supplementary material for: ­Complete plastid genome sequences of two species of the Neotropical genus Brunellia (Brunelliaceae)
Source: PeerJ. 2020 Jan 28;8:e8392. doi: 10.7717/peerj.8392 (PMC6993752; doi:10.7717/peerj.8392)
Supplement: Supplemental Information 2 [file peerj-08-8392-s002.zip › Alignments/RPL33.fasta]

>Aquilaria_yunnanensis
ATGGCTAAGAGTAAAGATGTCCGAGTAACGATTATTTTGGAATGTACCAGTTG---TGTTCGAAACGGT------GTTAAT---------AAGGAATCAACG------GGCATTTCCAGATATATCACTCAAAAAAATCGACACAATACGCCTAGTCGATTGGAATTGAAGAAATTCTGTCCCTATTGTTACGAACATACAACTCACGGGGAGATAAAGAAA
>Arabidopsis_thaliana
ATGGCCAAGGGTAAAGATGTTCGAGTAACAATTATTTTGGAATGTACCAGTTG---TGTTCGAAATGAT---------AAG---------AAAGAAGCCGCG------GGAATTTCCAGATATATTACTCAAAAGAATCGGCATAACACCCCTAGTCGATTGGAATTGAGAAAATTCTGTCCCTATTGTTATAAACATACAATTCACGGGGAAATCAAGAAA
>Arabis_alpina
ATGGCCAAGGGTAAAGATGTTCGAGTAACAATTATTTTGGAATGTACCAGTTG---TGTTCGAAATGAT------ATTAAG---------AAAGAATCCGCG------GGAATTTCCAGATATATTACCCAAAAGAATCGGCATAACACCCCTAGTCGATTGGAATTGAGAAAGTTTTGTCCCTATTGTTATAAACATACAATTCACGGGGAAATAAAGAAA
>Arachis_hypogaea
ATGGCCAAGGGTAAAGATATCCGAGTAAGGGTTATTTTGGAATGTACCTGTTG---TGCTCAAAAGAGT------GTTAAT---------AAGGAATCGACG------GGTATTTCCAGATATATTACTCAAAAGAATCGACACAATACGCCCAGTCGATTAGAATTAAGAAAATTCTGTTCTTGTTGTTGCAAACATACGATTCATGCAGAGATAAAGAAA
>Averrhoa_carambola
ATGGCCAAGGGCAAAGATATCCGAGTACGGGTTATTTTGGAATGTACCTGTTG---TGTTCAAAACGATAACGATATTAAT---------AAAGAATCAAAA------GGCATTTCCAGATATATTACTCAAAAGAATCGACACAATACACCTAGTCGATTGGAATTGAGAAAATTTTGTCCCTATTGTTACAAACATACGATTCATGGGGAGATAAAGAAA
>Brunellia_antioquensis
ATGGCCAAGGGTAAGGATGTCCGAGTACGGGTTATTTTAGAATGTACCAGTTG---TGTTCGAAACGAT------ATTAAT---------AAGGAATCAACA------AGTATTTCCAGATATATTACTCAAAAGAATCGACACAATACACCCAGTCGATTGGAATTGAGAAAATTCTGTCCCTCTTGTTACAAACATACGATTCACGGGGAGATAAAGAAA
>Brunellia_trianae
ATGGCCAAGGGTAAGGATGTCCGAGTACGGGTTATTTTAGAATGTACCAGTTG---TGTTCGAAACGAT------ATTAAT---------AAGGAATCAACA------AGTATTTCCAGATATATTACTCAAAAGAATCGACACAATACACCCAGTCGATTGGAATTGAGAAAATTCTGTCCCTCTTGTTACAAACATACGATTCACGGGGAGATAAAGAAA
>Bulnesia_arborea
ATGGCCAAGGGTAAAGATATCCGTATAACGATAATTTTGGAATGTACTGAATG---TGCTCGAAAAAAT---------GAT---------AAAAAATCAAAG------GGTATTTCCAGATATATTACTCAAAAGAATCGACACAATACGCCAAATCGATTGGAATTGAAAAAGTTTTGTTCGTATTGTTTCAAATATACGATTCACAAGGAGATCCAAAAA
>Carica_papaya
ATGGCCAAGGGTAAAGATGCCCGAGTAACGATTATTTTGGAATGTACCAGTTG---TGTTCGAAACGGT---------AAT---------AAGGAATCAACG------GGCATTTCCAGATATATTACTCAAAAAAATCGACACAATACGCCCAGTCGATTGGAATTGAGGAAATTCTGTCCCTATTGTTACAAACATACAATTCACGGGGAGATAAAGAAA
>Castanea_mollissima
ATGGCCAAGGGGAAAGATGTTCGAGTAACAGTTATTTTGGAATGTACCAATTGTGCTGTTCGAAATGAT------GCTAAT---------AAGGAATCAAAGAGGGTTGGTATTTCCAGATATATTACTCAAAAGAATCGACACAATACGCCTAGTCGATTGGAATTGAGAAAATTCTGTCCCTTTTGTTACAAATATACAATTCATGGGGAGATAAAGAAA
>Catha_edulis
ATGGCCAGGGGTAAAGATGCCCGAGTAAGAGTTATTTTGGAATGTGCCGGGTG---TGTTCGACCGGGTGTTAGTGTTAAT---------AAGAAATCAAGA------GGCATTTCCAGATATATTACTCAAAAAAATAGACACAATACACCCGGTCGATTGGAATTGAGAAAATTCTGTCCCTATTGTTACAAACATAGAATTCACGGGGAGATAAAGAAA
>Ceratopetalum_apetalum
ATGGCCAAGGGTAAAGATGTCCGAGTACGGGTTATTTTAGAATGTACCAGTTG---TGTTCGAAACGCTAT------TAAT---------AAGGAATCAACA------GGCATTTCCAGATATATTACTCAAAAGAATCGACACAATACACCTAGTCGATTGGAATTGAGAAAATTCTGTCCCTATTGTTACAAACATACGATTCACGGGGAGATAAAGAAA
>Citrus_sinensis
ATGGCCAAGGGTAAAGAGGTCCGAGTAAGGGTTATTTTGGAATGTACTAGTTG---TGTTCGAAACGGT---------AAT---------AAGGAATCAAGG------GGTATTTCCAGATATATTACTCAAAAGAATCGACACAATACACCCAGTCGATTGGAATTGAGAAAATTCTGTCCCTATTGTTACAAGCATACACTTCATGGGGAGATAAAAAAA
>Cucumis_melo
ATGGCCAAGGGTAAAGATGCCCGAGTAACTGTTATTTTGGAATGTACTCGTTG---TGTTCGAAACGGT------GTTAAT---------AAGGAATCAATA------GGGATTTCCAGATATATTACTCAAAAGAATCGACACAATACGCCTAGTCGATTGGAATTGAGAAAATTCTGTCCCCGGTGTTACAAACATACGATTCATGGGGAGATAAAGAAA
>Eucalyptus_grandis
ATGGCCAAGGGTAAAGATGTCCGAGTAACGGTTATTTTAGAATGTACCAACTG---TGTTAGAACCGGT------CTTAAT---------AAGGAATCAAGG------GGTGTTTCCAGATATATTACTCAAAAGAATCGACACAATACGCCTAGTCGATTGGAATTGAGAAAATTCTGTCCCTATTGTTACAAACATACGATTCACGGGGAGATAAAGAAA
>Euonymus_japonicus
ATGGCCAGGGGTAAAGATACCCGAGTTAAAGTTATTTTGGAATGCACCGGGTG---TGTTCGAACGGGTGTTAGTGTTAAT---------AAGAAATCAAGA------GGCATTTCCAGATATATTACTCAAAAAAATCGACACAATACACCCGGTCGATTGGAATTGAGAAAATTCTGTCCCTATTGTTACAAACATAGGATTCATGGGGAGATAAAGAAA
>Ficus_racemosa
ATGGCCAAGAGTAAAGATGCCCGAATAACGATTATTTTGGAATGTACCAGTTG---TGTTCGAAACCGT------GTTAAT---------AAGGAATCAATG------GGCATTTCCCGATATATTACTCAAAAAAATCGACATAATACGCCTAGTCGATTGGAATTGAGAAAATTCTGTCCCTCTTGTTACAAACATACGATTCACGGGGAGATAAAGAAA
>Glycine_max
ATGGCCAAAGGTAAAGATATCCGAGTAATTGTTATTTTGGAATGTACCGGTTG---TGATAAAAAGAGT---------AAT---------AAGGAATCAACG------GGTATTTCTAGATATATAACTAAAAAGAATCGACAGAATACGCCTAGTCGATTGGAATTGAGAAAATTTTGTCCCCGTTGTTGCAAACATACAATTCACGCAGAAATAAAGAAA
>Gossypium_arboreum
ATGGCCAAGAGTAAAGATGTCCGAGTAACGATTATTTTGGAATGTACCAGTTG---TGTTCGAAACGGC---------AAT---------AAGGAATCAACG------GGTATTTCCAGGTATATTACTCAAAAAAATCGACACAATACGCCCAGTCGATTGGAATTGAAGAAATTCTGTCCTTATTGTTACAAACATACAATTCACGGGGAGATAAAGAAA
>Heritiera_angustata
ATGGCCAAGAGTAAAGATGTCCGAGTAACGATTATTTTGGAATGTACCTGTTG---TGTTCGAAACGGC------GTTAAT---------AAGGAATCAACG------GGCATTTCCAGGTATATTACTCAAAAAAATCGACACAATACGCCTAGTCGATTGGAATTGAAGAAATTCTGTCCCTATTGTTACAAACATACAATTCACGGGGAGATAAAGAAA
>Heuchera_sanguinea
ATGGCCAAGAGTAAAGATGTCCGAGTAACGGTTATTTTGGAATGTACCAGTTG---TGTGCGAAATGGT---------AAT---------AAAGAATCCATG------GGCATTTCCAGATATATTACTCAAAAGAATCGACACAATACGCCTAGTCGATTGGAATTGAGAAAATTCTGTCCCTATTGTTACAAACATACGATTCATGGGGAGATAAAGAAA
>Jatropha_curcas
ATGGCCAAGGGTAAAGATGTCCGGGTAAGAGTTATTTTAGAATGTACCGGTTG---TGTTCGAAACAGT---------AAT---------AAGAAATCAACA------GGCATTTCAAAATATATTACTCAAAAGAATCGACACAATACGCCTAGTCGATTGGAATTGAGAAAATTCTGTCCTTATTGTTACAAACATACAATTCACGGGGAGATAAAGAAA
>Larrea_tridentata
ATGGCCAAGGGTAAAGAGATCCGGATAACGATCATTTTGGAATGTATTGAATG---TGCTCGAAAAAAT------GTTGAT---------AAAAAATCAAAG------GGTATTTCCAGATATATTACTCAAAAGAATCGACACAATACACCGAATCGATTGGAATTAAGAAAATTTTGTTCTTATTGTTTAAAATATACGATTCACAAGGAGATCCAAAAA
>Liquidambar_styraciflua
ATGGCCAAGAGTAAAGATGTCCGAGTAACGGTTATTTTGGAATGTACCCGTTG---TGTCCGAAACAGT---------AAT---------AAAGAATCAACG------GGCATTTCCAGATATATTACTCAAAAGAATCGACACAATACGCCTAGTCGATTGGAATTGAGAAAATTCTGTCCCTATTGTTACAAACATACGATTCATGGGGAGATAAAGAAA
>Manihot_esculenta
ATGGCCAAGGGTAAGGATATCCGAATAAGGGTTATTTTAGAATGTACCACTTG---TACTCGAAACAGT------GTTAAT---------AAGAAATCAACA------GGCATTTCTAGATATATTACTCAAAAGAATCGACACAATACGCCTAGTCGATTGGAATTGAGAAAATTCTGTCGCTATTGTTACAAACATACAATTCACGGGGAGATAAAGAAA
>Morus_indica
ATGGCCAAGGGTAAAGATGCCCGAGTAACGATTATTTTGGAATGTACCAGTTG---TCTTCGAAACCGC---------AAT---------AAGGAATCAAGG------GGCATTTCCCGATATATTACTCAAAAAAATCGACATAATACGCCTAGTCGATTGGAATTGAGAAAATTCTGTCCCTCTTGTTACAAACATACGATTCACGGGGAGCTAAAGAAA
>Oenothera_parviflora
ATGGCCAGGGGTAAGGATGCCCGTGTAACGGTTATCTTGGAATGTACCAATTG---TGTTCGAGGGGGT---------ACT---------AAGGAATCAACG------GGTATTTCCAGATATATTACTGAAAAGAATCGACACAATACGCCTGGTCAATTGGAATTGAAAAAATTCTGTCCCTATTGTTACAAACAGACAATTCACGGGGAGATAAAGAAA
>Oxalis_latifolia
ATGGCCAAGGGCAAAGATGTCCGAGTACGGGTTATTTTGGAATGTACTAGTTG---TGTTCAAAACGAT---------AAT---------AAAGAATCAAAA------GGCATTTCCAGATATATTACTCAAAAGAATCGACACAATACACCTAGTCGATTGGAATTGAGAAAATTTTGTCCCTATTGTTACAAACATACGATTCATGGGGAGATAAAGAAA
>Parnassia_brevistyla
ATGGCGAGGGGGAAAGATATCCGAGTAAGGGTTATTTTGGAATGCACTGGGTG---TGTTGAAAAGGGTATTCGTGTTGAT---------AAAAAATCAAGA------GGCATTTCCAGATATATTACTCAAAAAAATAGACACAATACACCCGGTCGATTGGAATTGAGAAAATTCTGTCCCTATTGTTACAAACATAGGATTCACGGAGAAATAAAGAAG
>Passiflora_biflora
------AAGAGTAAAGATGTCCGAGTACGGGTTATTTTGGAATGTACCAGTTG---TCTTCGAAACAGC---------AAT---------AAGAGATCAACA------GGTATTTCCAGATATATTACTCAAAAGAATCAACACAATACGCCCAGTCCATTGGAATTGAGAAAATTCTGTCCTTATTGTTACAAACATACAATTCATGGAGAGATAAAGAAA
>Pelargonium_quercifolium
ATGGCTAAGGGTAAAGATAAGAGAGTAAGGGTTACTTTGGAATGTACCGATTG---TGTTCAAAATCGT------GTTAATAATAAAAAAAAGAAATCCCCA------GGCATTTACAGATATCTTACTCAAAAGAATCCAAAAAATACGCCCAGTACATTGGAATTGAGAAAATTCTGTCCCTATTGTCACAAACATACGATTCACAGGGAGATAAAGGAG
>Pentactina_rupicola
ATGGCCAAGGGTAAAGATGTCCGAGTAACGGTTATTTTGGAATGTACCAGTTG---TGTTCGAAATCGT---------AAT---------AAGGAATCAATG------GGCATTTCCAGATATATTACTCAAAAGAATCGACACAATACCCCTAGTCGATTGGAATTGAGAAAATTCTGTCCCTGTTGTTACAAACATACGATTCACGGGGAAATAAAGAAA
>Populus_alba
ATGGCCAATGGTAAAGACGTCCGAATAAGGGTTATTTTAGAATGTACCAGTTG---TGTTCGAAAGAGT---------AAT---------AAGAAATCAATA------GGCATTTCTAGATATATTACTCAAAAGAATCGACACAATAGGCCTAGTCGATTGGAGTTGAGAAAATTCTGTCCCTATTGTTACAAACATACAATTCACGGGGAGATAAAGAAA
>Prunus_persica
ATGGCCAAGGGTAAAGATGTCCGAGTAACAGTTATTTTGGAATGTACCAGTTG---TCTTCGAAATCGT------GTTAAT---------AAGGAATCAAGG------GGCATTTCCAGATATATTACTCAAAAGAATCGACACAATACGCCTGGTCGATTGGAATTGAGAAAATTCTGTCCCTGTTGTTACAAACATACGATTCATGGGGAGATAAAGAAA
>Quercus_nigra
ATGGCCAAGGGGAAAGATGTTCGAGTAACAGTTATTTTGGAATGTACCAATTG---TGTTCGAAATGAT---------AAT---------AAGGAATCAGTT------GGTATTTCCAGATATATTACTCAAAAGAATCGACACAATACGCCTAGTCGATTGGAATTGAGAAAATTCTGTCCCTTTTGTTACAAATATACAATTCATGGGGAGATAAAGAAA
>Ricinus_communis
ATGGCCAAGGGTAAAGATGTCCGAGTAAGGGTTATTTTAGAATGTACTAGTTG---TGTTCAAAACAGT---------AAT---------AAAAAATCAACA------GGTATTTCCAGATATATTACTCAAAAGAATCGACATAATACGCCTAGTCGATTGGAATTGAGAAAATTCTGTCCCTATTGTTACAAACATACAATTCACGGAGAGATAAAGAAA
>Salix_babylonica
ATGGCCAATGGTAAAGACGTCCGAATAAGGGTTATTTTAGAATGTACTAGTTG---TGTTCGAAAGAGT------GTTAAT---------AAGAAATCAATA------GGCATTTCTAGATATATTACTCAAAAGAATCGACACAATAAGCCTAGTCGATTGGAGTTGAAAAAATTCTGTCCCTATTGTTACAAACATACAATTCACGGGGAGATAAAGAAA
>Sloanea_australis
ATKKYCRMKKGGAAGGATGTCCGAGTACGGGTTATTTTAGAATGTACCAGTTG---TGTTCGAAACGATAT------TAAT---------AAGGAATCAACA------GGCATTTCCAGATATATTACTCAAAAGAATCGACACAATACATCTAGTCGATTGGAATTGAGAAAATTCTGTCCCTATTGTTACAAACATACGATTCACGGGGAGATAAAGAAA
>Spondias_tuberosa
ATGGCCAAGGGTAAAGATGTTCGAGTAAGGGTTATTTTGGAATGTACTAGTTG---TGTTCGAAACGTTGTTAATGTTAAT---------AAGGAATCAACG------GGTATTTCCAGATATATTACTGAAAAGAATCGACACAATACACCTAGTCGATTGGAATTGAGAAAATTCTGTCCCTATTGTTACAAACATACAATTCATGGGGAGATAAAGAAA
>Staphylea_colchica
ATGGCCAAGGGTAAAGATGTTCGAATAACGGTTATTTTAGAATGTACCAGTTG---TGTTCGAAAGAGT---------AAT---------AAGGGATCAACG------GGCATTTCCAGATATAGTACTCAAAAGAATCGATACAATACGCCTAGTCGATTGGAATTGAGAAAATTCTGTCCCTGTTGTTACAAACATACGGTTCACGGGGAGATAAAGAAA
>Tetraena_mongolica
ATGGCTAAGGGGAAAGATGTCCGGGTAAGGGTGATTTTGGAATGTATTGAATGTGCTCGACGAAAAAATGT------TGAT---------AAAAAATCAACA------GGTATTTCCAGATATATTACTCAAAAAAATCGACACAATACGCCGAATCGATTGGAATTGAGAAAATTCTGTTCCTATTGTTACAAACATACAATTCATGGGGAGATCAAGAAA
>Vitis_acerifolia
ATGGCCAAGAGTAAAGATGCCCGAATAAGGGTTCTTTTGGAATGTACTAGTTG---TGTACGAGGCGGT------GTTAAT---------AAGGAATCAACA------GGCATTTCCAGATATATTACTGAAAAAAATCGACACAATACGCCCGGTCGATTGGAATTGCAAAAATTCTGTCCCTATTGTTATAAACATACGATTCATGGGGAGATAAAAAAA
>Viviania_marifolia
ATGGCCAAGGGTAAAGATATTCGAGTAACGGTTATTTTGGAATGTACCGGGTG---TGTTCGAAACGAGGTTAATGTTAAT---------AAGGAATCAAGA------GGCATTTCCAGATATATTACTCAAAAGAATCGACACAATACGCCTAGTCGATTGGAGTTGAGAAAGTTCTGTCCCTATTGTTACAAACATATGATTCATGGGGAGATAAAGAAA
