# Supplementary material for: ­Complete plastid genome sequences of two species of the Neotropical genus Brunellia (Brunelliaceae)
Source: PeerJ. 2020 Jan 28;8:e8392. doi: 10.7717/peerj.8392 (PMC6993752; doi:10.7717/peerj.8392)
Supplement: Supplemental Information 2 [file peerj-08-8392-s002.zip › Alignments/RPL36.fasta]

>Aquilaria_yunnanensis
AAAATAAGGGCTTCTGTTCGTAAAATTTGTCAAAAATGTCGGTTAATCCGCAGGAGGGGACGAATTTTTGTAATTTGTTCCAACCTGAGACATAAACAAAGACAAGGA
>Arabidopsis_thaliana
AAAATAAGGGCTTCCGTTCGTAAAATTTGTGAAAAGTGTCGACTAATCCGCAGGAGGGGACGAATTATAGTAATTTGTTCCAACCCGAGGCATAAACAAAGACAAGGA
>Arabis_alpina
AAAATAAGGGCTTCCGTTCGTAAAATTTGTGAAAAGTGTCGACTAATCCGTAGGAGGGGGCGAATTATAGTAATTTGTTCCAACCCGAGACATAAACAAAGACAAGGA
>Arachis_hypogaea
AAAATACGGGCCTCTGTTCGTAAAATTTGTGAAAAATGTAGATTGATCCGTAGACGAGGTAGAATTCTAGTAATTTGTTCCAATCCAAGACATAAACAAAGACAAGGA
>Averrhoa_carambola
AAAATAAGAGCCTCCGTTCGTAAAATTTGTGAAAAATGTCGACTGATCCGTAGACGGGGACGAATTATAGTAATTTGTTCCAACCCAAGACATAAACAAAGACAGGGA
>Brunellia_antioquensis
AAAATAAGGGCCTCTGTTCGTAAAATTTGCGAAAAATGTCGACTGATCCGTAGACGGGGACGAATTATAGTAATTTGTTCCAATCCAAGACATAAACAAAGACAAAGA
>Brunellia_trianae
AAAATAAGGGCCTCTGTTCGTAAAATTTGCGAAAAATGTCGACTGATCCGTAGACGGGGACGAATTATAGTAATTTGTTCCAATCCAAGACATAAACAAAGACAAAGA
>Bulnesia_arborea
AAAATAAGAGCTTCTGTTCGTAAAATTTGTGAAAAATGTCGACTGATCCGTAGAAGAGGACGAATTATAGTAATTTGTTCCAACCCAAAACATAAGCAAAGACAAGGA
>Carica_papaya
AAAATAAGAGCTTCTGTTCGTAAAATTTGTGAAAAGTGTCGACTAATCCGTAGGAGGGGACGAATTATAGTAATTTGTTCCAACCCGAGACATAAACAAAGACAAGGA
>Castanea_mollissima
AAAATAAGGGCCTCCATTCGTAAAATTTGTGAAAAATGTAGACTGATCCGTAGACGGGGACGAATTATAGTAATTTGTTCCAACCCGAGACATAAACAAAGACAAGGA
>Catha_edulis
AAAATAAGAGCCTCTGTTCGTAAAATTTGTGAAAAATGTCGACTGATCCGTAGAAGAGGACGAATTATGGTAATTTGTTCCAACCCTAGACATAAACAAAGACAGGGA
>Ceratopetalum_apetalum
AAAATAAGGGCCTCTGTTCGTAAAATTTGCGAAAAATGTCGACTGATCCGTAGACGGGGACGAATTATAGTAATTTGTTCCAACCCAAGACATAAACAAAGACAAGGA
>Citrus_sinensis
AAAATAAGGGCTTCAGTTCGTAAAATTTGTGAAAAATGTCGACTGATCCGCAGGAGGGGACGGATTATAGTAATTTGTTCCAACCCGAGACATAAACAAAGACAAGGA
>Cucumis_melo
AAAATAAGGGCCTCCATTCGGAAAATTTGTGAAAAATGTCGCCTGATCCGTAGGCGGAGACGAATTATGGTAATTTGTTCCAATCCGAGACATAAACAAAGACAAGGA
>Eucalyptus_grandis
AAAATAAGGGCCTCCGTTCGTAAAATTTGTGAAAAATGTCGACTGATCCGTAGAAGAGGACGAATTATAGTAATTTGTTCTAATCCGAGACATAAACAAAGACAAGGA
>Euonymus_japonicus
AAAATAAGAGCCTCTGTTCGTAAAATTTGTGAAAAATGTCGACTGATCCGTAGACGAGGACGAATTATGGTAATTTGTTCCAACCCTAGACATAAACAAAGACAGGGA
>Ficus_racemosa
AAAATAAGAGCCTCCGTCCGTAAAATTTGTGAAAAATGTCGACTGATCCGTAGGCGAGGACGAATTATAGTAATTTGTTCCAACCCAAAACATAAACAAAGACAAGGA
>Glycine_max
AAAATAAGAGCCTCCGTTCGTAAAATTTGTGAAAAATGTCGATTGATTCGAAGACGAGGGCGAATTATAGTAATTTGTTCCAATCCAAGACATAAACAAAGACAAGGA
>Gossypium_arboreum
AAAATAAGGGCTTCCGTTCGTAAAATTTGTGAAAAATGTCGCCTAATCCGTAGGAGGGGACGAATTATCGTAATTTGTTTTAACCCGAGACATAAACAAAGACAAGGA
>Heritiera_angustata
AAAATAAGGGCTTCCGTTCGTAAAATTTGTGAAAAATGTCGACTAATCCGTAGGAGGGGACGAATTATCGTAATTTGTTCCAACCCGAGACATAAACAAAGACAAGGA
>Heuchera_sanguinea
AAAATAAGGGCCTCTGTTCGTAAAATTTGTGAAAAATGTCGACTGATCCGTAGGCGGGGACGAATTATAGTAATCTGTTCCAACCCAAGACATAAACAAAGACAAGGA
>Jatropha_curcas
AAAATAAGAGCTTCTGTTCGTAAAATTTGTGAAAAATGTCGACTGATACGTAGACGGGGACGAATTATAGTAATTTGCTTCAACCCAAGACATAAACAAAGACAAGGA
>Larrea_tridentata
AAAATAAGAGCTTCCGTTCGTAAAATTTGTGAAAAATGTCGACTGATCCGTAGACGAGGACGAATTATAGTAATTTGTTCCAACCCAAAACATAAGCAAAGACAAGGA
>Liquidambar_styraciflua
AAAATAAGGGCTTCTGTTCGTAAAATTTGTGAAAAATGTCGACTGATCCGTAGGCGGGGACGAATTATAGTAATTTGTTCCAACCCGAGACATAAACAAAGACAAGGA
>Manihot_esculenta
AAAATAAGAGCTTCTGTTCGTAAAATTTGTGAAAAATGTCGACTGATACGTAGACGGGGGCGAATTATAGTAATTTGCTTCAACCCGAGACATAAACAAAGACAAGGA
>Morus_indica
AAAATAAGGGCCTCCGTCCGTAAAATTTGTGAAAAATGTCGACTGATCCGTAGGCGAGGACGAATTATAGTAATTTGTTCCAACCCAAGACATAAACAAAGACAAGGA
>Oenothera_parviflora
AAAATACGGGCATCCGTTCGTAAAATTTGTACAAAATGTCGACTGATCCGTAGGAGAGGACGAATTATAGTAATTTGTTCCAATCCGAGACATAAACAAAGACAAGGC
>Oxalis_latifolia
AAAATAAGGGCCTCCGTTCGTAAAATTTGTGAAAAATGTCGACTGATCCGTCGACGGGGACGAATTATAGTAATTTGTTCCAACCCAAGACATAAACAAAGACAAGGA
>Parnassia_brevistyla
AAAATAAGAGCCTCTGTTCGTAAAATTTGTGAAAAATGTCGACTGATCCGTAGACGAGGACGAATTATGGTAATTTGTTCTAACCCTAAACATAAACAAAGACAAGGC
>Passiflora_biflora
AAAAAAAGGCCCTGCGCTCGTAGAATTTGTGGAAGATGTCGAATAGTACGTAGAAAGGGACGAATTCGAGTAGTTTGCCCTAACCTGAGACATAAACAAAGACAAGGA
>Pelargonium_quercifolium
AAATTAAAAGTCTCTGTTCGTAAAATTTGTACAAGGTGTCGGCTGATCCGTAGGAAAGGGCGAATTAGAGTCATTTGTTCCAATCCACGACATAAACAAAGACAGCGA
>Pentactina_rupicola
AAAATAAGGGCCTCTGTTCGTAAAATTTGTGAAAAATGTCGATTGATCCGTAGGCGGGGACGAATTATAGTAATTTGTTTCAACCCGAGACATAAACAAAGACAAGGA
>Populus_alba
AAGATAAGGGCTTCCGCTCGTAAAATTTGTGAAAAATGTCGACTAATACGTCGACGGGGACGAATTCTAATAATTTGCTCCAACCCGAGACATAAACAAAGACAAGGA
>Prunus_persica
AAAATAAGGGCCTCTGTTCGTAAAATTTGTGAAAAATGTCGATTGATCCGTAGGCGGGGACGAATTATAGTAATTTGTTCCAACCCGAGACATAAACAAAGACAAGGC
>Quercus_nigra
AAAATAAGGGCCTCCATTCGTAAAATTTGTGAAAAATGTAGACTGATCCGTAGACAGGGACGAATTATAGTAATTTGTTCCAACCCGAGACATAAACAAAGACAAGGA
>Ricinus_communis
AAAATAAGAGCTTCTGTTCGTAAAATTTGTGAAAAATGTCGACTGATACGTAGACGGGGGCGAATTATAGTAATTTGCTTTAACCCGAGACATAAACAAAGACAAGGA
>Salix_babylonica
AAAATAAGGGCTTCTGTTCGTAAAATTTGTGAAAAATGTCGACTAATACGTCGACGGGGACGAATTATAATAATTTGCTCCAACCCGAGACATAAACAAAGACAAGGA
>Sloanea_australis
AAAATAAGGGCCTCTGTTCGTAAAATTTGCGAAAACTGTCGACTGATCCGTAGACGGGGACGAATTATAGTAATTTGTTCCAACCCAAGACATAAACAAAGACAAGGA
>Spondias_tuberosa
AAAATAAGGGCCTCCGTTCGTAAAATTTGTGAAAAATGTCGACTGATCCGTAGGAGGGGACGAATTATAGTAATTTGTTCCAACCCGAGACATAAACAAAGACAAGGA
>Staphylea_colchica
AAAATAAGGGCCTCCGTTCGTAAAATTTGTGAAAAATGTCGACTGATCCGTAGGAGAGGCCGAATTATAGTAATTTGTGCCAATCCGAGACATAAACAAAGACAAGGA
>Tetraena_mongolica
AAAATAAGAGCTTCCGTTCGTAAAATTTGTGAAAAATGTAGACTAATCCGTAGGCGAGGCCGGATTATAGTAATTTGTTCGAACCCAAAACATAAGCAAAGACAGGGA
>Vitis_acerifolia
AAAATAAGGGCTTCTGTTCGTAAAATTTGCGAAAAATGTCGACTGATCCGTAGACGGGGACGAATTATAGTAATTTGTCCCAACCCGAGACATAAACAAAGACAAGGA
>Viviania_marifolia
AAAATAAGAGCCTCTGTGCGTAAAATTTGTCAAAAATGTCGACTGCTCCGGAGGAGAGGACGAATTATAGTAATTTGTTCCAACCCGAGACATAAGCAAAGACAGGGA
