# Supplementary material for: ­Complete plastid genome sequences of two species of the Neotropical genus Brunellia (Brunelliaceae)
Source: PeerJ. 2020 Jan 28;8:e8392. doi: 10.7717/peerj.8392 (PMC6993752; doi:10.7717/peerj.8392)
Supplement: Supplemental Information 2 [file peerj-08-8392-s002.zip › Alignments/RPOA.fasta]

>Aquilaria_yunnanensis
ATGGTTCGAGAGAAAGTAAAAATA------TATACTCGGACACTGCAGTGGAAGTGTGTTGAATCAAGAATAGATAGTAAACGTCTTTATTATGGACGCTTTATTCTATCTCCACTTCGGAAAGGCCAAGCCGACACAATAGGCATTGCGATGCGAAGAGCTTTGCTTGGAGAAATAGAAGGAACATGTATCACACGCGCAAAATCTGAGAAAATACCACATGAATATTCTACCATAGCGGGTATTCAAGAATCAGTATATGAAATTTTCATGAATTTGAAAGAAATTGTATTGAGAAGTAATCTGTATGGAACTCGTAAGGCGTTTATTTGTGTCAAGGGTCCTGGAGATGTAACTGCTCAAGACATCATCTTACCACCTTCTGTGGAAATCATTGATAATACACAACATATAGCTAGCCTAACAGAACCAATTGATTTGTGTATTGAATTACAAATTGAGAGGAATAGAGGATACGGTATAAAAACGC---CAAATAACTTTC------ACGACGGAAGTTATCCTATAGATGATGTTGTATTCATGCCTGTTCGAAATGTGAATTATAGTATTCATTCTTATGGG------------AATAGTAATAAAAAACAAGAAATACTCTTTCTCGAAATATGGACAAATGGAAGTTTAACTCCTAAAGAAGCACTTCACGAAGCCTCCCGGAATTTGATTGATTTATTTATTCCTTTTCTACAGGCGGAAGAAGAAAATTCACATTTA------CAGAACGGTCAATACAAGGTTACTTTACCTT---------TTTTTCCTTTTCATGATAAATTAACTAAACTAAGAAAAAAGAAAAAAGAAATAGCATTGAAATCTTTTTTTATTGACCAATCAGAATTGCCTCCCAGGATCTATAATTGTCTTAAAACGTCCAATATACATACATTATTCGACCTTTTGAATAAGAGCCAGGACGACCTTATGAAAATT---GAACATTTTCGCAGAGAAGATGTAAAACAGATATTCGACATTCTAGAAAAG
>Arabidopsis_thaliana
ATGGTTCGAGAGAAAGTCAAAGTA------TCTACTCGGACACTACAGTGGAAGTGTGTTGAATCAAAAAGAGACAGTAAGCGTCTTTATTATGGACGCTTTATTCTGTCTCCACTTATGAAAGGCCAAGCCGACACAATAGGCATTGCGATGCGAAGAGCTTTACTTGGCGAAATAGAAGGAACATGTATTACACGTGCAAAATCTGAGAACATACCACATGACTATTCTAACATAGCAGGTATTCAAGAATCAGTACATGAAATTTTAATGAATTTGAACGAGATTGTATTAAGAAGTAATCTATATGGAACGCGCAACGCGCTTATTTGTGTCCAAGGTCCTGGATATATAACTGCTCGAGACATTATTTTACCGCCCGCTGTGGAAATCATTGATAATACACAGCATATAGCTACCTTAACAGAACCAATAGATTTGTGTATTGAATTAAAAATTGAGAGGAATCGCGGATATAGTCTAAAAATGT---CAAATAACTTTG------AAGACAGAAGTTATCCTATCG---ATGCTGTATTCATGCCTGTTGAAAATGCCAATCATAGTATTCATTCTTATGGG------------AATGGGAATGAAAAACAAGAGATTCTTTTTCTAGAAATATGGACAAATGGAAGTTTAACTCCTAAAGAAGCACTTCATCAAGCCTCCCGGAATTTGATTAATTTATTTATTCCTTTTCTACATGTAGAAGAAGAAACGTTCTATTTA------GAGAACAATCAACATCAAGTTACTTTACCCT---------TTTTTCCTTTTCATAATCGATTAGTTAACCTAAGAAAAAAAAAAAAAGAACTAGCCTTTCAATATATTTTTATTGACCAATTAGAATTGCCTCCCAGAATCTACAATTGTCTCAAAAAATCCAATATACATACATTATTGGACCTTTTGAATAACAGTCAAGAAGACCTTATCAAAATT---GAACATTTTCACGTAGAAGATGTAAAAAAGATATTAGACATTCTAGAAAAA
>Arabis_alpina
ATGGTTCGAGAGAAAGTCAAAGTA------TCTACTCGGACACTACAGTGGAGGTGTGTTGAATCAAGAAGAGACAGTAAGCGTCTTTATTATGGACGCTTTATTTTGTCTCCACTTATGAAAGGTCAAGCCGACACAATAGGCATTGCGATGCGAAGAGCTTTACTTGGCGAAATAGAAGGAACATGTATTACACGTGCAAAATCTGAGAACATACCACATGACTATTCTAATATAGTAGGTATTCAAGAATCAGTACATGAAATTTTAATGAATTTGAACGAGATTGTATTAAGAAGTAATTTATATGGAACGCGCAACGCACTTATTTGTGTGCAAGGTCCCGGATATATAACTGCTCGCGACATAATTTTACCGCCCTCTGTGGAAATTATTGATAATACACAGCATATAGCTACCTTAACGGAATCAATAGATTTGTGTATTGGATTAAAAATCGAGAGGAATCGCGGATATAGTCTAAAAATGT---CAAATAACTTTG------AAGACCGAAGTTATCCTATAG---ATGCTGTATTCATGCCTGTTCAAAACGCGAATCATAGTATTCATTCTTATGGG------------AATGGGAATGAAAAACAAGAGATTCTTTTTCTAGAAATATGGACAAATGGAAGTTTAACTCCTAAAGAAGCACTTCACGAAGCCTCCCAGAATTTGATTAATTTATTCATTCCTTTTCTACATGTAGAAGAAGAAACCTTCTATTTA------GAGAACAGTCAACATCAAGTTACTTTCCCCC---------TTTTTCCTTTTCATAATAGATTAGTTAACCTAAGAAAAAAAAAAAAAGAACTAGCATTTCAATATATTTTTATTGACCAATTAGAATTGCCTCCCCGAATCTATAATTGTCTCAAAAAGTCCAATATACATACATTATTGGACCTTTTGAATCACAATCAAGAAGACCTTATCAAAATT---GAACATTTTCACATAGAAGATGTAAAAAAGATATTAGACATTCTAGAAAAA
>Arachis_hypogaea
ATGGTTCGAGAGAAAATTAGAGTA------TCTACTCGAACACTACAGTGGAAGTGTGTTGAATCAAGAGTAGACAGTAAGCGCCTTTATTATGGACGCTTTATTCTGTCTCCACTTATGAAAGGCCAAGCTGATACAATAGGCATTGCGATGCGAAGAGTTTTGCTTGGAGAAATAGAGGGAACATGTATCACACGTGCAAAATCTGAGAAAATACCACATGAATATTCGACCATAGTAGGTATTCAAGAATCAGTACATGAAATTTTAATGAATTTGAAAGAAATAGTATTGAGAAGTAATCTGTATGGGACTCGAGACGCATCTATTTGTATCAACGGTCCCGGATATGTAACCGCTCAAGACATCATTTTACCACCTTCTGTGGAAATTGTTGATAATACGCAACATATAGCTAACCTAATAGAACCCATTAATTTGTGTATTAGATTACAAATCGAGAGGAATCGCGGATATTGTATAAAAAGAC---TAAAAAACTTTC------AAGACGGAAGTTATCCTATAG---ATGCAGTATTCATGCCTGTTCGAAACGCAAATCATAGTATTCATTCTTATGTG------------AATGGGAATGAAAAACAAGAAATACTCTTTCTCGAAATATGGACAAATGGGAGTTTAACTCCTAAAGAAGCGCTTTATGAAGCCTCCCGTAATTTGATTGACCTATTTATTCCTTTTTTACATGCGGGAGCAGAAAACTTGAAATTA------GAAAAAAATCAACACAAAGTTACTTTACCCG---------GTTTCACTTTTCATGATACATTGGCTAAACTAAGAAAAAACAAAAAAGAGATAGAATTAAAATCTTTTTTTATTGACCAATTAGAATTGCCTCCCAGGATCTATAATTGTCTCAAAAGGTCCAATATACATACATTATTGGACCTTTTTAATACCAGTCACGAAAACCTTATGAAAATA---GAAGATTTTCGGATAGAAGATGTAAAACATATCTTGGACATTTTAGAAATT
>Averrhoa_carambola
ATGGTTCGAGAGAAAGTAACTGTATCTACTTCTACTCGGACACTACAGTGGAAGTGTGTTGAATCAAGAGCAGACGGTAAGCGTCTTTATTATGGGCGTTTTATTCTGTCTCCACTTATGAAAGGTCAAGCCGACACAATAGGCATTGCGATACGAAGAGCTTTGCTTGGAGAAATAGAAGGAACATGCATCACACGTGCAAAATCTGAGAAAATACCACATGAATATTCTACCCTAGTAGGTATTCAAGAATCAGTCCATGAAATTTTAATGAATTTGAAAGAAATTGTATTGAGAAGCAATTTGTATGGAACTCATGACGCGTCTATTTGTGTCAAAGGTCCTGGCTATGTAACTGCTCAAGACATCATCTTGCCTCCTTCTGTGGAAATCATTGATAATACACAGCATATAGCTAGCCTAACAGAACCAATTGATTTGTGTATTGGATTACAAATCGAGAGGAATCGCGGATATTCTATAAAAACGC---CAAAAAACTTTC------AAGACGGAAGTTATCCTATAG---ATGCTGTATTCATGCCTGTTCGAAATGCAAATCATAGTATTCATTCTTATGGA------------AATGGGAATGAAAAACTAGAGATACTTTTTCTTGAAATATGGACAAATGGAAGCTTAACTCCTAAAGAAGCACTTCATGAAGCCTCCCGGAGTTTGATTGATTTATTTATTCCTTTTCTACATGCGGAAGAAGAAAACTCACATTTC------GAAACCAAACAACACAAAGTTACTTTACCTCTTTTTACTTTTTTGACTTTTCATGATAGAGTGGCTAAACTAAGAAAAAATCAAAAAAAAATACCATTGAAATATATTTTTATTGACCAATTAGAATTGACCCCTAGGATCTATAATTGCCTCAAAAGGTCCAATATACATACATTATTTGACCTTTTGAATAATAGTCAAGAAGACCTTATAAACATT---GACCATTTTCGCATAGAAGACGTAAAACATATATTGGGCATTCTAGAAAAT
>Brunellia_antioquensis
ATGATTCGAGAGAAAATAACAGTATCTACTTCGACTCGGACACTACAGTGGAAGTGTGTTGAATCAAGAGCAGACGATAAGTGCCTTTATTATGGGCGCTTTATTCTGTCTCCACTTATGAAAGGTCAAGCCGACACAATAGGCATTGCGATGCGAAGAGTTTTGCTTGGAGAAATAGAAGGAACATGTATCACACGTGCAAAATCTGAGAAAATACCACATGAATATTCTACCATAGTAGGTATTCAAGAATCAGTACATGAAATTTTAATGAATTTGAAAGAAATTGTATTGAGAAGCAATTTGTATGGAACTCATGACGCGTCTATTTGTGTCAAAGGTCCTGGATATGTAACTGCTCAAGACATTATCTTGCCCCTTTCTATGGAAATCATTGATAATACACAGCATATAGCTAGTCTAACGGAACCAATCGACTTGTGTATTGAATTACAAATCGAGAGGAATCGCGGATATCGTATAAAAATGC---CAAATAACTTTC------AAGACGGAAGTTATCCTATAG---ATGCTGTATTCATGCCTGTTCGAAATGCGAATCATAGTATTCATTCTTATGGAAATGGGAATGGGAATGGGAATGAAAAACAAGAGATACTTTTTCTCGAAATATGGACAAATGGAAGCTTAACTCCTAAAGAAGCACTTCATGAAGCCTCCCGGAGTTTGATTGATTTATTTATTCCTTTTCTACATGTGGAAGAAGAAAACTCACATTTA------GAAAACAATCAACACAAGGTTACTTTACCCCTTTTTACTTTTTTTACTTTTCATGATAGATTGGCTAAACTAAGAAAAAATAAAAAAGAAATAGCATTGAAATATATTTTTATTGACCAATTAGAACTTACCCCTAGGATCTATAATTGCCTCAAAGGGTCCAATATACATACATTATTGGACCTTTTGAATAATAGTCAAGAAGATCTTATGAAAATT---GAACATTTTCGCATCGAAGATGTAAAACATATATTGGGCATTCTAGAAATA
>Brunellia_trianae
ATGATTCGAGAGAAAATAACAGTATCTACTTCGACTCGGACACTACAGTGGAAGTGTGTTGAATCAAGAGCAGACGATAAGTGCCTTTATTATGGGCGCTTTATTCTGTCTCCACTTATGAAAGGTCAAGCCGACACAATAGGCATTGCGATGCGAAGAGTTTTGCTTGGAGAAATAGAAGGAACATGTATCACACGTGCAAAATCTGAGAAAATACCACATGAATATTCTACCATAGTAGGTATTCAAGAATCAGTACATGAAATTTTAATGAATTTGAAAGAAATTGTATTGAGAAGCAATTTGTATGGAACTCATGACGCGTCTATTTGTGTCAAAGGTCCTGGATATGTAACTGCTCAAGACATTATCTTGCCCCTTTCTATGGAAATCATTGATAATACACAGCATATAGCTAGTCTAACGGAACCAATCGACTTGTGTATTGAATTACAAATCGAGAGGAATCGCGGATATCGTATAAAAATGC---CAAATAACTTTC------AAGACGGAAGTTATCCTATAG---ATGCTGTATTCATGCCTGTTCGAAATGCGAATCATAGTATTCATTCTTATGGAAATGGGAATGGGAATGGGAATGAAAAACAAGAGATACTTTTTCTCGAAATATGGACAAATGGAAGCTTAACTCCTAAAGAAGCACTTCATGAAGCCTCCCGGAGTTTGATTGATTTATTTATTCCTTTTCTACATGTGGAAGAAGAAAACTCACATTTA------GAAAACAATCAACACAAGGTTACTTTACCCCTTTTTACTTTTTTTACTTTTCATGATAGATTGGCTAAACTAAGAAAAAATAAAAAAGAAATAGCATTGAAATATATTTTTATTGACCAATTAGAACTTACCCCTAGGATCTATAATTGCCTCAAAGGGTCCAATATACATACATTATTGGACCTTTTGAATAATAGTCAAGAAGATCTTATGAAAATT---GAACATTTTCACATCGAAGATGTAAAACATATATTGGGCATTCTAGAAATA
>Bulnesia_arborea
ATGGTTCGAGAGAAAATAGAAGTA------TCTACTCGGACACTCCAATGGAAGTGTGTGGAATCAAGAGCAGACAGTAAGCGTCTTTATTATGGGCGCTTTCTTCTTTCACCACTGAAGAAAGGTCAAGCTGATACAATAGGCATTGCAATGCGACGAGTTTTGCTTGGAGAAATAGAAGGAACAAGTATAACAAGTGCAAAATCTGAGAACATACCACATGAATATTCTAGCATAGTAGGTGTTGAAGAATCAGTACATGAAATTTTAATGAATTTAAAAGAAATTGTATTGAGAAGTCATCTTTATGGAATTTGCGACGCGTCTATTTGTGTCAAAGGTCCTGGATGTGTAACGGCCCAAGACATCATTTTACCATCTTATGTGGAAATCGTTGATAACACACAACATATAGCGAACTTAACAGAACCCATTGATTTTTGTATTAGATTACAAATAGAAAGGAATCGGGGATATCGTATAAAAACGC---CAAATCAATTTC------AAGAGGGAATTTATCCTATAG---ATGCTGTATTCATGCCTGTTAGAAATGCAAACCATAGTATTCATTCTTATGGT------------AATGGTAGTGAAACACAAGAGATACTCTTTCTTGAAATATGGACAAATGGAAGTTTAACTCCTAAAGAAGCACTTCATGAAGCCTCCCGCAATTTGATTGATTTATTTATTCCCTTTCTACATGCGGAAGAAGAAAACTTACATTTA------GAAAACAATCAAAACAAGTATACTTTACCCC---------TTTTTTCTTTTCATGATCAATTCAATCAAATAAAAAAAAATCAAAAAGAAATAGAATTCAAATCTATTTTTATTGACCAATTAGAATTGACTCCAAAGATATATAATTGTCTCAAAAGGTCTAATATACATACATTATTTGATCTTTTGAATAATCGTAAAGAAGACCTGATGAGAATT---GAACATTTTCGCATAGAAGACATAAATCATATATTTCACATTTTAGAAAAG
>Carica_papaya
ATGGTTCGAGAGAAAGTAAAAGTA------TCTACTCGGACACTACAGTGGAAGTGTGTTGAATCAAGAACAGACAGTAAGCGTCTTTATTATGGACGTTTTATTCTGTCTCCACTTATGAAAGGTCAAGCCGACACAATAGGCATTGCGATGCGAAGAGCTTTGCTTGGAGAAATAGAAGGAACATGTATTACACGTGCAAAATCTGAGAAAATACCACATGAATATTCTACCATAGTAGGTATTCAAGAATCAGTACATGAAATTTTAATGAATTTGAAAGAGATTGTATTAAGAAGTAATCTGTATGGAACTCGCGACGCCTTTATTTGTGTCAAAGGTCCCGGATATGTAACTGCTCAAGACATCGTTTTACCGCCCTCTGTGGAAATCGTTGATAATACACAGCATATAGCTAGCCTAACGGAGCCAATTGATTTGCGTATTGGATTACAAATCGAGAGAAATCGAGGATATGGTATAAAAACGC---CAAATAACTTTC------AAGACGGAAGTTATCCTATCG---ATGCTGTATTCATGCCTGTTCAAAATGCGAATCATAGTATTCATTCTTATGGG------------ACTGGGAATGAAAAACAAGAGATACTTTTTCTAGAAATCTGGACAAATGGAAGTTTAACTCCTAAAGAAGCACTTCACGAAGCCTCCCGAAATTTGATTAATTTATTTATTCCTTTTCTACATGCGGAAGAAGAAAAGTTCTATTTA------GAGAACAATCAACACAAGGTTACTTTACCCT---------TTTTTCCTTTTCATGATAGATTGGCTAAACTAAGAAAAAAGAAAACAGAAATAGCATTTCAATATATTTTTATTGACCAATTAGAATTGCCTCCCAGAATCTATAATTGTCTCAAAAAGTCCAATATACATACATTATTGGACCTTTTAAATAACAGTCAAGAAGACCTTATGAAAATT---GAACATTTTCGCACAGAAGATGTAAAACAGATATTAAGCATTCTAGAAAAG
>Castanea_mollissima
ATGGTTCGAGAGAAAGTAATAGTA------TCGACTCGGACACTGCAGTGGAAGTGTGTTGAATCAAGAGGAGATAGTAATAGTCTCTATTATGGACGTTTCATTCTGTCTCCACTTATGAAAGGTCAAGCCGATACAATAGGCATTGCGGTGCGAAGAGCTTTGCTCGGAGAAATAGAAGGAACATGTATCACACGCGCAAAATCTGAGAAAATACCACATGAATATTCTACCATAATAGGTATTCAAGAATCAGTACATGAAATTTTAATGAATTTGAAAGAAATTGTATTGAGAAGTAATCTGTATGGAATTAGTGGTGCGTCCATTTGTGTCAAGGGTCCCCGATATGTAACTGCTCAAGATATCATCTTACCACCTTCTGTGCAAATTGTTGATAATACACAGCATATAGCTAACCTAACGGAACCAATTAATTTGTATATTGAATTACAAATCGAAAGGGATCGCGGATATCGTATAAAAACAA---CAAATAACTCTC------AAGACGGAAGTTATCCTATCG---ACGCTGTATTCATGCCTGTTCGAAATGCAAACCATAGTATTCATTCTTATGTA------------AATGGGAATGAAAAACAAGAGATACTTTTTCTCGAAATATGGACAAATGGAAGTTTAACTCCTAAAGAAGCACTTCATGAAGCCTCACGTAATTTGATTGAGTTATTTATTCCTTTTTTACATGCGGAAGAAGAAAAATTACATTTA------GAAAATAATCAACAAAAAGTTACTTTACCCT---------TTTTTACTTGTCATGATAGATTGGCTAAACTAAATAAAAATTCAACAGAAATAACATTGAAATCCATTTTTATAGACCAATCAGAATTGCCCCCTAGAATTTATAATTGCCTCAAAGGGTCCAATATACATACCCTCTTGGACCTTTTAAATAACAGTCAAACCGACTTTATGAAAATG---AAACATTTTCGCAGAGAAGACATAAAACATATATTGGACATTCTCGAAATA
>Catha_edulis
ATGGTTCGAGAGAAAGTAAAAGTA------TCTACTCGAACACTACAGTGGAAGTGTGTTGAATCAAGAACAGACAGTAAGCGTCTTTTTTATGGACGCTTTATTCTGTCTCCACTTATGAAAGGTCAAGCCGACACAATAGGGATTGCAATGCGAAGAGCTTTGCTTGGAGAAATAGAAGGAACATCTATCACACGTGCAAAATCTGAAAAAATACCACACGAATATTCTACCATAGTGGGTATTCAAGAAACGGTACATGAACTTTTAATGAATTTGAAAGAAATTGTATTGAGAGGAAATTTGTATGGAATTCAAAACGGGTCTATTTGTATCAAGGGTCCGGGATATGTAACTGCTCAAGACCTCGTCTTACCCCCTTCTGTCGAAATCGTTGATAATACACAACATATAGCTATACTAACAGAACCAATTCATTTTTGTATTGAATTACAAATCGAGAGACATCGAGGATATCATATAAAAACAC---CCAATAACTTTC------AAGATGGAAGTTTTCCTATCG---ATGCTGTATTCATACCTGTTCAAAATACAAATTATAGTATTCAGTCTTATAGA------------AATGGGAGTGAAAAAGAAGAGATACTTTTTCTCGAAATATGGACAAATGGAAGTTTAACTCCTAAAGAAGCACTTCGTGAAGCCTCTCGGAATTTGATTGATTTATTCATTCCTTTTCTAAATGCGGAAGAAGAAAACTTACATTTA------GAAAACGACTGGTACAAGGTTACTTTACCCC---------TTTTTACCTTTCATGATAGATTGACTAAACTAAAGAAAAATCAAAAAGAAATGGCATTGAAATATATTTTTATTGATCAATTAGAATTGACTCCTAGGACCTATAATTGCCTCAAAAGGTCTAATATACATACATTATTTGACCTTTTAAATAAGAGTCACGAATACCTTATGAAAATG---AAACATTTTCACATTGAAGACGTGAAACATATATTGAACATTCTAGAAAAA
>Ceratopetalum_apetalum
ATGGTTCGAGAGAAAGTAACAGTATCTACTTCTACTCGGACACTACAGTGGAAGTGTGTTGAATCAAGAGCAGACGGTAAGCGCCTTTATTATGGGCGTTTTATTCTGTCTCCACTTATGAAAGGTCAAGCCGACACAATAGGCATTGCGATGCGAAGAGCTTTGCTTGGAGAAATAGAAGGAACATGTATCACACGTGCAAAATCTGAGAAAATACCACATGAATATTCTACCATAGTGGGTATTCAAGAATCAGTACATGAAATTTTAATGAATTTGAAAGAAATTATATTGAGAAGCAATTTGTATGGAACTCATGACGCGTCTATTTGTGTCAAAGGTCCTGGATATGTAACTGCTCAAGACATCGTCTTGCCCCCTTCTGTGGAAATCATTGATACTACACAGCATATAGCTAGCTTAACGAAACCAATCGATTTGTGTATTGAATTAAAAATCGAAAGGAATCGCGGATATCATATAAAAACGC---CAAATAACTTTC------AAGACGGAAGTTATCCTATAG---ATGCTGTATTCATGCCTGTTCGAAATGCGAATCATAGTATTCATTCTTATGGA------------AATGGGAATGAAAAACAAGAGATACTTTTTCTCGAAATATGGACAAACGGAAGTTTAACTCCTAAAGAAGCACTTCATGAAGCCTCTCGGAGTTTGATTGATTTATTTATTCCTTTTCTACATGCGGAAGAAGAAAACTTCCATTTA------GAAAACAATCAACACAAGGTTACTTTCCCCCTTTTTACTTTTTTTACTTTTCATGATAGATTGGCTAAACTAAGAAAAACTAAAAAAGAAATAGCATTGAAATATATTTTTATTGACCAATTAGAATTTACCCCTAGGATCTATAATTGCCTCAAAAGGTCCAATATACATACATTATTGGACCTTTTGAATAATAGTCAAGAAGACCTTATGAAAATT---GAACATTTTCGCATAGAAGATGTAAAACATATATTGGGCATTCTAGAAATA
>Citrus_sinensis
ATGGTTCGAGAGAAAGTAAAAGTA------TCTACTCGGACACTACAGTGGAAGTGTGTTGAATCAAGAGCAGACAGTAAGCGTCTTTATTATGGGCGCTTTATTTTGTCTCCACTTATGAAAGGTCAAGCCGACACAATAGGCATTGCGATGCGAAGAGTTTTGCTTGGAGAAATAGAAGGAACATGTATTACACGCGCAAAATCTGAAAAAATTCCACACGAATATTCTACCATAGTGGGTATTCAAGAATCGGTACATGAAATTTTAATGAATTTGAAAGATATTGTATTGAGAAGTAATCTTTATGGAACTTGTGACGCGCTTATTTGTGTCAAAGGCCCGGGATATGTAACTGCTCAAGACATCCTCTTGCCGCCTTCTGTGGAAATCGTTGATAATACGCAGCACATAGCTAGCCTAACAGAACCAATTGATTTGTCTATTGGATTACAAATCGAGAGGAGTCGAGGATATAATATAAAAACGC---CAAATACCTTTC------AAGACGGAAATTATCCTATCG---ATGCTGTATTCATGCCTGTTCGAAATGCGAATCATAGTATTCAGTCTTATGGG------------AATGGCAATGAAAAACAAGAGATCCTTTTTCTAGAAATATGGACAAACGGAAGTTTAACTCCTAAAGAAGCACTTCATGAAGCCTCCCGGAGTTTGATTGATTTATTTATTCCCTTTCTCCAGGCAGAAGACGAAAACTTACCTTTA------GAGAACAATCAATACAAGGTTACTTTACCCT---------TTTTTACTTTTCATGATAGATTGGCTAAACTAACGAAAAAGAAAAAAGAAATCGCATTGAAATCGATTTTTATTGACCAATCAGAAATGTCTCCCAGGATCTATAATTGTCTCAAAAAGTCCAATATACATACATTATTCGACCTTTTGAATACGCGTCAAGAAGACCTTATGAAAATT---GAACACTTTCGCATAGAGGATGTAAAGCAGATAATGAGTATTCTAGAAAAG
>Cucumis_melo
ATGGTTCGAGAGAAAATCAGAGTA------TCGACTCGGACACTAAAGTGGAAGTGTGTTGAATCAAGAGCAGACAGTAAGCGTCTTTATTATGGACGCTTTATTCTGTCTCCACTTATGAAGGGACAAGGGGATACTATAGGCATTGCGATGCGAAAAGCTTTGCTTGGAGAAATAGAGGGAACATGTATCACACGTGCAAAATCTGAAAAAATCCCACATGAATACTCTACCATAGTCGGTATTCAAGAATCAGTACATGAAATTTTAATGAATTTGAAAGAAATTGTATTGAGAAGTAATCTGTATGGAACTCGTGATGCGTCTATTTGTGTCAAGGGTCCTGGATGCGTAACTGCTCAAGACATCATCTTACCACCTTCGGTGGAAATCGTTGATAATACACAGCATATAGCTAACCTAACGGAACCAATTAATTTTTGTATTGAATTAAAGATCGAGAGGAATCGCGGATATCATATACAAACGC---CAAATAATTTTC------AAGACGCAAGTTATCCTATGG---ATGCTATATTCATGCCTGTTCGAAATGTTAATCATAGTATTCATTCTTATGTA------------AATGGGAATGAAAAACAAGAGATACTTTTTCTCGAAATATGGACCAATGGAAGTTTAACTCCTAAAGAAGCACTTCATGAAGCCTCTCGGAATTTGATTGATTTATTTATTCCTTTTTTACATGCGGAAGAAGAAAAAGAAAACTTCCATTTTAAAAATAATAAACAAAAAGTTACTTTACCCC---------TTTTTACTTTTCATGAGAAATTGGCGAAACTAAGAAAAAAGAAAAAAGAAAGAGCATTAAAATATATTTTTATTGACCAATCAGAATTGCCTCCTAGGATCTATAATTGCCTCAAAAGGTGCAATATACATACATTATTTGACCTTTTGAATAATAGTCCAGACGAACTTATGAAAATC---AAACATTTTCGCATAGAAGACGTAAAACATATATTAGACATTCTCGAAATG
>Eucalyptus_grandis
ATGGTTCGAGAGAAAGTAAGAGTA------TCTACTCGGACACTACAGTGGAAGTGTGTTGAATCAAGAGCAGACAGTAAGCGTCTTTATTATGGACGCTTTATTCTATCTCCCCTTATGAAAGGGCAAGCCGATACAATAGGTATTGCGATGCGAAGAGCTTTGCTTGGTGAAATAGAAGGAACATGTATCACCCGTGCAAAATTTGAAAAAATACCACATGAATATTCTACCATAGTAGGTATTCAAGAATCAGTACATGAAATTTTAATGAATTTGAAAGAAATTGTATTGAGAAGTAATCTATATGGAACTCGCAACGCGTCTATTTGTGTCAAGGGTCCTGGATGTGTAACTGCTCAAGACATCATCTTACCAACTTCTGTGGAAATCGTTGATAACACACAGTATATAGCTAATCTAACGGAACCCATTAATTTGTGTATTGGATTACAAATCGAGAGGAATCGCGGATATCATATAAAAACAC---CAAAAAACTTTC------AAGATGGAAGTTATCCTATAG---ATGCTGTATTCATGCCTGTTCGAAATGCGAATCATAGTATTCATTCTTATGGG------------AATGGAAATGAAAAACAAGAGATACTTTTTCTCGAAATATGGACAAACGGAAGTTTAACTCCTAAAGAAGCACTTCATGAAGCCTCCCGGAATTTAATTGATTTATTTATTCCTTTTCTACATGCAGAAGAAGAAAACTTACATTTA------GAGAACAATCAGTACAAGGTTACTTTACCCT---------TTTTTACTTTTCATGATAGGTTGGCTAAGCTAAGGAAAACGAAAAAAGAAATAGCATTGAAATCCATTTTTATTGACCAATTCGAATTGCCTCCCAGGACCTATAATTGCCTCAAAAGGTACAATATACATACATTATTTGACCTTTTGAATAAGAGTCAAGAAGACCTTATGAAAATG---GAATATTTTCGCATAGAAGATGTAAAACAGATATTGGACAGTCTAGAAATA
>Euonymus_japonicus
ATGGTTCGAGAGAAAGTCAAAGTA------TCTACTCGAACACTACAGTGGAAGTGTGTTGAATCGAGAACAGACAGTAAGCGTCTTTTTTATGGACGCTTTATTCTGTCTCCACTTATGAAAGGTCAAGCCGACACAATAGGGATTGCAATGCGAAGAGCTTTGCTTGGAGAAATAGAAGGAACATCTATCACACGTGCAAAATCTGAAAAAATACCACACGAATATTCTACCATAGTGGGTATTCAAGAAACGGTACATGAACTTTTAATGAATTTGAAAGAAATTGTATTGAGAGGAAATTTGTATGGAATTCAAAACGGGTCGATTTGTATCAAGGGTCCGGGATATGTAACTGCTCAAGACCTCGTCTTACCCCCTTCTGTCGAAATCGTTGATAATACACAACATATAGCTATACTAACAGAACCGATTTATTTTTGTATTGAATTACAAATCGAGAGACATCGAGGATATCATATAAAAACAC---CCAATAACTTTC------AAGAAGGAAGTTTTCCTATCG---ATGCTGTATTCATGCCTGTTCGAAATACAAATTATAGTATTCAGTCTTATAGA------------AATGGGAGTGAAAAAGAAGAGATACTTTTTCTCGAAATATGGACAAATGGAAGTTTAACTCCTAAAGAAGCACTTCATGAAGCCTCTCGGAATTTGATTGATTTATTCATTCCTTTTCTACATGCGGAAGAAGAAAACTTACATTTA------GAAAACGACTGGTACAAGGTTACTTTACCCC---------TTTTTACCTTTCATGATAGATTGACTAAACTAAAGAAAAATCAAAAAGAAATGGCATTGAAATATATTTTTATTGATCAATTAGAATTGACTTCTAGGACCTATAATTGCCTCAAAAGGTCTAATATACATACATTATTTGACCTTTTAAATAAGAGTCACGAATACCTTATGAAAATG---GAACATTTTCACATTGAAGACGTGAAACATATATTGAACATTCTAGAAAAA
>Ficus_racemosa
ATGGTTCAAGAGAAAGTAACAGTA------TCTACTCGGCCACTACAGTGGAAATGTGTTGAATCAAGAGCAGACAGTAAACGTCTTTATTATGGACGCTTTATTCTGGCTCCACTTATGAGAGGACAAGCCGATACAATAGGCATTGCGATGAGAAGAGCTTTGCTTGGAGAAATAGAAGGAACATGTATCACACGCGTAAAATTCGAGAAACTACCACATGAATATTCTACCATAATCGGTATTCAAGAATCCGTACATGAAATTTTAATGAATTTGAAAGAAATTGTATTGAGAAGTAATCTATATGGAACTCGTGATGCGTCTATTTGTGTCAAGGGTCCCCGATATGTAACTGCTCAAGATATCATCTTACCACCTTCCGTGGAAATCGTTGATAATACACAGCATATAGCTAACCTAACAGAACCAATAACTTTGTGTATTGAATTACAAATCAAGAGGGATCGCGGATATCGTATAAAAACGC---CAAATAACTTTC------AAAATGGAAGTTATCCTATAG---ATGCTGTATTCATGCCTGTTCGAAATGCAAATCATAGTATTCATTCTTATGTG------------AATGGAAATGAAAACCAAGAAATACTTTTTCTTGAAATATGGACAAATGGAAGTTTAACTCCTAAAGAAGCACTTCATGAGGCCTCCCGAAATTTGATTGATTTATTTATTCCCTTTTTCCATGCAGAAGAA---------CATTTA------GAAAACAATCAACACAAAGGTACTTTACCCC---------TTTTTAATTTTCATGGTAGATTAGCTAAACCAAGGAAAACGAAAAAAGAAAAAGCATTGAAATATATTTATATTGACCAATCAGAATTGACCCCCAGGGTCTATAATTGTCTGAAAAGGTCTAATATCAATACATTTTTAGACCTTTTGAATAACAGTCAAGAAGAACTTATGAAAATT---AAAGATTTTACGATAGAAGATGTAAAACATATATTGGACGTTCTAGAAATA
>Glycine_max
ATGGTTCGAGAGAAAATAAGAGTA------TCTACTCGGACACTACAATGGAAATGTGTTGAATCAAGAATAGACAGTAAACGTCTTTATTATGGACGCTTTATTCTGTCTCCACTTATGAAAGGTCAAGCCGATACAATAGGCATTGCAATGCGAAGAGTTTTACTCGGAGAAATAGAGGGAACATGTATCACACGTGTAAAATCAGAAAAAATACCACATGAATATTCTACCATAATAGGTATTGAAGAATCAGTACATGAAATTTTAATGAATTTGAAAGAAATTGTATTGAGAAGTAATCTGTATGGAACTCGGGACGCGTCTATTTGTTTCAAAGGTCCTGGATATGTAACCGCTCAAGACATCATTTTACCACCCTCTGTGGAAATCGTTGATAATACACAACATATAGCCAACGTAACAGAACCCGTTAATTTGTGTATTGAATTAAAAATTGAGAGGAATCGTGGGTATCGTATAAAAACAC---TAAAAAACTTTC------AAGATGGAAGTTATCCTATAG---ATGCCACATTTATGCCTGTTCGAAATGTAAATCATAGTATTCATTCTTATGTG------------AATGGGAATGAAAAACAAGAGATACTCTTTCTCGAAATATGGACAAATGGAAGTTTAACTCCTAAGGAAGCGCTTTATGAAGCCTCCCGGAATTTGATTGATTTATTTATTCCCTTTTTACACGCAGAAGAAGATAACTTTAATTTA------GAAAACAATCAACACAAAGTTACTTTGCCCC---------TTTTTACTTTTCATGATATATTGGCTAAACTAAGGAAAAAGAAAAAAGAAATAGCATTGAAATCCATTTTTATTGACCAATTAGAATTGCCTCCCAGGATCTATAATTGTCTCAAAAGATCCAATATTCATACATTATTAGAACTTTTGAATAACAGTCAAGAAGACCTTCTGAAAATT---GAACATTTTCGCGTAGAAGATGTCAAATATATATTGGACTTTTTAGAAAAG
>Gossypium_arboreum
ATGGTTCGAGAGAAAGTAAAAGTC------TCGACTCGGACACGACAGTGGAAGTGTGTTGAATCAAGAACAGATAGTAAGCGCCTTTATTATGGACGCTTTATTCTGTCTCCACTTATGAAAGGCCAAGCCGACACAATAGGCATTGCGATGCGAAGAGCTTTGCTTGGAGAACTAGAAGGAACATGCATTACACGTGCAAAATCTGAGAAAATACCCCACGAATATTCTACCATAGTAGGTATTCAAGAATCAGTCCATGAAATTTTAATGAATTTGAAAGAAATTGTATTGAGAGGGAATTTGTATGGAACTCGTAACGCCTTTATTTGTGCCAAGGGTCCCGGATATGTAACTGCTCAAGACATCATCTTACCACCTTCTGTGGAAATCGTTGATAATACACAGCATGTAGCCAGCCTAACCGAACCAATTGATTTGTGTATTGGATTACAAATCGAGAGAAATAGAGGATACGGTATAAAAACGC---CAAAGAACTTTC------ACGACGGAAGTTATCCTATAG---ATGCTGTATTCATGCCTGTTCGAAATGCGAATCATAGTATTCATTGTTATGGG------------AATGATAATGAAAAACAGGAGATACTTTTTCTAGAAATATGGACAAATGGAAGTTTAACTCCGAAAGAAGCACTTCATGAAGCTTCTCGTAATTTGATTGATTTATTTATTCCTTTTCTACATACGGAAGAAGAAAACTTACATTTA------GAAAACAATCAACACGATGTTACTTTACCTT---------TTTTTCCGTTTCATGATAGATTAGTTAAACTAACAAAAAAGAAAAAAGAAATAGCATTGAAATATATTTTTATTGACCAATCAGAATTGCCTCCCAGGATCTATAATTGTCTCAAAAAGTCCAATATACATACATTATTGGACCTTTTGAATAACAGTCGAGAAGACCTTATGAAAATT---GAACACTTTCGCATAGAAGATGTAAAACAAATATTGGGCATTCTAGAAAAG
>Heritiera_angustata
ATGGTTCGAGAGAAAGTAAAAGTC------TCTACTCGGACACTACAATGGAAGTGTGTTGAATCAAGAACAGATAGTAAGCGTCTTTATTATGGACGCTTTATTCTGTCTCCACTTATGAAAGGCCAAGCCGACACAATAGGCATTGCGATGCGAAGAGCTTTGCTTGGAGAAATAGAAGGAACATGCATTACACGTGCAAAATCTGAGAAAATACCACACGAATATTCTACCATAGTAGGTATTCAAGAATCAGTACATGAAATTTTAATGAATTTGAAAGAAATTGTATTGAGAAGTAATTTGTATGGAACTCGTAAGGCCTTTATTTGTGCCAAGGGTCCCGGATATGTAACTGCTCAAGACATCATCTTACCACCTTCCGTGGAAATCGTTGATAATACACAGCATATAGCTAGCCTAACCGAACCGATTGATTTGTGTATTGGATTACAAATCGAGAGAAATAGAGGATACGGTATAAAAACGC---CAAAGAACTTTC------ACGACGGAAGTTATCCTATAG---ATGCTGGATTCATGCCTGTTCGAAATGCGAATCATAGTATTCATTGTTATGGG------------AATGATAATCAAAAACAGGAGATACTTTTTCTAGAAATATGGACAAATGGAAGTTTAACTCCTAAAGAAGCACTTCATGAAGCCTCTCGGAATTTGATTGATTTATTTATTCCTTTTCTACATGCGGAAGAAGAAAACTTACATTTA------GAAAACAATCGACACAACGTTACTTTACCTT---------TTTTTCCTTTTCATGATAGATTAGCTAAATTAAGAAAAAAGAAAAGAGAAATAGCATTGAAATATATCTTTATTGACCAATCAGAATTGCCTCCCAGGATCTATAATTGTCTCAAAAAGTCCAATATACATACATTATTGGACCTTTTGAATAACAGTCAAGAAGACCTTATGAAAATG---GAGCACTTTCGCATAGAAGATGTAAAACAAATATTGGGCATTCTTGAAAAG
>Heuchera_sanguinea
ATGGTTCGAGAGAAAGTAACAGTA------TCTACTCGGACACTAGAGTGGAAGTGTGTTGAATCAAGAGCAGACAGTAAGCGTCTTTATTATGGACGCTTTATTTTGTCTCCACTTATGAAAGGTCAAGCCGACACAATAGGCATTGCGATGCGAAGAGCTTTGCTTGGAGAAATAGAAGGAACATGTATCACACGTGCAAAATCTGAGAAAATACCACATGAATATTCTACCATAGTAGGTATTCAAGAATCAGTACATGAAATTTTAATGAATTTGAAAGAAGTTGTATTGAGAAGTAATCTGTATGGAACTCGCAACGCGTCTATTTGTGTCAGTGGTCCTGGATATGTAACTGCTCAAGACATCATCTCACCGCCTTCTGTGGAAATCGTTGATAATACACAGCATATAGCTAGCCTGACTGAACCAATTGACTTGTGTATTGGATTACAAATCGAAAAGAATCGCGGATATCGTATAAAAACGC---CAAATAACTTTC------AAGACGGAAGTTATCCTATAG---ATGCTGTATTCATGCCTGTTCGAAATGCGAATCATAGTATTCATTCTTATGGG------------AATGGGAATGAAAAACAAGAGATACTTTTTCTCGAAATATGGACAAATGGAAGTTTAACTCCTAAAGAAGCACTTCATGAAGCCTCTCGGAATTTGATTGATTTATTTATTCCCTTTCTACATGCGGAAGAAGAAAACTTACATTTA------GAGGACAATCAACACAAGGTTACTTTACCCC---------TTTTTACTTTTCATGATAGATTGGCTAAACTAAGGAAAAACAAAAAAGAAATAGCATTAAAATATATTTTTATTGACCAATCAGAATTGCCTCCCAGGATCTATACTTGCCTCAAAAGGTCCAATATACATACATTATTGGACCTTTTGAATAACAGTCAAGAAGATCTTATGAAAATA---GAACATTTTCGCATAGAAGATGTAAAAGAGATATTGGGCTTTTTAGAAAAG
>Jatropha_curcas
ATGGTTCGAGAGAAAGTAACAATA------TCTACTCGGACACTGCAGTGGAAATGTGTTGAATCAAGAACGGACAATAAACGTCTTTATTATGGACGCTTTATTCTATCTCCACTTATGAAAGGCCAAGCTGACACAATAGGCATTGCGATGCGAAGAGCTTTGCTTGGAGAAATAGAAGGAACATGTATCACACGTGCAAAATCTGAGAAAATACCACACGAATTTTCTACTATAGCAGGTATTCAAGAATCAATACATGAAATTTTAATGAATTTGAAAAATGTTGTATTGAAAAGCAATTTGTATGGAACTTGTGACGCGTCTATTTATGTCAAAGGTCCTGGATATGTAACTGCCCAAGACATCATCTTACCGCCTTTTGTGGAAATTATTGATAATACACAGCATATCGCTAGCCTAACGGAATCAATTGATTTGTGTATTGGATTACAAATCGAGAGGAATCGCGGCTATCGTATAAAACCGA---CAAATAACTTTC------AGGACGGAAGTTATCCTATAG---ATGCTGTATTCATGCCTGTTCGAAATGCGAATCATAGTGTTCATTCTTATGGA------------AATGGAAATGAAAAGCAAGAGATACTTTTTCTCGAAATATGGACAAACGGAAGTTTAACTCCTAAAGAAGCACTTCATGAAGCCTCCCGAAATTTGATTGATTTATTTATTCCTTTTCTACATGCAGAAGAAGAAAACTTACATTTA------GAAATAAATCAACACAAGGTTACTTTACCCC---------TTTTTACTTTTCATGGTAGATTGACTAAATTAAGAAAAAATCAAAAAGAAATAGCATTGAAATACATTTTTATTGACCAATCAGAATTGACCCCTAAGACCTATAATTGCCTCAAAAGGTCCAATATACATACATTATCGGACCTTTTAAATAAGAGTCAAGAAGATCTTATGAAAATT---GAAAATTTTCGCATAGACGATGTAAAACATATATTGGGTATTCTAGAAAAA
>Larrea_tridentata
ATGGTTCGAGAGAAAATAGAAGTA------TCTACTCGGACACTACAATGGAAGTGTGTGGAATCCAGAGCAGACAGTAAGCGTCTCTATTATGGGCGCTTTATTCTTTCACCACTGATGAAAGGCCAAGCCGATACAATAGGCATTGCAATGCGAAGAGTTTTGCTTGGAGAAATAGAAGGAACAAGTATAACAAGTGCAAAATCTGAGAACATACCACATGAATATTCTAGCATAGTAGGTGTTCAAGAATCGGTACATGAAATTTTAATGAATTTAAAAGAAATTGTATTGAGAAGTCATCTTTATGGAATTTGTGAGGCATCTATTTGTGTCAAAGGTCCTGGATGTGTAACGGCTCAAGACATCATTTTACCATCTTATGTGGAAATCGTTGATAACACACAACATATAGCGAACCTAACAGAACCAATTGATTTTTGTATTAGATTACAAATAGAAAGGAATCGGGGATATCGTATAAAAACGC---CAAATCACTTTC------AAGAGGGAATTTATCCTATAG---ATGCTGTATTCATGCCTGTTAGAAATGCAAACCATAGTATTCATTCTTATGGG------------AATGGTAATGAAAAACAAGAGATACTCTTTCTTGAAATATGGACAAATGGAAGTTTAACTCCTAAAGAAGCACTTCATGAAGCCTCTCGAAATTTGATTGATTTATTTATTCCCTTTCTACATGCGGAAGAAGAAAACTTACATTTA------GAGAACAATCAAAACAAGTATACTTTACCCC---------TTTTTTCTTTTCATGATCGATTCAATCAAATACAAAAAAATCAAAAAGAAATAGAATTAAAATCTATTTTTATTGACCAATTAGAATTGACTCCCAAGATCTATAATTGTCTCAAAAGGTCTAATATACATACATTATTGGACCTTTTGAATAATCGTAAAGAAGACCTGATGAGGATT---GAACATTTTCGAATAGAAGACATAGATCATATATTTCACATTTTAGAAAAG
>Liquidambar_styraciflua
ATGGTTCGAGAGAAAGTAACAGTA------TCTACTCGGACACTACAGTGGAAGTGTGTTGAATCAAGAGCAGACAGTAAGCGTCTTTATTATGGACGCTTTATTCTGTCTCCACTTATGAAAGGTCAAGCCGACACAATAGGCATTGCGATGCGAAGAGCTTTGCTTGGAGAAATAGAAGGAACGTGTATCACACGTGCAAAATCTGAGAAAATACCACATGAATATTCTACTATAGTAGGTATTCAAGAATCAGTCCATGAAATTTTAATGAATTTGAAAGAGGTTGTATTGAGAAGTAATCTGTATGGAACTCGTGACGCGTCTATTTGTGTCAGAGGTCCTGGGTATGTAACTGCTCAAGACATCATCTCACCACCTTCTGTGGAAATCGTTGATAATACACAGCATATAGCTAGCCTAACGGAACCAATTGATTTGTGTATTGGATTAAAAATGGAAAGGAATCGCGGATATCGTATAAAAACGC---CAAATAACTTTC------AAGACAGAAGTTATCCTATAG---ATGCTGTATTCATGCCTGTTCGAAATGCGAATCATAGTATTCATTCTTATGGG------------AATGAGAATGAAAAACAAGAGATACTTTTTCTCGAAATATGGACAAATGGAAGTTTAACTCCTAAAGAAGCACTTCATGAAGCCTCCCGGAATTTGATTGATTTATTTATTCCTTTTCTACATGCGGAAGAAGAAAACTTACATTTA------GAGGACAATCAACACAAGACTATTTTACCCC---------TTTTTACTTTTCATGATAGATTGGCTAAACTAAAAAAAACAAAAAAAAAAAAAGCATTGAAATCTATTTTTATTGACCAATCAGAATTGCCTCCCAGGATCTATACTTGCCTCAAAAGGTCCAATATACATACATTATTGGACCTTTTGAATAACAATCAAGAAGATCTTATGAAAATT---GAACATTTTCGCATAGAAGATGTAAAAAAGATATTGGGTATTCTAGAAAAA
>Manihot_esculenta
ATGGTTCGAGAGAAAATAACAATA------TCCACTCGGACACTGCAGTGGAAATGTATTGAATCAAGAACCGATAATAAACGTCTTTATTATGGACGCTTTATTCTGTCTCCACTTATGAAAGGACAAGCCGACACAATAGGCATTGCGATGCGAAGAGCTTTGCTTGGAGAAATAGAAGGAACATGTATCACACGTGCAAAATCTGAGAAAATACCACACGAATTTTCTACTATAGCAGGTATTCAAGAATCAATACATGAAATTTTAATGAATTTGAAAGAAATTGTATTAAGAAGCAATTTGTATGGAACTTGTGACGCATCCATTTGTGTCAAGGGTCCTGGATATGTAACTGCTCAAGACATCATCTTACCGCCTTTTGTGGAAATCATTGATAATACACAGCATATCGCTAGCCTAACGAAAGCAATTGATTTGTGTATTGGATTACAAATCGAGAGGAATCGTGGCTATCGTATAAAACCAA---CAAATAACTTTCAAGTTCAAGACGGGAGTTATTCTATAG---ATGCTGTATTCATGCCTGTTCGAAATGCGAATCATAGTGTTCATTCTTATGGA------------AATGGGAATGAAAAGCAAGAGATACTTTTTCTCGAAATATGGACAAATGGAAGTTTAACTCCTAAAGAAGCACTTCACGAAGCCTCCCGTAATTTGATTGATTTTTTTATTCCTTTTCTACATGCAGAAGAAGAAAACTTACATTTAGAAATAGAAAAAAATCAACACAAGGTTACTTTACCCC---------TTTTTTGTTTTCATGATAAATTGACTAAATTAAGAAAAAATAAAAAAGAAATAGTATTGAAATACATTTTTATTGACCAATCAGAATTGACTCCTAAGATCTATAATTGCCTCAAAAGATCCAATATACATACATTATCGGATCTTTTGAATAAGAGTCAAGAAGATCTTATGAAAATT---GAACATTTTCGCATAGACGATGTAAAACATATATTGGGTATTCTAGAAATA
>Morus_indica
ATGGGTCAAGAGAAAGTAACAGTA------TCTACTCGGCCACTACAGTGGAAGTGTGTTGAATCAAGAGCAGACAGTAAACGTCTTTATTATGGACGCTTTCTTCTGGCTCCACTTATGAGAGGACAAGCCGATACAATAGGCATTGCGATGCGAAGAGCTCTGCTTGGAGAAATAGAAGGAACATGTATCACACGCGCAAAATCCGAGAAAATACCACATGAATATTCTACCATAGTCGGTATTCAAGAATCCGTACATGAAATTTTAATGAATTTGAAAGAAATTGTATTGAGAAGTAATCTGTATGGAACTCGCGATGCGTCTATTTGTGTCAAAGGTCCCGGATATGTAACCGCTCAAGATATCATCTTACCACCTTCCGTGGAAATCGTTGATAATACACAACATATAGCTAATCTAACAGAACCAATAACCTTGTGTATTGAATTACAAATCGAGAGGAATCGCGGATATCGTATAAAAACGC---CAAATAATTTTC------AAAACGGAAGTTATCCTATAG---ATGCTGTATTCATGCCTGTTCGAAATGCAAATCATAGTATTCATTCTTATGTG------------AATGGAAATGAAAACCAAGAAATACTTTTTCTCGAAATATGGACAAATGGAAGTTTAACTCCTAAAGAAGCACTTCATGAGGCCTCCCGAAATTTGATTGATTTATTTATTCCCTTTTTCCATGCAGAAGAA---------CATTTA------GAAAACAATCAACACAAAGGTACTTTACCCC---------TTTTTAATTTTCATGGTAGATTAGCTAAACCAAGGAAAACGAAAAAAGAAATAGCATTGAAATATATTTATATTGACCAATCAGAATTGCCCCCCAGGGTCTATAATTGCCTCAAAAGGTCTAATATCAATACATTTTTAGAACTTTTGAATAACAGTCAAGAAGAACTTATGAAAATT---CAAGATTTTCGGATAGAAGATGTAAAACATATATTGGACGTTCTAGAA???
>Oenothera_parviflora
ATGGTTCGAGAGAAAGTAAGAGTA------TCTACTCGGACACTCCAGTGGAAGTGTGTTGAATCAAGAGTAGACAGTAAGCGTCTTTATTATGGACGCTTTATTCTTTCCCCCCTTATGAAAGGGCAGGCCGATACAATAGGCATTGCGATGCGAAGAGCTTTACTTGGGGAAATAGAAGGGACATGTATCACCCGCGCCAAATTTGAAAAAATACCCCATGAATATTCTACCATAGTAGGTATTCAAGAATCAGTACATGAAATTTTAATGAATTTGAAAGAAATTGTATTGAGAAGTAATTTGTATGGAACTTGTAACGCGTCTATTTGTGTCAAGGGTCCCGGGTGTGTAACTGCTCAAGACATCCTATTACCACCGTCTGTGGAAATCATTGATAACACACAGCATATAGCTAGCCTAATGGAACCGATTCATTTGTGTATTGGATTACAAATTGAGAGGAATCGAGGATATCATATAAAATCAC---CAAATAACTTTC------AAGACGGAAGTTATCCTATAG---ATGCTGTATTTATGCCTGTTCGAAATGCGAATCATAGTATTCATTCTTATGGG------------AATCAAAATGAAAAACAAGAGATACTTTTTCTCGAAATATGGACAAATGGAAGTTTAACTCCTAAAGAAGCACTTCACGAAGCCTCCCGGAATTTAATTGATTTATTTCTTCCCTTTCTGCATGCGGAAGAAGAAAACTTACATTTA------GGAAACAATAAGTACAATGTGACTTTCCCCC---------TTTTTACTTTTCATAAAAAATTAGCTAAGCTAAGGAAACCGAAAAACGAAATAGCATTGAAATCTATTTTTATTGACCAATTAGAATTGCCCCCCAGGATCTATAATTCCCTCAAAGGGTCCAAGATCCATACATTATCGGACCTTTTGAATAAGAGTCAAGAAGACCTTATGAAAATG---AAACATTTTCGTATAGAAGATGTAAAACAGATCTTGGACATTCTAGAAAAA
>Oxalis_latifolia
ATGGTTCGAGAGAAAGTAACAGTA------TCTACTCGGACACTACAGTGGAAGTGTGTTGAATCAAGAGCAGACGGTAAACGTCTTTATTATGGGCGCTTTATTCTGTCTCCACTTATGAAAGGTCAAGCGGACACAATAGGCATTGCGATACGAAGAGCTTTGCTTGGAGAAATAGAAGGAACATGCATCACACGTGCAAAATCTGAGAAAATCCCACATGAATATTCTACCCTAGCAGGTATTCAAGAATCAATACATGAAATTTTAATGAATTTGAAAGAAATTGTATTGAGAAGCAATTTGTATGGAACTCATGACGCATCTCTTTGTGTCAAAGGTCCTGGATATGTAACTGCTCAAGACATCATCTTACCCCCTTCAGTGGAAATCATTGATAATACACAACATATAGCTAGTCTAACAGAACCAATTGAGTTGTGTATTGGATTACAAATCGAGAGGAATCGCGGATATCATAAAAAAACGC---CAAATAACTTTC------AAGACGGAAGTTATCCTATAG---ATGCTGTATTCATGCCTGTTCGAAATGCAAATCATAGTATTCATTCTTATAGA------------AATGGGAATGAAAAACAAGAGATGCTTTTTCTTGAAATATGGACAAATGGAAGCTTAACTCCTAAAGAAGCACTTCATGAAGCCTCCCGGAATTTGATTGATTTATTTATTCCTTTTCTACATGCGGAAGAAGAAAACTCACATTTA------GAAACCAATCAACACAAGGTTACTTTACCCC---------TTTTTACTTTTCATGATAGATTGGCTAAACTAAGAAAAATAAAAAAAAAAATATCATTGAAATATATTTTTATTGACCAATTAGAATTGACCCCTAGGATCTATAATTGCCTCAAAAGGTCCAATATACATACATTATTGGACCTTTTGAATAATAGTCAAGAAGACCTTATGAACATT---GAACATTTTCACATAGAAGATGTAAAACATATAATGGGCGTTCTAGAAAAC
>Parnassia_brevistyla
ATGGTTCAAGAGAAAGTAAGAGTA------TCTACTCGGACACTACGGTGGAGGTGCGTTGAATCCAGAAAAGACAGTAAGCGCCTTTTTTATGGACGCTTTATTCTGTCTCCACTTATGAAGGGTCAAGCCGAGACAATAGGGATTGCGATGCGGAGAGCTTTGCTTGGAGAAATGGAAGGAACATCTATCACACGTGCAAAATCTGAAAAAATACCACATGAATATTCTACCATAATGGGTATTCAAGAATCGATACATGAGATTTTAATGAATTTGAAAGAAATTGTATTGAGAAGTAATTTGTATGGAATTCAAGACGCTTCTATTTGCATCAAGGGTCCGGGTTATGTAACTGCTCAAGACCTCATCTTACCCCCTTCTGTCGAAATCGTTGATAATACACAGCATATAGCTATACTAACGGAGCCTGTTGATTTTTGTATTGGATTACAAATCGAGAGGTATCGCGGATATCATAAAAAAACGA---CCAATAACTTAC------AAGACGGAAGTTTTCCTATCG---ATGCTGTATTCATGCCTGTTCGAAATACAAATTATAGTATTCAGTCTTATGGA------------AATGGAAGTCAAAAAGACGAGATACTTTTTCTCGAAATATGGACAAATGGAAGTTTAACCCCTAAAGAAGCACTTCATGGAGCCTCTCGGAATTTGATTGATTTATTTATTCCTTTTCTACACGGGGAAGAAGAAAACTTACATTTC------GAAAATGATCCGTACAAGATTAATTTAACTC---------CTTTTACTTTTCATAATAGATTTACAAAATTAAAGAAAAACAAAAAAAAAATAGCATTGAAATCTATTTTTATTGATCAATTAGAATTGACTCCTAAGACCTATAATTGTCTCAAGAGATATAATATACATACATTATTAGACCTTTTAACTAAGAGTCAAGAAGAACTTATGAAAATG---GAACATTTTCGCAGTGAAGATTTGAAACATATTTTGAATATTCTAGAAAAA
>Pentactina_rupicola
ATGGTTCGAGAGAAAGTAACAGTA------TCTACTCGGACACTACAGTGGAAGTGTGTTGAATCAAGAGCAGACAGTAAGCGTCTTTATTATGGACGCTTTATTCTGGCCCCACTTATGAAAGGTCAAGCCGATACAATAGGCATTGCGATGCGAAGAGCTTTGCTCGGAGAAATAGAAGGAACATGTATCACACGCGCAAAATCTGAGAAAATACCACATGAATATTCTACCATAGTAGGTATTCAAGAATCCGTACATGAAATTTTAATGAATTTGAAAGAAATTGTATTGAGAAGTAATCTGTATGGAACTTGTAACGCGTCTATTTGTGTGAAGGGTCCTGGATATGTAACTGCTCAAGACATTATCTTACCACCTTCTGTGGAAATCGTTGATAATACACAGCATATAGCTAACCTAACAGAACCAATTAATTTGTGTATTGAATTACAAATCGAGAGGAATCGCGGATATCGTATAAAAACGC---CAAATAACTTTC------AAGACGGAAGTTATCCTATAG---ATGCTGTATTCATGCCTGTTCGAAATGCGAATCATAGTATTCATTCTTATGTG------------AATGGGAATGAAAAACAAGAGATACTTTTTCTCGAAATATGGACAAATGGAAGTTTAACTCCTAAAGAAGCACTTCATGAAGCCTCCCGGAATTTGATTGATTTATTTATTCCTTTTTTACATGCAGAAGAAGAAAACTTCCATTTA------GAAAACAATCAACATAAAGTTACTTTATCCC---------TTTTTACTTTGCATGGTAGATTGGCTAAACAAAGAAAAAATAAAAAAGAAATCGCATTGAAATATATTTTTATTGACCAATTAGAATTGCTCCCCAGGGTCTATAATTGCCTCAAAAGGTCCAATATACATACATTAGTGGACCTTTTGAATAACAGTCAAGAAGATCTTATGAAAATT---AAACATTTTCGCATAGAAGATGTAAAACATATATTGAACATTCTAGAAAGA
>Populus_alba
ATGGTTCGAGAGAAAGTAAGAATA------TCTACTCGGACACTACAGTGGAAGTGTGTTGAATCAAGAGCTGACAGTAAGCGTCTTTATTATGGACGTTTTATTCTGTCTCCACTTATGAAAGGTCAAGCCGACACAATAGGCATTGCGATGCGAAGAGCTTTGCTTGGAGAAATAGAAGGGACATGTATCACACGCGCAAAATCTAAGAAAATACCACACGAATTTTCTACTATAACGGGTATTCAAGAATCAATACATGAAATTTTAATGAATTTGAAAGAAATTGTATTGAGAAGCAATTTATATGGAACTCATAACGCGTCTATTTGTGTCAAGGGTCCTGGATGTGTAACTGCTCAAGACATCATCTTACCGCCGTCTGTGGAAATCATTGATAATACACAACATATCGCTAGCTTAAGGGAACCGATTGATTTGCATATTGGATTAGAAATCGAGAGAAATCGTGGCTATTGTATGAAACCGC---CAAAAAACTTTC------AAGACGGAAGTTATTCCATAG---ATGCTGTATTCATGCCTGTTCGAAATGCGAATCATAGTGTTCATTCTTATGGA------------AATGGGAATGAAAAGCAAGAGATACTTTTTCTCGAAATATGGACAAATGGAAGTTTAACTCCTAAAGAAGCACTTCATGAAGCCTCCCGGAATTTGATTGATTTATTTATTCCTTTTCTACATGCAGAAGAAGAAAGCTTCCATTTA------GAAAAAAATCAACACAAGATTACTTTACCCC---------TTTTTGCTTTTCATGATAGATTGGCTAAACTAAGGAAAAATCAAAAAGAAATAGCATTGAAATCTATTTTTATTGACCAACTCGAATTGGCTCCTAAGATTTATAATTGCCTAAAAAGGTCCAATATACATACATTGTGGGACCTTTTGAAGAACAGTCAAGAAGACCTTATGAAAATT---GAACATTTTCGCATAGAAGATGTAAAACATATATTTGGCATTCTAAAAAAG
>Prunus_persica
ATGGTTCGAGAGAAAGTAACAGTA------TCTACTCGGACACTACAGTGGAAGTGTGTTGAATCAAGAGCAGACAGTAAGCGTCTTTATTATGGACGCTTTATTCTGGCCCCACTTATGAAAGGTCAAGCAGATACAATAGGAATTGCGATGCGAAGAGCTTTGCTCGGAGAAATAGAAGGAACATGTATCACACGCGCAAAATCTGAGAAAATACCACATGAATATTCTACCATAATAGGTATTCAAGAATCCGTACATGAAATTTTAATGAATTTGAAAGAAATTGTATTGAGAAGTAATCTATATGGAACTCGTAACGCGTCTATTTGTATCAAGGGTCCTGGATATGTAACTGCTCAAGACATTATCTTACCACCTTCTGTGGAAATCGTTGATAATACACAGCATATAGCTAACCTAACGGAACCAATTAATTTGTGTATTGAATTACAAATCGAGAGGAATCGCGGATATCGTATAAAAACGC---CAAATAACTTTC------AAGACGGAAGTTATCCTATAG---ATGCTGTATTCATGCCTGTTCGAAATGCGAATCATAGCATTCATTCTTATGTG------------AATGGGAATGAAAAACAGGAGATACTTTTTCTCGAAATATGGACAAATGGAAGTTTAACTCCTAAAGAAGCACTTCATGACGCCTCCCGGAATTTGATTGATTTATTTATTCCTTTTTTACATGCAGAAGAGGAAAACTTACAGTTA------GAAAACAATCAACACAAAGTTACTTTGCCCC---------TTTTTACTTTTCATGGTAGATTGGCTAAACAAAGGAAAAATAAAAAAGAAATCGCATTGCAATATATTTTTATTGACCAATCAGAATTGTTCCCCAGGGTCTATAATTGCCTCAAAAGGTCCAATATACATACATTATTGGATCTTTTGAATAACAGTCAAGAAGATCTTATGAAAATT---AAACATTTTCGCATAGAAGATGTAAAACATATATTGAACATTCTAGAAATA
>Quercus_nigra
ATGGTTCGAGAGAAAGTAATAGTA------TCGACTCGGACACTGCAGTGGAAGTGTGTTGAATCAAGAGGAGATAGTAATAGTCTCTATTATGGACGTTTCATTCTGTCTCCACTTATGAAAGGTCAAGCCGATACAATAGGCATTGCGGTGCGAAGAGCTTTGCTCGGAGAAATAGAAGGAACGTGTATCACACGCGCAAAATCTGAGAAAATACCACATGAATATTCTACCATAATAGGTATTCAAGAATCAGTACATGAAATTTTAATGAATTTGAAAGAAATTGTATTGAGAAGTAATCTGTATGGAATTAGTGGTGCGTCCATTTGTGTCAAGGGTCCCCGATATGTAACTGCTCAAGATATCATCTTACCACCTTCTGTGCAAATTGTTGATAATACACAGCATATAGCTAACCTAACGGAACCAATTAATTTGTATATTGAATTACAAATCGAAAGGGATCGCGGATATCGTATAAAAACAA---CAAATAACTCTC------AAGACGGAAGTTATCCTATCG---ACGCTGTATTCATGCCTGTTCGAAATGCAAACCATAGTATTCATTCTTATGTA------------AATGGGAATGAAAAACAAGAAATACTTTTTCTCGAAATATGGACAAATGGAAGTTTAACTCCTAAAGAAGCACTTCATGAAGCCTCACGTAATTTGATTGAGTTATTTATTCCTTTTTTACATGCGGAAGAAGAAAAATTACATTTA------GAAAATAATCAACAAAAAGTTACTTTACCCT---------TTTTTACTTGTCATGATAGATTGGCTAAACTAAATAAAAATTCAACAGAAATAGCATTGAAATCCATTTTTATAGACCAATCAGAATTGCCCCCTAGAATTTATAATTGCCTCAAAGGGTCCAATATACATACCCTCTTGGACCTTTTAAATAACAGTCAAACCGACTTTATGAAAATG---AAACATTTTCGCAGAGAAGACATAAAACATATATTGGACATTCTCGAAAAG
>Ricinus_communis
ATGATTCGAGAGAAAGTAACAATA------TCTACTCGGACACTGCAGTGGAAATGTGTTGAATCAAGAACTGACAATAAGCGTCTTTTTTATGGACGCTTTATTCTGTCACCACTTATGAAAGGCCAAGCCGACACAATAGGCATTGCGACGCGAAGAGCTTTGCTTGGAGAAATCGAAGGAACATGTATCACACGTGCAAAATCTGAGAAAATACCACACGAATTTTCGACTATAGCAGGTATTCAAGAATCAATACATGAAATTTTAATGAATTTGAAAGAAATTGTATTGAGAAGCAATTTGTATGGAACTTGTGACGCGTCTATTTGTGTCAAGGGTCCTGGATATATAACTGCTCAAGACATCATTTTACCACCTTTTGTAGAAATCATTGATAATACACAGCATATCGCTAGCCTAACGGAACCAATTGATTTGTGTATTGGATTACAAATCGAGAGAAATCGCGGCTATCGTATAAAACCGA---CAAATAACTTTC------ACGAGGGAAGTTATCCTATAG---ATGCTGTATTTATGCCTGTTCGAAATGCGAATCATAGTGTTCATTCTTATGGA------------AATGGGAATGAAAAGCAAGAGATACTTTTTCTCGAAATATGGACAAATGGGAGTTTAACTCCTAAAGAAGCACTTCATGAAGCCTCCCGGAATTTGATTGATTTATTTATTCCTTTTCTACATGCAGAAGAAGAAAACTTCCATTTA------GAAAAAAATCAACACAAGGTTACTTTACCTC---------TTTTTACCTTTTATGATAGATTGACTAAATTAAGAAAAAATCAAAACGAAATAACATTAAAATACGTTTTTATTGACCAATCAGAATTGACTCCTAAGATCTATAATTGCCTCAAAAGATCCAATATACATACATTATCGGACCTTTTGAATAAGAGTCAAGAAGATCTTATGAAAATT---GAACATTTTCGTATAGACGATGTAAAACATATATTGGGTATTCTAGAAAAA
>Salix_babylonica
ATGGTTCGAGAGAAAGTAAGAATA------TCTACTCGGACACTACAGTGGAAGTGTGTTGAATCAAGAGCTGACAGTAAGCGTCTTTATTATGGACGTTTTATTCTGTCTCCACTTATGAAAGGTCAAGCCGACACAATAGGCATTGCGATGCGAAGAGCTTTGCTTGGAGAAATAGAAGGGACATGCATCACACGCGCAAAATCTCAGAAAATACCCCACGAATTTTCTACTATAACGGGTATTCAAGAATCAATACATGAAATTTTAATGAATTTGAAAGAAATTGTATTGAGAAGCAATTTATATGGAACTCGGGACGCGTCTATTTGTGTGAAGGGTCCTGGATGTGTAACTGCTCAAGACATCATCTTACCGCCGTCTGTGGAAATCATTGATAATACACAACATATCGCTAGCTTAAGGGAACCGATTGATTTGCATATTGGATTACAAATCGAGAGGAATCGTGGCTATTGTATGAAATCGC---CAAAAAACTTTC------AAGACGGAAGTTATTCCATAG---ATGCTGTATTCATGCCTGTTCGAAATGCGAATCATAGTGTTCATTCTTATGGA------------AATGGGAATGAAAAGCAAGAGATACTTTTTCTCGAAATATGGACAAATGGAAGTTTAACTCCGAAAGAAGCACTTCATGAAGCCTCCCGGAATTTGATTGATTTATTTATTCCTTTTCTACATGCAGAAGAAGAAAACTTCCATTTA------GAAAAAAATCAACACAAGATTACTTTACCCC---------TTTTTGCTTTTCATGATAGATTGGCTAAACTAAGGAAAAATCAAAAAGAAATAGCATTGAAATCTATTTTTATTGACCAATTCGAATTGGCTCCTAAGATTTATAATTGCCTAAAAAGGTCCAATATACATACATTGTGGGACCTTTTGAAGAACAGTCAAGAAGACCTTATGAAAATT---GAGCATTTTCGCATAGAAGATGTAAAACATATATTTGGCATTCTAAACATA
>Sloanea_australis
ATGGTTCGAGAGAAAGTAACAATATCTACTTCTACTCGGACACTACAGTGGAAGTGTGTTGAATTAAGAGCAGACGGTAAGCGCCTTTATTATGGGCGCTTTATTTTGTCTCCACTTATGAAAGGTCAAGCCGACACAATAGGCATTGCGATGCGAAGAGCTTTGCTTGGAGAAATAGAAGGAACATGTATCACACGTGCAAAATCTGAGAAAATACCACATGAATATTCTACCATAGTAGGTATTCAAGAATCAGTACATGAAATTTTAATGAATTTGAAAGAAATTGTATTGAGAAGCAATTTGTATGGAACTCATGACGCGTCTATTTGTGTCAAAGGTCCTGGATCTGTAACTGCTCAAGACATCGTCTTGCCCCCTTCTGTGGAAATCATTGATAACACACAGCATATAGCTAGCCTAACAGAACCAATCGATTTGTGTATCGAATTACAAATCGAGAGGAATCGCGGATATCGTACAAAAACGC---CAAATAACTTTC------AAGACGGAAGTTATCCTATAG---ATGCTGTATTCATGCCTGTTCGAAATGCTAATCATAGTATTCATTCTTATGGA------------AATGGGAATGAAAAACAAGAGATACTTTTTCTCGAAATATGGACAAATGGAAGCTTAACTCCTAAAGAAGCACTTCATGAAGCCTCCCGGAGTTTGATTGATTTATTTATTCCTTTTCTACATGCGGAAGAAGAAAACTTACATTTAGAAATAGAAAATAATCAACACAAGGTTACTTTACCCCTTTTTACTTTTTTTACTTTTCATGATAGATTGGCTAAACTAAGAAAAAATAAAAAAGAAATAGCATTGAAATATATTTTTATTGACCAATTAGAATTTACCCCTAGGATCTATAATTGCCTCAAAAGGTCCAATATACATACATTATTGGACCTTTTGAATAATAGTCAAGAAGACCTTCTGAAAATT---GAACATTTTCGCATAGAAGATGTAAAACATATATTGGACATTCTAAAAATA
>Spondias_tuberosa
ATGGTTCGAGAGAAAGTCAAAGTA------TCTACTCGGACACTGCAGTGGAAGTGTGTTGAATCAAGAGCAGACAGTAAGCGTCTTTATTATGGACGCTTTGTTCTGTCTCCACTTATGAAAGGTCAAGCCGACACAATAGGCATTGCAATGCGAAGAGCTTTGCTTGGAGAAACAGAAGGAACATGTATTACACGTGCAAAATCTGAGAAAGTTCCACATGAATATTCTACCATAGTAGGTATTCAAGAATCAGTACATGAAATTTTAATGAATTTGAAAGAAATTGTATTGAGAAGTAATCTGTATGGAACTCGTGACGCGCTTATTTGTGTCAAAGGTCCTGGATATGTAACTGCTAAAGATATTCTCTTACCACCTTCTGTGGAAATCGTTGATAATACGCAGCATATAGCTAGCCTAACGCAACCAATTGATTTTTGTATTGGATTACAAATAGAGAGGAATCGAGGATATAATATAAAAACGC---CAAATAACTTTC------AAGACGGAAGTTATCCCATAG---ATGCAGTATTCATGCCTGTTCGAAATGCGAATCATAGTATTCATTCTTATGGG------------AATGGAAATGAAAAACAAGAGATCCTTTTTCTAGAAATATGGACAAATGGAAGTTTAACTCCTAAAGAAGCACTTCATGAAGCCTCCCGAAATTTGATTGATTTATTTATTCCCTTTCTACAGGCGGCAGAAGAAAACTTACATTTA------GAGCACAATCAATACAAGGTTACTTTACCTT---------TTTTTACTTTTCATGATCGATTGGCTAAACTAAAGAAAAAGAAAAAAGAAATTGCATTGAAATCCATTTTTATTGACCAATCAGAATTGTCTCCCAGAATCTATAATTGTCTTAAAAAGTCCAATATACATACATTATTCGACCTTTTGAATAACAGTCAAGAAGACCTTATGAAAATT---GAACATTTTCGCATAGAAGATGTAAAACATATATTGGGCATTCTCGAAAAG
>Staphylea_colchica
ATGGTTCGAGAGAAAGTAACAGTA------TCTACTCGGACACTACAGTGGAAGTGTGTTGAATCAAGAGCAGACCGTAAACGTCTTTATTATGGACGCTTTATTCTGTCTCCACTTATGAAAGGTCAAGCTGACACAATCGGCATTGCAATGCGAAGAGCTTTGCTTGGAGAAATAGAAGGAACATGTATCACACGTGCAAAATCTGAGAAAATACCCCATGAATATTCTACCATAGTAGGTATTCAAGAATCAGTACATGAAATTTTAATGAATTTGAAAGAAATTGTATTGAGAAGTAATCTGTATGGAACTCGCGACGCGTCTATTTGTATCAAAGGTCCGGGATATGTAACTGCTCAAGACATCATTTTACCACCTTCTGTCGAAATCGTTGATAATACACAGCATATAGCTAGCCTAACGGAACCAATGGATTTGTGTATTGGATTACAAATCGAGAGGAATCGCGGATATAGTATAAAAACAC---CAAATAACTTTC------AGGACGGAAGTTATCCTATAG---ATGCTGTATTCATGCCTGTTCGAAATGTGAATTATAGTATTCATTCTTATGGG------------AATGGGAATGAAAAACAAGAGATACTTTTTCTCGAAATATGGACAAATGGAAGTTTAACTCCTAAAGAAGCACTTCATGAAGCCTCTCGGAATTTGATTGATTTATTTATTCCTTTTCTACATGCGGAAGAAGACAACGGACATTTA------GAGAACAATCACCACAAGCTTACTTTACCCC---------TTTTTACTTTTCATGATAGATTGGCTAAACTAAGAAAAAAGAAAAAAGAAATAGTATTAAAATATATTTTTATTGACCAATCAGAATTGTCTCCCAGAATCTATAATTGCCTCAAAAGATCAAATATACATACATTATTGGACCTTTTGAATAACAGTCAAGAAGACCTTCTGAAAATT---GAAGATCTTCGCATCGAAGATGTAAAACAAATATTGGACATTCTCGAAATA
>Tetraena_mongolica
ATGGTTCGAGAGAAAATACCAGTA------TCTACTCGGACACTACAATGGAAGTGTGTGGAATCAAGAGTAGACAGTAAACGTCTTTATTACGGACGCTTTGTTCTATCACCCCTTATGAAGGGTCAAGCCGACACAATAGGCATTGCAATGCGAAGAGTTTTGCTTGGAGAAATAGAAGGAACATATATCACACGTGCAAACTCTGAGAACATACCACATGAATATTCTACCATAGTAGGTGTTCAAGAATCAGTACATGAAATTTTAATGAATTTGAAAGAAGTTGTTTTAAGAAGTAATCTATATGGAATTCACGATGCATCTATTTGTGTCAAAGGTCCTGGATATGTAACTGCTCAAGACATTATATTACCACCCTATGTAGAAATCATTGATAATACACAGCATATAGCTAACCTAACAGAAGCGATTGATTTATATATTGGGTTAAAAATAGAAAGGAATCGAGGATATCGTATAAAAACGTCATCAAATAACTTTC------AAGATGGAAGTTATCCCATAG---ATGCTGTATTCATGCCTGTTAGAAATGCAAATCATAGTATTCATTCTTATAGA------------AATGGTAATGAAACCCAAGAGATACTCTTTCTTGAAATATGGACAAACGGAAGTTTAACTCCTAAAGAAGCACTTCATGAAGCCTCCCGGAATTTGATTGATTTATTTATTCCTTTTCTACATGCCGAAGAAGAAAACTTACATTTA------AAAAACAATCAACAAAAGAATACTTTACCC---------TTTTTTATTTTTCATAATAGATTGGATCACATAAGGAAAAATAAAAAAGAAATAGTATTACAATCTATTTTTATTGACCAATTAGAATTGAATCCCCGGATTTATAATTGCCTCAAAAGATCTAATATACATACATTATTGGACCTTTTGGATAAAAGTAAAGAAGACCTTATGAAAATT---GAACATTTTCGTATAGAAGACATACAAAATATATTTGACATTCTAGACA--
>Vitis_acerifolia
ATGGTTCGAGAGAAAGTAACAGTA------TCTACTCGGACACTGCAGTGGAAGTGTGTTGAATCAAGAGTAGACAATAAGCGTCTTTGTTATGGACGCTTTATTCTGTCTCCACTTATTAAAGGTCAAGCCGACACAATAGGCATTGCGATGCGAAGAGCTTTGCTTGGAGAAATAGAAGGAACATGTATCACACGTGCAAAATCTGAGAAAATACCCCATGAATATTCTACCATAGTAGGTATTCAAGAATCAGTACATGAAATTTTAATGAATTTGAAAGAAATTGTATTGAGAAGTAATCTGTATGGAACTCGCGGCGCGTTTATTTGTGCCAGGGGTCCTGGATATGTAACTGCTCAAGACATCATTTCACCGCCTTCTGTGGAAATCGTTGATAATACACAACATATAGCTAGACTGATGGAACCGATTGATTTGTGTATTGGATTACAAATCGAGAGGAATCGCGGATATAGTATAAAAAGGC---CAAATAACTTTC------AAGACGGAAGTTATCCTATAG---ATGCTGTATTCATGCCTGTTCGAAATGCGAATCATAGTATTCATTCTTATGGG------------AATGGGAATGAAAGACAAGAGATACTTTTTCTCGAAATATGGACAAATGGGAGTTTAACTCCTAAAGAAGCACTTCATGAAGCCTCCCGTAATTTGATTGATTTATTTATTCCTTTTCTACATGCGGAAGAAGAAACTTTACATTTA------GAGTACAATCAACACAAGAGCACTTTACCCC---------CTCTTACTTTTCATGATAGATTGGCTAAACTAAGGAAAAACAAAAAAGAAATAGAATTGAAATATATTTTTATTGACCAATTAGAATTGCCTCCCAGGATCTATAATTGCCTCAAAAGGTCCAATATACATACATTATTAGACCTTTTGAATAAGAGTCAAAAGGATCTTATGAAAATT---GAAGATTTTCGCATAGAAGATGTAAAACAGTTATTGGGCATTCTAGAAAAA
>Viviania_marifolia
ATGGCTCGAGAGAAAATAACAGTA------TCTACTGGGACACTGCATTGGACGTGTGTTGAATCAAGAGTAGACAGTAAGCGTCTTTATTATGGACGCTATATTCTGTCTCCGCTTCGGAAAGGTCAAGCCGACACGATAGGCATTGCAATGCGAAGAGCTTTGCTTGGAGAAATAGAAGGAACATGTATCACACGTGCAAAATGGAAGAAAATATCACATGAATATTCTATAAAAATAGGTATTCAAGAATCCATAGATGAAATTTTAATGAATTTGAGCGAAATTGTATTGAGAAGTAATCTATATGGAATTCGTGGTGCGTCTATTTGTTTCCAGGGTCCTGGATCTTTAACTGCTCAAAACATCATCTTACCGCCTTGTGTGGAAATCGTTGATCATACACAACATATAGCTAACCTAACAGAACCAATCAATTTGTTTATTGAATTACAAATCGAGAGAAATCGCGGATATCATATCAAAGGGC---CAAATAACTTTC------AAGACGGAAGTTATCCTATAG---ATGCTGTATTCATGCCTGTTCGAAATGCAAATTATAGTATTCATTCTTATACGAAT------ACGAACGGGCATGAAAACCAAGAGATGCTTTTTCTAGAAATATGGACAAATGGAAGTTTAACTCCTAAAGAAGCCCTTTATGAAGCATCCCAAAAATTGATTGATTTATTTATTCCTTTTTTACATGGAGAAGAAGAAAACTTAAATTTT------GAGAACAATAAAAAGAAGGTTACTTTACCCC---------TTTTTCGTTTTCATAATATATTGGCTAACCTACGGAAAAATAAAAAAGAAATAATATTGAAATATGTTTTTATTGATCAATCAGGATTTTCTCCCGGGACTTATAATTACCTCAAAAGGTCCAATATACATACAGTATTGGACCTTTTGAATAAGAATAAAGAAGACCTTATGAGAATTATTGAACATTTTCGTGCAGACGAAATAAACCATCTATTGCCCATTCTAGAAACA
