# Supplementary material for: ­Complete plastid genome sequences of two species of the Neotropical genus Brunellia (Brunelliaceae)
Source: PeerJ. 2020 Jan 28;8:e8392. doi: 10.7717/peerj.8392 (PMC6993752; doi:10.7717/peerj.8392)
Supplement: Supplemental Information 2 [file peerj-08-8392-s002.zip › Alignments/RPOC1.fasta]

>Aquilaria_yunnanensis
ATGATCGACCGATATAAACATCAACAACTCCAAATAGGATCGGTTTCGCCTCAACAAATAAGTGCTTGGGCTAAGAAAATCCTACCCAATGGAGAGATAGTTGGAGAGGTGACAAAACCCTATACTTTTCATTACAAAACCAATAAACCGGAAAAAGATGGATTATTTTGTGAAAGAATTTTTGGGCCTACAAAAAGTGGAATTTGCGCTTGTGGAAATTATCGAATAATTGGAAATGAAAAAGAGGAT--CCTAAA-TTTTGTGAACAATGCGGAGTTGAATTTGTTGATTCTCGGATACGAAGATATCAAATGGGATACATAAAACTGGCATGCCCAGTAACTCATGTGTGGTATTTGAAACGTCTTCCTAGTTATATTGCGAATCTTTTAGATAAACCTCTTAAAGAATTAGAGAGTCTAGTATACTGCGATTTTTCTTTTGCTAGGCCCAGCACTAAAAAACCGACTTTCTTACGATTGCGAGGTTTATTCGAATATGAAATCCAATCCTGGAAATATAGTATTCCACTTTTTTTTACTACCCAAGGTTTTGATACATTTCGAAATCGAGAAATGTCTACTGGAGCAGGTGCTATTCGAGAACAATTAGCCGATCTAGATTTGCGAATTCTTATAGATTATTCGTTGGTAGAATGGAAAGAATTAGGAGAAGAAGGGCTTACGGGTAATGAATGGGAAGATCAAAAAATTGGAAGAAGAAAGGATTTTTTAGTTAGACGCATGGAATTGGCAAAGCATTTTATTCGAACAAATATAGAACCAGAATGGATGGTTTTATGTCTATTACCGGTTCTTCCTCCCGAGTTGAGACCTATCATTCAGATGGATGGAGGTAAACTCATGAGTTCAGATATTAATGAACTCTATAGAAGAGTTATCTATCGGAATAATACCCTTACCGATCTATTAACAACAAGTAGATCTACACCAGGGGAATTAGTAATGTGCCAGGAAAAATTGGTACAAGAAGCCGTGGATACACTTCTTGATAATGGAATTCGCGGACAACCAGTGAGGGACGGTCATAATAAGGTTTACAAGTCGTTTTCCGATCTAATTGAAGGCAAAGAGGGAAGATTTCGCGAGACTCTGCTTGGCAAACGCGTTGATTATTCGGGGCGTTCTGTCATTGTTGTTGGCCCCTCACTTTCATTACATCGCTGTGGGTTGCCTCGCGAAATGGCAATAGAGCTTTTCCAGACATTTGTAATTCGTGGTCTAATTAGACAACATCTTGCTTCGAACATAGGAGTTGCTAAGAGTCAAATTCGCGAAAAGGGGCCAATTGTATGGCAAATACTTCAAGAAGTTATGCAGGGGCATCCTGTATTGCTGAATAGAGCGCCTACTCTGCATAGATTAGGGATACAGGCATTCCAACCCATTTTAGTGGAAGGGCGTGCTATTTGTTTACACCCATTAGTTTGTAAGGGATTTAATGCAGACTTTGATGGGGATCAAATGGCTGTTCATGTACCTTTATCTTTAGAGGCTCAAGCGGAGGTTCGTTTACTTATGTTTTCTCATATGAATCTCTTGTCTCCAGCTATTGGGGATCCTATTTCCGTACCGACTCAAGATATGCTTATTGGGCTCTATATATTAACAAGTGGGAATCGGCGAGGTATTTGTGCAAATAGGTATAATCCATGTAATCGAAGAAACTATCAAAATGAAAGAATTGACGATAATAACTATAAGTATAC------AAAAGAATCCTTTTTTTGTAATTCCTATGATGCAATTGGAGCTTATCGGCGGAAAAGAATCAATTTAGATAGTCCTTTATGGCTTCGATGGCGA---CTAGATCAACGCGTTATTGCTTCAAGAGAAGCTCCCATCGAAGTTCACTATGAATCTTGTGGTACCTATCATGAGATTTATGGACACTATCTGATAATAAGACGTGTAAAAAAAGAAATTCTTTGGATATACATCCGAACCACTATTGGTCATATTTTTCTTTATCGAGAAATGGAAGAAGCTATACAAGGTTTTTGTCGGGCCTGCTTATCTGATACC
>Arabidopsis_thaliana
ATGATCGATCGGTATAAACATCAACAACTCCGAATTGGCTTAGTTTCTCCTCAGCAAATAAGTGCTTGGGCCACTAAAATAATACCTAATGGAGAGATAGTTGGAGAGGTGACAAAACCCTATACTTTTCATTACAAAACCAATAAACCGGAAAAAGATGGATTATTTTGTGAAAGGATTTTTGGACCTATAAAGAGTGGAATTTGCGCTTGTGGAAATTATCGAGTGATCGGAGATGAAAAAGAAGAC--CCAAAG-TTTTGTGAACAATGTGGAGTTGAATTTGTTGATTCTCGGATACGAAGATATCAAATGGGATACATAAAACTGACATGTCCTGTAACTCATGTATGGTATTTGAAACGTCTTCCTAGTTATATTGCGAATCTTTTAGATAAACCTCTTAAAGAATTAGAAGGCCTAGTATACTGCGATTTTTCTTTTGCTAGGCCCATAACTAAAAAACCTACTTTCTTACGATTACGAGGTTCATTTGAATATGAAATTCAATCCTGGAAATACAGCATCCCACTTTTTTTTACTACTCAAGGTTTCGATATATTTCGAAATCGAGAAATTTCTACTGGGGCGGGTGCTATCCGAGAACAATTAGCCGATTTAGATTTGCGAATTATTATAGAAAATTCGTTGGTAGAATGGAAACAATTAGGAGAAGAAGGGCCTACGGGGAATGAATGGGAAGATCGAAAAATTGTAAGAAGAAAAGATTTTTTAGTTAGACGTATGGAATTAGCTAAGCATTTTATTCGAACAAATATAGAACCCGAATGGATGGTTTTATGTCTCTTACCGGTTCTTCCTCCCGAGTTGAGACCCATCATTCAGATAGAAGGGGGTAAACTAATGAGTTCAGATATTAATGAACTCTATAGAAGAGTTATCTATCGGAACAATACTCTTACCGATCTATTAACAACAAGTAGATCTACACCGGGGGAATTAGTAATGTGTCAGGAAAAATTGGTACAAGAAGCCGTGGATACACTTCTTGATAATGGAATCCGTGGACAACCCATGAGGGATGGTCATAATAAGGTTTACAAGTCATTTTCAGATGTAATTGAAGGCAAAGAGGGAAGATTTCGCGAGACTCTGCTTGGGAAACGGGTCGATTATTCGGGGCGCTCGGTGATTGTCGTTGGACCTTCACTTTCATTACATCGCTGTGGATTGCCTCGCGAAATAGCAATAGAGCTCTTCCAGACATTTGTAATTCGTGGTTTAATTAGACAACACCTGGCTTCGAACATAGGAGTTGCTAAGAGTCAAATTCGTGAAAAAAAGCCGATTGTCTGGGAAATCCTTCAAGAAGTCATGCAGGGGCATCCCGTATTACTGAATAGAGCACCTACCCTACATAGATTAGGCATACAGTCATTCCAACCTATTTTAGTGGAAGGACGCACTATTTGTTTACATCCATTAGTTTGTAAGGGGTTCAATGCAGACTTTGATGGGGATCAAATGGCTGTTCATGTGCCTTTATCTTTAGAGGCTCAAGCAGAGGCTCGTTTACTTATGTTTTCTCATATGAATCTCTTATCTCCAGCTATTGGAGATCCCATTTCGGTACCGACTCAAGATATGCTTATTGGACTCTATGTATTAACGAGCGGCACTCGTCGAGGTATTTGTGCAAACAGATATAATCCATGTAATCGAAAAAACTATCAAAATGAAAGAATTTACGAAACAAACTATAAGTATACG------AAAGAACCCTTTTTTTGCAATTCCTATGATGCAATTGGAGCTTATCGACAGAAAAAAATCAATTTAGATAGTCCTTTGTGGCTTCGGTGGCAA---TTAGATCAACGCGTTATTGCTTCAAGAGAAGTTCCTATCGAAGTTCACTATGAATCTTTTGGTAACTATCATGAGATTTATGCACACTATCTAATAGTAAGAAGTGTAAAAAAAGAAAATTTTTGTATATATATTCGAACCACAGTTGGTCATATTTCTTTTTATCGAGAAATCGAGGAAGCTATACAAGGTTTTTCTCAAGCCTGTTCATATGATACC
>Arabis_alpina
ATGATCGATCGGTATAAACATCAACAACTCCGAATTGGATTAGTTTCTCCTCAGCAAATAAGTGCTTGGGCCACTAAAAAAATACCTAATGGAGAGATAGTTGGAGAGGTGACAAAACCCTATACTTTTCATTACAAAACCAATAAACCGGAAAAAGATGGATTATTTTGTGAAAGGATTTTTGGGCCTATAAAGAGCGGAATTTGCGCTTGTGGAAATTATCGAGTGATCGGAGATGAAAAAGAGGAC--CCAAAA-TTTTGTGAACAATGTGGAGTTGAATTTGTTGATTCTCGGATACGAAGATATCAAATGGGATACATAAAACTTACATGTCCTGTAACTCATGTATGGTATTTGAAACGTCTTCCTAGTTATATTGCGAATCTTTTAGATAAACCTCTTAAAGAATTAGAAGGCCTAGTATACTGCGATTTTTCTTTTGCTAGGCCCATAACTAAAAAACCTACTTTCTTACGATTACGAGGTTCATTTGAATATGAAATTCAATCCTGGAAATACAGCATCCCACTTTTTTTTACTACTCAAGGTTTCGATATATTTCGAAATCGGGAAATTTCGACTGGGGCGGGTGCTATCCGAGAACAATTAGCCGATTTAGATTTGCGAATTATTATAGAAAATTCGTTGGTAGAATGGAAACAATTAGGAGAAGAAGGTCCCACGGGGAATGAATGGGAAGATCGAAAAATTGTAAGAAGAAAAGATTTTTTAGTTAGACGTATGGAATTAGCTAAGCATTTTATTCGAACAAATATAGAACCGGAATGGATGGTTTTATGTCTCTTACCGGTTCTTCCTCCCGAGTTGAGACCCATCATTCAGATAGAAGGGGGTAAACTAATGAGTTCAGATATTAATGAACTCTATAGAAGAGTTATCTATCGGAACAATACTCTTACCGATCTATTAACAACAAGTAGATCTACACCAGGGGAATTAGTAATGTGTCAGGAAAAATTGGTACAAGAAGCCGTGGATACACTTCTTGATAATGGAATCCGTGGACAACCTATGAGGGATGGTCATAATAAGGTTTACAAGTCATTTTCAGATGTAATTGAAGGCAAAGAGGGAAGATTTCGCGAGACTCTACTTGGCAAACGGGTCGATTATTCGGGGCGTTCGGTGATTGTCGTTGGACCTTCACTTTCATTACATCGCTGTGGATTGCCGCGCGAAATAGCAATAGAGCTCTTCCAGACATTTGTAATTCGTGGTCTAATTAGACAACATCTGGCTTCGAACATAGGAGTTGCTAAGAGTCAAATTCGTGAAAAAAAGCCGATTGTCTGGGAAATCCTTCAAGAAGTTATGCAGGGGCATCCCGTATTGCTGAATAGAGCACCTACTCTACATAGATTAGGCATACAGTCATTCCAACCAATTTTAGTGGAAGGACGCACTATTTGTTTACATCCATTAGTTTGTAAGGGGTTCAATGCAGACTTTGATGGGGATCAAATGGCTGTTCACGTGCCTTTATCTTTAGAGGCTCAAGCAGAGGCTCGTTTACTTATGTTTTCTCATATGAATCTCTTATCTCCAGCTATTGGAGATCCCATTTCTGTACCGACTCAAGATATGCTTATTGGACTCTATGTATTAACGAGCGGCACTCGTCGAGGTATTTGTGCAAACAGATATAATCCATGTAATCGAAAAAACTCTCAAAATGAAAGAATTTACGAAACAAACTATAAGTATA------TGAAAGAACCCTTTTTTTGCAACTCCTATGATGCAATTGGAGCTTATCGGCAGAAAAGAATCAATTTAGAGAGTCCTTTGTGGCTTCGGTGGCAA---TTAGATCAACGCGTTATTGCTTCAAGAGAAGTTCCTATCGAAGTTCACTATGAATCTTTTGGTAACTATCATGAGATTTATGCACACTATCTAATAGTAAGAAGTGTAAAAAAAGAAACTTTTTGTATATATATTCGAACCACAGTTGGTCATATTTCTTTTTATCGAGAAATCGAGGAAGCTATACAAGGTTTTTCTCACGCCTGTTCATATGATACC
>Arachis_hypogaea
ATGATTGATCAATATAAACATCAACAACTCCGAATTGGATCGGTCTCTCCTCAACAAATAATTGCTTGGGCAAAAAAAATCTTACCTAATGGAGAGATAGTTGGGGAGGTAACAAAGCCCTATACTTTTCATTACAAAACTAATAAGCCTGAAAAAGATGGATTATTTTGCGAAAGAATTTTTGGACCTGTAAAAAGTGGAATTTGTGCTTGTGGAAATTATCGAGTGATCGGAGAGAAAAAAAAAGACAACCAAAAATTTTGCGAACAATGTGGGGTAGAATTTGTTGATTCTCGGATACGTAGATATCAAATGGGCTATATAAAACTCGCATGCCCAGTAACCCATGTGTGGTATTTGAAACGTCTTCCTAGTTATATCGCGAATCTTTTGGATAAACCTCTTAAAGAATTAGAAGGTCTAGTTTACTGCGATTTTTCGTTTGCTAGACCCGTCGTTAAAAAGCCTACTTTCTTACGATTACGAGGTTTATTCGAATATGAAATCCAATCCTGGAAATATAGCATACCACTTTTTTTTACTATACAGGGTTTCGATACATTTCGAAATAGAGAAATTTCTAGTGGAGCGGGTGCTATTCGAGAACAACTAGGCGATCTGGATTTGACAATTCTTATAAATTCTTCATTAGTAGAGTGGAAAGAATTAGGAGAAGGGGGATCCACGGGCAATGAATGGGAGGCTCGAAAAGTTGGAAGAAGAAAAAATTTTTTGGTTCGACGTATAGAATTAGCTAAACATTTTATCCGAACAAATATAAATCCGGAATGGATGGTTTTATGTCTCTTACCAGTTCTTCCCCCCGAATTGAGACCCATTATTCAAATCGATGGGGGAAAACTAATGAGCTCAGATATTAATGAACTCTATCGAAGAGTTATCTATCGGAACAATACTCTTATCGATCTATTAACAACAAGTAGATCTACGCCAAGCGAATTAGTAATGTGCCAGGAGAAATTGGTACAAGAAGCCGTGGATACGCTTCTGGATAATGGAATCCGCGGGCAACCGATGAGGGATGGTCATAATAAGGTTTACAAATCATTTTCAGATATAATTGAAGGTAAAGAGGGAAGATTTCGCGAAACCCTGCTTGGAAAAAGGGTTGATTATTCGGGGCGTTCTGTTATTGTAGTAGGACCATCACTTTCATTACATCGATGTGGATTACCTCGCGAAATAGCAATAGAACTTTTCCAGACATTTGTAATTCGTGGTCTAATTCGAAAGCATTTTGCTTCGAACATGGGAATTGCTAAGAGTAAAATTCGGGAAAAAGAACCGATTGTATGGGAAATCCTTCAAGAAATTATGCAGGGGCATCCCGTCTTGCTAAATAGAGCGCCTACTCTGCATAGATTAGGCATACAGGCATTCCAACCTATTTTAGTGGAAGGGCGCGCTATTTGTTTACACCCATTAGTTTGTAAGGGATTCAATGCAGACTTTGATGGAGACCAAATGGCTGTTCATGTGCCTTTATCTTTGGAAGCCCAAACGGAAGCTCGTTTACTTATGTTTTCTCATATGAACCTATTGTCTCCGTCGATGGGAGATCCTATTTCCGTACCGACTCAAGATATGCTTATTGGGCTTTATATATTAACGAGCGGGAATCGTCGAGGTATTAGTGCAAACAGGTATAGTCCGTGTAATCGCAGAAATTCG-AAACTGAAAGAATTTACAATAATAACAATAGATATACGAAAAAAAAAGAACCCTTTTTTTGTAATTCCTATGATGCAATTGGAGCTTATCGACAAAAAAAAATAAATTTCGATAGTCCTTTGTGGTTCCGCTGGCGG---CTAGATCAGCGCGTTATTTCCTCAAGAGAAGCTCCTATCGAAGTTCATTATGAACCGTTGGGTATCTATCATGAGATTTATGGTCATTATATAGTAGTAAGAAGTATAAAAAAACAAATTCGTTGTATATACATTCGAACTACTGTTGGTCATATTTCTTTTTATCGAGAAATCGAAGAAGCTATACAAGGTTTTTGTCGAGCCCATTTATATAGTATC
>Averrhoa_carambola
ATGATCGATCGTTATAAACATCAACAACTCCGAATTGGATCAGTTTCTCCTCAACAAATAAGTACTTGGGCCAATAAAATCCTACCTAATGGAGAGATTGTTGGAGAGGTGACAAAACCCTATACTTTTCATTACAAAACCAATAAACCTGAAAAAGATGGATTATTTTGTGAAAGAATTTTTGGTCCGATAAAAAGTGGAATTTGTGCTTGTGGAAATTATCGAGTAATCGGAGATAAAAAAGAAGAC--CAAAAA-TTTTGTGAACAGTGCGGAGTTGAATTTGTTGATTCTCGGATACGAAGATATCAAATGGGCTACATCAAATTGGCATGCCCAGTAACCCATGTGTGGTATTTGAAGCGTCTTCCTAGTTATATCGCAAATCTTTTAGATAAACCTCTTAAAGAATTAGAAGGCCTAGTATACTGCGATTTTTCGTTTGCGAGGCCCATAGCTAACAAACCTTCTTTCTTACGATTACGAGGTTCATTTGAATATGAAATTCAATCCTGGAAATACAGCATCCCACTTTTTTTTACTACCCAGGGCTTTGATACATTTCGAAATCGAGAAATTTCTACCGGAGCAGGTGCTATTCGAGAACAATTAAATGATCTGGATTTGCGAATTATTATAGATTATTCTTTGGTAGAATGGAAAGAATTAGGGGAAGAGGGGCCCACGGGCAATGAATGGGAAGATCGAAAAGTTGGAAGACGAAAGGATTTTTTGGTTAGACGCATGGAATTGGCTAAGCATTTTATTCGAACAAATATAGAACCAGAATGGATGGTTTTATGCCTATTACCAGTCCTTCCTCCCGAGTTGAGACCCATCATTCAGATAGATGGGGGTAAACTAATGAGCTCAGATATTAATGAACTCTATAGAAGAGTTATCTATCGGAACAATACCCTTACCGATCTATTAACAACAAGTAGATCTACACCAGGGGAATTAGTAATGTGTCAGGAGAAATTGGTACAAGAAGCCGTGGATACACTTCTTGATAATGGAATCCGCGGACAACCAATGAGGGACGGTCATAATAAGGTTTACAAATCGTTTTCAGATGTAATTGAAGGAAAAGAGGGAAGATTTCGTGAGACTCTGCTTGGCAAACGGGTCGATTATTCGGGGCGATCTGTCATTGTCGTAGGCCCCTCGCTTTCATTACATCGATGTGGATTACCTCGCGAAATAGCAATAGAGCTTTTCCAGACATTTGTAATTCGCAGTTTAATTAGACAACATCTTGCTTCGAACATAGGAGTTGCTAAAAGTAAAATTCGGGAAAAAGAGCCGATTATATGGGAAATACTTCAGGAAGTTATGCAAGGGCATCCTGTATTGCTGAATAGAGCGCCTACTCTGCATAGATTGGGTATACAGGCATTCCAACCCATCTTAGTGGAAGGACGCGCTATTTGTTTACATCCATTAGTTCGTAAGGGATTCAATGCAGACTTTGATGGGGATCAAATGGCTGTTCATGTACCTTTATCATTGGAGGCTCAAGCGGAGGCTCGTTTACTTATGTTTTCTCATATGAATCTCTTGTCTCCAGCTATTGGGGATCCCATTTCCGTACCAACTCAAGATATGCTTATGGGGCTCTATGTATTAACGAGCGGGAATCGTCGAGGTATTTGTGCAAATAGGTATAATCCATATAATCGCAGAAATCATCAAAATGAAAGAATTAAGATTAAGGAT---AATTATACGA------AAGAGCCCTTTTTTTGTAACTCCTATGATGCAATTGGAGCTTATCGGCAGAAAAGAATCAATTTAGATAGTCCTTTATGGCTGCGGTGGCAG---ATAGATCAACGGGTTATTGCTTCAAGAGAAGCTCCCATCGAAGTTCACTATGAGTCGTTGGGTACCTATCATGAGATTTATGTACACTTTTTAATAGTAAAAAGTATAAAAAAAGAAAATCTTTGTATATACATTCGAACCACTGTTGGTTATATTTCTCTTTATCGAGCAATTGAAGAAGCTATCCAAGGGTTTTGCCGGGCTTGTTTGAATGGTACC
>Brunellia_antioquensis
ATGATTGATCGTTATAAACATCAACAACTCCGAATTGGATCAGTTTCTCCTCAACAAATAAGTGCTTGGACCAAAAAAATCCTACCTAATGGAGAGATTGTTGGAGAGGTGACAAAACCCTATACTTTTCATTACAAAACCAATAAACCCGAAAAAGATGGATTATTTTGTGAAAGAATTTTTGGGCCTATAAAAAGCGGAATTTGTGCTTGTGGAAATTATCGAGTAATCGGAGATGAAAAAGAAGAC--CCAAAA-TTTTGTGAACAATGCGGAGTCGAATTTGTTGATTCTCGGATACGAAGATATCAAATGGGCTACATCAAACTGGCATGCCCAGTAACCCATGTGTGGTATTTGAAACGTCTTCCTAGTTATATCGCCAATCTTTTAGATAAACCTCTTAAAGAATTAGAAGGCCTAGTATACTGCGATTTTTCTTTTGCTAGGCCCATAGCCAAAAAACCTTCTTTCTTACGATTACGAGGTTCATTCGAATATGAAATCCAATCCTGGAAATACAGCATCCCACTTTTTTTTACTACCCAAGGCTTTGATACATTTCGAAATCGAGAAATTTCTACCGGAGCAGGTGCTATTCGAGAACAATTAAATGATTTGAATTTGCGAATTATTATAGATTATTCGTTGGTAGAATGGAAAGAATTAGGAGAAGAAGGGCCCACGGGCAATGAATGGGAAGATCGAAAGGTTGGAAGACGAAAGGATTTTTTGGTTAGACGCATGGAATTAGCTAAGCATTTTATTCGAACAACTATAGAACCAGAATGGATGGTTTTATGTCTATTACCAGTCCTTCCTCCCGAGTTGAGACCTATCATTCAGATAGATGGGGGTAAACTAATGAGCTCAGATATTAATGAACTATATAGAAGAGTTATCTATCGGAACAATACCCTTACCGATCTATTAACAACAAGTAGATCTACGCCAGGGGAATTAGTAATGTGTCAGGAGAAATTGGTACAAGAAGCCGTGGATACACTTCTTGATAATGGAATCCGCGGACAACCAATGAGGGACGGTCATAATAAGGTTTACAAGTCGTTTTCAGATGTAATTGAAGGCAAAGAGGGAAGATTTCGTGAGACTCTGCTTGGCAAACGGGTTGATTATTCGGGGCGTTCTGTCATTGTCGTAGGCCCCTCACTTTCATTACATCAATGTGGATTGCCTCGCGAAATAGCAATAGAGCTTTTCCAGACATTTGTAATTCGAGGTCTAATTAGACAACATCTTGCTTCGAACATAGGAGTTGCTAAGAGTAAAATTCGGGAAAAAGGGCCGATTGTATGGGAAATACTTCAGGAAGTTATGAAAGGGCATCCTGTATTGCTGAATAGAGCGCCTACTCTGCATAGATTAGGTATACAGGCATTCCAACCCATTTTAGTGGAAGGGCGCGCTATTTGTTTACATCCATTAGTTTGTAAGGGATTCAATGCAGACTTTGATGGGGATCAAATGGCTGTTCATGTACCTTTATCATTGGAGGCTCAAGCGGAGGCTCGTTTACTTATGTTTTCTCATATGAATCTCTTGTCTCCAGCTATTGGGGATCCCATTTCCGTACCAACTCAAGATATGCTTATGGGTCTCTATGTATTAACGAGCGGGAATCGTCGAGGTATTTGTGCAAATAGGTATAATCCATGTAATCGCAGAAATTATCAAAATGAAAGAATTAACAATAATAACTATAGGTATACGAA------AGAACCCTTTTTTTGTAATTCCTATGATGCAATTGGAGCTTATCGGCAGAAAAGAATCAATTTAGATAGTCCTTTGTGGCTGCGGTGGCAA---CTAGATCAACGCGTTATTGCTTCAAGAGAAGCTCCCATCGAAGTTCACTATGAGTCTTTGGGTACCTATCATGAGATTTATGGACACTATTTAATAGGAAAAAGTATAAAAAAAGAAAATCTTTGTATATACATTAGAACCACTGTTGGTCATATTTCCCTTTATCGAGAAATTGAAGAAGCTGTCCAAGGGTTTTGCCAGGCCTGTTCATATGATACC
>Brunellia_trianae
ATGATCGATCGTTATAAACATCAACAACTCCGAATTGGATCAGTTTCTCCTCAACAAATAAGTGCTTGGACCAAAAAAATCCTACCTAATGGAGAGATTGTTGGAGAGGTGACAAAACCCTATACTTTTCATTACAAAACCAATAAACCCGAAAAAGATGGATTATTTTGTGAAAGAATTTTTGGGCCTATAAAAAGCGGAATTTGTGCTTGTGGAAATTATCGAGTAATCGGAGATGAAAAAGAAGAC--CCAAAA-TTTTGTGAACAATGCGGAGTCGAATTTGTTGATTCTCGGATACGAAGATATCAAATGGGCTACATCAAACTGGCATGCCCAGTAACCCATGTGTGGTATTTGAAACGTCTTCCTAGTTATATCGCCAATCTTTTAGATAAACCTCTTAAAGAATTAGAAGGCCTAGTATACTGCGATTTTTCTTTTGCTAGGCCCATAGCCAAAAAACCTTCTTTCTTACGATTACGAGGTTCATTCGAATATGAAATCCAATCCTGGAAATACAGCATCCCACTTTTTTTTACTACCCAAGGCTTTGATACATTTCGAAATCGAGAAATTTCTACCGGAGCAGGTGCTATTCGAGAACAATTAAATGATCTGAATTTGCGAATTATTATAGATTATTCGTTGGTAGAATGGAAAGAATTAGGAGAAGAAGGGCCCACGGGCAATGAATGGGAAGATCGAAAGGTTGGAAGACGAAAGGATTTTTTGGTTAGACGCATGGAATTAGCTAAGCATTTTATTCGAACAACTATAGAACCAGAATGGATGGTTTTATGTCTATTACCAGTCCTTCCTCCCGAGTTGAGACCTATCATTCAGATAGATGGGGGTAAACTAATGAGCTCAGATATTAATGAACTATATAGAAGAGTTATCTATCGGAACAATACCCTTACCGATCTATTAACAACAAGTAGATCTACGCCAGGGGAATTAGTAATGTGTCAGGAGAAATTGGTACAAGAAGCCGTGGATACACTTCTTGATAATGGAATCCGCGGACAACCAATGAGGGACGGTCATAATAAGGTTTACAAGTCGTTTTCAGATGTAATTGAAGGCAAAGAGGGAAGATTTCGTGAGACTCTGCTTGGCAAACGGGTTGATTATTCGGGGCGTTCTGTCATTGTCGTAGGCCCCTCACTTTCATTACATCAATGTGGATTGCCTCGCGAAATAGCAATAGAGCTTTTCCAGACATTTGTAATTCGAGGTCTAATTAGACAACATCTTGCTTCGAACATAGGAGTTGCTAAGAGTAAAATTCGGGAAAAAGGGCCGATTGTATGGGAAATACTTCAGGAAGTTATGAAAGGGCATCCTGTATTGCTGAATAGAGCGCCTACTCTGCATAGATTAGGTATACAGGCATTCCAACCCATTTTAGTGGAAGGGCGCGCTATTTGTTTACATCCATTAGTTTGTAAGGGATTCAATGCAGACTTTGATGGGGATCAAATGGCTGTTCATGTACCTTTATCATTGGAGGCTCAAGCGGAGGCTCGTTTACTTATGTTTTCTCATATGAATCTCTTGTCTCCAGCTATTGGGGATCCCATTTCCGTACCAACTCAAGATATGCTTATGGGTCTCTATGTATTAACGAGCGGGAATCGTCGAGGTATTTGTGCAAATAGGTATAATCCATGTAATCGCAGAAATTATCAAAATGAAAGAATTAACAATAATAACTATAGGTATACGAA------AGAACCCTTTTTTTGTAATTCCTATGATGCAATTGGAGCTTATCGGCAGAAAAGAATCAATTTAGATAGTCCTTTGTGGCTGCGGTGGCAA---CTAGATCAACGCGTTATTGCTTCAAGAGAAGCTCCCATCGAAGTTCACTATGAGTCTTTGGGTACCTATCATGAGATTTATGGACACTATTTAATAGGAAAAAGTATAAAAAAAGAAAATCTTTGTATATACATTAGAACCACTGTTGGTCATATTTCCCTTTATCGAGAAATTGAAGAAGCTGTCCAAGGGTTTTGCCAGGCCTGTTCATATGATACC
>Bulnesia_arborea
ATGATCGATCAATATAAACATCAACAACTCCGAATTGGATCAGTTTCTCCTCAACAAATAAGTGCTTGGGCTACTAAAATCCTACCTAATGGAGAAATAGTTGGAGAAGTAACAAAGCCTTATACTTTTCATTACAAAACCAATAAACCTGAAAAAGATGGATTATTTTGTGAAAGAATTTTTGGGCCTATAAAAAGTGGAATTTGTGCTTGTGGAAATTATCGAGTAATCGGAGATGAAAAAGAAAAA-----AAA-TTTTGTGAACAATGCGGAGTCGAATTTGTAGATTCTCGGGTACGAAGATATCAAATGGGCTACATTCAACTGGCATGCCCAGTAACGCATGTGTGGTATTTGAAACGTCTTCCTAGTTATATCGCGAATATTTTAGATAAACCTCTTAAAGAATTAGAAGGCCTAGTATACTGCGATTTTTCTTTTGCTAGGCCTGTAATTAAAAAACCAACTTTTTTACGATTACGAGGTTTATTCGAATATGAAATCCAATCTTGGAAATACAGCATCCCACTTTTTTTTACTACCCAAGGTTTCGATACATTTCGAAATCGAGAAATTTCGAGTGGAGCGGGTGCGATTCGAGAACAGTTATCTGATCTGGATTTGCGAAGTATTATAAATTCTTCATTAGTAGAATGGAAAGAATTGGTAGAAGAAGGTCCCACAGGTAATGAGTGGGAGGATAGAAAAATTGGACGAAGAAAAGATTTTTTGGTTAGACGAATGGAATTAGCTAAGCATTTTCTTCGAACAAACATAGAACCAGAATGGATGGTTTTATGTCTATTACCGGTTCTTCCCCCCGAGTTGAGACCTATCATTCAGATTGATGGGGGGAAGCTAATGAGCTCAGATATTAATGAACTCTATAGAAGAGTTATCTATCGAAACAATACTCTTAAGGATCTATTGATAACAAGTAGATCTACACCAGGAGAATTAGTAATGTGTCAAGAGAAATTGGTACAAGAAGCCGTAGATACACTTCTTGACAATGGAATTCGAGGACAACCTATGAGGGATAGTCATAATAAGGTTTATAAGTCATTTTCAGATGTCATTGAAGGCAAAGAGGGAAGATTTCGTGAGACTTTACTTGGCAAACGAGTCGATTATTCAGGACGTTCTGTCATTGTTGTAGGTCCCTCACTTTCATTACATCAATGTGGATTGCCTGGCGAAATAGCAATAGAACTTTTCCAGACATTTGTAATTCGGGGTCTAATTCGAAAGAATCTTGCTTCTAACATAGGAGTGGCTAAGAGTCAAATTCGGGAGCAAGAACCCATTATATGGGAAATACTTCAGGAAGTTATGCGGGGTCATCCTGTATTGCTGAATAGAGCACCCACTCTGCATAGATTAGGAATACAAGCATTCCAGCCTATTTTAGTGGAAGGACGTGCTATTTGTTTACATCCATTAGTTTGTAAGGGATTCAATGCGGACTTTGATGGTGATCAAATGGCTGTTCATGTACCTTTATCTTTGGAGGCTCAAGCAGAGGCTCGTTTACTTATGTTTTCTCATATGAATCTCTTATCTCCAGCTATTGGAGATCCGATTTCTGTACCAACCCAAGATATGCTTATGGGTCTTTATGTATTAACAAGTGGGAATCGTCGAGGTATTTGTGCAAATAGGTATAATCCATGTAATCGTAAAAATTATAAAAATGAAAAAATTCTAAATAAGAATTGTGAGTACACGAAAGAAAAAGAACCTTTTTTTGTTAATTCCTACGATGCAATTGGGGCTTATCAGCAAAAAAGAATTTATTTAGATAGTCCTTTGTGGCTTAGGTGGAAA---CTAGATCAACGTGTTATTGCTTCAAGAGAAACTCCAATAGAAGTTCAGTATGAATCTCTGGGTATCTATCATGAGATTTATGGAAACTATATAATAGTCAGAGGCATTAAAAAAGAAATTCTTTGGATATATATTCGAACTACTGTTGGTCATATTTTTCTTTATCGAGAAATAGAAGAAGCTATACAAGGGTTTTCTCGGGCTGGTTTATATGGTACC
>Carica_papaya
ATGATCGATCGGTATAAACATCAACAACTCCGAATTGGATTAGTTTCTCCTCAACAAATAAGTGCTTGGGCCAATAGAATCCTACCTAATGGAGAGATAGTTGGAGAGGTGACAAAACCCTATACTTTTCATTACAAAACCAATAAGCCGGAAAAAGATGGATTATTTTGTGAAAGAATTTTTGGGCCTATAAAGAGTGGAATTTGCGCTTGTGGAAATTATCGAGTGATCGGAGATGAAAAAGAAGAC--CCGAAA-TTTTGTGAACAATGCGGAGTTGAATTTGTTGATTCTCGGATACGAAGATATCAAATGGGATACATAAAACTGGCATGTCCAGTAACCCATGTATGGTATTTGAAACGTCTTCCTAGCTATATTGCGAATCTTTTAGATAAACCCCTTAAAGAATTAGAGGGCCTAGTATACTGCGATTTTTCTTTTGCTAGGCCCATAACTAAAAAACCTACTTTCTTACGATTACGAGGTTCATTCGAATATGAAATCCAATCCTGGAAATACAGCATCCCCCTTTTTTTTACTACCCAAGGTTTCGATACATTTCGAAATCGAGAAATTTCTACCGGGGCGGGTGCTATCCGAGAACAATTAGCCGATCTAGATTTGCAAATTATTATAGATTATTCGTTCTTAGAATGGAAAGAATTAGGAGAAGAGGGTCCCACAGGGAATGAATGGGAAGATCGAAAAATTGGAAGAAGAAAGGATTTTTTAGTTAGACGCATGGAATTAGCTAAGCATTTTATTCGAACAAATATAGAACCAGAATGGATGGTTTTATGTCTCTTACCGGTTCTTCCTCCCGAGTTGAGGCCGATCATTCAGATAGATGGGGGTAAACTAATGAGTTCAGATATTAATGAACTCTATAGAAGAGTTATCTATCGTAACAATACTCTTACCGATCTATTAACAACAAGTAGATCTACGCCAGGGGAATTAGTAATGTGTCAGGAAAAATTGGTACAAGAAGCCGTGGATACACTTCTTGATAATGGAATCCGTGGACAACCGATGAGGGATGGTCATAATAAGGTTTACAAGTCGTTTTCAGATGTAATTGAAGGAAAAGAGGGAAGATTTCGTGAGACTCTGCTTGGCAAACGGGTCGATTATTCGGGGCGTTCCGTCATTGTCGTTGGGCCTTCACTTTCATTACATCGTTGTGGATTGCCTCGCGAAATAGCAATAGAGCTTTTCCAGACATTTGTAATTCGTGGTCTAATTAGACAACATCTTGCTTCGAACATGGGAGTTGCTAAGAGTAAAATTCGGGAAAAAGAGCCGATTATATGGGAAATACTTCAAGAAGTTATGCAGGGGCATCCTGTATTGCTGAATAGAGCGCCTACTCTGCATAGATTAGGCATACAGGCATTCCAACCCATTTTAGTGGAAGGACGCGCTATTTGTTTACATCCATTAGTTCGTAAGGGATTCAATGCAGACTTTGATGGGGATCAAATGGCTGTTCATGTGCCTTTATCTTTAGAGGCTCAAGCCGAGGCTCGTTTACTTATGTTTTCTCATATGAATCTCTTGTCTCCAGCTATTGGGGATCCCATTTCTGTACCGACGCAAGATATGCTTATGGGGCTCTATGTATTAACGAGCGGGACTCGTCGAGGTATTTGTGCAAATAGGTATAATCCATGTAATCGAAAAAACTATCAAAATGAAAGAATTGACGATAATAACTATAAGTATACG------AAAGAGCCCTTTTTTTGTAATTCCTATGATGCAATTGGAGCTTATCGGCAGAAAAGAATCAATTTAGATAGTCCTTTGTGGCTTCGGTGGCAA---CTAGATCAGCGCGTTATTGCTTCAAGAGAAGCTCCCATCGAAGTTCACTATGAATCTTTGGGTACCTATCATGAAATTTATGGACACTATCTAATAGTAAGAAGTGTAAAAAAAGAAATTCTTTGTATATACATTCGAACCACTGTTGGTCATATTTCTCTTTATCGAGAAATCGAAGAAGCTATACAAGGTTTTTGTCGAGCCTGCTCATATGATACC
>Castanea_mollissima
ATGATCGATCGGTATAAACATCAACAACTCCGAATTGGATCAGTTTCTCCTCAACAAATAAGTGCTTGGGCCAATAAAATCCTACCTAATGGGGAGATAGTTGGAGAGGTGACAAAACCGTATACTTTTCATTACAAAACCAATAAACCTGAAAAAGATGGATTGTTTTGTGAAAGAATTTTTGGGCCGATAAAAAGTGGGATTTGCGCTTGTGGAAATTATCGAGTAATCGGGGATGAAAAAGAAGAC--CCTAAT-TTTTGTGAACAATGCGGAGTCGAATTCGTGGATTCTCGGATACGAAGATACCAAATGGGCTATATCAAACTGGCATGCCCAGTAACCCATGTGTGGTATTTGAAGCGTCTTCCTAGTTATATCGCGAATCTTTTAGATAAACCTCTTAAAGAATTAGAAGGACTGGTATACTGCGATTTTTCTTTTGCTAGGCCCATAGCTAAAAAACCTACTTTCTTACGATTACGAGGTTCATTCGAATATGAAATCCAATCCTGGAAATACAGCATCCCACTTTTCTTTACTACCCAAGGCTTCGATGCATTTCGAAATCGAGAAATGTCTACTGGAGCAGGTGCTATACGAGAACAATTAGCCGATCTGGATTTGCGAATTATTATAGATTATTCGTTGGTAGAATGGAAAGAATTAGGGGAAGAAGGGCCCCCGGGTAATGAGTGGGAAAATAGAAAGGTTGGAAGAAGAAAGGATTTTTTGGTTAGACGCATCGAAATAGCTAAGCATTTTATTCGAACAAATATAGAACCAGAATGGATGGTTTTATGTCTATTACCAGTTCTTCCTCCCGAGTTGAGACCGATCATTCAGATAGACGGGGGTAAACTAATGAGCTCGGATATTAATGAACTTTATAGAAGAGTTATTTATCGGAACAATACTCTTATCGATTTATTAGCAACAAGTAGATCGACACCGGGGGAATTAGTAATGTGCCAGGAGAAATTGGTACAAGAAGCTGTGGATACACTTCTTGATAATGGAATCCGCGGACAACCGATGAGGGACGGTCATAATAAGGTTTACAAGTCGTTTTCGGATGTAATTGAAGGCAAAGAGGGAAGATTTCGTGAGACTCTGCTTGGCAAACGGGTGGATTATTCGGGTCGTTCTGTCATTGTCGTGGGTCCCTCCCTTTCATTACATCAATGTGGATTGCCTCGCGAAATAGCAATAGAACTTTTCCAGCCATTTGTAATTCGTGGTCTAATTAGACAACATCGTGCTTCGAACATGGGAGTTGCTAAGAGTAAAATTCGGGAAAAAGAGTCAATTGTATGGGAAATACTTCAGGAAGTTATGCAGGGGCACCCCATATTGCTGAATAGAGCACCTACTCTGCATAGATTAGGCATACAGGCATTCCACCCCATTTTAGTGGAAGGGCGCGCTATTTGTTTACATCCATTAGTTTGTAAGGGATTCAATGCAGATTTTGATGGGGATCAAATGGCGGTTCATGTACCTTTATCTTTGGAGGCTCAAGTGGAGGCTCGTTTACTTATGTTTTCTCATATGAATCTATTGTCTCCATCTATTGGGAATCCAATTTCCCTACCAACCCAAGATATGCTTATTGGGCTCTATGTATTAACGAGCGGGAATCGCCGAGGTATTTGTGCAAATAGGTATAATCCATGTAATCGCATAAATTATCAAAATGAAAAAATGGATGCCAATAGCTATAAGTATACGAAAGAAAAAGAACCCTTTTTTTGTAATTCCTATGATGCAATTGGAGCTTATCGTCAGAAAAGAATCAATTTAGATAGTACTTTATGGCTCCGGTGGAAA---CTAGACCAACGCGTTATTGCTTCAAGAGAAGCTCCTATCGAAGTTCACTATGAATCTTTGGGTACTTATCATGAGATTTATGAGCACTACTTAATAGTAAGAAGTATAAAAAAAGAAATTCTTTGTACATACATTCGAACCACTGTTGGTCCTATTTCTCTTTATCGAGAAATCGAAGAAGCTATCCAAGGGTTGTGCCGGACCTGCTCATATGGTACC
>Catha_edulis
ATGATCGATCGGTATAAACATCAACAACTAAGAATTGGATCAGTTTCTCCTCAACAAATAAGTGCTTGGGCCAATAAAATACTACCTAACGGAGAGCTTGTTGGAGAGGTGACAAAACCCTATACTTTTCATTACAAGACCAATAAACCTGAAAAAGAGGGATTATTCTGTGAAAGGATTTTTGGTCCTATAAAAAGTGGAATTTGTGCTTGTGGAAATTATCGAGGAATCGGAGATGAAAAAGAAGAC--ATAAAT-TTTTGTGAACAATGCGGAGTCGAATTTGTTAATTCTCGGATACGCAGATATCAAATGGGCTACATCAAATTGGCATGCCCAGTAACCCATGTGTGGTATTTGAAACGTCTTCCTAGTTTTATCGCCAATCTTTTAGATAAATCTATTAAAGATTTGGAAGGCCTAGTATACTGCGATTTTTCTTTTGCTAGGCCCATAGCAAAAAAACCTACTTTCTTACGATTACGGGGTTCATTCGAATATGAAATCCAATCCTGGAAATACAGCATCCCACTTTTTTTTACTACCCAGGGTTTCGATACATTTCGAAATCGAGAAATTTCTACTGGAGCAGGTGTTATCCGAGAACAATTAGCCGATCTGGATTTGCGAATTATTATAGAGTATTCATTGGTCGAATGGAACGAATTAGGGGAAGAAAGACCCATAGATAATGAATGGGAAGATCGAAAGGTTGTTCGAAGAAAGGCTTTTTTGGTTAGACGTATGGAATTAGCTAAGCATTTTCTTCGAACAAATATAGAACCAGAATGGATGGTTTTATGTCTATTACCGGTTCTTCCCCCCGAGTTGAGACCGATCATTCAGATAGATGGGGGTAAATTAATGAGCTCAGATATTAATGAGCTCTATAGAAGAGTTATCTATCGAAACAATACTCTTGCCGATCTATTAACAACAAGTCGATCTACGCCAGGGGAATTAGTAATGTGTCAAGAGAAATTGGTACAAGAAGCTGTGGATACACTTCTTGATAATGGCATCCGCGGCCAACCAATGAGGGATGGTCATAATAAGGTTTACAAGTCGTTTTCAGATGTAATTGAAGGCAAAGAAGGAAGATTTCGTGAGACTCTGCTTGGCAAACGGGTTGATTATTCGGGACGTTCTGTCATTGTCGTAGGCCCCTCACTGTCATTACATCGATGTGGGTTGCCCCGTGAAATAGCAATAGAGCTTTTCCAAACATTTGTAATTCGTGGTCTAATTAGACAACATCTTGCTTCGAACATAGGAGTTGCTAAGAGTAAAATTAGGGAAAAAGAACCGATTGTATGGGAAATACTTCAGGAAGTTATGCAGGGGCATCCTGTATTGCTGAATAGAGCTCCTACTCTGCATAGATTAGGCGTACAGGCATTCCAACCAATTTTAGTGGAAGGACGTGCTCTTTGTTTACACCCATTAGTTTGTAAGGGATTCAATGCAGACTTTGATGGGGATCAAATGGCTGTTCATGTGCCTTTATCATTAGAGGCTCAAGCGGAGGCTCGTTTACTTATGTTTTCTCATACGAATCTCCTGTCTCCGGCTATCGTCGATCCCATTGCCTTACCGACCCAAGATATGCTTATTGGGCTCTATGTATTAACGAATGGGGATCGACGAGGTATTTGTGCAAATAGGTATAATCCATACAATCGTAGAAATTTTCAAAATGAAAGAATTCCCTATAATAATTATAGGGATACGAAAAAAAAAGTTCTTTTTTTTTGTAATTCCTATCATGCAATTGGAACTTATCGGCAGAAAAGAATCGATTTAGATAGTCCTTTGTGGCTCCGATGGCAA---TTAGATCAACGCGTTATTGCTTCAAGAGAAGCTCCGATCGAAGTTCACTATGAATCTTTGGGTACCTATCATGAGATTTATGGACACTATCTAATAGTACGAAGTATCAAAAGAGAAATTCTTTGTATATACCTTCGGACCAACGTTGGTCCTATTTCTCTTTATCGAGAAATCGAAGAGGCTATACAAGGGTTTTGTCGGGCCTTCTCGTATGGTATC
>Ceratopetalum_apetalum
ATGATCGATCGTTATAAACATCAACAACTCCGAATTGGATCAGTTTCTCCTCAACAAATAAGTGCTTGGGCCAATAAAATCCTACCTAATGGAAAGATTGTTGGAGAGGTGACAAAACCCTATACTTTTCATTACAAAACCAATAAACCTGAAAAAGATGGATTATTTTGTGAAAGAATTTTTGGGCCTATAAAAAGTGGAATTTGTGCTTGTGGAAATTATCGAGTAATCGGAGATGACAAAGAAGAC--CCCAAA-TTTTGTGAACAATGCGGAGTCGAATTTGTTGATTCTCGGATACGCAGATATCAAATGGGCTACATCAAACTGGCATGCCCAGTAACCCATGTGTGGTATTTGAAACGTCTTCCTAGTTATATCGCGAATCTTTTAGATAAACCTCTTAAAGAATTAGAAGGCCTAGTATACTGCGATTTTTCTTTTGCTAGGCCCATAACTAAAAAACCTTCTTTCTTACGATTACGAGGTTCATTCGAATATGAAATCCAATCCTGGAAATACAGCATCCCACTTTTTTTTACTACCCAAGTCTTTGATACATTTCGCAATCGAGAAATTTCTACTGGAGCAGGTGCTATTCGAGAACAATTAAACGATCTGGATTTGCGAATTATTATAGATTATTCGTTGGTAGAATGGAAAGAATTAGGGGAAGAAGGGCCCACGGGCAATGAATGGGAAGATCGAAAAGTTGGAAGACGAAAGGATTTTTTGGTTAGACGCATGGAATTAGCTAAGCATTTTATTCGAACAAATATAGAACCAGAATGGATGGTTTTATGTTTATTACCAGTTCTTCCTCCCGAGTTGAGACCTATCATTCAGATAGATGGGGGTAAACTAATGAGCTCAGATATTAATGAACTCTATAGAAGAGTTATCTATCGGAACAATACCCTTACCGATCTATTAACAACAAGTAGATCTATGCCAGGGGAATTAGTAATGTGTCAGGAGAAATTGGTACAAGAAGCCGTGGATACACTTCTTGATAATGGAATCCGCGGACAACCAATGAGGGACGGTCATAATAAGGTTTACAAGTCGTTTTCAGATGTAATTGAAGGCAAAGAGGGAAGATTTCGTGAGACTCTGCTTGGCAAACGGGTCGATTATTCGGGGCGTTCTGTCATTGTGGTAGGCCCCTCGCTTTCATTACATCGATGTGGATTGCCTCGCGAAATAGCAATAGAGCTTTTCCAGACATTTGTAATTCGAGGTCTAATTAGACAACATCTTGCTTCGAACATAGGAGTTGCTAAGAGTCAAATTCGGGAAAAAGGGCCCATTGTATGGGAAATACTTCAGGAAGTTATGCAAGGGCATCCTGTATTGCTGAATAGAGCGCCTACTCTGCATAGATTAGGTATACAGGCATTCCAACCAATTTTAGTGGAAGGGCGCGCTATTTGTTTACATCCATTAGTTTGTAAGGGATTCAATGCAGACTTTGATGGGGATCAAATGGCTGTTCATGTACCTTTATCATTGGCGGCTCAAGCGGAGGCTCGTTTACTTATGTTTTCTCATATGAATCTCTTGTCTCCAGCTATTGGGGATCCCATTTCCGTGCCAACTCAAGATATGCTTATGGGGCTCTATGTATTAACGAGCGGGAATCGTCGAGGTATTTGTGCAAATAGGTATAATCCATGTAATCGCAGAAATTATCAAAATGAAAGAATTAACGATAATAACTATAGGTATACG------AAAGAACCCTTTTTTTGTAATTCTTATGATGCAATTGGAGCTTATCGGCAGAAAAGAATCAATTTAGATAGTCCTTTGTGGCTGCGGTGGCAA---CTAGATCAACGCGTTATTGTTTCAAGAGAAGCTCCCATCGAAGTTTACTATGAGTCTTTGGGTACCTATCATGAGATTTATGGACACTATTTAATAGGAAAAAGTATAAAAAAAGAAAATCTTTGTATATACATTCGAACCACTGTTGGTCATATTTCTCTTTATCGAGAAATTGAAGAAGCTGTCCAAGGGTTTTGCAGAGCCTGTTCATATGGTACT
>Citrus_sinensis
ATGATTGATCGATATAAACATCAACAACTCCGAATTGGATCAGTTTCTCCTCAACAAATACGCGCTTGGGCCAATAAAATCCTACCTAATGGAGAGATAATTGGAGAAGTGACAAAACCCTATACTTTTCATTACAAAACCAATAAACCGGAAAAAGATGGATTATTTTGTGAAAGAATTTTTGGGCCTATTAAAAGTGGAATTTGTGCTTGTGGAAATTATCGAATAATCGGAGATGAAAAAGAAGAC--CCGCAA-TTTTGTGAACAATGTGGGGTTGAATTTGTTGATTCTCGGATACGAAGATATCAAATGGGATACATAAAACTGGGATGCCCAGTAACCCACGTGTGGTATTTGAAACGTCTTCCTAGTTATATCGCGAATCTTTTAGATAAACCTCTTAAAGAATTAGAAGGCCTAGTATATTGCGATTTTTCTTTTGCTAGGCCTATAGCGAAAAAACCGACTTTTTTACGATTACGCGGTTCATTCGAATATGAAATACAATCCTGGAAATACAGCATCCCACTTTTTTTTACTACCCAAGGTTTCGATAAATTTCGTAACCGAGAAATTTCTACTGGAGCAGTTGCTATCCGGGAACAATTAGCCGATCTAGATTTGCGAATTATTCTAGATAATTCCTTGTTAGAATGGAAAGAATTAGGGGAAGAAGGGCCCGCCGGTAATGACTGGGAAGATCGAAAAATTGGACGAAGAAGGGATTTTTTGGTTAGACGCATGGAATTAGCTAAGCATTTTCTTCGAACAAATATAGAACCAGAGTGGATGGTTTTATGTCTATTACCTGTTCTTCCTCCCGAGTTGAGGCCTATCATTCAAATAGATGGAGGTAAACTAATGAGTTCAGATATTAATGAACTCTATAGAAGAGTTATCTATCGGAACAATACTCTTATCGACCTATTAACAACAAGTAGATCTACGCCAGGGGAATTGGTAATGTGTCAGGAGAAATTGGTACAAGAAGCCGTGGATACGCTTCTTGATAATGGAATCCGTGGACAGCCAATGAGGGATGGTCATAATAAGATTTATAAGTCGTTTTCAGATGTAATTGAAGGAAAAGAGGGAAGATTTCGTGAGACTCTGCTTGGCAAACGGGTCGATTATTCGGGGCGGTCTGTCATTGTTGTGGGCCCCTCACTTTCATTACATCAATGTGGATTGCCTCGCGAAATCGCAATAGAGCTTTTCCAGACTTTTGTAATTTGTGGGCTAATTAGACAACACCTTGCTTCGAACATAGGAGTTGCTAAGAGTAAAATTCGGGAAAAAGGGCCGATTATCTGGGAAATACTGCAGGAAGTTATGCAGGGACATCCAGTATTGCTGAATAGAGCGCCTACTCTGCATAGATTGGGCGTACAGGCATTCCAGCCCATTTTAGTGGAAGGGCGCGCTATTTGTTTACATCCATTAGTTTGTAAGGGATTCAACGCAGACTTTGATGGGGATCAAATGGCTGTTCATGTACCCTTATCTTTAGAGGCTCAAGCAGAGGCTCGGTTACTTATGTTTTCTCATATGAATCTCTTGTCTCCTACTATTGGAGATCCCATTTCCATACCGACTCAAGATATGCTTATTGGGCTCTATGTATTAACGAGCGGGAATCGTCGAGGTATTTGTGCAAATAGGTATAATACATGGAATCGAAGAAATTATCCAGATGAAAGAATTGACGATAATAGCTATACGTATACG------AAAGAACCCCTTTTTTGTAATTCCTATGATGCAATTGGAGCTTATCGGCAGAAAAGAATCAATTTAGATAGTCCGTTGTGGCTTCGGTGGCGA---TTAGATCAACGCCTTATTGCTTCAAGGGAAGCTCCCATCGAAGTTCACTATGAATCTTTGGGTACCTCTCATGAGATTTATGGGCATTATCTAATAGTACGAAGTGTAAAAAAAGAAATTCTTTCTATATACATTCGAACCACCGTGGGCCATATTTCTCTTTATCGAGAAATCGAAGAAGCTATACAAGGGTTTTGCCGGGCCTGCTCATATGGTACC
>Cucumis_melo
ATGATCGATCGGTATAAACATCAACAACTCCGAATTGGATTAGTTTCTCCTCAACAAATAAGTGCTTGGGCCAATAAAACCCTACCGAATGGCGAGATAGTTGGAGAGGTAACAAAACCCTATACTTTTCATTACAAAACCAATAAACCTGAAAAAGATGGATTATTTTGTGAAAGAATTTTTGGGCCTATAAAAAGCGGGATTTGTGCTTGTGGAAATTATCGAGTAATCGGAGATAAAAAAGAAGAT--TCGAAA-TTTTGTGAACAATGCGGAGTCGAATTTGTTGATTCTCGGATACGAAGATATCAAATGGGCTATATTAAACTGGCATGCCCAGTAACCCATGTGTGGTATTTAAAACGTCTTCCTAGTTATATCGCGAATCTTTTAGATAAACCTCTTAAAGAATTAGAAGGCTTAGTATATTGCGATTTTTCTTTTGCTAGGCCTATAGCTAAAAAACCTACTTTCTTACGATTACGGGGTTCATTCGAATATGAAATCCAATCCTGGAAATACAGCATCCCACTTTTTTTTACTACCCAAGGCTTCGATACATTTCGAAATCGAGAAATTTCTACTGGAGCAGGGGCTATACGAGAACAATTAGCCGATCTGGATTTGCGACTTATTATAGATTATTCGTTGGTAGAATGGAAAGAATTAGGCGAAGAAGGACCCGCATGTAATGAATGGGAAGATCGAAAAGTTGGAAGAAGAAAGGATTTTTTGGTTAGACGTATGGAATTAGCTAAGCATTTTATTCGAACAAATATAGAACCCGAATGGATGGTTTTATGTCTATTACCTGTTCTTCCTCCCGAGTTGAGACCGATCATTCAGATAGATGGGGGTAAACTAATGAGCTCGGATATTAATGAACTCTATAGAAGAGTTATATATCGGAACAATACTCTTATTGATCTATTAACAACAAGTAGATCTACGCCAGGAGAATTAGTAATGTGTCAGGAGAAATTGGTACAAGAAGCCGTGGATACACTTCTTGATAATGGAATCCGCGGACAACCAATGAGGGATGGCCATAATAAGGTTTACAAGTCGTTTTCCGATGTAATTGAAGGCAAAGAGGGAAGATTTCGGGAGACTCTGCTTGGCAAACGGGTCGATTATTCAGGACGTTCTGTGATTGTTGTAGGGCCTTCACTTTCATTACATCGATGTGGATTGCCTCGCGAAATCGCAATAGAGCTTTTCCAGACATTTTTAATTCGTGGTCTAATTCGACAACATTTTGCTTCGAACATAGGAGTTGCTAAGAGTAAAATTCGGGAAAAAGAACCCATTGTATGGGAAATACTTCAGGAAGTTATGCAGGGGCATCCCGTATTGCTAAATAGAGCGCCTACTCTGCATAGATTAGGCATCCAGGCCTTCCAACCTATTTTAGTGGAAGGACGTGCTATTTGTTTACATCCATTAGTTTGTAAGGGATTCAATGCAGACTTTGATGGGGATCAAATGGCTGTTCATGTACCTTTATCTTTGGAGGCTCAAGCAGAGGCGCGTTTACTTATGTTTTCTCATATGAATCTCCTGTCTTCAGCTATTGGGGATCCCATTTCTGTACCAACTCAAGATATGCTTATTGGACTCTATGTATTAACGAGCGGGAATCGCCGAGGTATTTGTGCAAATCGGTATAATCCATCTAATCGCAAAAATCATAAAAATGCAAAAATTTACAATAATAACTATAAATATACGAA------AGAACCCTTTTTTTGTAATTCCTATGATGCAATTGGAGCTTATCGCCAGAAAAGGATCAATTTAGATAGTCCTTTGTGGCTCCGATGGCGA---CTAGATCAACGCGTTATTGCTTCAAGAGAAGCCCCTATCGAAGTTCACTATGAATCTTTGGGTACCCATCATGAGATTTATGGGTACTATCTAATAGTAAAAAGTATAAAAAAAGAAATTCTTTGTATATACATTCGAACCACTGTTGGTCATATTTCTCTTTATCGAGAAATCGAAGAGGCTATACAAGGATTTTGCCGGGCCTGCTCATATGGTACC
>Eucalyptus_grandis
ATGATCGATCGGTATAAACATCAACAACTCCGAATTGGATCAGTTTCTCCTCAACAAATAAGTGCTTGGGCCAAAAAAATCCTCCCTAATGGAGAGATAGTTGGAGAGGTGACAAAACCCTATACTTTTCATTACAAAACCAATAAACCGGAAAAGGATGGATTGTTTTGTGAAAGAATTTTTGGTCCTATAAAAAGTGGAATTTGTGCTTGTGGAAATTATCGAGTAATCGGAGATGAAAAAGAGGAC--CCGAAA-TTTTGTGAACAATGCGGAGTAGAATTTGTTGATTCTCGGATACGAAGATATCAAATGGGATACATCAAATTAGCATGTCCAGTAACCCATGTGTGGTATTTGAAACGTCTTCCTAGTTATATCGCGAATATTTTAGATAAACCTCTTAAAGAATTAGAAGGGCTAGTATACTGCGATTTTTCTTTTGCTAGGCCCATAGCTAAAAAACCTACTTTCTTACGATTACGAGGGTTATTCGAATATGAAATCCAATCATGGAAATACAGCATCCCACTTTTTTTTACTACTCAAGGCTTCGATACATTTCGAAATCGAGAAATTTCTACTGGAGCGGGTGCTATCCGAGAACAATTAGCCGATCTCGATTTGCGAATTATTATAGATTATTCATTGGTAGAATGGAAGGAATTAGGAGAAGAAAGACCCACGGGTAATGAATGGGAAGATCGCAAAATTGGAAGAAGAAAGGATTTTTTGGTTAGACGCATGGAATTGGCTAAGCATTTTCTTCGAACAAATATAGAACCAGAATGGATGGTTTTATGTCTACTACCAGTTCTTCCTCCCGAACTACGACCCATCATTCAGATAGATGGAGGTAAGCTAATGAGCTCGGATATTAATGAACTCTATAGAAGAGTTATCTATCGGAACAATACTCTTACCGATCTATTAACAACAAGTAGATCTACACCAGGGGAATTAGTAATGTGTCAAGAGAAATTGGTACAAGAAGCCGTGGATACACTTCTTGATAATGGAATTCGCGGACAACCAATGAGGGATGGTCATAATAAGGTTTACAAGTCGTTTTCGGATGTAATTGAAGGCAAAGAGGGAAGATTTCGTGAGACTCTGCTTGGCAAACGGGTCGATTATTCGGGTCGTTCTGTCATTGTCGTAGGACCCTCACTTCCATTACATCGATGTGGATTGCCTCGGGAAATAGCAATAGAGCTTTTTCAGACATTTGTAATTCGTGGGCTAATTAGACAACATCTTGCTTCGAACATAGGAGTTGCTAAGAGTAAAATTCGGGAAAAGGAGCCCATTGTATGGGAAATACTGCAAGAAGTTATGCAGGGGCATCCCGTATTGCTGAATAGAGCGCCTACTCTGCATAGATTAGGCATACAGGCATTTCAACCCATTTTAGTGGAAGGACGTGCTATTTGTTTACATCCATTAGTTCGTAAGGGATTCAATGCAGACTTTGATGGGGATCAAATGGCTGTTCATGTACCTTTATCTTTGGAGGCTCAAGCGGAGGCTCGTTTACTTATGTTTTCTCATATGAATCTCTTGTCTCCAGCTATTGGGGATCCCATTTCCGTACCAACCCAAGATATGCTTATTGGTCTATATGTATTAACGAGTGGGAATCGCCGAGGTATTTGTACAAATAGGTATAATCCATGGAATCGCAGAAACTATCAAAATGAAAGAACTTATGATAATAACTATAAGTATA-GAAAAAAAAAGAACCTTTTTTTTGTAATTCCTATGATGCAATTGGAGCTTATCGACAGAAAAGAATCAATTTAGATAGTCCTTTGTGGCTTCGATGGCGA---CTAGATCAACGCATTATTGCTTCAAGAGAAGTTCCTATCGAGATTCACTATGAATCTTTGGGTACCTATCATGAAATTTATGGGCACTATCTAATAGTAAGAAGTGTAAAAAAAGAAATTATTTGTATATACATTCGAACAACTGTCGGTCATATTTCTCTTTTTCGAGAAATCGAAGAAGCTATACAAGGGTTTTGTCGAGCCTGCTCATTTGGTACC
>Euonymus_japonicus
ATGATCGATCGGTATAAACATCAACAACTACGAATTGGATCAGTTTCTCCTCAACAAATAAGTGCTTGGGCTAATAAAATCCTACCTAACGGAGAGCTTGTTGGAGAGGTGACAAAACCCTATACTTTTCATTACAAGACCAATAAACCTGAAAAAGAGGGATTATTCTGTGAAAGGATTTTTGGTCCTATAAAAAGTGGAATTTGTGCTTGTGGAAATTATCGAGGAATCGGAGATGAAAAAGAAGAC--CTAAAT-TTTTGTGAACAATGCGGAGTCGAATTTGTTAATTCTCGGATACGCAGATATCAAATGGGCTACATCAAATTGGCATGCCCAGTAACCCATGTGTGGTATTTGAAACGTCTTCCTAGTTTTATCGCAAATCTTTTAGATAAATCTATTAAAGAATTGGAAGGCCTAGTATACTGCGATTTTTCTTTTGCTAGGCCCATAGCAAAAAAACCTACTTTCTTACGATTACGGGGTTCATTCGAATATGAAATCCAATCCTGGAAATACAGCATCCCACTTTTTTTTACTACCCAAGGTTTCGATACATTTCGAAATCGAGAAATTTCTACTGGAGCAGGTGTTATCCGAGACCAATTAGCCGATCTGGATTTGCGAATTATTATAGAATATTCGTTGGTCGAATGGACCGAATTAGGGGAAGAAAGACCCATGGATAATGAATGGGAAGATCGAAAGGTTGTTCGAAGAAAGGATTTTTTGGTTAGACGTATGGAATTAGCTAAGCATTTTCTTCGAACAAATATAGAACCAGAATGGATGGTTTTATGTCTATTACCGGTTCTTCCCCCCGAGTTGAGACCGATCATTCAGATAGATGGGGGTAAATTAATGAGCTCAGATATTAATGAGCTCTATAGAAGAGTTATCTATCGAAACAATACTCTTGCCGATCTATTAACAACAAGTCGATCTACGCCAGGGGAATTAGTAATGTGTCAAGAGAAATTGGTACAAGAAGCTGTCGATACACTTCTTGATAATGGCATCCGCGGACAACCAATGAGGGATGGTCATAATAAGGTTTACAAGTCGTTTTCAGATGTAATTGAAGGCAAAGAAGGAAGATTTCGTGAGACTCTGCTTGGCAAACGGGTTGATTATTCGGGACGTTCTGTCATTGTCGTAGGCCCCTCACTGCCATTACATCGATGTGGGTTGCCCCGGGAAATAGCAATAGAGCTTTTCCAAACATTTGTAATTCGTGGTCTAATTAGACAACATCTTGCTTCGAACATAGGAGTTGCTAAGAGTAAAATTAGGGAAAAAGAACCGATTGTATGGGAAATACTTCAGGAAGTTATGCAGGGGCATCCTGTATTGCTGAATAGAGCTCCTACTCTGCATAGATTAGGCGTACAGGCATTCCAACCAATTTTAGTGGAAGGACGTGCTATTTGTTTACACCCATTAGTTTGTAAAGGATTCAATGCAGACTTTGATGGGGATCAAATGGCTGTTCATGTGCCTTTATCATTAGAGGCTCAAGCGGAGGCTCGTTTACTTATGTTTTCTCATACGAATCTCCTGTCTCCGGCTATCGTCGATCCCATTGCCTTACCGACCCAAGATATGCTTATCGGGCTCTATGTATTAACGAATGGGGATCGACGAGGTATTTGTGCAAATAGGTATAATCCATGCAATCGTAGAAATTTTCAAAATGAAAGAATTCCCTATAATAACTATAGGAATACGAAAAAAAAAGTTCTTTTTTTTTGTAATTCCTATCATGCAATTGGAGCTTATCGGCAGAAAAGAATCGATTTAGATAGTTCTTTGTGGCTCCGATGGCAA---TTAGATCAACGCGTTATTGCTTCAAGAGAAGCTCCGATCGAAGTTCACTATGAATCTTTGGGTACCTATCATGAGATTTATGGACACTATCTAATAGTACGAAGTATCAAAAGAGAAATTCTTTGTATATACCTTCGGACCACCGTTGGTCATATTTCTCTTTATCGAGAAATCGAAGAGGCTATACAAGGGTTTTGTCGGGCCTTCTCGTATGAT---
>Ficus_racemosa
ATGATTGATCGGTATAAACATCAACAACTTCGAATTGGATCAGTTTCTCCTCAACAAATAAGTGCTTGGGCCAAAAAAATCCTACCTAATGGAGAAATAATTGGAGAGGTGACAAAACCCTACACTTTTCATTACAAAACCAATAAACCTGAAAAAGATGGATTATTTTGTGAAAGAATTTTTGGGCCTATAAAAAGTGGGATTTGTGCTTGTGGAAATTATCGAGTAATCGGAAATGACAAAGAAGAT--CCAAAA-TTTTGTGAACAATGCGGGGTCGAATTTGTTGATTCTCGGGTACGAAGATATCAAATGGGCTACATCAAACTGGCATGCCCCGTAACCCACGTGTGGTATTTGAAACGTCTTCCTAGTTATATCGCGAATCTTTTAGATAAGCCTCTTAAAGAATTAGAAGGCCTAGTATACTGCGATTTTTCTTTTGCTAGGCCCATAGCTAAAAAACCTACTTTCTTACGATTACGAGGTTCATTCGAATATGAAATCCAATCCTGGAAATATAGCATTCCACTTTTTTTTACTACCCAAGGTTTCGATGCATTTCGAAATCGAGAAATTTCTACTGGAGCAGGTGCTATTCTAGAACAATTAACCGATCTAGATTTGCGAATTATTATAGATTATTCGTTGGTAGAATGGAAAGAATTAGGGGAAGAAAGGCCTACGGGTAATGAATGGGAGGATCGAAAAGTTGGAAGAAGAAAGGATTTTTTGGTTAGACGTATAGAATTAGCTAAGCATTTTATTCGAACAAATATAGAACCAGAATGGATGGTTTTATGTCTATTACCTGTTCTTCCTCCCGAGTTGCGACCAATCATTCAGATAGATGGGGGTAAACTAATGAGTTCGGATATTAATGAACTCTATAGAAGAGTTATCTATCGGAACAATACTCTTATCGATTTATTAACAACAAGTAGATCTACGCCAGGGGAATTAGTAATGTGTCAGGAGAAATTGGTACAAGAGGCCGTGGATACACTTTTTGATAATGGAATCCGCGGACAACCAATGAAAGACGGCCATAATAAGGTTTACAAGTCTTTTTCAGATGTAATTGAAGGCAAAGAAGGAAGATTTCGTGAGACTCTACTTGGCAAACGAGTTGATTATTCGGGGCGTTCTGTCATTGTCGTGGGGCCTTCACTTTCATTACATCGATGTGGATTGCCTCGCGAAATAGCAATAGAACTTTTCCAAACTTTTGTAATTCGTAGTTTAATTAGACAACATTTTGCTTCGAACATAGGAGTTGCTAAGAGTCAAATTCGGGAAAAAGAGCCGGTTGTATGGGAAATACTTCAAGAAGTTATGCAAGGGCATCCCGTATTGCTGAATAGAGCACCCACTCTGCATAGATTGGGCATACAGGCCTTCCAACCCATTTTAGTAGAAGGACATGCTATTTGTTTACATCCATTAGTTTGTAAGGGATTCAATGCAGACTTTGATGGGGATCAAATGGCTGTTCATGTACCTTTATCTTTAGAGGCTCAAGCAGAGGCTCGTTTACTTATGTTTTCTCATACGAATCTTTTGTCTCCAGCTATTGGAGATCCCATTTCCGTACCAACTCAAGATATGCTTATTGGCCTCTATGTATTAACGAGTGGGAATCGCCGAGGTATTTGTGCAAATAGGTATAATCCATATAATTACAGAAATTATCAAAATAGAAGAATTGACGATAATAACTATAAATATACAAAAGAAAAAGAGCCCTTTTTTTGTAATTCTTATGATGCAATTGGAGCTTATCGGCAGAAAAGAATCCTTTTAGATAGTCCTTTGTGGCTCCGGTGGCGA---CTAGATCAACGCGTTATTACTTCAAGAGAAGCTCCCATCGAAGTTCACTATGAATCTTTGGGTACCTATCATGAGATTTATGGACACTTACTAATAGTAAGAAGTATAAAAAAAGAGATTCTTTGTATATATGTTCGAACCACTGTTGGTCATATTTCTCTTTATCGAGAAATCGAAGAAGCTATACAAGGGTTTTTAGGGGCCTGCTCATATGGTACC
>Glycine_max
ATGATTGATCAGTATAAACATCAACAACTCCGAATTGGATCAGTTTCTCCTCAACAAATAAGTGCTTGGGCAAAAAAAATCCTACCTAATGGAGAGATAGTGGGGGAGGTAACAAAACCCTATACTTTTCATTACAAAACCAATAAACCCGAAAAAGATGGATTATTTTGTGAAAGAATTTTTGGGCCTATAAAAAGTGGGATTTGTGCTTGTGGAAATTATCGAGTAATCAGAGATAAAAAGGACGAC--CCAAAA-TTTTGTGAACAATGCGGAGTAGAATTTATTGATTCTCGGATACGTAGATATCAAATGGGCTATATAAAACTGGCATGCCTAGTAACTCATGTGTGGTATTTGAAACGTCTTCCTAGTTATATCGCAAATCTTTTAGATAAATCTCTAAAGGAATTAGAAAGTCTAGTATACTGCGATTTTTCGTTTGCTAGACCCGTAGTTAAAAAACCCACTTTCTTACGATTACGAGGTTCATTCGAATATGAAATCCAATCTTGGAAACACAGCATACCACTTTTTTTTACTACCCAAGGTTTTGATATATTTCGAAATCGAGAAATTTCAAGTGGAGCGGGTGCTATCCGAGAACAATTGGCCGATCTGGATTTGAGAATTCTTATGGATTCTTCGTTGATAGAATGGAAAGAATTAGGGGAAGAGGGATCCCCGGACAACGAATGGGAAGATCGAAAAGTTGGAAGAAGAAAGAATTTTTTGGTTCGACGCATAGAATTAGCTAAGCATTTTCTCCGAACAAATATAGAACCAGAATGGATGGTTTTATGTCTTTTACCAGTTCTTCCTCCCGAATTGAGACCGATTATTCAAATCGATGGGGGTAAACTAATGAGCTCTGATATTAATGAACTATATAGAAGAGTTATCTATCGGAATAATACTCTTATCGATTTATTAACAACAAGTAGATCTACTCCAGGAGAATTAGTAATGTGTCAGGAGAAATTGGTACAAGAAGCCGTGGATACACTTCTTGATAATGGAATCCGCGGACAACCGATGAGGGACGGTCATAATAAGGTTTACAAATCATTTTCTGATATAATTGAGGGCAAAGAGGGAAGATTTCGCGAGACTCTACTTGGGAAACGGGTTGATTATTCGGGTCGTTCTGTCATTGTTGTAGGTCCATCACTTTCATTACATAGATGTGGATTGCCCCGCGAAATAGCAATAGAACTTTTCCAGACATTTCTAATTCGTGGTCTAATTCGAAAACATTTTGCTTCGAACATAGGAATTGCTAAGAGTAAAATTCGGGAAAAAGAACCGATTGTATGGGAAATACTTCAAGAAGTTATGCAGGGACATCCCGTATTGCTGAATAGAGCGCCGACTCTGCATAGATTAGGTATACAGGCATTCCAACCCATTTTAGTAGAGGGGCGTGCTATTTGTTTGCATCCATTAGTTTGTAAGGGATTCAATGCAGACTTTGATGGGGATCAAATGGCTGTTCATGTGCCTTTATCTTTAGAAGCTCAAGCAGAAGCTCGTTTACTTATGTTTTCTCATACGAACCTCCTGTCTCCGGCTATTGGGGATCCTATTTCCGTACCAACTCAAGATATGCTTATTGGACTTTACATATTAACGAGCGGGAATCGTCGAGGTATTTATTCAAATAGGTATAATCCACGGAATTGCAGAAATCTTAAAAATGAAAGAATTCGAGATAATAACTATAAGTATACGAAAAAAAAAGAACCCTTTTTTTGTAATTCCTATGATGCAATTGGAGCTTATCAACAAAAAAGAATAAACTTCGATAGTCCTTTGTGGCTCCGGTGGCGA---CTAGATCAACGCATTATTTCGTCAAGAGAAGTTCCTATCGAAGTTCACTATGAATCTTTAGGTACCTATCATGAAATTTATGAGCATTATCTAGTAGTAAGAAGTACAAAAAAAGAAATTCGTTCTATATACATTCGAACCAATGTTGGTCATATTTCTTTTTATCGAGAAATCGAAGAAGCTATACAAGGTTTTTGCCGGGCCTATTCATATGATATC
>Gossypium_arboreum
ATGATCGACCGATATAAACATCAACAACTCCGAATTGGATCAGTTTCTCCCCAACAAATAAGTGCTTGGGCCAAGAAAATCCTACCTAATGGAGAAACCGTTGGAGAGGTGACAAAACCCTATACTTTTCATTACAAAACCAATAAACCGGAAAAGGATGGATTATTTTGTGAAAGAATTTTTGGACCTATAAAAAGTGGAATTTGCGCTTGTGGAAATTATCGAGTAATTGGAAATCAAAAGGAGGGC--CCTAAA-TTTTGTGAACAATGCGGAGTTGAATTTGTTGATTCTCGGATACGAAGATATCAAATGGGATACATAAGGCTGGCATGTCCAGTAACTCATGTATGGTATTTGAAACGTCTTCCTAGTTATATCGCCAATCTTTTAGACAAACCTCTTAAAGAATTAGAGGGTCTAGTATACTGCGATTTTTCTTTTGCTAGGCCCATCGCTAAAAAACCTACTTTCTTACGATTACGAGGTTCATTCGAATATGAAATTCAATCCTGGAAATACAGTATCCCACTTTTTTTTACTACCCAAGGTTTCGATACATTTCGAAGTCGCGAAATTTCTACCGGAGCAGGTGCTATTCGAGAACAATTAGCCGATCTAGATTTGCGAATTCTTATCGATTATTCGGTGGTAGAATGGAAAGAATTAGGAGAAGAAGGCCTCACGGGTAATGAATGGGAAGATCGAAAAATTGGAAGAAGAAAGGATTTTTTGGTTAGACGCATGGAATTGGCTAAGCATTTTATTCGAACAAATATAGAACCAGAATGGATGGTTTTATGTCTATTACCGGTTCTTCCTCCCGAGTTGAGACCGATCATTCAGATAGATGGGGGTAAACTAATGAGTTCGGATATTAATGAACTCTATAGAAGAGTTATCTATCGAAATAATACTCTTACCGATCTATTAACAACAAGTAGATCTACGCCAGGGGAATTAGTAATGTGTCAGGAAAAATTGGTACAAGAAGCCGTGGATACACTTCTTGATAATGGAATCCGCGGACAACCAATGAGGGACGGTCATAATAAGGTTTACAAGTCGTTTTCAGATGTAATTGAAGGCAAAGAGGGAAGATTTCGCGAGACTTTGCTTGGCAAACGAGTCGATTATTCGGGACGTTCTGTCATTGTTGTTGGCCCCTCACTTTCATTACATCGCTGTGGATTGCCTCGCGAAATAGCAATAGAGCTTTTCCAGACATTTGTAATTCGCGGTCTAATTAGACAACATCTTGCTCCGAACATAGGAGTTGCTAAGAGTAAAATTCGGGAAAAAGGGCCGATTGTATGGGAAATACTGCAAGAAGTTATGCGGGGACATCCTGTATTGCTGAATAGAGCGCCTACTCTGCATAGATTAGGTATACAGGCATTCCAACCTATTTTAGTGGAAGGACGCGCTATTTGTTTACATCCATTAGTTTGTAAGGGATTCAATGCAGACTTTGATGGGGATCAAATGGCAGTTCATGTACCTTTATCTTTAGAGGCGCAAGCGGAGGCTCGTTTACTTATGTTTTCTCATATGAATCTCTTGTCTCCAGCTATTGGGGATCCCATTTCCGTACCTACTCAAGATATGCTTATTGGGCTCTATGTATTAACGAGTGGGAATCGTCGAGGTATTTGTGCGAATAGGTATAATCCATGGAATCGAAAAAGCTATCAAAATGAAAGAATTGACGATAATAACTATAAGTCTACA------AGGGAGCCTTTTTTTTGTAATTCCTATGATGCGATTGGAGCTTATAGGCAGAAAAGAATCAATTTAGATAGTCCTTTGTGGCTCCGGTGGCGA---CTAGAGCAATGCGTTATTGCTTCAAGAGAAGCTCCCATCGAAGTTCACTATGAATCTTCGGGTACCTATCATGAGATTTATGGACATTATCTAATAGTAAGAAGTTTAAAAAAAAAAATTCTTTGTATATACATTCGAACCACTGTTGGTCATATTTCTCTTTACCGAGAAATCGAAGAAGCTATACAAGGGTTTTTTCGGGCCTACTCATATGATACC
>Heritiera_angustata
ATGATCGACCGATATAAACATCAACAACTCCGAATTGGATCAGTTTCTCCCCAACAAATAAGTGCTTGGGCCAATAAAATCCTACCTAATGGAGAAACCGTTGGAGAGGTGACAAAACCCTATACTTTTCATTACAAAACCAATAAACCGGAAAAGGATGGATTATTTTGTGAAAGAATTTTTGGACCTATAAGAAGTGGAATTTGCGCTTGTGGAAATTATCGAGTAATTGGAAATGAAAAGGAGGGC--CCTAAA-TTTTGTGAACAATGCGGGGTTGAATTTGTTGATTCTCGGATACGAAGATATCAAATGGGATACATAAAGCTGGCATGTCCAGTAACTCATGTATGGTATTTGAAACGTCTTCCTAGTTATATCGCCAATCTTTTAGATAAACCTCTTAAAGAATTAGAGGGTCTAGTATACTGCGATTTTTCTTTTGCTAGGCCCATCGCTAAAAGACCTACTTTCTTACGATTACGAGGTTCATTCGAATATGAAATTCAATCCTGGAAATACAGTATCCCACTTTTTTTTACTACCCAAGGTTTCGATACATTTCGAAATCGAGAAATTTCTGCTGGAGCAGGTGCTATTCGAGAACAATTAGCCGATCTAGATTTGCGAATTCTTATCGATTATTCGTTGGTAGAGTGGAAAGAATTAGGAGAAGAAGGCCTCACGGGTAATGAATGGGAAGATCGAAAAATTGGAAGAAGAAAGGATTTTTTGGTTAGACGCATGGAATTGGCGAAGCATTTTATTCGAACAAATAGAGAACCAGAATGGATGGTTTTATGTCTATTACCGGTTCTTCCGCCCGAGTTGAGACCGATCATTCAGATAGATGGGGGTAAACTAATGAGTTCGGATATTAATGAACTCTATAGAAGAGTTATCTATCGAAATAATACTCTTACCGATCTATTAACAACAAGTAGATCTACGCCAGGGGAATTAGTAATGTGTCAGGAAAAATTGGTACAAGAAGCCGTGGATACACTTCTTGATAATGGAATCCGCGGACAACCAATGAGGGACGGTCATAATAAGGTTTACAAGTCGTTTTCAGATGTAATTGAAGGCAAAGAGGGCAGATTTCGTGAGACTTTGCTTGGCAAACGAGTCGATTATTCGGGACGTTCTGTCATTGTTGTTGGCCCCTCACTTTCATTACATCGCTGTGGATTGCCTCGCGAAATAGCAATAGAGCTTTTCCAGACATTTGTAATTCGCGGTCTAATTAGACAACATCTTGCTCCGAACCTAGGAGTTGCTAAGAGTAAAATTCTGGAAAAAGGGCCTATTGTATGGGAAATACTGCAAGAAGTTATGCAGGGACATCCTGTATTACTGAATAGAGCGCCTACTCTGCATAGATTAGGTATACAGGCATTCCAACCTATTTTAGTGGAAGGACGCGCTATTTGTTTACATCCATTAGTTTGTAAGGGATTCAATGCAGACTTTGATGGGGATCAAATGGCTGTTCATGTACCTTTATCTTTAGAGGCGCAAGCAGAGGCTTGTTTACTTATGTTTTCTCATATGAATCTCTTGTCTCCAGCTATTGGGGATCCCATTTCCGTACCGACTCAAGATATGCTTATTGGGCTCTATGTATTAACGAGCGGGAATCGTCGAGGTATTTGTGCGAATAGGTATAATCCATGGAATCGAAAAAACTATCAAAATGAAAGAATTGACGATAATAACTATAAGTATACAAA------GGAGCCCTTTTTTTGTAATTCCTATGATGCAATGGGAGCTTATCGGCAGAAAAGAATCAATTTAGATAGTCCTTTGTGGCTCCGGTGGCGA---CTAGATCAATGCGTTATTGCTTCAAGAGAAGCTCCCATCGAAGTTCACTATGAATCTTTGGGTACCTATCATGAGATTTATGGACATTATCTAATAGTAAGAAGTGTAAAAAAAAAAATTCTTTGTATATACATTAGAACCACTGTTGGTCATATTTCTCTTTACCGAGAAATCGAAGAAGCTATACAAGGTTTTTTTCGGGCCTGCTCATATGATACC
>Heuchera_sanguinea
ATGATCGATCGGTATAAACATCAACAACTCCGAATTGGATTAGTTTCTCCTCAACAAATAAGTGCTTGGGCCAATAAAATCCTACCTAATGGAGAAATAGTTGGAGAGGTGACAAAACCCTATACTTTTCATTACAAAACCAATAAACCGGAAAAAGATGGATTATTTTGTGAAAGAATTTTTGGGCCTATAAAAAGTGGAATTTGTGCTTGTGGAAATTATCGAGTAATCGGAGATGAAAAAGAAGAC--CCGAAA-TTTTGTGAACAATGCGGAGTCGAATTTGTTGATTCTCGGGTACGAAGATATCAAATGGGCTATATCAAACTGGCATGTCCAGTAACCCATGTGTGGTATTTGAAACGTCTTCCTAGTTATATCGCGAATCTTTTAGATAAACCTCTGAAAGAATTAGAGGGCCTAGTATACTGCGATTTTTCTTTTGCTAGGCCCGTAGCCAAAAAACCCACTTTCTTACGATTACGAGGTTTATTCGAATATGAAATCCAATCCTGGAAATACAGCATCCCACTTTTTTTTACAACCCAGGGCTTCGATACATTTCGAAATAGAGAAATCTCTACCGGAGCAGGTGCTATCCGAGAACAATTAGCCGATCTGGATTTGCGACTTATTATAGATTCTTCATTGGTAGAATGGAAAGAATTAGGGGAAGAAGGTCCCACAGGTAATGAATGGGAAGATCGAAAAATTGGAAGAAGAAAAGATTTTTTGGTTAGACGCATGGAATTAGCTAAGCATTTTATTCGAACAAATATAGAACCAGAATGGATGGTTTTGTGTCTATTACCAGTTCTTCCTCCCGAGTTGAGACCGATCATTCAGATCGATGGGGGTAAACTAATGAGTTCGGATATTAATGAACTCTATAGACGAGTTATCTATCGGAACAATACTCTTAACGATCTATTAACAACAAGTAGATCTACACCAGGGGAATTAGTAATGTGTCAGGAGAAATTGGTACAAGAAGCCGTGGATACGCTTCTTGATAATGGAATCCGCGGACAACCAATGAGGGACGGTCATAATAAGGTTTACAAGTCGTTTTCGGATGTAATTGAAGGCAAAGAGGGAAGATTTCGTGAGACTCTGCTTGGCAAACGGGTTGATTATTCGGGGCGTTCCGTCATTGTCGTAGGCCCTTCACTTTCATTACATCGATGTGGATTGCCTCGCGAAATAGCAATAGAGCTTTTCCAGACATTTGTAATTCGTGGTCTAATTAGACAACATCTTGCTTCGAACATAGGAGTTGCTAAGAGTAAAATCCGGGAAAAAGAACCGATTGTATGGGAAATACTTCAGGAAGTTATGCAGGGGCATCCTGTATTGCTCAATAGAGCACCTACTCTGCATAGATTAGGCATACAGGCATTCCAACCAGTTTTAGTGGAAGGACGCGCTATTTGTTTACATCCATTAGTTCGTAAGGGATTTAATGCAGACTTTGATGGGGATCAAATGGCTGTTCATGTACCTTTATCTTTGGAGGCTCAAGCGGAGGCTCGCTTACTTATGTTTTCTCATATGAATCTCTTGTCTCCAGCTATTGGGGATCCCATTTCCGTACCAACTCAAGATATGCTTATTGGACTCTATGTATTAACGAGGGGGAATCGCCGAGGTATTTGTGCAAATAGGTATAATCCACGTAATTGCATAAATTATCAAAATGAAAGAATTCGCACTAATAACTATAAGTATACGAAAGAAAAAGAACCCTTTTTTTGTAATTCGTATGATGCAATTGGAGCTTATCGGCAGAAAAGAATCAATTTAGATAGTCCTTTGTGGCTCCGGTGGCGA---CTAGATCAACGCGTTATTGCTTCAAGAGAAGCTCCCGTCGAAGTGCATTATGAATCTTTGGGTACTTATCATGAGATTTATGGGCACTATCTAATAGTAAGAAGTGTAAAAAAAGAAATTATTTGTATATACATTCGAACCACCGTTGGTCATATTTCTCTTTATCGAGAAATCGAAGAAGCTATACAAGGGTTTTGTCGAGCCTGTTCATATCGTACC
>Jatropha_curcas
ATGATTGATCGGTATAAACATCAACAACTCCGAATTGGATCAGTTTCGCCTCAACAAATAAGTGCTTGGGCCAATAAAATCCTACCTAACGGAGAGATTGTTGGAGAGGTGACAAAACCCTATACTTTTCATTACAAAACCAATAAACCTGAAAAAGATGGATTATTTTGTGAAAGAATTTTTGGGCCTATAAAAAGTGGAATTTGTGCTTGTGGAAATTATCGAGTAATCAGAAATGAAAAAGAAGAC--CCAAAA-TTTTGTGAACAATGCGGAGTCGAGTTTGTTGATTCTCGGATACGAAGATATCAAATGGGCTACATCAAACTGGCATGCCCAGTAACTCATGTGTGGTATTTGAAACGTCTTCCTAGTTATATCGCAAATCTTTTAGATAAACCTCTTAAAGAATTAGAGGGCCTAGTATACTGCGATTTTTCTTTTGCTAGGCCCATAGCTAAAAAACCCACTTTTTTACGATTACGAGGTTCATTCGAATATGAAATCCAATCTTGGAAATACAGTATTCCACTTTTTTTTACTACCCAAGGCTTCGATACATTTCGAAATCGAGAAATTTCTACAGGAGCTGGTGCTATCCGAGAACAATTAGCCGATCTGGATTTGCGAATTATTATAGATTATTCATCGGTAGAATGGAAAGAATTAGGGGAAGAAGGGCCTACAGGGAATGAATGGGAAGATCGAAAAGTTGGAAGAAGAAAGGATTTTTTGGTTAGACGCGTGGAATTAGCTAAGCATTTTATTCGAACAAATATAGAACCAGAATGGATGGTTTTATGTCTATTACCGGTTCTTCCTCCCGAGTTGAGACCAATCATTCAGATAGATGGGGGTAAACTAATGAGTTCAGATATTAATGAACTCTATAGAAGAGTTATCTATCGGAACAATACTCTTATTGATCTATTAACAACAAGTAGATCTACGCCAGGGGAATTAGTAATGTGTCAGGAGAAATTGGTACAAGAAGCCGTGGATACACTTCTTGATAATGGAATCCGCGGACAACCTATGAGGGACGGTCATAATAAGGTTTACAAGTCGTTTTCGGATGTAATTGAAGGCAAAGAAGGAAGATTTCGTGAGACTATGCTTGGCAAACGGGTTGATTATTCGGGGCGTTCTGTCATTGTCGTAGGCCCCTCACTTTCATTACATCGATGTGGATTGCCTCGCGAAATAGCAATAGAGCTTTTCCAGATATTTGTAATTCGTGGTCTAATTAGGCAACATCTTGCTTCGAACATAGGAGTTGCTAAGAGTAAAATTCGGGAAAAAGAACCAATTGTATGGGAAATACTTCAAGAAGTTATGCAGGGACATCCGGTATTACTGAATAGAGCGCCGACTCTGCATAGATTAGGCATACAGGCGTTCCAACCCATTTTAGTGGAAGGCCGTGCTATTTGTTTACATCCATTGGTTTGTAAGGGATTCAATGCAGACTTTGATGGGGATCAAATGGCTGTTCATGTACCTTTATCGTTGGAGGCTCAAACAGAGGCTCGTTTACTTATGTTTTCTCATATGAATCTCTTGTCTCCAGCTATTGGAGATCCCATCTCCGTACCAACTCAAGATATGCTTATTGGGCTCTATGTATTAACAAGCGGGAATCGTCGAGGTATTTGTGCAAATAGGTATAATCCATGTAATCGCAGAAATTCTCAAAATGAAAGAATTGACGATAATAACAATAAATATACG------AAAGAACCTTTTTTTTCTAATTCTTATGATGCAATTGGCGCTTTTCGGCGGAAAAGAATCAATTTAGATAGCCCTTTGTGGCTCCGGTGGCAA---CTAGATCAACGCGCTATTGTTTCAAGAGAAGCTCCCCTCGAAGTTCACTATGAATCTTTAGGTACCTATCATGAGATTTATGAACACTATCTAATAGTAAGAAATATAAAAAAAGAAATTATTTGTATATACATTCGAACTACTGTTGGTCATATTTCTTTTTATCGAGAAATCGAAGAAGCTATACAAGGGTTTTGTCAAGCCTGCTCAGATGGTATC
>Larrea_tridentata
ATGATCGATCAATATAAACATCAACAACTCCGAATTGGATCAGTTTCTCCTCAACAAATAAGTGCTTGGGCTACTAAAATTCTACCTAATGGAGAAATAGTTGGAGAAGTCACAAAGCCTTATACTTTTCATTACAAAACCAATAAACCTGAAAAAGATGGATTATTTTGTGAAAGAATTTTTGGGCCTATAAAAAGTGGAATTTGTGCTTGTGGAAATTATCGAGTAATCGGAGATGAAAAAGAAAAA-----AAA-TTTTGTGAACAATGCGGAGTCGAATTTGTAGATTCTCGGGTACGAAGATATCAAATGGGCTATATTCAACTGGCATGCCCAGTAACGCATGTGTGGTATTTGAAACGTCTTCCTAGTTATATCGCGAATATTTTAGATAAACCTCTTAAAGAATTAGAAGGCCTAGTATACTGCGATTTTTCTTTTGCTAGGCCCGTAAATAAAAAACCAACTTTTTTACGATTACGAGGTTTATTCGAATATGAAATCCAATCCTGGAAATACAGCATCCCACTTTTTTTTACTACCCAAGGTTTCGATACATTTCGAAATCGAGAAATTTCGAGTGGAGCGGGTGCGATTCGAGAACAGTTATCTGATTTGGATTTGCGAAGTATTATAGATTCTTCATTAGTAGAATGGAAAGAATTGGTAGAAGAAGGTCCCACAGGTAATGAATGGGAGGATAGAAAAATTGGACGAAGAAAAGATTTTTTGGTTAGACGAATGGAATTAGCTAAGCATTTTCTTCGAACAAACATAGAACCAGAATGGATGATTTTATGTCTATTACCGGTTCTTCCCCCCGAGTTAAGACCTATCATTCAGATTGATGGTGGGAAGCTAATGAGCTCGGATATTAATGAACTCTATAGAAGAGTTATCTATCGAAACAATACTCTTAAGGATCTATTGATAACAAGTAGATCTACACCAGGAGAATTAGTAATGTGTCAAGAGAAATTGGTACAAGAAGCCGTAGATACACTTCTTGATAATGGAATTCGAGGACAACCTATGAGGGACAGTCACAATAAGGTTTATAAATCATTTTCAGATGTCATTGAAGGCAAAGAGGGAAGATTTCGTGAGACTTTACTTGGTAAACGAGTCGATTATTCAGGACGTTCTGTCATTGTTGTAGGTCCCTCACTTTCATTACATCAATGTGGATTGCCTGGCGAAATAGCAATAGAACTTTTCCAGACATTTGTAATTCGGGGTCTAATTAGAAAGCATCTTGCTTCTAACATAGGAGTGGCTAAGAGTAAAATTCGGGAACAAGAACCCATTGTATGGGAAATACTTCAGGAAGTTATGCGGGGTCATCCTGTATTGCTGAATAGAGCACCCACTCTGCATCGATTAGGAATACAGGCATTCCAACCTATTTTAGTGGAAGGACGTGCTATTTGTTTACATCCATTAGTTTGTAAGGGATTCAATGCGGACTTTGATGGTGATCAAATGGCTGTTCATGTACCTTTATCTTTGGAAGCTCAAGCAGAGGCTCGTTTACTTATGTTTTCTCATATGAATCTCTTGTCTCCAGCTATTGGAGATCCGATTTCTGTACCAACCCAAGATATGCTTATGGGTCTTTATGTATTAACAAGTGGGAATCGTCGAGGTATTTGTGCAAATAGGTATAATCCGTCTAATCGTCAAAACTCTAAAAATGAAAAAATTCTCAATAAGAATTGTGAGTACACGAAAGAAAAAGAACCTTTTTTTTGTAATTCCTACGATGCAATTGGGGCTTATCAGCAAAAAAGAATTCATTTAAATAGTCCTTTGTGGCTTAGGTGGAAA---CTAGATCAACGTGTTATTGCTTCAAGAGAAGCTCCAATAGAGGTTCAGTATGAATCTCTGGGTACCTATCATGAGATTTATGGACACTATATAATAGTAAGAGGCATTCAAAAAGAAATTCTTTGGATATATATTCGAACTACTGTTGGTCATATTTTTCTTTATCGAGAAATAGAAGAAGCTATACAAGGGTTTTGTCGGGCTGGCTTATATGGTACC
>Liquidambar_styraciflua
ATGATCGATCGGTATAAACATCAACAACTCCGAATTGGATCAGTTTCTCCTCAACAAATAAGTGCTTGGGCCAATAAAATCCTACCTAATGGAGAAATAGTTGGAGAGGTGACAAAACCCTATACTTTTCATTACAAAACCAATAAACCGGAAAAGGGTGGATTATTTTGTGAAAGAATTTTTGGGCCTATAAAAAGTGGGATTTGTGCTTGTGGAAATTATCGAGTAATCGGAGATGAAAAAGAAGAC--CCGAAA-TTTTGTGAACAATGCGGAGTCGAATTTGTTGATTCTCGGGTACGAAGATATCAAATGGGCTACATCAAACTGGCATGCCCAGTAACTCATGTGTGGTATTTGAAACGTCTTCCTAGTTATATCGCAAATCTTTTAGATAAACCTCTTAAAGAATTAGAAGGCCTAGTATACTGCGATTTTTCTTTTGCTAGGCCCATAGCTAAAAAACCTACTTTCTTACGATTACGAGGTTCATTCGAATATGAGATCCAATCCTGGAAATACAGCATCCCACTTTTTTTTACTACCCAAGGCTTCGATACATTTCGAAATAGAGAAATATCTACTGGAGCGGGTGCTATCCGAGAACAATTAGCCGATCTGGATTTGCGAATTATTATAGATTATTCATTGGTAGAATGGAAAGAATTAGGGGAAGAAGGGTCCGCAGGTAATGAATGGGAAGATCGAAAAATTGGAAGAAGAAAAGATTTTTTGGTTAGACGCATGGAATTAGTTAAGCATTTTATTCGAACCAATATAGAACCAGAATGGATGGTTTTGTGTCTATTACCAGTTCTTCCTCCCGAGTTGAGACCAATCATTCAGATAGATGGAGGTAAACTAATGAGCTCCGATATTAATGAACTCTATAGACGAGTTATCTATCGGAACAATACTCTTACTGATCTATTAACAACAAGTAGATCTACGCCAGGGGAATTAGTAATGTGTCAGGAGAAATTGGTACAAGAAGCCGTGGATACACTTCTTGATAATGGAATCCGCGGACAACCAATGAGGGACGGTCATAATAAGGTTTACAAGTCGTTTTCAGATGTAATTGAAGGCAAAGAGGGAAGATTTCGTGAGACTCTGCTTGGCAAACGGGTCGATTATTCGGGGCGTTCCGTCATTGTCGTAGGCCCTTCACTTTCATTACATCGATGTGGATTGCCTCGCGAAATAGCAATAGAGCTTTTCCAGACATTTGTAATTCGTGGTCTAATTAGACAACATCTTGCTTCGAACATAGGAGTTGCTAAGAGTAAAATTCGGGAAAAAGAACCGATTGTATGGGAAATACTTCAGGAAGTTATGCAGGGGCACCCTGTATTGCTGAATAGAGCACCTACTCTGCATAGATTAGGTATACAGGCATTCCAACCAGTTTTAGTGGAAGGGCGCGCTATTTGTTTACATCCATTAGTTCGTAAGGGATTCAATGCAGACTTTGATGGCGATCAAATGGCTGTTCATGTACCTTTATCTTTGGAGGCTCAAGCGGAGGCTCGTTTACTTATGTTTTCTCATATGAATCTCTTGTCTCCAGCTATTGGGGATCCCATTTCCGTACCAACTCAAGATATGCTTATTGGACTCTATGTATTAACGAGCGGGAATCGTCGAGGTATTTGTGCAAATAGGTATAATCCATGTAATCGCAGAAACTATCAAAATGAAAGAAGTGACGATAATAACTATAAGTATACGAAAGAAAAAGAACCCTTTTTCTGTAATTCCTATGATGCAATTGGAGCTTATTGGCAGAAAAGAATCAATTTAGATAGTCCTTTGTGGCTCCGGTGGCAA---CTAGATCAACGCGTTATTGCTTTAAGAGAAGCTCCCATCGAAGTTCATTATGAATCTTTGGGTACTTATCATGAGATTTATGGGCACTATCTAATAGTAAGAAGTGTAAAAAAAGAAACTCTTTGTATATACATTCGAACCACTGTTGGTCATATTTCTCTTTATCGAGAAATCGAAGAAGCCCTACAAGGGTTTTATCGGGCCTGTTCATATCGTACC
>Manihot_esculenta
ATGATTGATCGGTATAAACATCAACAACTCCGAATTGGATCAGTTTCGCCTCAACAAATAAGTGCTTGGGCCAATAAAATCCTACCTAACGGAGAGATTGTTGGAGAGGTGACAAAACCCTATACTTTTCATTACAAAACCAATAAACCTGAAAAGGATGGATTATTTTGTGAAAGAATTTTTGGGCCAATAAAAAGTGGAATTTGTGCGTGTGGAAATTATCGAGTAATCAGGAATGAAAAAGAAGAC--CAAAAA-TTTTGTGAACAATGCGGAGTCGAATTTGTTGATTCTCGGATACGAAGATATCAAATGGGCTACATCAAACTGGCATGCCCAGTAACTCATGTGTGGTATTTGAAACGTCTTCCTAGTTATATCGCAAATCTTTTAGATAAACCTCTTAAAGAATTAGAAGGCCTAGTATACTGCGATTTTTCTTTTGCTAGGCCCATAGCTAAAAAACCTACTTTTTTACGATTACGAGGTTCATTCGAATATGAAATCCAATCCTGGAAATACAGTATTCCGCTTTTTTTTACTACCCAATGCTTCGATACATTTCGAAATCGAGAAATTTCTACAGGAGCTGGTGCTATCCGAGAACAATTAGCCGATCTGGATTTGCGAATTATTATAGATTATTCATCGGTAGAATGGAAAGAATTAGGGGAAGAAGGGCCTACCGGGAATGAATGGGAAGATCGAAAAGTTGGAAGAAGAAAGGATTTTTTGGTTAGACGTGTGGAATTAGCTAAGCATTTTATTCGAACAAATATCGAACCAGAATGGATGGTTTTATGTCTATTACCAGTTCTTCCTCCCGAGTTGAGACCGATCATTCAGATAGATGGGGGTAAACTAATGAGTTCAGATATTAATGAACTCTATAGAAGAGTTATCTATCGGAACAATACTCTTATTGATCTATTAACAACAAGTAGATCTACCCCAGGGGAATTAGTAATGTGTCAGGAGAAATTGGTACAAGAAGCCGTGGATACACTTCTTGATAATGGAATCCGCGGACAACCAATGAGGGACGGTCATAATAAGGTTTACAAGTCGTTTTCGGATGTAATTGAAGGCAAAGAAGGAAGATTTCGTGAGACTATGCTTGGCAAACGGGTTGATTATTCGGGGCGTTCTGTCATTGTCGTAGGCCCCTCACTTTCATTACATCGATGTGGATTGCCTCGCGAAATAGCAATAGAGCTTTTCCAGATATTTGTAATTCGTGGTCTAATTAGACAACATCTTGCTTCGAACATAGGAGTTGCTAAGAGTAAAATTCGGGAAAAAGAGCCAATTGTATGGGAAATACTTCACGAAGTTATGCAGGGGCATCCAGTATTACTGAATAGAGCGCCGACTCTGCATAGATTAGGCATACAGGCATTCCAACCCATTTTAGTGGAAGGCCGCGCTATTTGTTTACATCCATTAGTTTGTAAGGGATTCAATGCAGACTTTGATGGGGATCAAATGGCTGTTCATGTACCCTTATCGTTGGAGGCTCAAGCGGAGGCTCGTTTACTTATGTTTTCTCATATGAATCTTCTGTCTCCAGCTATTGGAGATCCCATTTCCGTACCAACTCAAGATATGCTTATTGGGCTCTATGTATTAACAAGCGGGAATCGTCGAGGTATTTGTGCAAATAGGTATAATCCATGTAATCGCAGAAATTATCAAAATAAAAGAATTGACGGTAATAACGATAAATATACG------AAAGAACCCCTTTTTTCTAATTCCTATGATGCACTTGGCGCTTATCGGCAGAAAAGAATCCATTTAGATAGTCCTTTGTGGCTCCGGTGGCAG---CTAGATCAACGCGCTATTACTTCAAGAGAAGCTCCCATCGAAGTTCACTATGAATCTTTGGGTACCTATCATGAGATTTATGAACACTATCTAATAGTAAGAAATATAAAAAAAGAAATTCTTTGTATATACATTCGAACTACTGTTGGTCATATTTCTCTTTATCGAGAAATCGAAGAAGCTATACAAGGGTTTTGCCAAGCCTGCTCA---GAT---
>Morus_indica
ATGATCGATCGGTATAAACATCAACAACTTCGAATTGGATCAGTTTCTCCTCAACAAATAAGTGCTTGGGCCAAAAAAATCCTACCTAATGGAGAAATAATTGGAGAGGTGACAAAACCCTACACTTTTCATTACAAAACCAATAAACCTGAAAAAGATGGATTATTTTGTGAAAGAATTTTTGGGCCTATAAAAAGTGGGATTTGTGCTTGTGGAAATTATCGAGTAATCGGAAATGACAAAGAAGAC--CCGAAA-TTTTGTGAACAATGCGGGGTCGAATTTGTTGATTCTCGGATACGAAGATACCAAATGGGCTACATCAAACTGGCATGCCCAGTAACCCATGTGTGGTATTTGAAACGTCTTCCTAGTTATATCGCCAATCTTTTAGATAAGCCTCTTAAAGAATTAGAAGGCCTAGTATACTGCGATTTTTCTTTTGCTAGGCCCATAGCTAAAAAACCTACTTTCTTACGATTACGAGGTTCATTCGAATATGAAATCCAATCCTGGAAATATAGCATCCCACTTTTTTTTACTACCCAAGGTTTCGATGCATTTCGAAATCGAGAAATTTCTACTGGAGCAGGTGCTATCCGAGAACAATTAGCCGATCTAGATTTGCCAATTATTATAGATTATTCATTGGTAGAATGGAAAGAATTAGGGGAAGAAAGGCCTACGGTTAATGAATGGGAAGATCGAAAAGTTGGAAGAAGAAAGGATTTTTTGGTTAGACGCATGGAATTAGCTAAGCATTTTATTCGAACAAATATAGAACCAGAATGGATGGTTTTATGTCTATTACCTGTTCTTCCTCCCGAGTTGAGACCCATCATTCAGATAGATGGGGGTAAACTAATGAGTTCGGATATTAATGAACTCTATAGAAGAGTTATCTATCGGAACAATACTCTTATCGATTTATTAACAACAAGTAGATCTACGCCAGGGGAATTAGTAATGTGTCAGGAGAAATTGGTACAAGAAGCCGTGGATACACTTTTTGATAATGGAATCCGCGGACAACCAATGAGAGACGGTCATAATAAGGTTTACAAGTCGTTTTCAGATATAATTGAAGGCAAAGAGGGTAGATTTCGTGAGACTCTACTTGGGAAACGGGTTGATTATTCGGGGCGTTCTGTCATTGTCGTAGGGCCTTCACTTTCATTACATCGATGTGGATTGCCTCGCGAAATAGCAATAGAACTTTTCCAGACTTTTGTAATTCGTGGTTTAATTAGACAACATTTTGCTTCGAACATAGGAGTTGCTAAGAGTAAAATTCGGGAAAAAGAGCCGGTTGTATGGGAAATACTTCAGGACGTTATGCAAGGGCATCCCGTATTGCTGAATAGGGCGCCCACTCTGCATAGATTAGGCATACAGGCCTTCCAACCCATTTTAGTAGAAGGACATGCTATTTGTTTACATCCATTAGTTTGTAAGGGGTTCAATGCAGACTTTGATGGGGATCAAATGGCTGTTCATGTACCTTTATCTTTAGAGGCTCAAGCAGAGGCTCGTTTACTTATGTTTTCTCATACGAATCTTTTGTCTCCAGCTATTGGAGATCCCATTTCCGTACCAACTCAAGATATGCTTATCGGGCTTTATGTATTAACGAGCGGGAATCGCCGAGGTATTTGTGCAAATAGGTATAATCCATGTAATTACAGAAATTATCAAAATGAAAGAATTGACGATAATAAGTATAAATATACAAAAGAAAAAGAGCCCTTTTTTTGTAATTCTTATGATGCAATTGGAGCTTATCGGCAGAAAAGAATCCATTTAGATAGTCCTTTGTGGCTCCGGTGGCGA---CTAGATCAACGCGTTATTACTTCAAGAGAAGCTCCCATTGAAGTTCACTATCAATCTTTGGGTACCTATCATGAGATTTATGGACACTTACTAATAGTAAGAAGTATAAAAAAAGAAATTCTTTGTATATATCTTCGAACCACTGTTGGTCATATTTCTCTTTATCGAGAAATCGAAGAAGCTATACAAGGGTTTTTCCGGGCCTGCTCATATGGTACC
>Oenothera_parviflora
ATGATCGATCGGTATAAACATCAACAACTCCGAATTGGATCAGTTTCTCCTCAACAAATAAGTACTTGGGCCAATAAAATTCTCCCTAATGGAGAAATAGTCGGAGAGGTGACAAAACCCTATACTTTTCATTACAAAACCAATAAACCGGAAAGGGATGGATTATTTTGTGAAAGAATTTTTGGTCCTATAAAAAGTGGAATTTGTGCTTGTGGAACTTATCGAGTAATCGGAGATAAAAAAGAAGAC--CCGAAC-TTTTGTGAACAATGCGGAGTCGAATTTGTTGATTCTCGGATACGAAGATATCAAATGGGATACATCAAACTGGCATGCCCAGCAACCCATGTGTGGTATTTGAAACGCCTTCCTAGTTATATCGCGAATCTTTTAGATAAACCTCTTAAAGAATTAGAAGGCCTAGTATACTGCGATTTTTCTTTTGCCAGGCCCGTAGCTAAAAAACCAACTTTCTTACGATTACGAGGGTTATTCGAATATGAAATCCAATCCTGGAAATACAGCATCCCGCTTTTTTTTACTACTCAAGGCTTCGATACATTTAGAAATCGAGAAATTTCTACCGGAGCGGGTGCTATCCGCGAACAATTAGCCGGTCTCGATTTGCGAGTTATTATAGATTATTCGTTGGTAGAGTGGAAGGAATTAGGGGAAGAAAGGTCGACGGGTAATGAATGGGAAGATCGCAAAATTGGACGAAGAAAGCAGTTTTTGGTTAGACGCGTGGAATTAGCTAAGCATTTTATTCGAACAAATATAGAACCAGAATGGATGGTTTTATGTCTCCTACCAGTTCTTCCTCCCGAACTACGACCCATCATTCAGATGGATGGGGGTAAGCTAATGAGCTCGGATATTAATGAACTCTATCGAAGAGTTATCTATCGGAACAATATCCTTGCCGATCTATTAACAACAAGTAGATCTACACCAGGGGACCTTGTAATGGGTCAAGAGAAATTGGTACAAGAAGCCGTAGATACACTTCTTGATAATGGAATCCGTAGCCGCCCGGTGAGGGATGGTCAGAATAAGGTTTACAAGTCGTTTTCAGATGTAATTGAAGGCAAAGAGGGAAGATTTCGTGAGACTCTGCTTGGCAAACGGGTCGATTATTCGGGTCGTTCTGTCATTGTCGTAGGACCTACGCTTCCATTACATCGCTGTGGATTGCCTCGGGAAATAGCAATAGAGCTTTTCCAGACATTTTTAATTCGTGGGCTCATTAGACAACATCTTGCTTCGGACATAGTAGGTGCTAAGAGTCAAATTAGGGAAAAAGAGCCGATTGTCTGGGAAATACTGCAGCAAGTTATGCAGGGGCATCCCGTATTGCTGAATAGAGCGCCTACTCTGCATAGACTAGGCATACAGGCATTTCAACCCATTTTAGTGGAAGGGCGTGCTATTTGTTTACATCCATTAGTTTGTAAGGGATTCAATGCAGACTTTGATGGGGATCAAATGGCTGTTCATGTACCTTTATCTTTGGAGGCTCAGACGGAGGCTCGTTTACTGATGTTTTCTCATATGAATCTCTTGTCTCCTGCGATGGGGGATCCCATTTCCGTGCCAACCCAAGATATGCTTATTGGTCTATATATATTAACGAGTGGGAATCCCCGAGGCATTTGTACAAATAGGTATAATCCCTGGAATCGCAGCAACTACCAAAATGAAAGAATTTCTGATAATAACTGG---------AAAAAAAAAGAACCTTTTTTTTGTAATTCTTATGATGCAATTGGAGCTTATCGACAGAAAAGAATCCATTTAGATAGTCCTTTGTGGCTTCGGTGGCGA---CTAGATCAACGCGTTATTGCTTCAAGAGAAGTTCCCATCGAAGTTCAGTATGAATCCTTGGGGACCTATCATGAGATTTATGGGCACTATATAATAGTAAGAAGTGTAAAAACAGAAATTCTTTGGATGTACATTCGAACAACTGTCGGTCATATTTCTCTTTTTCGAGAAATGGAAGAAGCTATACAAGGGTTTTGTCGAGCTCGCTGGTATCTCAGT
>Oxalis_latifolia
ATGATCAATCGTTATAAACACCAACAACTCCGAATTGGATTGGTTTCTCCTCAACAAATAAGTGCTTGGGCCAAAAAAATCCTACCTAATGGGGAGATTGTTGGAGAAGTGACAAAACCTTATACTTTTCATTACAAAACCAATAAACCTGAAAAAGATGGATTATTTTGTGAAAGAATTTTTGGTCCTATAAAAAGTGGAATTTGTGCTTGTGGAAATTATCGAGTAATTGGAGAGACAAAAGAAGAT--CAAAAA-TTTTGTGAACAATGCGGAGTTGAATTTGTTGATTCTAGGATACGAAGATATCAAATGGGCTATATCAAATTGGCATGCCCAGTAACCCACGTGTGGTATTTGAAACGTCTTCCCAGTTATATCGCAAATCTTTTAGATAAACCTCTTAAAGAATTAGAGGGCCTCGTATACTGCGATTTTTCTTTTGCAAGGCCCATAGCTAATAAACCTTCTTTCTTACGATTACGGGGTTCATTTGAATATGAAATTCAATCCTGGAAATATAGCATCCCACTTTTTTTTACTACCCAAGGCTTTGATACATTTCGAAATCGAGAAATTTCTACCGGAGCAGGTGCTATTCGAGAACAATTAAATGATCTGGATTTGCGAATTATTATAGATTCTTCTTTGGTAGAATGGAAAGAATTAGGGGAAGAGGGACCCACGGGCAATGAATGGGAAGATCGAAAAGTTGGAAGACGAAAGGATTTTTTGGTTCGACGCATGGAATTGGCTAAGCATTTTATTCGAACAAATATAGAACCAGAATGGATGGTTTTATGTCTATTACCAGTCCTTCCTCCCGAGTTGAGACCCATCATTCAGATAGATGGGGGTAAACTAATGAGCTCAGATATTAATGAACTATATAGAAGAGTTATCTATCGGAACAATACCCTTACCGATCTATTAACAACAAGTAGATCTACACCGGGGGAATTAGTAATGTGTCAGGAGAAATTGGTACAAGAAGCCGTGGATACACTTCTTGATAATGGAATCCGCGGACAACCAATGAGGGATGGTCATAATAAGGTTTACAAATCGTTTTCAGATGTAATTGAAGGCAAAGAGGGAAGATTTCGTGAGACTCTGCTTGGCAAACGAGTTGATTATTCGGGGCGATCTGTCATTGTCGTAGGCCCCTCGCTTTCATTACATCGATGTGGATTGCCTCGCGAAATAGCAATAGAGCTTTTCCAGACATTTGTAATTCGCAGTTTAATTAGACAACATCTTGCTTCGAACATAGGAGTTGCTAAAAGTAAAATTAGGGAAAAAGAGCCGGTTGTATGGGAAATACTTCAGGAAGTTATGCAAGGGCATCCTGTATTGTTGAATAGAGCGCCTACTCTGCATAGATTAGGTATACAGGCATTCCAACCCATCTTAGTGGAAGGACGCGCTATTTGTTTACATCCATTAGTTTGTAAGGGATTCAATGCAGACTTTGATGGGGATCAAATGGCTGTTCATGTGCCTTTATCATTGGAGGCTCAAGCGGAGGCTCGTTTACTTATGTTTTCTCATATGAATCTCTTGTCTCCAGCTATTGGAGACCCCATTTCCGTACCAACTCAAGATATGCTTATGGGGCTCTATGTATTAACGAGTGGGAATCGTCGAGGTATTTGTGTAAATAGGTATAATCCATATAATCGCAGAAATCGGCAAAATGAAAAGATTAAGGATAATAATTATAGGTATACGAATACGAAAGGGCCCTTTTTTTGTAACTCCTATGATGCAATTGGAGCTTATCAGCGGAAAAGAATCAATTTAGATAGTCCTTTATGGCTGCGATGGCAG---CTAGATCAACGCGTTATTGCTTCAAGAGAAGCTCCCATCGAAGTTCACTATGAGTCGTTGGGTACCTATCATGAGATTTATGGACACTATTTAATAGTAAAAAGTATAAAAAACGAAAATCTTTGTATATACATTCGAACCACAGTTGGTTATATTTCTCTTTATCGAGAAATTGAAGAAGCTATCCAAGGGTTTTGCCGGGCCTGTTTGGATGGTATC
>Parnassia_brevistyla
ATGATCGATCGGTATAAACATCAACAACTACGAATTGGATTAGTTTCTCCTCAACAAATAAAAGCTTGGGCCAATAAAATCCTACCTAATGGAGAGATTGTTGGAGAGGTTACAAAACCCTATACTTTTCATTACAAAACAAATAAACCTGAAAAAGATGGATTATTCTGTGAAAGGATTTTTGGTCCTATAAAAAGTGGAATTTGTGCTTGTGGAAATTATCGAGTAATCGGAAATGAAAAAGAAGAC--CTAAAT-TTTTGCGAACAATGCGGAGTCGAGTTTGTTAATTCTCGGATACGCAGATATCAAATGGGCTACATCAAATTGGCATGCCCAGTAACTCATGTGTGGTATTTAAAACGTCTTCCTAGTTATATTGCTAATCTTTTAGATAAACCTCTTAAAGAATTAGAAGGCCTAGTATACTGCGATTTTTCTTTTGCTAGGCCCATCTCTAAAAAACCTACTTTCTTACGATTACGGGGTTCATTCGAATATGAAATCCAATCCTGGAAATACAGCATCCCACTTTTTTTTACTACCCAGGGTTTCGATACATTTCGAAATCGAGAAATTTCTACTGGAGCAGGCGCGATCCGAGAACAATTAGCCGATCTGGATTTGCGAATTATTATAGAGTATTCATTAGTAGAATGGAAAGAATTTAGGGAAGAAGGACCCATGAGTAATGAATGGGAAGATCGAAAGGTTGGAAGAAGAAAGGATTTTTTGGTTAGACGTATGGAATTAGCTAAGCATTTTATTCGAACCAACATAGAACCGGAATGGATGGTTTTATGTCTATTACCAGTTCTTCCCCCGGAATTGAGACCGATCATTCAGATAGATGGGGGTAAATTAATGAGCTCAGATATTAATGAGCTCTATAGAAGAGTTATCTATCGAAACAATACTCTTGCCGATCTATTAACAACAAGTCGATCTACGCCAGGGGAATTAGTAATGTGTCAGGAGAAATTGGTACAAGAAGCCGTGGATACACTTCTTGATAACGGAATCCGCGGCCAACCAATGAGGGATGGTCATAATAAGGTTTACAAGTCGTTTTCAGATGTAATTGAAGGCAAAGAGGGGAGATTTCGTGAAACTCTGCTTGGCAAACGGGTTGATTATTCGGGACGTTCTGTCATTGTCGTAGGCCCTTCACTTTCACTACATCGATGTGGGTTGCCCCATGAAATAGCAATAGAGCTTTTCCAAACATTTGTAATTCGTGGTCTAATTAGACAACATCTTGCTTCGAACATAGGAGTTGCTAAGAGTCAAATTCGGGAAAAAGAGCCGATTGTATGGGAAATACTTCAGGAAGTTATGGAGGGACACCCTGTATTGCTAAATAGAGCTCCAACTCTGCATAGATTAGGCATACAGGCATTCCAACCAATTTTAGTAGAAGGACGTGCTATTTGTTTACATCCATTAGTCTGTAAGGGATTCAATGCAGACTTTGATGGGGATCAAATGGCTGTTCATGTGCCTTTATCGTTAGAGGCTCAAGCAGAGGCTCGTTTACTTATGTTTTCTCATACAAATCTACTATCTCCAGCTATTGGCAACCCCATTGCCTTGCCAACTCAAGATATCCTTATAGGTCTTTATGTATTAACAAACGGGCATCGCCGAGGCATTTGTGCAAATAGGTATAATCCATGTAAT---------TATCAAAATGAAAAAATT---GATG------ATAGGTATACGAAAACAAAAGAACCTTTTTTTTGTAATTCCTATCATGCAATTGGAGCTTATCGGCAGAAAAGAATCAATTTAGATAGTCCTTTGTGGGTACGGTGGCAG---TTAGATCAACGTGTTATTGCTTCAAGAGAAGCTCCAATCGAAGTTCACTATGAATCTTTGGGTACCTATCATGAGATTTATGGACACTATCTTATAGTCAAAAGTATAAAAAAAGAAATTCTTTGTATATACCTTCGGACCACTGTCGGTCATATTTCTTTTTATCGAGAAATCGAAGAGGCTATACAGGGTTTTTGCCGGGCCGTCTCGTATGGTATC
>Passiflora_biflora
ATGATTGATCGACATAAACATCAACAACTCCGAATTGGATTAGTTTCGCCTGAACAAATAAGTGCTTGGGCCAATAAAATCCTACCGAATGGAGAGATTGTTGGAGAGGTGACAAAACCCTATACTTTTCATTACAAAACCAAAAAACCCGAAAAAGGTGGATTATTTTGTGAAAGAATTTTTGGGCCTATAAAAAGTGGAATTTGTGCTTGTGGAGATTCTCGAGTAATTAGAGATGAAAAAGAAGAA--CCTAAA-TTTTGTGAACAATGTGGGGTCCAATTTGTTGATTCTCGAATACGAAGATATCAAATGGGTTACATCAAACTGGCATGCCCAGTAACTCATGTTTGGTATTTGAAACGGCTTCCTAGTTATATCGCGAATCTTTTAGATAAACCTCTTAAACAATTGGAAAGCCTAGTATACTTCGATTTTTCTTTTGCTAGGCCTATATCGAAAAAACCGACTTTCTTACGATTACGAGGTTCATTCGCAAATGAAATACAATCTTGGAAATACATTATTCCACTTTTTTTTACTACCCAAGGGTTCGATACATTTCGAAATCGAGAAATCTCTACTGGAGCCGGTGCTATCCGAGAACAATTAGCCGATCTGGATTTGCAAATTATTATAGACTATTCATCGGTAGAATGGAAAGAATTAGGAGAAAAGGGGTCTACGGGGAATGAATGGAAAGATCTAAAAGTTAGAAGAAGAAAGGATTTTTTGGTTAGACGCGTGGAATTAGCTAAACATTTTATTCGAACAAATATACAACCAGAATGGATGGTTTTATGCCTATTACCCGTTCTTCCTCCCGACTTGAGACCGATCATTCAGATAGATGGAGGTAAACTAATAAGTTCAGATATTAATGAACTCTATAGAAGAGTTATCTATCGGAACAGTACTCTTACGGATCTATTAACAAAAAGTCAATCTTCGTCAGGAGATTTCGTAATGTGTCAGGAGAAATTGGTACAAGAAGCTGTAGATACACTTCTTGATAATGGAATCCGTGGACAACCAATGAGAGACGGTCATAATAAGATTTACAAGTCGTTTTCAGATGTAATTGAAGGCAAAGAGGGAAGATTTCGTGAAACTTTGCTTGGCAAACGGGTTGATTATTCGGGGCGTTCTGTCATTGTCGTAGGACCCACACTTTCATTACATCAATGTGGATTGCCTTACGAAATAGCAATAGAGCTTTTCCAGACATTTGTAATTCGTGGTTTAATTAGGCAAGATATTGCTTCGAACATAGGAGTTGCTAAGAGGAAAATTCGGGAAAAAGATCCAATTGTACGGGAAATACTTAAGGAAGTTATGCAAGGGTATCCTATATTGCTGAATAGAGCGCCTACTCTGCATAAATTAGGCATACAGGCATTCCAGCCCCTTTTAATGGAAGGGCGTGTTATTTGTTTACATCCCTTAGTTTGTAAGGGATTCAATGCAGATTTTGATGGGGATCAAATGGCTGTTCATGTACCTTTATCATTGGAGGCTCAAACGGAGGCTCGTTTACTTATGTTTTCTCATATGAATCTCTTGTCTCCTGCTATTGGGGATCCCATTTGTGTACCAACTCAAGATATGCTTATTGGACTCTATGTATTAACAAGCAGGAATCACCAGGGTATTTGTGCAAATAGGTATAATTTAGCTAATCGCCGAAATTCTAAAAATGAAAGAATTGACTCTAATAGGGATAAATATACG------AAAGAACCCTTTTTTTGTAATTCCTATGATGCAATTGTAGCTTATCGCCAAAAAAGAATAAATTTAGATAGTCCTTTATGGCTCCGGTGGCAA---CTAGATCGGCCCTTTATTGCTTCAAGAGAAATTCCCATCGAGGGTTACTATGAATCTTTAGGTACCTATCATGAGATTTATGCAGACTATCTAATAGTAAGAAATCTAAAAAAACAAAATCTTTGTATATACATCCGAACCACCGTTGGGAATATTTTTTTTTATCGACAAATCGAAGAAGCTATACAAGGGTTTTGTCAAGTCAGCTCAGAGGAT???
>Pelargonium_quercifolium
ATGATCGATCAGTATAAACACCAACAACTTCGAATTGGGTTAGTTTCTCCTCAACAAATAAGTGCTTGGGCCAATAAAACCTTGCCCACTGGAGAGATAGTCGGAGAGGTGAAAAACGAGAAAACTTTTTCTTATGATTCAAATACGCCAGTAAGGGGTGGATTGTTTTGTCAAAGAATTTTTGGACCTATAAAAAGTGGAATTTGTGGTTGTGGAAAGTATCGAAAGATCGGAGATGAAAAAGAAAAG--AGAACA-TTTTGCGAACAATGCGGAGTCGAGTTTGTTGATTCTCGGATACGAAGATATCAAATGGGCTACATCAAACTGGCATGCCCCATCGCCCATGTGTGGTATTTGAAGCGTCTTCCTAGTTATATCGCCAATCTTTTAGATACACCTCTTAAAAAATTAGAAAACCTAGTATACGGCGATTTTGTTTTTGCTGGGTCTATACGTAAAAAACCCACTTTATTACGATTACGAGGGTACTTCCAATATCAACGCCAATCCTGGGCCTCTATCCTCCCCCATTTTTTTAGGACCAAAAGCTTCATAAAACTTCGAAATCGTGAAATTCCTGATGGAGCAGGCGCTATCCGAGAACAATTGGCCGATCTAGATTTGCGAGTTATTATAGAGTCTTCGTTGGTAGAATGGAAAAACTTAGGGGTACGGAAACGG----------AATGGGAGATTCAGAAGAGGGAAAGAAGAAAGCGCTTTTTGCTTAGACGCATAGAATTAGCTAAGCATTTTCTTCTTACAAATGTAAAACCTGAATGGATGGTTTTATGTCTATTACCGGTTCTTCCCCCCGAGTTGAGACCGATATATAAGATATCTGAGGTTCAAAAAATAAGTTCGGATATTAATAAACTCTATCAAAAAGTTATTGTGGAGAACCAGACGCTTCTCTTTTTATTAAAAAAGAGTAAATCTGCGCCAAATGACGTAGTAACGGGTTTAGCTACAAAACTACAAGTAGCTGTGGATAACCTTCTTGATAAGGGAAGAAGCGGACAGCCAAAAAGGGATTATCATAATAAGGCTTACAAATCGTTTTCAGATGTAATTTCAGGCAAAGAGGGGAGATTTCGTGAGACTCTGCTTGGCAGACGGGTTGATTATTCGGGGCGTTCTGTCATTGTTGTAGGCCCCTTACTTTCATTACATCAATGCGGATTGCCTCGTGAAATAGCAATAGAGCTTTTCCAGACATTTGTAATTCGCTGTCTAATTAGCCAGCGCCTTGCTCCGGACGTAACAACTGCTAAGAAGCAAATTCGGGAAAAAGAAGAATTTATATGGGAAATACTTGCGCAAGTTGTGCAGGGGCATCCTGTATTGCTAAATAGAGCACCTACTTTGCATAGATTAGGTATACAGGCCTTCCAACCCGTTTTAGTGAAAGAGCGCGCTATTTATTTACATCCACTCGTTTGTAAAGGATTCAATGCAGACTTTGATGGGGATCAAATGGCTGTTCATGTACCTTTATCCTTGGAGGCTCAAGCGGAGGCTCATTTACTTATGTTTTCTACTGTGAATCTCTTGGGTCCGGCTATTGGAGATCCCGTGTGCGTACCAACCCAAGATATGCTCATTGGGCTCTATATCTTAACAAGTGGGAATCGTCGAGGTATTTGTGCAAATAGGTATAATTTGTGGAATCGCAGAAACTGTAAAAATGAAAGAATTGACGATAAGAACTATGGGTATACCAAAGGAAAAGAACTCCTTTTTTGTAATTCCTATGATGCAATTGGAGCTTATCGACAGAAAAGAATCCTTTTAGATAGCCCTTTTTGGCTCCGGTGGCCA---CTAGATGGACTCTTTATTGTTTCAAGAGGAGTTCCTGTCGAAGTTCATTATGAATCTTTGGGTACCCATCATGAGATTTATGGACACTTTCTAATAGTAAGAAGTGTAAAAAAAGAAAAGGGTTGTCTATACATTCGCACTACTGTTGGTCATCTTGTTCTTTATCGAGAAATCGAAGAAACTACTCAAAGGGTATTTCAGCTCATC------------
>Pentactina_rupicola
ATGATCGATCGGTATAAACATCAACAACTTCGAATTGGATTAGTTTCTCCTCAACAAATAAGTGCTTGGGCCCAAAAAATCCTACCTAATGGAGAGATGGTTGGGGAGGTGACAAAACCCTATACTTTTCATTACAAAACCAATAAACCCGAAAAAGATGGATTATTTTGTGAACGAATTTTTGGGCCTATAAAAAGTGGGATTTGTGCTTGTGGAAATTATCGAGTAATCGGAGATGAAAAAAAAGAC--CCGAGA-TTTTGTGAACAGTGTGGAGTCGAATTTGTTGATTCTCGGATACGAAGATATCAAATGGGCTACATCAAACTGGCATGCCCAGTAACCCATGTGTGGTATTTGAAACGTCTTCCTAGTTATATCGCGAATCTTTTAGATAAACCTCTTAAAGAATTAGAAGGCCTAGTATATTGCGATTTTTCTTTTGCTAGGCCCATAGCTAAAAAACCTACTTTCTTACGATTACGAGGTTCATTCGAATATGAAATCCAATCCTGGAAATACAGCATCCCTCTTTTTTTTACTACCCAAGGCTTCGATACATTTCGAAATCGAGAAATTTCTACTGGAGCAGGTGCTATCCGAGAACAATTAGCCGATCTGGATTTGCGAATTATTATAGATTATTCGTTGGTAGAATGGAAAGAATTAGGGGAAGAAGGGCCCACCGGTAATGAATGGGAAGATCGAAAAGTTGGAAGAAGAAAAGATTTTTTGGTTAGGCGCATGGAATTGGCTAAGCATTTTATTCGAACAAATATAGAACCAGAATGGATGGTTTTATGTCTATTACCAGTTCTTCCTCCCGAGTTGAGACCGATCATTCAAATAGACGGGGGTAAACTAATGAGCTCGGATATTAATGAACTCTATAGAAGAGTTATTTATCGTAACAATACTCTTATCGATCTCTTAACAACAAGTAGATCTACGCCAGGGGAATTAGTAATGTGTCAGGAGAAATTGGTACAAGAAGCTGTGGATACACTTCTTGATAATGGAATCCGCGGACAACCAATGAGGGACGGTCATAATAAGGTTTACAAGTCGTTTTCAGATGTAATTGAAGGCAAAGAGGGAAGATTTCGTGAGACTCTGCTTGGCAAACGGGTCGATTATTCGGGGCGTTCTGTCATTGTCGTAGGTCCTTCACTTTCATTACATCGATGTGGATTGCCTCGCGAAATAGCAATAGAGCTTTTCCAGACATTTGTAATTCGTGGTTTAATTAGACAACATTTTGCTTCGAATATAGGAGTTGCTAAGAGTAAAATTCGGGAAAAAGAGCCGGTTGTATGGGAAATACTTCAGGAAGTTATGCAAGGGCATCCCGTATTGCTGAATAGGGCGCCTACTCTGCATAGATTAGGCATACAGGCGTTCCAACCCATTTTAGTAGAAGGACATGCTATTTGTTTACATCCATTAGTTTGTAAGGGATTCAATGCAGATTTTGATGGTGATCAAATGGCTGTTCATGTACCTTTATCTTTGGAGGCTCAAGCGGAGGCCCGTTTACTTATGTTTTCTCATATGAACCTCTTGTCTCCAGCTATTGGGGATCCTATTTCCGTACCAACTCAAGATATGCTTATTGGGCTTTATGTATTAACGAGTGGAAATCGCCGAGGTATTTGTGCAAATAGGTATAATCCATGTCATCGTAGAAATTATCAAAATAAAAGAATTGACGATAATAACTATAAGTATACGAAAGAAAAAGAACCTTTTTTTTGTAATTCCTATGATGCAATTGGCGCTTATCGGCAGAAAAGAATCAATTTAGATAGCCCTTTGTGGCTCCGGTGGCGA---TTAGATCAACGCGTTATTACTTCAAGAGAAACTCCCATCGAAGTTCACTATGAATCTTTGGGTACCTATCATGAGATTTATGGGCACTATCTACTAGTAAGAAGTATAAAAAAAGAAATTATTTGTATATACGTTCGAACCACAGTTGGTCATATTTCTCTTTATCGAGAAATCGAAGAAGCTATCCAAGGGTTTTGCCGAGCTTACTCATATGGTACC
>Populus_alba
ATGATCGATCGGTATAAACATCAACAACTCCGAATTGGATCAGTTTCGCCTCAACAAATAAGTGCTTGGACTAATAAAATCCTACCTAATGGAGAGATTGTTGGAGAGGTTACAAAACCCTATACTTTTCATTACAAAACTAATAAACCTGAAAAAGATGGATTATTTTGTGAAAGAATTTTTGGGCCTATAAAAAGTGGAATTTGTGCTTGTGGAAATTATCGAGTAATTGGAGATGAAAAAGAAGAA--CCAAAA-TTTTGTGAACAATGCGGGGTCGAATTTGTTGATTCTCGGATACGAAGATATCAAATGGGCTACATCAAACTGGCATGCCCAGTAACTCATGTGTGGTATTTGAAACGTCTTCCTAGTTATATCGCCAATCTTTTAGATAAACCTCTTAAACAATTAGAAGGCTTAGTATACTGCGATTTTTCTTTTGCTAGGCCCATAGCCAAAAAACCTACTTTCTTACGATTACGAGGTTCGTTCGAATATGAAATACAATCTTGGAAATACAGTATTCCGCTTTTTTTGACTACCCAAGGGTTCGATACATTTCGAAATCGAGAAATTTCTACTGGAGCCGGTGCTATCCGAGAACTATTAGCCGATCTGGATTTGCGAATTATTCTAGATTATTCGTCGTTAGAATGGAAAGAATTAGGGGAAGAAGGACCCACCGGGAATGAATGGGAAGATCGAAAAGTTGGAAGAAGAAAGGATTTTTTAGTTAGACGCGTGGAATTAGCTAAGCATTTTATTCGAACAAATATAGAACCAGAATGGATGGTTTTATGTCTATTACCAGTTCTTCCTCCCGAATTGAGACCCATCATTCAGATAGATGGAGGTAAACTAATGAGTTCAGATATTAATGAACTCTATAGAAGAGTTATTTATCGGAACAATACTCTTACGGATCTATTAACAACAAGTAGATCTACGCCAGGGGAATTAGTAATGTGTCAGGAGAAATTGGTACAAGAAGCCGTAGATACACTTCTTGATAATGGAATCCGCGGACAACCAATGAGAGACGGTCATAATAAGGTTTACAAGTCGTTTTCAGATGTAATTGAAGGCAAAGAGGGAAGGTTTCGTGAGACTATGCTTGGCAAACGGGTTGATTATTCGGGGCGTTCTGTCATTGTCGTAGGACCCTCACTTTCATTACATCGATGTGGATTGCCTCGCGAAATAGCAATAGAGCTTTTCCAGACATTTGTAATTCGTGGTCTAATTAGGCAACATCTTGCTTCAAACATAGGAGTTGCTAAGAGTAAAATTCGAGAAAAAGAGCCAATTGTATGGGGAATACTTCAGGAGGTTATGCGGGGACATCCTATATTGCTGAATAGAGCGCCTACTCTGCATAGATTAGGCATACAGGCATTCCAACCCATTTTAGTGGAAGGACGTGCTATTTGTTTACATCCATTAGTTCGTAAGGGATTCAATGCAGATTTTGATGGGGATCAAATGGCTGTTCATGTACCTTTATCGTTGGAGGCTCAAGCGGAGGCTCGTTTACTTATGTTTTCTCATATGAATCTCTTGTCTCCAGCTATCGGAGATCCCATTTCCGTACCAACTCAAGATATGCTTATGGGGCTCTATGTATTAACAAGCGGGAATCGTCGAGGTATTTGCGCAAATAGGTATAATCCGTTTAATTGCAGAAATTTTCAAAATGAAAAAATTGACGCTAATGCTAATAAGGATAAGTATATAAAAGAACCCTTTTTTTGTAATTCCTATGATGCAATTGGAGCTTATCGCCAGAAAAGAATCAATTTAGAGAGCCCTTTGTGGCTTCGGTGGCAA---CTAGATCAAGGCCTTATTGCTTCAAGAGAAGCTCCCATCGAAGGTCACTTTGGATCTTTAGGTACCTATCATGAGATTTATGGACACTATCTAATAGTAAGAAATATAAAAAAAAAAATTCTTTCTATATACATTCGAACCACTGTTGGTCATATTTATCTTTATCGAGAAATCGAAGAAGCTATACAAGGGTTTTGCCAAGCCTGCTCAGACGGTACC
>Prunus_persica
ATGATCGATCAGTATAAACATCAACAACTTCGAATTGGATTAGTTTCTCCTCAACAAATAAGTGCTTGGGCCCAAAAAATCTTACCTAATGGAGAGATAGTTGGAGAGGTGACAAAACCCTATACTTTTCATTACAAAACCAATAAACCTGAAAAAGATGGATTATTTTGTGAAAGAATTTTTGGGCCTATAAAAGGTGGGATTTGTGCTTGTGGAAATTATCGAGTAATCGGAGATGAAAAAAAAGAC--CCGAGA-TTTTGTGAACAGTGTGGAGTCGAATTTGTTGATTCCCGGATACGAAGATATCAAATGGGCTATATCAAACTGGCCTGCCCAGTAACCCATGTGTGGTATTTGAAACGTCTTCCTAGTTATATCGCGAATCTTTTAGATAAACCTCTTAAAGAATTAGAAGGCCTAGTATATTGCGATTTTTCTTTTGCTAGGCCCATAGCTAAAAAACCTACTTTCTTACGATTACGAGGTTCATTCGAATATGAAATCCAATCCTGGAAATACAGCATCCCACTTTTTTTTACTACCCGAGGCTTCGATACATTTCGAAATCGAGAAATTTCTACTGGAGCGGGTGCTATCCGAGAACAATTAGCCGATCTGGATTTGCGAATTATTATAGATTATTCGTTGGTAGAATGGAAAGAATTAGGGGAAGAAGGGCCCACGGGTAATGAATGGGAAGATCGAAAGGTTGGAAGAAGAAAGGATTTTTTGGTTAGGCGCATGGAATTGGCTAAGCATTTTATTCGAACAAATATAGAACCAGAATGGATGGTTTTATGTCTATTACCGGTTCTTCCTCCCGAGTTGAGACCGATCATTCAGATAGATGGGGGTAAACTAATGAGCTCGGATATTAATGAACTCTATAGAAGAGTTATTTATCGGAACAATACTCTTATCGATCTCTTAACAACAAGTAGATCTACGCCAGGGGAATTAGTAATGTGTCAGGAGAAATTGGTACAAGAAGCTGTGGATACACTTCTTGATAATGGAATCCGCGGACAACCAATGAGGGACGGTCATAATAAGGTTTACAAGTCGTTTTCAGATGTAATTGAAGGCAAAGAGGGAAGATTTCGTGAGACTCTGCTTGGCAAACGGGTCGATTATTCGGGGCGTTCTGTCATTGTCGTAGGTCCTTCACTTTCATTACATCGATGTGGATTGCCTCGCGAAATAGCAATAGAGCTTTTCCAGACATTTGTAATTCGCGGTTTAATTAGACAACATTTTGCTTCGAATATAGGAGTTGCTAAGAGTAAAATTCGGGAAAAAGAGCCGGTTGTATGGGAAATACTTCATGAAGTTATGCAAGGGCATCCCGTATTGCTGAATAGGGCGCCTACTCTGCATAGATTAGGCATACAGGCGTTCCAACCCATTTTAGTAGAAGGACATGCTATTTGTTTACATCCATTAGTTTGTAAGGGATTCAATGCAGACTTTGATGGTGATCAAATGGCTGTTCATGTACCCTTATCTTTGGAGGCTCAAGCGGAGGCGCGTTTACTTATGTTTTCTCATATGAACCTCTTATCTCCAGCTATTGGAGATCCTATTTCCGTACCAACTCAAGATATGCTTATTGGGCTCTATGTATTAACGAGTGGAAATCGTCGAGGTATTTGTGCAAATAGGTATAATCCATGTAATCGCAGAAATTATCAAAATAAAAGAATTGACGATAATAACTATAAATATACGAAAGAAAAAGAACCTTTTTTTTGTAATTCCTATGATGCAATTGGAGCTTATCGGCAGAAAAGAATCAATTTAGATAGCCCTTTGTGGCTCCGGTGGCGA---CTAGATCAACGCGTTATTACTTCAAGAGAAACTCCTATCGAAGTTCACTATGAATCTTTGGGTACCTATCATGAGATTTATGGGCACTATCTAATAGTAAGAAGTATAAAAAAAGAAATTATTTGTATATACGTTCGAACCACAGTTGGTCATATTTCTCTTTATAGAGAAATCGAAGAGGCCATCCAAGGGTTTTGCCGAGCCTACTCATATGGTACC
>Quercus_nigra
ATGATCGATCGGTATAAACATCAACAACTCCGAATTGGATCAGTTTCTCCTCAACAAATAAGTGCTTGGGCCAATAAAATCCTACCTAATGGGGAGATAGTTGGAGAGGTGACAAAACCGTATACTTTTCATTACAAAACCAATAAACCTGAAAAAGATGGATTGTTTTGTGAAAGAATTTTTGGTCCGATAAAAAGTGGGATTTGCGCTTGTGGAAATTATCGAGTAATCGGGGATGAAAAAGAAGAC--CCTAAT-TTTTGTGAACAATGCGGAGTCGAATTCGTGGATTCTCGGATACGAAGATACCAAATGGGCTATATCAAACTGGCATGCCCAGTAACCCATGTGTGGTATTTGAAGCGTCTTCCTAGTTATATCGCGAATCTTTTAGATAAACCTCTTAAAGAATTAGAAGGACTGGTATACTGCGATTTTTCTTTTGCTAGGCCCATAGCTAAAAAACCTACTTTCTTACGATTACGAGGTTCATTCGAATATGAAATCCAATCCTGGAAATACAGCATCCCACTTTTCTTTACTACCCAAGGCTTCGATGCATTTCGAAATCGAGAAATGTCTACTGGAGCAGGTGCTATACGAGAACAATTAGCCGATCTGGATTTGCGAATTATTATAGATTATTCGTTGGTAGAATGGAAAGAATTAGGGGAAGAAGGGCCCCCGGGTAATGAGTGGGAAAGTAGAAAGGTTGGAAGAAGAAAGGATTTTTTGGTTAGACGCATCGAAATAGCTAAGCATTTTATTCGAACAAATATAGAACCAGAATGGATGGTTTTATGTCTATTACCAGTTCTTCCTCCCGAGTTGAGACCGATCATTCAGATAGACGGGGGTAAACTAATGAGCTCGGATATTAATGAACTTTATAGAAGAGTTATTTATCGGAACAATACTCTTATCGATTTATTAGCAACAAGTAGATCGACACCGGGGGAATTAGTAATGTGTCAGGAGAAATTGGTACAAGAAGCTGTGGATACACTTCTTGATAATGGAATCCGCGGACAACCAATGAGGGACGGTCATAATAAGGTTTACAAGTCGTTTTCGGATGTAATTGAAGGCAAAGAGGGAAGATTTCGTGAGACTCTGCTTGGCAAACGGGTGGATTATTCGGGTCGTTCTGTCATTGTCGTGGGTCCCTCCCTTTCATTACATCAATGTGGATTGCCCCGCGAAATAGCAATAGAACTTTTCCAGCCATTTGTAATTCGTGGTCTAATTAGACAACATCGTGCTTCGAACATGGGAGTTGCTAAGAGTAAAATTCGGGAAAAAGAGTCAATTGTATGGGAAATACTTCAGGAAGTTATGCAGGGGCACCCCATATTGCTGAATAGAGCACCTACTCTGCATAGATTAGGCATACAGGCATTCCACCCCATTTTAGTGGAAGGGCGCGCTATTTGTTTACATCCATTAGTTTGTAAGGGATTCAATGCAGATTTTGATGGGGATCAAATGGCGGTTCATGTACCTTTATCTTTGGAGGCTCAAGTGGAGGCTCGTTTACTTATGTTTTCTCATATGAATCTATTGTCTCCATCTATTGGGAATCCAATTTCCCTACCAACCCAAGATATGCTTATTGGGCTCTATGTATTAACGAGCGGGAATCGCCGAGGTATTTGTGCAAATAGGTATAATCCATGTAATCGCATAAATTATCAAAATGAAAAAATGGATGCCAATAGCTATAAGTATACGAAAGAAAAAGAACCCTTTTTTTGTAATTCCTATGATGCAATTGGAGCTTATCGTCAGAAAAGAATCAATTTAGATAGTACTTTATGGCTCCGGTGGCAA---CTAGACCAACGCGTTATTGCTTCAAGAGAAGCCCCTATCGAAGTTCACTATGAATCTTTGGGTACTTATCATGAGATTTATGAGCACTACTTAATAGTAAGAAGTATAAAAAAAGAAATTCTTTGTACATACATTCGAACCACTGTTGGTCCTATTTCTCTTTATCGAGAAATCGAAGAAGCTATCCAAGGGTTGTGCCGGACCTGCTCATATGGTACC
>Ricinus_communis
ATGATTGATCGGTATAAACATCAACAACTCCGAATTGGATCAGTTTCGCCTCAACAAATAAGTGCTTGGGCCAAAAAAATCCTACCTAATGGGGAGATTGTTGGAGAAGTGACAAAACCCTATACTTTTCATTACAAAACCAATAAACCTGAAAAAGGTGGATTGTTTTGTGAAAGAATTTTTGGGCCTATAAAAAGTGGAATTTGTGCTTGTGGAAATTATCGAGTAATCAGAAATGAAAAAGAAGAC--CAAAAA-TTTTGTGAACAATGCGGAGTCGAATTTGTTGATTCTCGGATACGAAGATATCAAATGGGCTACATCAAACTGGCATGCCCAGTAACTCATGTGTGGTATTTGAAACGTCTTCCTAGTTATATCGCAAATCTTTTAGATAAACCTCTTAAAGAATTAGAAGGCCTAGTATATTGCGAT-------------------------------------------------------------------------------AAATACAGTATTCCACTTTTTTTTACT--GCCCAAGGCTTCGATACATTTCGAAATCGAGAAATTTCTACAGGAGCTGGTGCTATCCGAGAACAATTAGCCGATCTAGATTTGCGAATTATTATAGATTATTCATCGGTAGAATGGAAAGAATTAGGGGAAGAAGGGCCTACGGGGAATGAATGGGAAGATCGAAAAGTTGGAAGAAGAAAGGATTTTTTGGTTCGACGCGTGGAATTAGCTAAGCATTTTATTCGAACAAATATAGAACCAGAATGGATGGTTTTATGTCTATTACCAGTTCTTCCTCCCGAGTTGAGACCGATCATTCAGATAGATGGGGGTAAACTAATGAGTTCAGATATTAATGAACTCTATAGAAGAGTTATCTATCGGAACAATACTCTTATTGATCTATTAACAACAAGTAGATCTACGCCAGGAGAATTAGTAATGTGTCAGGAAAAATTAGTACAAGAAGCCGTGGATACACTTCTTGATAATGGAATCCGCGGACAACCAATGAGAGACGGTCATAATAAGGTTTACAAGTCGTTTTCGGATGTAATTGAAGGCAAAGAAGGAAGATTTCGTGAGACTATGCTTGGAAAACGGGTTGATTATTCGGGGCGTTCTGTCATTGTCGTAGGCCCCTCACTTTCATTACATCGATGTGGATTGCCTCGCGAAATAGCAATAGAACTTTTCCAGATATTTGTAATTCGTGGTCTAATTAGACAACATCTTGCTTCGAACATAGGAGTTGCTAAGAGTAAAATTCGGGAAAAAGAGCCAATTGTATGGGAAATACTTCAGGAAGTTATGCAGGGGCATCCGGTATTACTGAATAGAGCGCCGACTTTGCATAGATTAGGCATACAGGCATTCCAACCCATTTTAGTGGAAGGCCGCGCTATTTGTTTACATCCATTAGTTTGTAAGGGATTCAATGCAGACTTTGATGGGGATCAAATGGCTGTTCATGTACCTTTATCGTTGGAGGCTCAAGCGGAGGCTCGTTTACTTATGTTTTCTCATATGAATCTCTTATCTCCAGCTATTGGAGATCCCATTTCCGTACCAACTCAAGATATGCTTATTGGGCTCTATGTATTAACAAGCAGGAATCGCCGAGGTATTTGTGCAAATAGGTATAATCCATGTAATCACAGAAATTATCAAAATGAAAGAATTTACGATAATAACAATCAATATACG------AAAGAATCCTTTTTTTCTAATTCCTATGATGCAATTGGTGCTTATCGGCAGAAAAGAATCAATTTAGATAGTCCTTTGTGGCTCCGTTGGCAA---CTAGATCAACGCGCTATTGCTTCAAGAGAAGCTCCCGTCGAAGTTCACTATGAATCTTTGGGTACCTATCATGAGATTTATGAACACTATCTAATAGTAAGAAATATAAAAAAAGAAATTCTTTGTATATACATTCGAACTACTGTTGGTCATATTTCTCTTTATCGAGAAATCGAAGAAGCTATACAAGGGTTTTGCCAAGCCGGCTCAGATGGTATC
>Salix_babylonica
ATGATCGATCGGTATAAACATCAACAACTCCGAATTGGATCAGTTTCGCCTCAACAAATAAGTGCTTGGACTAATAAAATCCTACCTAATGGAGAGATTGTTGGAGAGGTTACAAAACCCTATACTTTTCATTACAAAACTAATAAACCTGAAAAAGATGGATTATTTTGTGAAAGAATTTTTGGGCCTATAAAAAGTGGAATTTGTGCTTGTGGAAATTATCGAGTAATTGGAGATGAAAAAGAAGAA--CCAAAA-TTTTGTGAACAATGCGGGGTCGAATTTGTTGATTCTCGGATACGAAGATATCAAATGGGCTACATCAAACTGGCATGCCCAGTAACTCATGTGTGGTATTTGAAACGTCTTCCTAGTTATATCGCCAATCTTTTAGATAAACCTCTTAAACAATTAGAAGGCTTAGTATACTGCGATTTTTCTTTTGCTAGGCCCATAGCCAAAAAACCTACTTTCTTACGATTACGAGGTTCGTTCGAATATGAAATACAATCTTGGAAATACAGTATTCCGCTTTTTTTTACTACCCAAGGGTTCGATACATTTCGAAATCGAGAAATTTCTACTGGAGCCGGTGCTATCCGAGAACTATTAGCCGATCTGGATTTGCGAATTATTCTAGATTATTCGTCGTTAGAATGGAAAGAATTAGGGGAAGAAGGACCCACCGGGAATGAATGGGAAGATCGAAAAGTTGGAAGAAGAAAGGATTTTTTAGTTAGACGCGTGGAATTAGCTAAGCATTTTATTCGAACAAATATAGAACCAGAATGGATGGTTTTATGTCTATTACCAGTTCTTCCTCCCGAATTGAGACCCATCATTCAGATAGATGGAGGTAAACTAATGAGTTCAGATATTAATGAACTCTATAGAAGAGTTATTTATCGGAACAATACTCTTACGGATCTATTAACAACAAGTAGATCTACGCCAGGGGAATTAGTAATGTGTCAGGAGAAATTGGTACAAGAAGCCGTAGATACACTTCTTGATAATGGAATCCGCGGACAACCAATGAGAGACGGTCATAATAAGGTTTACAAGTCGTTTTCAGATGTAATTGAAGGCAAAGAGGGAAGGTTTCGTGAGACTATGCTTGGCAAACGGGTTGATTATTCGGGGCGTTCCGTTATTGTCGTAGGCCCCTCACTTTCATTACATCGATGTGGATTGCCTCGCGAAATTGCAATAGAGCTTTTCCAGACATTTGTAATTCGTGGTCTAATTAGGCAACATCTTGCTTCAAACATAGGAGTTGCTAAGAGTAAAATTCGGGAAAAAGAGCCAATTGTATGGGGAATACTTCAGGAGGTTATGCGAGGACATCCTATATTGCTGAATAGAGCGCCTACTCTGCATAGATTAGGCATACAGGCATTCCAACCCATTTTAGTGGAAGGACGTGCTATTTGTTTACATCCATTAGTTCGTAAGGGATTCAATGCAGATTTTGATGGGGATCAAATGGCTGTTCATGTACCTTTATCGTTGGAGGCTCAAGCGGAGGCTCGTTTACTTATGTTTTCTCATATGAATCTCTTGTCTCCAGCTATAGGAGATCCCATTTCCGTACCAACTCAAGATATGCTTATGGGGCTCTATGTATTAACAAGCGGGAATCGTCGAGGTATTTCCGCAAATAGGTATAATCCGTTTAATTGCAGAAATTTTCAAAATGAAAAAATTGACGCTAATGCTGATAAGTATAT------AAAAGAACCCTTTTTTTGTAATTCCTATGATGCAATTGGAGCTTATCGCCAGAAAAGAATCAATTTAGCGAGCCCTTTGTGGCTTCGGTGGCAA---CTAGATCAAGGCCTTATTGCTTCAAGAGAAGCTCCCATCGAAGGTCACTTTGGATCTTTAGGTACCTATCATGAGATTTATGGACACTATCTAATAGTAAGAAGTATAAAAAAAAAAATTCTTTCTATATACATTCGAACCACTGTTGGTCATATTTATCTTTATCGAGAAATCGAAGAAGCTATACAAGGGTTTTGCCAAGCCTGCTCA---GAC---
>Sloanea_australis
ATGATCGATCGTTATAAACATCAACAACTCCGAATTGGATCAGTTTCTCCTCAACAAATAAGTGCTTGGGCTAATAAAATCCTACCTAATGGAGAGATTGTTGGAGAGGTGACAAAACCCTATACTTTTCATTACAAAACCAATAAACCTGAAAAAGATGGATTATTTTGTGAAAGAATTTTTGGGCCTATAAAAAGTGGAATTTGTTCTTGTGGAAATTATCGAGTAATCGGAGATGAAAAAGAAGAC--ACAAAA-TTTTGTGAACAATGCGGAGTCGAATTTGTTGATTCTCGGATACGAAGATATCAAATGGGCTACATCAAACTGGCATGCCCAGTAACCCATGTGTGGTATTTGAAACGTCTTCCTAGTTATATCGCTAATCTTTTAGATAAACCTCTTAAAGAATTAGAAGGCCTAGTATACTGCGATTTTTCTTTTGCTAGGCCCATAGCTAAAAAACCTTCTTTCTTACGATTACGAGGTTCGTTCGAATATGAAATCCAATCCTGGAAATACAGCATCCCACTTTTTTTTACTACCCAAGGCTTTGATACATTTCGAAATCGAGAAATTTCTACCGGAGCAGGTGCTATTCGAGAACAATTAAATGATCTGGATTTGCGAATTATTATAGATTATTCGTTGGTAGAATGGAAAGAATTAGGGGAAGAAGGGCCCACGGGCAATGAATGGGAAGATCGAAAAGTTGGAAGACGAAAGGATTTTTTGGTTAGACGCATGGAATTAGTTAAACATTTTATTCGAACAAATATAGAACCAGAATGGATGGTTTTATGTCTATTACCAGTTCTTCCTCCCGAGTTGAGACCTATCATTCAGATAGATGGGGGTAAACTAATGAGCTCAGATATTAATGAACTCTATCGAAGAGTTATCTATCGGAACAATACCCTTACCGATCTATTAACAACAAGTAGATCTACGCCAGGGGAATTAGTAATGTGTCAGGAGAAATTGGTACAAGAAGCCGTGGATACACTTCTTGATAATGGAATCCGCGGCCAACCAACAAGGGACGGTCATAATAAGGTTTACAAGTCGTTTTCAGATGTAATTGAAGGCAAAGAGGGAAGATTTCGTGAGACTCTGCTTGGCAAACGGGTCGATTATTCGGGGCGTTCTGTCATTGTCGTAGGCCCCTCACTTTCATTACATCGATGTGGATTGCCTCGCGAAATAGCAATAGAGCTTTTCCAGACATTTGTAATTCGAGGTCTAATTAGACAACATCTTGCTTCGAATATAGGAGTTGCTAAGAGTAAAATTCGGAAAAAAGGGCCGATTGTATGGGAAATACTTCAGGAAGTTATGCAAGGGCATCCTGTATTGCTGAATAGAGCGCCTACTCTGCATAGATTAGGTATACAGGCATTCCAACCTATTTTAGTGGAAGGGTGCGCTATTTGTTTACATCCATTAGTTTGTAAGGGATTCAATGCAGACTTTGATGGGGATCAAATGGCTGTTCATGTACCTTTATCATTGGAGGCTCAAGCGGAGGCGCGTTTACTTATGTTTTCTCATATGAATCTCTTGTCTCCAGCTATTGGGGATCCCATTTCCGTACCAACTCAAGATATGCTTATGGGGCTCTATGTATTAACGAGCGGGAATCGTCGAGGTATTTGTGCAAATAGGTATAATCCATGTAATCGCAGAAATTATCAAAATGAAAGAATTAACGATAATAACTATAGGTATACGAAAAAAAAAGAACCCTTTTTTTGTAATTCCTATGATGCAATTGGAGCTTATCGGCAGAAAAGAATCAATTTAGATAGTCCTTTGTGGCTGCGGTGGCAA---CTAGATCAACGCGTTATTGCTTCAAGAGAAGCTCCCATCGAAGTTCACTATGAGTCTTTGGGTACCTATCATGAGATTTATGGACACTATTTAATAGGAAAAAGTATAAAAAAAGAAAATCTTTGTATATACATTCGAACCACTGTTGGTCATATTTCTCTTTATCGAGAAATTGAAGAAGCTGTCCAAGGGTTTTGCCGGGCCTGTTCATATGGTACT
>Spondias_tuberosa
ATGATTGATCGGTATAAACATCAACAACTCCGAATTGGATCAGTTTCTCCTCAACAAATAAGCGCTTGGGCCAATAAAATCCTACCTAATGGAGAGATAGTTGGAGAAGTGACAAAACCCTATACTTTTCATTACAAAACCAATAAACCGGAAAAAGATGGATTATTTTGTGAAAGAATTTTTGGGCCTATTAAAAGTGGAATTTGTGCTTGTGGAAATTATCGAGTAATTGGAGATGAAAAAGAAGAC--CCGCAA-TTTTGTGAACAATGCGGAGTTCAATTTGTTGATTCTCGAATACGAAGATATCAAATGGGATACATAAAACTGGGATGCCCGGTAACCCACGTGTGGTATTTGAAACGTCTTCCTAGTTATATCGCGAATCTTTTAGATAAACCTCTTAAAGAATTAGAAGGCCTAGTATATTGCGATTTTTCTTTTGCTAGGACTATAGCTAAAAAACCTACTTTTTTACGATTACGAGGTTCATTCGAATATGAAATCCAATCCTGGAAATACAGCATCCCACTTTTTTTTACTACCCAAGCTTTCGATACATTTCGCAACCGAGAAATTTCTACTGGAGCAGTTGCTATCCGGGAACAATTAGCCGATCTAGATTTGCGAATGATTATAGATTTTTCGTTGGTAGAATGGAAAGAATTAGGGGAAGAAGGACCAACAGGTAATGAATGGGAAGATCGAAAAATCGGAAGAAGGAGGGATTTTTTGGTTAGACGCATGGAATTAGCTAAGAATTTTCTTCGAACAAATATAAAACCTGAGTGGATGGTTTTATGTCTATTACCAGTTCTTCCTCCCGAGTTGAGACCGATCATTCAGATAGATGGAGGTAAACTAATGAGTTCAGATATTAATGAACTCTATAGAAGAGTTATCTATCGGAACAATACTCTTACCGATCTATTAACAACAAGTAGATCTACGCCAGGGGAATTAGTAATGTGTCAGGAGAAATTGGTACAAGAAGCCGTGGATACACTTCTTGATAATGGAATCCGGGGACAACCAATGAGGGATGGTCATAATAAGGTTTATAAGTCGTTTTCAGATGTAATTGAAGGCAAAGAGGGAAGATTTCGTGAGACTCTCCTTGGCAAACGGGTCGATTATTCGGGGCGTTCTGTCATTGTCGTAGGCCCCTCACTTTCATTACATCGATGTGGATTGCCTCGCGAAATCGCAATAGAGCTTTTCCAGACATTTGTAATTTGTGGTCTAATTAGACAACATCTTGCTTCGAACATAGGAGTTGCTAAGAGTAAAATTCGGGAAAAAGGGCCGATTGTATGGGAAATACTTCAGGAAGTTATGCAGGGACATCCTGTATTGCTGAATAGAGCGCCTACTCTGCATAGATTAGGCATACAGGCATTCCAGCCAATTTTAGTGGACGGACGTGCTATTTGTTTACATCCATTAGTTTGTAAGGGATTCAATGCAGACTTTGATGGGGATCAAATGGCTGTTCATGTACCTTTATCTTTAGAGGCTCAAGCAGAAGCCCGTTTACTTATGTTTTCTCATATGAATCTCTTGTCTCCTTCTATTGGAGATCCCATTTCGGTACCGACTCAAGATATGCTTATTGGACTCTATGTATTAACGACCGGGAATCGTCGAGGTATTTGTGCAAATAGGCATAATCCATGTAATCGAAGAAATTATCAAAATGAAAGAATTGACGCTAATAGATATAAGTATACG------AAAGAACCCTTTTTTTGTAATTCCTATGATGCAATTGGAGCTTATCGGCAGAAAAGAATCAATTTAGATAGTCCTTTCTGGCTCCGGTGGCGA---CTAGATCAACGCGTTATTGCTTCAAGAGAAGCTCCCATCGAAGTTCATTACGAATCTTTGGGTACCTATCATGAGATTTATGGACATTATCTAATAGTAAGAAGTGTAAAAAAAGAAATTCTTTGTATATACATTCGAACCACCGTTGGTCATATTTCTCTTTATCGAGAAATCGAAGAAGCTATACAAGGGTTTTGTAGGGCCTGCTCATATGGTACC
>Staphylea_colchica
ATGATCGATCGGTATAAACATCAACAACTCCGAATTGGATTAGTTTCTCCTCAACAAATAACTGCTTGGGCCAATAAAATCTTACCTAATGGAGAGATAGTTGGAGAGGTGACAAAACCCTATACTTTTCATTACAAAACCAATAAACCGGAAAAAGATGGATTATTTTGTGAAAGAATTTTTGGGCCTATAAAAAGTGGAATTTGTGCTTGTGGAAATTATCGAGTAATCGGAAATGAAAAAAAAGAC--CCGAAA-TTTTGTGAACACTGTGGAGTTGAATTTGTTGATTCTCGGATACGAAGATATCAAATGGGATACATCAAACTGGCATGTCCAGTAACCCATGTGTGGTATTTGAAACGTCTTCCTAGTTATATCGCGAATCTTTTAGATAAACCTCTTAAAGAATTAGAAGGCCTAGTATACTGCGATTTTTCTTTTGCTAGGCCTATAACTAAAAAACCCACTTTCTTACGATTACGAGGTTCATTCGAATATGAAATCCAATCCTGGAAATACAGCATCCCGCTTTTTTTTACTACCCAAGGCTTCGATACATTTCGAAATCGAGAAATTTCGACTGGAGCAGGTGCTATCCGAGAACAATTAGCCGATCTAGATTTTCGAATTATTATAGATTATTCGTTGGTAGAATGGAAAGAATTAGGGGAAGAAGGACCCGCGGGTAATGAATGGGAAGATCGAAAAATTGGAAGAAGAAAGGATTTTTTGGTTAGACGCATGGAATTAGCTAAGCATTTTATTCGAACAAATATAGAACCAGAATGGATGGTTTTATGTCTATTACCAGTTCTTCCTCCCGAGTTGAGACCGATCATTCAGATAGATGGGGGAAAACTAATGAGCTCAGACATTAATGAACTCTATAGAAGAGTTATCTATCGGAACAATACTCTTACCGATCTATTAACAACAAGTAGATCTACGCCGGGGGAATTAGTAATGTGTCAGGAGAAATTGGTACAAGAAGCCGTGGATACACTTCTTGATAATGGAATCCGCGGACAACCAATGAGGGATGGTCATAATAAGGTTTACAAGTCGTTTTCAGATGTAATTGAAGGCAAAGAGGGAAGATTTCGTGAGACTCTGCTTGGCAAACGGGTCGATTATTCGGGCCGTTCTGTCATTGTCGTGGGCCCCGCACTTTCATTACATCGATGTGGATTGCCTCGCGAAATAGCAATAGAGCTTTTCCAGACATTTGTAATTCGTGGTCTAATTAGACAACATTTTGCTTCGAACATAGGAGTTGCTAAGAGTAAAATTCGAGAAAAAGAGCCCATTGTGTGGGAAATACTTCAGGAAGTTATGCAGGGGCATCCTGTATTGCTGAATAGAGCGCCTACTCTGCATAGATTAGGCATACAGGCATTCCACCCCATTTTAGTGGAAGGACGTGCTATTTGTTTACATCCATTAGTTTGTAAGGGATTCAATGCAGACTTTGATGGGGATCAAATGGCTGTTCATGTACCTTTATCGTTGGAGGCTCAAGCGGAGGCTCGTTTACTTATGTTTTCTCATATGAATCTCTTGTCTCCAGCTATTGGGGATCCCATTTCCGTACCGACTCAAGATATACTTATGGGACTCTATGTATTAACGAGCGGGAATCGTCGAGGTATTTGTGCAAATAGATATAATCCATGTAATCACAAAAACTATCAAAATAAAAGAATTGACGATAATAACTATAAGAATACGAAAGAAAAAGAACCCTTTTTTTGTAATTCCTATGATGCACTTGGAGCTTATCGGCAGAAAAGAATCAATTTAGATAGTCCTTTGTGGCTACGGTGGCGA---CTAGATCAACGCGTTATTGATGCAAGAGAAGCTCCCATCGAGGTTCACTATGAATCTTTGGGGACCTATCATGAGATTTATGGGCACTATCTAATAGTAAGAAGCGTCAAAAAAGAAAATCTTTGTATATACATTCGAACCACTGTTGGTCATATTTCTCTTTATCGAGAAATCGAAGAAGCTATACAAGGGTTTTGTCGGGCCTGCTCATATAGTACC
>Tetraena_mongolica
ATGATCGATCAATATAAACATCAACAACTCCGAATTGGATCAGTTTCTCCTCAACAAATAAGCGCTTGGGCTACGAAAATCCTACCTAATGGAGAAATAGTTGGAGAAGTGACAAAGCCTTATACTTTTCATTACAAAACCAATAAACCTGAAAGAGATGGATTATTTTGTGAAAGAATTTTTGGGCCCCTAAAAAGTGGAATTTGTGCTTGTGGAAATTATCGAGTAATCGTAACTAAAAAAGAAGAA--AAAAAA-TTTTGTGAACAATGCGGAGTCGAATTTGTAGATTCTCGGGTACGAAGATACCAAATGGGCTACATCAAACTGGCATGCCCTGTAACACACGTGTGGTATTTGAAACGTCTTCCTAGTTATATCGCTAATCTTTTAGATAAACCTCTTAAAGAATTAGAAGGCCTAGTATACTGCGATTTTTCTTTTGCTAGGCCCATAGTTAAAAAACCGACTTTCTTACGATTACGAGGTTCATTCGAATATGAAATCCAATCCTGGAAATACAGCATTCCACTTTTTTTTACTACCCAAGGTTTTAATACATTTCGAAATCGAGAAATTTCGACCGGAGCAGGTGCTATTCGCGAACAATTAGCCGATCTCGATTTACGACTTATTATAGACTCTTCATTGGTTGAATGGAAAGAATTGGGAGAAGAAGGTCCCACAGGTAATGAATGGGAAGACCGAAAAATTGGAAGAAGAAAAGATTTTTTGGTTAGACGTATGGAATTAGCTAAACATTTCCTTCGAACAAACATAGAACCAGAATGGATGGTTTTATGTCTATTACCTGTTCTTCCCCCTGAATTGAGGCCAATTATTCAGATAGATGGGGGTAAGCTAATGAGCTCGGATATTAATGAACTCTATAGAAGAGTTATTTATCGAAACAATACTCTTCACGATCTATTAACAACAAGTAGATCTACACCAGGAGAATTAGTAATGTGTCAGGAGAAATTGGTACAAGAAGCCGTAGATACACTTCTTGATAATGGAATTCGCGGACAACCAATGAGGGACAGTCATAATAAGGTTTACAAGTCATTTTCAGATGTAATTGAGGGCAAAGAAGGAAGATTTCGTGAGACTTTACTTGGCAAACGGGTTGATTATTCAGGACGTTCTGTCATTGTCGTAGGTCCCTCACTTTCATTACATCAATGTGGATTGCCTCGCGAAATAGCAATAGAGCTTTTCCAGACATTTGTAATTCGCGGTTTAATTAGACAGCATCTTGCTTCGAACATAGGAGTTGCTAAGAGTCAAATTCGCCAACAAGAACCTATTGTATGGGAAATACTTCAGGAAGTTATGCAAGGTCATCCTGTATTACTAAATAGAGCACCCACTCTGCATAGGTTAGGCATACAGGCATTCCAACCTATTTTAGTGGAAGGGCGTGCGATTTGTTTACATCCATTAGTTTGTAAGGGATTCAATGCGGACTTTGATGGGGATCAAATGGCTGTTCATGTACCTTTATCTTTGGAGGCTCAAACAGAAGCTCGTTTACTTATGTTTTCTCATATGAATCTCTTGTCTCCAGCTATTGGGGATCCTATTTCGGTACCAACTCAAGATATGCTTATTGGGCTTTATGTATTAACTAGTGGTAATCCTCGAGGTATTTGTGCAAATAGGTATAATCCGCGGAATCATAGAAACTTTAGAAAAGAAAGAATGGACGATA------ATAAGTGCACGAAAGAAAAAGAACCTTTTTTTTGTAATTCTTATGATGCAATTGGGGCTTATCAACAGAAAAGAATCAAACTAGATAGCCCTTTGTGGCTTAGGTGGAAA---CTAGATCAACGCGTTATTGCTTCAAGAGAAGCTCCCATAGAAGTTCACTATGAATCTTTGGGTACCTATCGTGAGATTTATGGGCACTATCTAATAGTAAGAAGCATAAAAAAAGAAATTCTTTGGATATATATTCGAACTGATGTTGGTCATATTTCTCTTTATCGCGAAATAGAAGAAGCTATACAAGGTTTTTGTCGGGCTGATTCATAA??????
>Vitis_acerifolia
ATGATCGATCGGTATAAACATCAACAACTCCGAATTGGATCAGTTTCCCCTCAACAAATAAGTGCTTGGGCCAATAAAATCCTACCTAATGGAGAGATAATTGGAGAGGTTACAAAACCCTATACTTTTCATTACAAAACTAATAAACCGGAAAAAGATGGATTATTTTGTGAAAGAATTTTTGGCCCTATAAAAAGTGGAATTTGTGCTTGTGGAAATTATCGAGTAATCGGAGATGAAAAAGACGAC--CCAAAA-TTTTGTGAACAATGCGGAGTCGAATTTGTTGATTCTCGGATACGAAGATATCAAATGGGCTACATCAAACTGGCATGCCCAGTAACGCATGTGTGGTATTTGAAACGTCTTCCTAGTTATATCGCAAATCTTTTAGATAAACCTCTTAAAGAATTAGAAGGCCTAGTATATTGCGATTTTTCTTTTGCTAGGCCCATAGAGAAAAAACCTACTTTCTTACGATTACGAGGTTCATTCGAATATGAAATTCAATCTTGGAAATACAGCATCCCACTTTTTTTTACTACCCAAGGTTTCGATACATTTCGAAATCGAGAAATCTCTACCGGAGCCGGTGCTATACGAGAACAATTAGACGATCTGGATTTGCGAATTATTATAGATTATTCATTGGTAGAATGGAAAGAATTAGGGGAAGAAGGGCCCACAGGTAATGAATGGGAAGATCGAAAAATTGGAAGAAGAAAGGATTTTTTGGTTAGACGCATGGAATTAGCTAAGCATTTTATTCGAACAAATATAGAACCAGAATGGATGGTTTTGTGTCTATTACCAGTTCTTCCTCCCGAGTTGAGACCGATCATTCAGATAGATGGGGGTAAACTAATGAGCTCGGATATTAATGAACTCTATAGAAGAGTTATCTATCGGAACAATACTCTTACCGATCTATTAACAACAAGTAGATCTACACCAGGGGAATTAGTAATGTGTCAGGAGAAATTGGTACAAGAAGCCGTGGATACACTTCTTGATAATGGAATCCGCGGACAACCAATGAGGGACGGTCATAATAAGGTTTACAAGTCGTTTTCAGATGTAATTGAAGGCAAAGAAGGAAGATTTCGTGAGACCCTGCTTGGCAAACGGGTCGATTATTCGGGGCGTTCCGTCATTGTCGTAGGCCCTTCACTTTCATTACATCAATGTGGATTGCCTCGCGAAATAGCAATAGAACTTTTCCAGACATTTTTAATTCGCGGTCTAATTAGACAACATCTTGCTTCGAACATAGGAGTTGCTAAGAGTCAAATTCGAGAAAAAGAACCGATTGTATGGGAAATACTTCAGGAAGTTATGCGGGGGCATCCTGTATTGCTGAATAGGGCACCTACTCTGCATAGATTAGGCATACAGGCATTCCAACCTATTTTAGTGGAAGGACGTGCTATTTGTTTACATCCATTAGTTCGTAAGGGATTCAATGCAGATTTTGATGGGGATCAAATGGCTGTTCATGTACCTTTATCTTTGGAGGCTCAATCGGAGGCTCGCTTACTTATGTTTTCTCATATGAATCTCTTGTCTCCAGCCATTGGGGATCCCATTTCCGTACCAACTCAAGATATGCTTATTGGACTCTATGTATTAACGAGCGGGAATCGTCGAGGTATTTGTGCAAATAGGTATAATCCATGTAATCGAAGAAACTATCAAAATGAAAGAATTGACGATAATAACTATAGGTATACGAAAGAAAAAGAACCCTTTTTTTGTAATTCCTATGATGCAATTGGAGCTTATCGGCATAAAAGAATTAATTTATATAGTCCTTTGTGGCTCCGGTGGCAA---CTAGATCAACGCCTTATTGCTTCAAAAGAAGCTCCCATCGAAGTTCACTATGAATCTTTGGGTACCTATCATGAGATTTATGGGCACTATCTAATAGTAAGAAGTGTAAAAAAAGAGATTCCTTGTATATACATTCGAACCACTGTTGGTCATATTTCTCTTTATCGAGAAATCGAAGAAGCCATCCAAGGCTTTTGTCGGGCCTGCTCATATGAGACC
>Viviania_marifolia
ATGATTGATCAGTATAAACATCAACAACTCCGAATTGGATCAGTTTCTCCTCAACAAATAGGTGCTTGGGCTACTAAAATTCTACCTAATGGCGAAATAGTTGGAGAGGTGACAAAACCCTATACTTTTCATTACAAAACCAATAAACCGGAAAAGGGTGGATTGTTTTGTGAGAGAATCTTTGGACCTATAAAAAGCGGAATTTGCGCTTGTGGAAATTATCGAATAATCGGAGATGAAAAAAAAGAC--ACGAAA-TTTTGTGAACAATGTGGAGTCGAATTTGTTAATTCTCGTATACGAAGATATCAAATGGGATACATCAAACTGGCATGTCCAGTAACCCACGTGTGGTACTTGAAACGTCTTCCCAGTTATATCGCGAATCTTCTAGATAAGCCTCTTAAAGATTTAGAACGCCTAGTATATGGCGACTGCTCTTTTGCCGGGCCCATAACTAAAAAACCTACTTTCTTACGATTACGAGGCTCATTCGAATATGAAATCCAATCTTGGAAATACAGCATTCCCCTTTTTTTTACTACCCAGGGCTTCGATACATTTCGCAATAGAGAAATTTCTACTGGAGCGGGCGCTATCCGAGAACAATTAGCCGATCTTGATTTGCGGACTATTCTAGATTATTCATTAAGCGAATGGAAAAACTTA--GAATGGAGAGA-CTTAGGCGATGAATTGGAAGATCGAAAAATTAGAAGAAGAAAGGCTTTTTTGGTTAGACGCATGGAATTAGCCAAGCATTTTCTTCGAACAAATATAGAACCAGAGTGGATGGTTTTATGTCTATTACCCGTTCTTCCTCCCGAATTGAGACCCATCATTCAGATAAATGGGGGTAAACTAATGAGCTCGGATATTAATGAACTTTATAGAAGAGTTATCTTTCGAAACAAGACTCTTACCGAACTACTAACAATAAGTAGATCTACGCCAGGGGCCTTAGTAATGAGTCAGGAGAAATTGGTACAAGAAGCCGTGGATACGCTTCTTGATAATGGAATCCGTGGACAACCCATCAGGGATGGTCATAATAAGGTTTATAAGTCGTTTTCAGATGTAATTGAAGGCAAACAGGGAAGATTTCGTCAGACTCTGCTTGGCAAACGAGTCGATTATTCGGGACGTTCCGTCATTGTCGTAGGTCCCTGGCTTTCATTACATCAATGTGGGTTGCCTCGCGAAATAGCAATAGAGCTTTTCCAGACATTTGTAATTCGTAGTCTAATTAGCCAACATCTTGCTTCGAACATAGGAGTCGCTAAGGGAAAAATTAGGGAAAAAGAGTCGATGGTATGGGAAATACTTGAGGAAGTTATGCAGGGGCATCCCGTATTGCTGAATAGAGCACCCACCTTGCATAGATTAGGCATACAGGCATTCCAACCCATTTTAGTAGAAGGGCGTGCTATTTGTTTACATCCATTAGTTCGTAAGGGATTTAATGCAGACTTTGATGGGGATCAAATGGCCGTTCATATACCTTTATCTTTAGAGGCTCAAGCAGAGGCCCATTTACTTATGTTTTCTCATATGAATCTCTTGTCTCCAGCTATTGGAGATCCCATTTCCGTACCAACTCAAGATATGCTTATGGGGCTCTATGTATTAACAAGCGGGAATCCTCGAGGTATTTCTGCAAATAGGTATAATCCATGTAAGCGCAGAAACTCTCAAACTGAAAGAATTAACAAAAATACCTATAGGTATACGAAAGAAAAAGAACTCTTTTTTTGTAATTCCTATGATGCAATTGGAGCTTATCGACAGAAAAAAATACATTTCGACAGTCCTTTGTGGCTCCGCTGGCGA---CTAGATCAGCGCATTATTGCTTCAAGAGAAGCTCCCGTGGAAGTTCATTATGAATCTTTGGGTACCTATCATGAGATTTATGGGCACTATCTAATAGTGCGAAGTGTAAAAAAAGAAATTCTTTGTATATACATTCGAACCACTGTTGGTCATATTTCGCTTTATCGAGAAATTGAAGAAGCTATACAAGGATTTTGTCGGGCCTGTTCATACGGTATC
