# Supplementary material for: ­Complete plastid genome sequences of two species of the Neotropical genus Brunellia (Brunelliaceae)
Source: PeerJ. 2020 Jan 28;8:e8392. doi: 10.7717/peerj.8392 (PMC6993752; doi:10.7717/peerj.8392)
Supplement: Supplemental Information 2 [file peerj-08-8392-s002.zip › Alignments/RPS11.fasta]

>Aquilaria_yunnanensis
ATGGCAAAACCTATACGAAGATTCGGTTTACGGAGGAGTAGGCGCATTAGATCACGTAAGGGTGCACGTAGAATACCAAAGGGAGTTATTCATGTTCAAGCAAGTTTCAATAACACCATTGTTACTGTTACAGATGTACGGGGTCAGGTGATTTCTTGGTCCTCCGCCGGTACTTGTGGATTCAGGGGTCCAAGAAGAGGGACACCCTTTGCTGCTGAAACAGCAGCAGGAGATGCTATTCAAGCAGTAGTGGATCAAGGTATGCAACGAGCAGCAGTTATGATAAAAGGCCCGGGTCTTGGAAGAGATGCAGCATTACGAGCTATTTATCAAAGTGGTATAGTATTAAGTTTCATACGAGATGTAACTCCTATGCCGCATAATGGCTGTAGACCTCCTAAAAAAAGACGTTTG
>Arabidopsis_thaliana
ATGGCAAAACCTATATTAAGAATTGGTTCGCGTAAAAATACACGTAGTGGTTCACGTAAAAATGTACGTAGAATACCAAAGGGAGTTATTCATGTTCAAGCAAGTTTCAACAATACCATTGTAACCGTTACAGATGTACGGGGTCGGGTGATTTCTTGGTCCTCCGCAGGTACTTGTGGATTCCGGGGTACAAGAAGAGGAACACCCTTTGCTGCCCAAACCGCAGCAGGAAATGCTATTCGAGCAGTAGTGGATCAAGGTATGCAACGAGCTGAAGTAAGGATAAAAGGCCCTGGACTCGGAAGAGATGCGGCATTACGAGCTATTCGTAGAAGCGGTATACTTTTAAGTTTCGTACGAGATGTAACCCCTATGCCACATAATGGTTGTAGACCCCCTAAAAAAAGACGTGTA
>Arabis_alpina
ATGGCAAAACCTATATTAAGAATTGGTTCGCGTAAAAATACACGTAGTGGTTCACGTAAAAATGTACGTAGAATACCGAAGGGAGTTATTCATGTTCAAGCAAGTTTTAACAATACCATTGTGACCGTTACAGATGTACGGGGTCGGGTTATTTCTTGGTCCTCCGCGGGTACTTGTGGATTCAGGGGTACAAGAAGAGGCACACCTTTTGCTGCTCAAACCGCAGCAGGAAATGCTATTCGAGCAGTAGTGGATCAAGGCATGCAACGCGCTGAAGTAAGGATAAAAGGCCCTGGACTGGGAAGAGATGCAGCATTACGAGCTATTCGTAGAAGTGGTATACTTTTAAGTTTCGTACGAGATGTAACCCCTATGCCACATAATGGTTGTAGACCCCCTAAAAAAAGACGTGTA
>Arachis_hypogaea
ATGGCAAAACCTATACCCAAAATTGGTTCGCGTAAAAATGGACGTATTGGTTCACGTAAACATGCTCGTAAAATACCAAAGGGCGTTATTCATGTTCAAGCTAGTTTCAACAATACCATTGTCACTGTTACCGATGTACGGGGTCGGGTAATTTCGTGGTCCTCCGCAGGTACTTGTGGATTCAAAGGTACGCGAAGGGGAACACCATTTGCCGCCCAAACCGCAGCAGGAAATGTTATTCGAACAGTAGCGAATCAAGGCATGCAACGAGCAGAAGTCATGATAAAGGGTCCCGGTCTCGGAAGAGATGCGGCATTAAGAGCTATTCGTAGAAGTGGCATACTCTTAAATTTTATACGGGATGTAACCCCTATGCCACATAATGGGTGTAGGTCCCCTAAAAAACGACGTGTG
>Averrhoa_carambola
ATGGCAAAACCTATACCAAGAAGTGGTTCACGTAGGAATGGACGTATTGGTTCACGTAAGAATTCACGTAGAATACCAAAAGGGGTTATTCATGTTCAAGCAAGTTTCAACAATACTATTGTGACTATTACAGATATACGTGGTCGGGTGATTTCTTGGTCCTCCGCCGGTACTTGTGGATTTAGGGGTACAAGAAGAGGGACACCATTTGCTGCTCAAACCGCAGCAGGAAATGCTATTCGGACAGTAGTGGACCAAGGTATGCAACGAGCAGAAGTCATGATAAAAGGTCCTGGTCTTGGAAGAGATGCGGCATTAAGAGCTATTCGTAGAAGTGGTATACTATTAAATTTCGTACGGGATGTAACCCCTATGCCGCATAATGGCTGTAGGCCCCCTAAAAAAAGACGTGTG
>Brunellia_antioquensis
ATGGCAAAACCTATACCAAGAATTGGTTCGCGTAGGAATGGGCGTATTGGTTCAAGTAAGAATGCCCGTAGAATACCAAAGGGGGTTATTCATGTTCAAGCAAGTTTCAACAATACTATTGTGACTATTACAGATGTACGGGGTCGGGTGATTTCTTGGTCCTCCGCCGGTACTTGTGGATTTAGGGGTACAAGAAGAAGGACACCATTTGCCGCTCAAACCACAGCAGGAAATGCTATTCGTACAGTAGTGGATCAAGGTATGCAACGAGCAGAAGTCATGATAAAGGGTCCTGGTCTCGGAAGAGATGCGGCGTTAAGAGCTATTCGTAGAAGTGGTATAATATTAAGTTTTGTACGGGATATAACCCCTATGCCGCATAATGGCTGTAGGCCCCCTAAAAAAAGACGTGTG
>Brunellia_trianae
ATGGCAAAACCTATACCAAGAATTGGTTCGCGTAGGAATGGGCGTATTGGTTCAAGTAAGAATGCCCGTAGAATACCAAAGGGGGTTATTCATGTTCAAGCAAGTTTCAACAATACTATTGTGACTATTACAGATGTACGGGGTCGGGTGATTTCTTGGTCCTCCGCCGGTACTTGTGGATTTAGGGGTACAAGAAGAAGGACACCATTTGCCGCTCAAACCACAGCAGGAAATGCTATTCGTACAGTAGTGGATCAAGGTATGCAACGAGCAGAAGTCATGATAAAGGGTCCTGGTCTCGGAAGAGATGCGGCGTTAAGAGCTATTCGTAGAAGTGGTATAATATTAAGTTTTGTACGGGATATAACCCCTATGCCGCATAATGGCTGTAGGCCCCCTAAAAAAAGACGTGTG
>Bulnesia_arborea
ATGGCAAAACCGATAAAAAGAATTGGTTCACGTAGAAATGTACGTATTACTTCACGTAAGAATACGCGCAAAATACCAAAAGGAATTATTCATGTTCAAGCAAGTTTCAACAATACCATTGTAACTGTTACAGATGTGCGAGGTAGGGTGATTTCTTGGTCCTCTGCTGGTACTTGTGGATTCAAGGGCACAAGAAGAGGAACACCCTTTGCTGCTCAAACCGCAGCAGGAAATGCTATTCGAACAGTAGTAGATCAAGGTATGCAAAGAGCAGAAGTCATGATAAAAGGTCCAGGTCTTGGAAGAGATGCTGCATTAAGAGCTATTCGTAGAAGTGGTCTATTATTAAGTTTTGTGCGGGATGTAACTCCTATGCCACATAATGGATGTAGACCTCCTAAAAAAAGACGTGTG
>Carica_papaya
ATGGCAAAGCCTATACCAAGAGTTGGTTCGCGTAAGAATGTACGCAGTGGTTCACGTAAAAATGCACGTAGAATACCAAAGGGAGTTATTCATGTTCAAGCAAGTTTCAACAATACCATTGTGACTGTTACAGATGTACGGGGTCGGGTGATTTCTTGGTCCTCTGCCGGGACTTGTGGATTCCGGGGTACAAGAAGAGGGACGCCTTTTGCTGCTCAAACCGCAGCGGGAAATGCTATTCGAGCAGTAGTGGATCAAGGTATGCAACGAGCCGAAGTTATGATAAAAGGCCCTGGGCTCGGAAGAGATGCGGCATTACGAGCTATTCGTAGAAGTGGTATACTATTAAGTTTCGTACGGGATGTAACCCCTATGCCACATAATGGGTGTAGACCTCCTAAAAAAAGACGTGTG
>Castanea_mollissima
ATGGCAAAACCCGCACCCAGAATCGGTTCACGTAGGAATGGGCGTATTGGTTTACGTAAGAGTGCGCGTAGAATACCAAAAGGGGTTATTCATGTTCAAGCAAGTTTCAACAATACCATTGTGACTGTTACAGATGTACGAGGCCGGGTAATTTCTTGGTCCTCCGCCGGTACTTGTGGATTCAAGGGTACAAGAAGAGGGACACCCTTTGCGGCACAAACCGCAGCAGGAAATGCTATTCGGACGGTAGTGGATCAAGGTATGCAACGAGCCGAAGTCATGATAAAAGGCCCCGGTCTCGGACGAGATGCAGCATTAAGGGCTATTCGTAGAAGTGGTGTAATATTAAGTTTCATACGGGATGTAACCCCTATGCCACATAATGGCTGTAGGCCCCCTAAAAAAAGGCGTGTG
>Catha_edulis
ATGGCCAAAACTATAACAAAAACCAGTTCTCGCAGGAATGGACGTATTGGCTCACGTAAGAATACACGTAGAATACCAAAAGGAGTTATTCATGTTCAAGCAAGTTTCAACAATACCATTGTGACTGTGACGGATGTACGGGGTCGGGTTATTTCTTGGTCCTCCGCCGGCACTTGTGGATTCAAGGGTACAAGAAGAGGGACGCCATTTGCTGCCCAAACCGCAGCAGGAACCGCTATTCGTGCAGTAGTGGATCAAGGGATGCAACGAGCAGAAGTCATGATAAAGGGTCCTGGCCTCGGACGAGATGCAGCATTAAGAGCTATTCGTAGAAGTGGTATACTGTTAAGTTTCGTACGAGATGTAACTCCTATGCCACATAATGGCTGTAGGCCACCTAAAAAAAGACGCGTC
>Ceratopetalum_apetalum
ATGGCAAAACCTATACCAAGAATTGGTTCACGTAGGAATGGACGTATTGGTTCACGTAAGAATGCGCGTAGAATACCAAAAGGGGTTATTCATGTTCAAGCAAGTTTCAACAATACCATTGTGACTATTACAGATGTACGGGGTCGGGTGATTTCTTGGTCCTCCGCCGGTACTTGTGGATTTAGGGGTACAAGAAGAGGGACACCATTTGCTGCTCAAACCGCAGCAGGAAATGCGATTCGTACAGTAGTGGATCAAGGTATGCAACGAGCAGAAGTCATGATAAAGGGTCCTGGTCTCGGAAGAGATGCGGCATTAAGAGCTATTCGTAGAAGTGGTATACTATTAAGTTTTGTACGGGATGTAACCCCTATGCCACATAATGGCTGTAGGCCCCCTAAAAAAAGACGCGTG
>Citrus_sinensis
ATGGCAAAATCTCCACCACGAAGTGGTTCACGTAGGCCGGGACGGATCGGTTCACGTAAAAGTGGACGTCGAATACCAAAGGGCGTTATTCATGTTCAAGCAAGTTTCAACAACACCATTGTGACTGTTACAGATGTCCGGGGTCGGGTAATTTCTTGGTCCTCGGCCGGTACTTGTGGATTCAGGGGTACAAGAAGAGGTACGCCTTTTGCTGCTCAAACCGCAGCAGGAAATGCTATTCGAGCAGTAGCGGATCAAGGTATGCAACGAGCAGAAGTCATGATAAAGGGTCCTGGTCTCGGAAGAGATGCGGCATTACGAGCTATTCGTAGAAGCGGTATCCTTTTAAATTTCGTACGGGATGTAACCCCTATGCCACACAATGGTTGCAGACCCCCTAAAAAAAGACGGGTG
>Cucumis_melo
ATGGCAAAACCCATACCAAGAATCGGTTCACGTAGAAATGGACGTATTAGCTCACGTAAAAGTACGCGTAGAATACCAAAGGGCGTTATTCATGTTCAAGCAAGTTTCAACAATACAATTGTGACTGTTACAGATGTACGGGGTCGGGTAATTTCTTGGTCCTCCGCCGGTACGTGTGGATTCAAAGGTACAAGAAGAGGGACACCATTTGCCGCCCAAACCGCAGCAGGAAATGCTATTCGGGCAGTAGTGGATCAAGGGATGCAACGAGCCGAAGTTATGATAAAGGGCCCCGGTCTCGGAAGAGATGCAGCATTAAGAGCTATTCGGAGAAGCGGTATACTATTAAGTTTCATACGGGATGTAACCCCTATGCCACATAATGGCTGTAGGCCCCCTAAAAAACGACGTGTG
>Eucalyptus_grandis
ATGGCAAAATCTATACCAAGAACTGGTTCACGTAGGAATGTCCGTAGTGGTTCACGTAAAAGTACACGTAGAATACCAAAGGGAGTTATTCATGTTCAAGCAAGTTTCAACAATACCATTGTGACTGTTACAGATGTACGGGGTCGGGTAATTTCTTGGTCCTCCGCCGGTACTTGTGGATTCAATGGTACAAGAAGGGGGACACCATTTGCTGCTCAAACCGCAGCAGGAAATGCTATTCGGACAGTAGTAGATCAAGGTATGCAACGAGCAGAAGTCATGATAAAAGGTCCTGGTCTCGGAAGAGATGCAGCATTAAGAGCTATTCGTAGAAGTGGTATACTATTAAGTTTCGTACGTGATGTAACCCCTATGCCACATAATGGCTGTAGACCTCCTAAAAAAAGACGTGTG
>Euonymus_japonicus
ATGGCCAAAACTATAACAAAAAACAGTTCTCGTAGGAATGTACGTATTGGCTCACGTAAGAATACACGTAGAATACCAAAAGGAGTTATTCATGTTCAAGCAAGTTTCAACAATACCATTGTGACTGTGACGGATGTACGGGGTCGGGTTATTTCTTGGTCCTCCGCCGGCACTTGTGGATTCAAGGGTACACGAAGAGGGACGCCGTTTGCTGCCCAAACCGCAGCAGGAACCGCTATTCGTGCAGTAGTGGATCAAGGGATGCAACGAGCAGAAGTCATGATAAAGGGTCCTGGCCTCGGACGAGATGCAGCATTAAGAGCTATTCGTAGAAGTGGTATACTGTTAAGTTTCGTACGAGATGTAACTCCTATGCCACATAATGGCTGCAGGCCACCTAAAAAAAGACGCGTC
>Ficus_racemosa
ATGGCAAAACCTATACCAAGAATTGGTTCACGTAAGAATAGACATATGAGTTCACGTAAAAATGCCCGTAGAATACCAAAGGGAGTTATTCATGTTCAAGCAAGTTTCAACAATACTATTGTGACTGTTACAGATGTACGGGGGCGGGTAATTTCTTGGTCCTCCGCCGGTACTTGTGGATTCAAGGGTGCAAGAAGAGGGACACCTTTTGCCGCTCAAACCGTAGCAGGAAATGCTATTCGGGCAGTAATGGATCAAGGTATGCAACGAGCAGAAGTCATGATAAAGGGCCCCGGTCTCGGAAGAGATGCGGCATTAAGGGCTATTCGTAGAAGTGGTATACTATTAAGTTTCATACGAGACGTAACCCCTATGCCACATAATGGATGCAGGCCCCCTAAAAAAAGACGTGTG
>Glycine_max
ATGGCAAAACCTATATCTAAAAAGGGTTCGCGTAAAAATGTACGTATTGGTTCGCGTAAGCATACTCGTAAAATACCAAAGGGAGTTATTCATGTTCAAGCTAGTTTCAACAATACTATTGTAACTGTTACAGATGTACGAGGTCGGGTGATTTCTTGGTCCTCCGCCGGTACTTGCGGATTCAAAGGTACACGAAGGGGGACACCTTTTGCCGCTCAAACTGCAGCAGGAAATGCTATTCGAACAGTATCGGATCAAGGCATGCAACGAGCAGAAGTCATGATAAAAGGTCCTGGTCTCGGAAGAGATGCGGCATTAAGAGCTATTCGTAGAAGTGGTATACTATTAAATTTTATACGAGATGTAACTCCTATGCCACATAATGGATGTAGATCTCCTAAAAAAAGACGTGTG
>Gossypium_arboreum
ATGGCAAAACCTATACCAAAAGTTGGTTCACGTAGGAATGGGCGCAGTAGTGCACGGAAAAGTGCACGTAGAATACCAAAAGGAGTTATTCATGTTCAAGCAAGTTTCAACAATACCATTGTTACTGTTACAGATGTACGGGGTCGGGTAATCTCTTGGTCCTCCGCCGGCACTTGTGGATTCAAGGGTACAAGAAGGGGGACCCCTTTTGCTGCTCAAACCGCAGCGGGAAATGCTATTCGAGCAGTAGTAGACCAAGGTATGCAACGAGCGGAAGTTATGATAAAGGGTCCTGGTCTCGGAAGAGATGCAGCATTACGAGCTATTCGTAGAAGTGGTATACTATTAAGTTTCGTACGGGATGTAACCCCTATGCCACATAATGGCTGTAGACCTCCTAAAAAAAGACGTGTG
>Heritiera_angustata
ATGGAAAAACCTATACCAAAAGTTGGTTCACGTAGGAATGGGCGCAGTAGTGCACGGAAAAGTGCACGTAGAATACCAAAAGGAGTTATTCATGTTCAAGCAAGTTTCAACAATACCATTGTTACTGTTACAGATGTACGGGGTCGGGTAATTTCTTGGTCCTCCGCCGGTACTTGTGGATTCAAGGGTACAAGAAGAGGGACTCCTTTTGCTGCTCAAACCGCAGCGGGAAATGCTATTCGAGCAGTAGTAGACCAAGGTATGCAACGAGCAGAAGTTATGATAAAGGGTCCTGGTCTCGGAAGAGATGCAGCATTACGAGCTATTCGTAGAAGTAGTATACTATTAAGTTTCGTACGGGATGTAACCCCTATGCCACATAATGGCTGTAGACCCCCTAAAAAAAGACGTGTG
>Heuchera_sanguinea
ATGGCAAAACCTATACCAAGAATTGGTTCACGTAGGAATGGACGTATTGGTTCACGTAAGAGTGCACGTAGACTACCAAAGGGAGTTATTCATGTTCAAGCAAGTTTCAACAATACCATTGTGACTGTTACAGATGTACGGGGTCGGGTGGTTTCTTGGTCCTCTGCCGGTACTTGTGGATTCAGGGGTACAAGAAGAGGGACACCATTTGCTGCTCAAACAGCAGCAGGAAACGCTATTCGTACAGTAGTGGATCAAGGTATGCAACGAGCAGAAGTAATGATAAAAGGTCCTGGTCTCGGAAGAGATGCAGCATTACGGGCTATTCGCAGAAGTGGTATACTATTAAGTTTTGTACGGGACGTAACCCCTATGCCACATAATGGCTGTAGACCTCCTAAAAAAAGACGTGTG
>Jatropha_curcas
ATGGCAAAACCTTTACCAAGAATTGGTTCACGCAGAAATGGGCGTGTTGGCTCACGTAAGAATGCGCGTAAAATACCAAAAGGGGTTATTCATGTTCAAGCAAGTTTCAACAACACTATTGTGACCGTTACAGACGTACGGGGTCGAGTAATTTCTTGGTCCTCCGCTGGCACTTGCGGATTCAGGGGCACAAGAAGAGGCACGCCATTTGCTGCTCAAACCGCAGCAGGCAATGCTATTCGGACAGTAATGGATCAAGGTATGCAACAAGCAGAAGTGATGATAAAAGGCCCTGGTCTCGGACGAGATGCGGCATTAAGAGCTATTCGCAGAAGTGGTATACTATTAAGTTTCGTCCGGGATATAACCCCTATGCCACATAATGGCTGCAGGCCCCCTAAAAAAAGGCGTGTG
>Larrea_tridentata
ATGGCAAAACCTATAACAAGAATTGGTTCACGTAGAAATGGACGTATTACTTCACGTAAGAATACGCGCAAAATACCAAAAGGAATTATTCATGTTCAAGCAAGTTTCAACAATACCATTGTCACTGTTACAGATGTGCGAGGTAGGGTGATTTCTTGGTCCTCCGCTGGTGCTTGTGGATTCAAGGGCACAAGAAGAGGAACACCTTTTGCTGCTCAAACCGCAGTAGGAAATGCTATTCGAACAGTAGTCGATCAAGGTATGCAAAGAGCAGAAGTCATGATAAAAGGTCCAGGTCTTGGAAGAGATGCTGCATTAAGAGCTATTCGTAGAAGTGGTCTATTATTAAGTTTTGTGCGGGATGTAACTCCTATGCCACATAATGGCTGTAGACCTCCTAAAAAAAGACGTGTG
>Liquidambar_styraciflua
ATGGCAAAACCCATACCAAGAATTGGTTCACGTAGGAATGGACGTATCGGTTCACGTAAGAGTGCACGTAGAATACCAAAGGGAGTTATTCATGTTCAAGCAAGTTTCAACAATACCATTGTGACTGTTACGGATGTACGGGGTCGGGTGGTTTCTTGGTCCTCTGCCGGTACTTGTGGATTCAGGGGTACAAGAAGAGGGACACCATTTGCTGCTCAAACCGCAGCCGGAAATGCTATTCGTACAGTAGTGGATCAAGGTATGCAACGAGCAGAAGTCATGATAAAAGGTCCTGGTCTCGGAAGAGATGCAGCATTACGAGCTATTCGTAGAAGTGGTATACTATTAAGTTGCGTACGGGATGTAACCCCTATGCCACATAATGGCTGTAGACCTCCTAAAAAAAGACGTGTG
>Manihot_esculenta
ATGGCAAAACCTTTACCAAAAATTAGTTCACGCAGAAATGGACGTATTGGTTCACGTAAGAATTCACGTAAAATACCAAAAGGCGTTATTCATGTTCAAGCAAGTTTCAACAATACTATTGTGACCATTACAGATGTACGGGGTCGAGTGATTTCTTGGTCCTCCGCTGGCACTTGTGGATTCAGGGGCACAAGAAGAGGAACGCCATTTGCTGCTCAAACCGCAGCAGGAAATGCTATTCGGACAGTAGTGGATCAAGGTATGCAACGAGCAGAAGTCATGATAAAGGGTCCTGGTCTCGGACGAGATGCGGCATTAAGAGCTATTCGCAGAAGTGGTATACTATTAAGTTTCGTCCGGGATGTAACCCCTATGCCACATAATGGCTGCCGACCCCCTAAAAAAAGGCGCGTG
>Morus_indica
ATGGCAAAACCTCTACCAAGAATTGGTTCACGTAAGAATAGACATATGGGTTCACGTAAAAATGTACGTAGAATACCAAAGGGAGTTATTCATGTCCAAGCAAGTTTCAACAATACTATTGTGACTGTTACAGATGTACGGGGGCGGGTAATTTCTTGGTCCTCCGCCGGTACTTGCGGATTCAAAGGTACAAAAAGAGGGACACCATTTGCCGCTCAAACCGCAGCAGGAAATGCTATTCGGACAGTAGTGGATCAGGGTATGCAACGAGCAGAAGTCATGATAAAAGGCCCCGGTCTCGGAAGAGATGCGGCATTAAGAGCTATTCGCAGAAGTGGTATACTATTAAGTTTCATACGAGACGTAACTCCTATGCCACATAATGGCTGCAGGCCCCCTAAAAAAAGACGTGTG
>Oenothera_parviflora
ATGGCAAAATCTATACCACGTTTACGTTTACGTAGGAATGCGCGTAGGCGTTCACGTAAGAGTACGCGTAAAATCCCAAAGGGGGTTATTCATGTTCAAGCGAGTTTCCACAATACTATTGTGACTGTTACAGATGTGCGGGGGCGGGTAATTTCTTGGTCCTCCGCCGGTACTTGTGGATTCAAGAGTACAAGAAAAGGGACGCCATTTGCTGCTCAAACCGCAGCAGGAGATGCTATTCGGCCAGTAGTGGATCAAGGTATGCAACGAGCAGAAGTCAGGATAAAAGGTCCCGGTCTCGGAAGAGATGCGGCATTACGAGCGATTCGTAGAAGTGGTATACGATTAAGTTGTATACGTGATGTAACCCCTCTGCCACATAATGGCTGTAGGCCCCCTAAAAAAAGGCGTGTG
>Oxalis_latifolia
ATGGCAAAACCTATAGCAAGAATTGGTTCACGTAGGAATGGACGTATTGGTTCACGTAAGAATGCACGTAGAATACCAAAGGGGGTTATTCATGTTCAAGCAAGTTTCAACAATACCATTGTGACTATTACAGATGTACGGGGGCGGGTAATTTCTTGGTCCTCCGCCGGTACTTGTGGATTTAGGGGTACAAGAAGAGGGACACCATTTGCTGCTCAAACCGCAGCAGGAAATGCTATTCGAACAGTAGTGGACCAAGGTATGCAACGAGCAGAAGTCGTGATAAAAGGTCCTGGTCTTGGAAGAGATGCGGCATTAAGAGCTATTCGTAGAAGTGGTATACTTTTAAATTTTGTACGGGACGTAACTCCTATGCCGCATAATGGCTGTAGACCTCCTAAAAAACGACGTGTG
>Parnassia_brevistyla
ATGGCAAAAACTATACCAAAAATGGGTTCACGTAGGGGTGGACGTATCGGATCACGGAAGAATGCACGTAGAATACCAAAAGGAGTTATTCATGTTCAAGCAAGTTTCAATAATACCATTGTGACTGTGACGGATGTACGGGGTCGGGTTATTTCTTGGTCCTCCGCTGGCACGTGTGGATTCAAGGGTACAAGAAGAGGGACACCTTTTGCCGCCCAAACTGCGGCAGGAACCGCTATTCGTGCAGTAGTGGATCAAGGGATGCAACGAGCAGAAGTTATGATAAAAGGTCCTGGCCTCGGACGAGATGCGGCATTAAGAGCTATTCGTAGAAGTGGTATACTGTTAAGTTTCGTACGGGATGTAACTCCTATGCCACATAATGGCTGCCGGCCCCCTAAAAAAAGGCGCGTG
>Passiflora_biflora
ATAAGAAGAATTTT-------GTTG-----CGCAGGTTTCGTCG---GCGTATTCGTAAAAGTGCACGTAAAATATTAAAGGGATTTTTTCATGTCCAAACAACTTTTAACAATACTATTATCAGCGTTACAGATAAACAGGGTGGGGTGATCTATTGGTCCTGTGCGGGCACTTGTCGATTTAAGGGACCACGAAAGGGGACAGCTTTTGCCGCTCGAATCGTAGCCGAAGATGCTAGTCGGGTAGCAAAGGCTCAAGGTATGCGACAAGCGAACGTCCTGATAAAGGGCCCAGGTCGCGCAAGAAAGACGGTATTAAAAGCCTTTTGTCAAAGTGGCATAAAATTAGATTACGTACGGGATGTAACCCCTCTGCCCCATAATGGCTGTAGGCCTCCTAAAAAAAGACGC---
>Pelargonium_quercifolium
ATGGCAAAAACTTTACGAAGATATAGTTCGAATAGGAATAGACGCACTCGTTTGCGTAAAAGTATACGGAAAATACCCAAAGGAATTATTCACGTTCAAGCAAGTTTTAACAATACGATTGTATCTGTTACTGATGTATCAGGCCGAGTGGTTACTTCGGCCTCTGCTGGCGCTTGTGGATTCAAGGGTAAAAGAAGGGGGACGCCGTTTGCGGCCCAAACAACAACCGAAAATGCTATTCGCACAGTAGTGGATCAAGGTATGCACCGAGCTGTTGTCTTGGTAAAAGGTGTTGGTCGTGGAAGGGATGCAGCATTACGAGCTATTTTTAGAAGTGGCGTCCGATTGCATTTTTTACGAGACCGAACACCATTACCACACAACGGGTGTAGGCCTCCTAAAAAACGACGTACG
>Pentactina_rupicola
ATGGCAAAACCTATACCAAAAATTGGTTCGCGTAGAAATAGACGTATTGGTTCACGTAAGAATGCGCGCAGAATACCCAAGGGAGTTATTCATGTTCAAGCAAGTTTCAACAATACCATTGTGACGGTTACAGATGTACGGGGTCGAGTAATTTCTTGGTCCTCCGCCGGAGCTTGTGGATTCAAGGGTACAAGAAGAGGTACACCATTTGCCGCTCAAACCGCAGCAGGAAATGCCATTCGGACCGTAGTGGATCAAGGTATGCAACGAGCAGAAGTCATGATAAAAGGCCCGGGTCTCGGAAGAGATGCGGCATTAAGAGCTATTCGTAGAAGTGGTATACTATTAAGTTTCATACGCGATGTAACCCCTATGCCACATAATGGCTGTAGGCCCCCTAAAAAAAGACGTGTG
>Populus_alba
ATGGCAAAACTTTTACCAAGAATTGGTTCCCGCAAGAATGGACGTATTAGTTCACGTAAAAATGCACGTAAAATTCCTAAGGGAGTTATTCATGTCCAAGCAAGTTTCAACAATACTATTGTGACCGTTACAGATGTACGAGGTCGGGTGATCTCTTGGTCCTCCGCAGGCGCTTGTGGATTCAGGGGCACAAGAAGAGGGACGCCATTTGCTGCTCAAACTGCAGCAGGAAATGCTATTCGGACCGTAGTGGATCAAGGTATGCAACGAGCAGAAGTCATGATAAAGGGTCCTGGTCTAGGAAGAGATGCGGCATTAAGAGCTATTCGTAGAAGTGGTATACTATTAAGTTTCGTCCGGGATGTAACCCCTATGCCACATAATGGCTGCAGGCCTCCTAAAAAAAGACGTGTG
>Prunus_persica
ATGGCAAAACCTATACCAAAAATTGGTTCACGTAGAAATAGACGTATTGGTTCACGTAAGAATGCGCGTAGAGTACCAAAGGGAGTTATTCATGTTCAAGCAAGTTTCAATAATACGATTGTGACTGTTACAGATGTGCGGGGTCGAGTAATTTCTTGGTCCTCCGCCGGGGCTTGTGGATTCAAGGGTACAAGAAGAGGTACACCATTTGCCGCTCAAACCGCAGCAGGAAATGCTATTAGGACAGTAGTGGATCAAGGTATGCAACGAGCAGAAGTCATGATAAAAGGCCCGGGTCTCGGAAGAGATGCGGCATTAAGAGCTATTCGTAGAAGTGGTATACTATTAAGTTTCATACGCGATGTAACCCCTATGCCACATAATGGCTGTAGGCCCCCTAAAAAAAGGCGTGTG
>Quercus_nigra
ATGGCAAAACCCGCACCCAGAATCGGTTCACGTAGGAATGGGCGTATTGGTTTACGTAAGAGTGCGCGTAGAATACCAAAGGGGGTTATTCATGTTCAAGCAAGTTTCAACAATACCATTGTGACTGTTACAGATGTACGAGGCCGGGTAATTTCTTGGTCCTCCGCCGGTACTTGTGGATTCAAGGGTACAAGAAGAGGGACACCCTTTGCGGCACAAACCGCAGCAGGAAATGCTATTCGGACGGTAGTGGATCAAGGTATGCAACGAGCCGAAGTCATGATAAAAGGCCCCGGTCTCGGACGAGATGCAGCATTAAGGGCTATTCGTAGAAGTGGTGTAATATTAAGTTTCATACGGGATGTAACCCCTATGCCCCATAATGGCTGTAGGCCCCCTAAAAAAAGGCGTGTG
>Ricinus_communis
ATGGCAAAACCTTTACCAAGAATTGGTTCACGCAGGAATGGACGTATTGGTTCACGTAAGAGTGCGCATAAAATACCAAAAGGAGTTATTCATGTTCAAGCAAGTTTCAACAATACTATTGTGACCGTTACAGATGTACGGGGTCGAGTGATTTCTTGGTCCTCCGCCGGCACTTGTGGATTCAGGGGCACAAGAAGAGGAACGCCATTTGCAGCTCAAACCGCAGCAGGAAATGCTATTCGAACAGTAGTGGATCAAGGTATGCAACGGGCAGAAGTCATGATAAAAGGTCCTGGTCTCGGGCGAGATGCAGCATTAAGAGCTATTCGCAGAAGTGGTATATTATTAAGCTTCGTCCGGGATGTAACCCCTATGCCACATAATGGCTGCAGGCCCCCTAAAAAAAGGCGTGTG
>Salix_babylonica
ATGGCAAAACTTTTACCAAGAATTGGTTCCCGCAAGAATGGACGTATTAGTTCACGTAAAAATGCACGTAAAATTCCTAAGGGAGTTATTCATGTCCAAGCAAGTTTCAACAATACTATTGTGACCGTTACAGATGTACGAGGTCGGGTGATCTCTTGGTCCTCCGCAGGCGCTTGTGGATTCAGGGGTACAAGAAGAGGGACGCCATTTGCTGCTCAAACTGCAGCAGGAAATGCTATTCGGACTGTAGTGGATCAAGGTATGCAACGAGCAGAAGTCATGATAAAGGGTCCTGGTCTAGGAAGAGATGCGGCATTAAGAGCTATTCGTAGAAGTGGTATACTATTAAGTTTCGTCCGGGATGTAACCCCTATGCCACATAATGGCTGCAGGCCTCCTAAAAAAAGACGTGTG
>Sloanea_australis
ATGGCAAAACCTATACCAAGAATTGGTT--------------CGCAT----------AAGAATGCGCGTAGAATACAAAAGGGGGTTATTCATGTTCAAGCAAGTTTCAACAATACCATTGTGACTATTACAGATGTACGGGGTCGGGTGATTTCTTGGTCCTCCGCCGGTACTTGTGGATTTAGGGGTACAAGAAGAGGGACACCCTTTGCTGCTCAAACCGCCGCAGGAAATGCTATTCGTACAGTAGTGGATCAAGGTATGCAACGAGCAGAAGTCATGATAAAGGGTCCTGGTCTCGGAAGGGATGCGGCATTAAGGGCTATTCGTAGAAGTGGTATACTATTAAGTTTTGTACGGGATATAACCCCTATGCCGCATAATGGCTGCAGGCCCCCTAAAAAAAGACGCGTG
>Spondias_tuberosa
ATGGCAAAATCTATACCAAGAAGTGGTTCGCGTAGGACTGGACGTATTGGTTCACGTAAAAGCGCACGTCGAATACCAAAAGGCGTTATTCATGTTCAAGCAAGTTTCAACAACACCATTGTGACTATTACAGATGTACGGGGGCGGGTGATTTCTTGGTCCTCCGCCGGTACTTGTGGATTCAGGGGTACAAGAAGAGGGACACCATTTGCTGCTCAAACCGCAGCAGGAAATGCTATTCGAGCAGTAGCGGATCAAGGTATGCAACGAGCCGAAGTCATGATAAAAGGTCCGGGTCTCGGAAGAGATGCAGCATTACGAGCTATTCGTAGAAGTGGTATACTTTTAAGTTTCGTACGGGATGTAACCCCGATGCCACATAATGGCTGCAGGCCCCCTAAAAAAAGACGGGTG
>Staphylea_colchica
ATGGCAAAACTTATACCAAGAATTGGTTCACGTAGGAATGCACGTATTGGTTCACGTAAGAATGCACGTAGAATACCAAAGGGAGTTATTCATGTTCAAGCAAGTTTCAACAATACCATTGTGACTGTTACAGATGTACGAGGTCGGGTTATTTCTTGGTCCTCCGCCGGTACTTGTGGATTCAGGGGTACACGAAGAGGTACACCATTTGCTGCTCAAACCGCAGCAGGAAATGCTATTCGGACAGTAGTGGATCAAGGTATGCAACGAGCAGAAGTCATGATAAAAGGGCCGGGTCTCGGAAGAGATGCAGCATTACGCGCTATTCGTAGAAGTGGTATCTTATTAAGTTTCGTACGGGATGTAACCCCTATGCCACATAATGGCTGTCGACCCCCTAAAAAAAGACGTGTA
>Tetraena_mongolica
ATGGCAAAACCTATAACAAGAATTGGTTCACGTAAAAATATACGTATTGGTTCACGCAAGAGTACTCGTAAAATACCAAAAGGTATTATTCATGTTCAAGCAAGTTTCAACAATACCATTGTGACTGTTACAGATGTACGAGGTCGGGTGATTTCTTGGTCCTCCGCCGGTACTTGCGGATTCAGGGGCAAAAGAAGAGGGACACCCTTTGCTGCTCAAACCGCAGCAGGAAATGCGATTCGAACAGTAGTAGATCAAGGTATGCAACGAGCAGAAGTAATGATAAAAGGTCCCGGTCTTGGAAGAGATGCTGCATTAAGAGCTATTCGTAGAAGCGGTATATTATTAAGTTTTGTACGGGATGTAACTCCTATGCCGCATAATGGATGTAGACCCCCTAAAAAAAGACGTGTG
>Vitis_acerifolia
ATGGCAAAACCTATACCAAGAATTGGTTCACGTAGGAATGGACGTATTGGTTCACGTAAGAGTGCGCGTAGAATACCAAAGGGAGTTATTCATGTTCAAGCAAGTTTTAACAATACCATTGTGACCGTTACAGATGTACGGGGTCGGGTGGTTTCTTGGTCCTCGGCCGGTACTTGTGGATTCAGGGGTACAAGAAGAGGGACGCCATTTGCTGCTCAAACCGCAGCAGGAAATGCTATTCGTACAGTAGTGGATCAAGGTATGCAACGAGCAGAAGTCATGATAAAGGGTCCTGGTCTCGGAAGAGATGCAGCATTACGAGCTATTCGTAGAAGTGGTATACTATTAAGTTTCGTACGGGATGTAACTCCTATGCCACATAACGGCTGTAGACCTCCTAAAAAAAGACGTGTA
>Viviania_marifolia
ATGGCAAAACCCATACGAAGGATTAGTTCACTTAGGAATGTACGTATTGTTTCGCGTAAGGGTACACGTAAAATCCCAAAGGGAGTTATTCATGTTCAAGCAAGTTTCAATAATACGATTGTAACTATTACGGATGTAAGGGGCCGGGTGGTTTCTTGGTCCTCGGCTGGTACTTGTGGATTCAAGGGTAGACGAAAAGGAACGCCTTTTGCCGCTCAAACCACAATGGAAAATGCTATTCGGACAGTAGTGGATCAAGGTATGCAACGAGCAAAGGTCATGATAAAAGGTCCCGGTCTCGGAAGAGATGCAGCATTACGAGCTATTCTTAACAAAGGGATACGATTAAGTTTCATACGAGATATAACCCCTCTGCCACATAACGGTTGTAGACCCCCTAAAAAAAGACGTGTG
