# Supplementary material for: ­Complete plastid genome sequences of two species of the Neotropical genus Brunellia (Brunelliaceae)
Source: PeerJ. 2020 Jan 28;8:e8392. doi: 10.7717/peerj.8392 (PMC6993752; doi:10.7717/peerj.8392)
Supplement: Supplemental Information 2 [file peerj-08-8392-s002.zip › Alignments/RPS12.fasta]

>Arabidopsis_thaliana
ATGCCAACCATTAAACAACTTATTAGAAATACAAGACAGCCAATCCGAAACGTCACGAAATCCCCAGCGCTTCGGGGATGCCCTCAGCGACGAGGA---------ACATGTACTCGGGTGTATACTATCACCCCCAAAAAACCAAACTCTGCTTTACGTAAAGTTGCCAGAGTACGATTAACCTCGGGATTTGAAATCACTGCTTATATACCTGGTATTGGCCATAATTTACAAGAACATTCTGTAGTCTTAGTAAGAGGGGGAAGGGTTAAGGATTTACCCGGTGTGAGATATCACATTGTTCGAGGAACCCTAGATGCTGTCGGAGTAAAGGATCGTCAACAAGGGCGTTCTAAATATGGGGTCAAAAAGCCAAAA
>Averrhoa_carambola
ATGCCAACTATTAAACAACTTATTAGAAACATAAGACAGCCAATCAGAAATGTCACGAAATCCCCCGCTCTTCGAGGATGTCCTCAGCGCCGAGGA---------ACATGTACTAGGGTGTATACTATCACCCCCAAAAAACCAAACTCTGCCTTACGTAAAGTTGCCAGAGTACGATTAACCTCTGGATTTGAAATCACTGCTTATATACCCGGTATTGGCCATAATTCACAAGAACATTCTGTAGTCTTAGTAAGAGGGGGAAGGGTTAAGGATTTACCCGGTGTGAGATATCACATTGTTCGAGGAACCCTAGATGCTGTCGGAGTAAAGGATCGTCAACAAGGGCGTTCTAAATATGGGGTCAAAAAGCCAAAA
>Brunellia_antioquensis
ATGCCAACTATTAAACAACTTATTAGAAACATAAGACAGCCAATCAGAACTGTCACGAAATCCCCCGCTCTTCGAGGATGTCCTCAGCGCCGAGGA---------ACATGTACTAGGGTGTATACTATCACCCCCAAAAAACCAAACTCTGCCTTACGTAAAGTTGCCAGAGTACGATTAACCTCTGGATTTGAAATCACTGCTTATATACCTGGTATTGGCCATAATTCACAAGAACATTCTGTAGTCTTAGTAAGAGGGGGAAGGGTTAAGGATTTACCCGGTGTGAGATATCACATTGTTCGAGGAACCCTAGATGCTGTCGGAGTAAAGGATCGTCAACAAGGGCGTTCTAAATATGGGGTCAAAAAGCCAAAA
>Brunellia_trianae
---------------------------------------------------------------------------------------------------------------------------ACTATCACCCCCAAAAAACCAAACTCTGCCTTACGTAAAGTTGCCAGAGTACGATTAACCTCTGGATTTGAAATCACTGCTTATATACCTGGTATTGGCCATAATTCACAAGAACATTCTGTAGTCTTAGTAAGAGGGGGAAGGGTTAAGGATTTACCCGGTGTGAGATATCACATTGTTCGAGGAACCCTAGATGCTGTCGGAGTAAAGGATCGTCAACAAGGGCGTTCTAAATATGGGGTCAAAAAGCCAAAA
>Bulnesia_arborea
ATGCCAACTATTAAACAACTTATTAGAAACGCAAGACAGCCGATTAGAAATGTGACGAAATCCCCCGCTCTTCGGGGATGTCCTCAACGTCGAGGA---------ACATGTACTAGGGTGTATACTATCACCCCCAAAAAACCAAACTCTGCCTTACGTAAAGTTGCCAGAGTACGATTAACCTCTGGATTTGAAATCACTGCTTATATACCTGGTATTGGCCATAATTTACAAGAACATTCTGTAGTCTTAGTCAGAGGAGGGAGGGTGAAGGATTTACCCGGTGTGAGATATCACATTGTTCGAGGAACCCTAGATGCTGTCGGAGTAAAGGATCGTCAACAAGGGCGTTCTAAATATGGGGTCAAAAAGCCAAAA
>Carica_papaya
ATGCCAACTATTAAACAACTTATTAGAAATACAAGACAGCCAATCAGAAATGTCACGAAATCCCCCGCTCTTCGGGGATGTCCTCAGCGCCGAGGA---------ACGTGTACTAGGGTGTATACTATCACCCCCAAAAAACCAAACTCTGCCTTACGTAAAGTTGCCAGAGTACGATTAACCTCTGGATTTGAAATCACTGCTTATATACCCGGTATTGGCCATAATTCACAAGAACATTCTGTAGTCTTAGTAAGAGGGGGAAGGGTTAAGGATTTACCCGGTGTGAGATATCACATTGTTCGAGGAACCCTAGATGCTGTCGGAGTAAAGGATCGTCAACAAGGGCGTTCTAAATATGGGGTCAAAAAGCCAAAA
>Castanea_mollissima
ATGCCAACTATTAAACAACTTATTAGAAAGACGAGACAGCCAATCAGAAATGTTACGAAATCCCCCGCCCTTGGGGGATGCCCTCAGCGACGAGGA---------ACATGTACTAGGGTGTATACTATCACCCCCAAAAAACCAAACTCTGCCTTACGTAAAGTTGCCAGAGTACGCTTAACCTCTGGATTTGAAATCACTGCTTATATACCTGGTATTGGCCATAATTTACAAGAACATTCTGTAGTCTTAGTAAGAGGGGGAAGGGTTAAGGATTTACCCGGTGTGAGATATCACATTGTTCGAGGAACCCTAGATGCTGTCGGAGTAAAGGATCGTCAACAAGGGCGTTCTAAATATGGGGTCAAAAAGCCAAAA
>Catha_edulis
ATGCCAACTCTTAAACAACTTATTAGGAATACAAGGCAGCCAATAAAAAATGTCACGAAATCCCCCGCTCTTAGGGGATGTCCTCAGCGCCGAGGA---------ACATGTATTCGGGTGTATACTATCACCCCCAAAAAACCAAACTCTGCCTTACGTAAAGTTGCCAGAGTACGATTAACCTCTGGATTTGAAATCACTGCTTATATACCTGGCATTGGCCATAATTCACAAGAACATTCTGTAGTCTTAGTAAGAGGGGGAAGGGTTAAGGATTTACCCGGTGTGAGATATCATATTGTTCGAGGAACCCTGGATGCTGTCGGAGTAAAGGATCGTCAACAAGGGCGTTCTAAATATGGGGTCAAAAAGCCAAAA
>Citrus_sinensis
ATGCCAACTATTAAACAACTTATTAGAAACCCAAGACAGCCAATTAGAAATGTTACCAAATCCCCCGCTCTGCGGGGATGTCCTCAGCGCCGAGGA---------ACATGTACAAGGGTGTATACTATCACCCCCAAAAAACCAAACTCTGCCTTACGTAAAGTTGCCAGAGTACGATTAACCTCTGGGTTTGAAATCACTGCTTATATACCTGGTATTGGCCATAATTCACAAGAACATTCTGTAGTCTTAGTAAGAGGGGGGAGGGTTAAGGATTTACCCGGTGTGAGATATCACATTGTTCGAGGAACCCTAGATGCTGTCGGAGTAAAGGATCGTCAACAAGGGCGTTCTAAATATGGGGTCAAAAAGCCAAAA
>Cucumis_melo
ATGCCAACTATTAAACAACTTATTAGAAACACAAGACAGCCAATCAGAAATGTCACCAAATCGCCCGCCCTTCGGGGATGCCCTCAGCGTCGAGGA---------ACATGTACTAGGGTGTATACTATCACCCCCAAAAAACCAAACTCTGCCTTACGTAAAGTTGCCAGAGTACGCTTAACCTCGGGATTTGAAATCACTGCTTATATACCTGGTATTGGCCATAATTTACAAGAACATTCTGTAGTCTTAGTAAGAGGGGGAAGGGTTAAGGATTTACCCGGTGTGAGATATCACATTGTTCGAGGAACCCTAGATGCTGTCGGAGTAAAGGATCGTCAACAAGGGCGTTCTAAATATGGGGTCAAAAAGCCAAAA
>Eucalyptus_grandis
ATACACCCTA------------------------------------------GTACATGTTCCTCGACGCTGAGGACATCCCCCAAGAGCGGGGGATTTCGTGACATTTCTGATTGGCTGTCTACTATCACCCCCAAAAAACCAAACTCTGCCTTACGTAAAGTTGCCAGAGTACGATTAACCTCTGGATTTGAAATCACTGCTTATATACCTGGTATTGGCCATAATTCACAAGAACATTCTGTAGTCTTAGTAAGAGGGGGAAGGGTTAAGGATTTACCCGGTGTGAGATATCACATTGTTCGAGGAACCCTAGATGCTGTCGGAGTAAAGGATCGTCAACAAGGGCGTTCTAAATATGGGGTCAAAAAGCCAAAA
>Euonymus_japonicus
ATGCCAACTCTTAAACAACTTATTAGGAATACAAGGCAGCCAATAAAAAATGTCACGAAATCCCCCGCTCTTAGGGGATGTCCTCAGCGCCGAGGA---------ACATGTATTCGGGTGTATACTATCACCCCCAAAAAACCAAACTCTGCCTTACGTAAAGTTGCCAGAGTACGATTAACCTCTGGATTTGAAATCACTGCTTATATACCTGGCATTGGCCATAATTCACAAGAACATTCTGTAGTCTTAGTAAGAGGGGGAAGGGTTAAGGATTTACCCGGTGTGAGATATCATATTGTTCGAGGAACCCTGGATGCTGTCGGAGTAAAGGATCGTCAACAAGGGCGTTCTAAATATGGGGTCAAAAAGCCAAAA
>Glycine_max
ATGCCAACTATGAAACAACTTATTAGAAACACAAGACAGCCAATCCGAAACGTCACAAAATCCCCAGCTCTTCGGGGATGCCCTCAGCGCCGAGGA---------ACGTGTACCAGGGTGTATACTATTACACCCAAAAAACCAAACTCTGCTTTACGTAAAGTTGCCAGAGTACGCTTAACCTCTGGATTTGAAATTACTGCTTATATACCCGGTATTGGCCATAATTTACAAGAACATTCTGTAGTCTTAGTAAGAGGGGGGAGGGTTAAAGATTTACCCGGTGTGAGATATCACATTGTTCGAGGAACCCTAGATGCTGTCGGAGTAAAGGATCGTCAACAAGGGCGTTCTAAATATGGGGCCAAAAAGCCAAAA
>Gossypium_arboreum
ATGCCAACTATTAAACAACTTATTAGAAATGCAAGACAGCCAATTAGAAATGTCACGAAATCCCCTGCTCTTGGGGGATGTCCTCAGCGCCGAGGA---------ACATGTACTAGGGTGTATACTATCACCCCCAAAAAACCAAACTCTGCCTTACGTAAAGTTGCCAGAGTACGATTAACCTCTGGGTTTGAAATCACTGCTTATATACCTGGTATTGGCCATAATTCACAAGAACATTCTGTAGTCTTAGTAAGAGGGGGAAGGGTTAAGGATTTACCCGGTGTGAGATATCACATTGTTCGAGGAACCCTAGATGCTGTCGGAGTAAAGGATCGTCAACAAGGGCGTTCTAAATATGGGGTCAAAAAGCCAAAA
>Heritiera_angustata
ATGCCAACTATTAAACAACTTATTAGAAATGCAAGACAGCCAATTAGAAATGTCACGAAATCCCCTGCTCTTGGGGGATGTCCTCAGCGCCGAGGA---------ACATGTACTAGGGTGTATACTATCACCCCCAAAAAACCAAACTCTGCCTTACGTAAAGTTGCCAGAGTACGATTAACCTCTGGGTTTGAAATCACTGCTTATATACCTGGTATTGGCCATAATTCACAAGAACATTCTGTAGTCTTAGTAAGAGGGGGAAGGGTTAAGGATTTACCCGGTGTGAGATATCACATTGTTCGAGGAACCCTAGATGCTGTCGGAGTAAAGGATCGTCAACAAGGGCGTTCTAAATATGGGGTCAAAAAGCCAAAA
>Heuchera_sanguinea
ATGCCAACCATTAAACAACTTATTAGAAACACAAGACAGCCAATAAGAAATGTCACGAAATCCCCCGCTCTTCGGGGATGTCCTCAGCGACGAGGA---------ACATGTACTAGGGTGTATACTATCACCCCCAAAAAACCAAACTCTGCCTTACGTAAAGTTGCCAGAGTACGATTAACCTCTGGATTTGAAATCACTGCTTATATACCTGGTATTGGCCATAATTCACAAGAACATTCTGTAGTCTTAGTAAGAGGGGGAAGGGTTAAGGATTTACCCGGTGTGAGATATCACATTGTTCGAGGAACCCTAGATGCTGTCGGAGTAAAGGATCGTCAACAAGGGCGTTCTAAATATGGGGTCAAAAAGCCAAAA
>Jatropha_curcas
ATGCCAACAATTAAACAACTTATTAGAAACACAAGACAGCCAATCAGAAATGTCACTAAATCCCCCGCTCTTGGGGGATGTCCTCAGCGCCGAGGA---------ACATGTACTAGGGTGTATACTATCACCCCCAAAAAACCAAACTCTGCCTTACGTAAAGTTGCCAGAGTACGATTAACCTCTGGATTTGAAATCACTGCTTATATACCTGGTATTGGCCATAATTCACAAGAACATTCTGTAGTCTTAGTAAGAGGGGGAAGGGTTAAGGATTTACCCGGTGTGAGATATCACATTGTTCGAGGAACCCTAGATGCTGTCGGAGTAAAGGATCGTCAACAAGGGCGTTCTA-----------------------
>Larrea_tridentata
ATGCCAACTATTAAACAACTTATTAGAAACGCAAGACAGCCGATTAGAAATGTAACGAAATCCCCCGCTCTTCGGGGATGTCCTCAGCGTCGAGGA---------ACATGTACTAGGGTGTATACTATCACCCCAAAAAAACCAAACTCTGCCTTACGTAAAGTTGCCAGAGTACGATTAACCTCTGGATTTGAAATCACTGCTTATATACCTGGTATTGGCCATAATTTACAAGAACATTCTGTAGTCTTAGTCAGAGGGGGGAGGGTGAAGGATTTACCCGGTGTGAGATATCACATTGTTCGAGGAACCCTAGATGCTGTCGGAGTAAAGGATCGTCAACAAGGGCGTTCTAAATATGGGGTCAAAAAGCCAAAA
>Liquidambar_styraciflua
ATGCCAACCATTAAACAACTTATTAGAAACACAAGACAGCCAATCAGAAATGTCACGAAATCCCCCGCTCTTGGGGGATGTCCTCAGCGCCGAGGA---------ACATGTACTAGGGTGTATACCATCACCCCCAAAAAACCAAACTCTGCCTTACGTAAAGTTGCCAGAGTACGATTAACCTCTGGATTTGAAATCACTGCTTATATACCTGGTATTGGCCATAATTCACAAGAACATTCTGTAGTCTTAGTAAGAGGGGGAAGGGTTAAGGATTTACCCGGTGTGAGATATCACATTGTTCGAGGAACCCTAGATGCTGTCGGAGTAAAGGATCGTCAACAAGGGCGTTCTAAATATGGGGTCAAAAAGCCAAAA
>Manihot_esculenta
ATGCCAACTATTAAACAACTTATTAGAAACACAAGACAGCCAATCAGAAATGTCACCAAATCCCCCGCTCTTGGGGGATGTCCTCAGCGCCGAGGA---------ACATGTACTAGGGTGTATACTATCACCCCCAAAAAACCAAACTCTGCCTTACGTAAAGTTGCCAGAGTACGATTAACCTCTGGATTTGAAATCACTGCTTATATACCTGGTATTGGCCATAATTTACAAGAACATTCTGTAGTCTTAGTAAGAGGGGGAAGGGTTAAGGATTTACCCGGTGTGAGATATCACATTGTTCGAGGAACCCTAGATGCTGTCGGAGTAAAGGATCGTCAACAAGGGCGTTCTAAATATGGGGTCAAAAAGCCAAAA
>Morus_indica
ATGCCAACTATTAAACAACTTATTAGAAACACAAGACAGCCAATCAAAAATGTCACGAAATCCCCCGCTCTTCGGGGATGTCCTCAGCGACGAGGA---------ACATGTACTAGGGTGTATACTATCACCCCCAAAAAACCAAACTCTGCCTTACGTAAAGTTGCCAGAGTACGCTTAACCTCTGGATTTGAAATCACTGCTTATATACCTGGTATTGGCCATAATTTACAAGAACATTCTGTAGTCTTAGTAAGAGGGGGAAGGGTTAAGGATTTACCCGGTGTGAGATATCACATTGTTCGAGGAACCCTAGATGCTGTCGGAGTAAAGGATCGTCAACAAGGGCGTTCTAAATATGGGGTCAAAAAGCCAAAA
>Oenothera_parviflora
ATGCCAACTATTAAACAACTTATTAGAAACACAAGACAGCCAATCAGAAATGTCACGAAATCGCCCGCCCTGCGGGGATGTCCTCAGCGCCGAGGA---------ACATGTACTAGGGTGTATACTATCAACCCCAAAAAACCAAACTCTGCCTTACGTAAAGTTGCCAGAGTACGATTAACCTCTGGATTTGAAATCACTGCTTATATACCTGGTATTGGCCATAATTCACAAGAACATTCTGTAGTCTTAGTAAGAGGGGGAAGGGTTAAGGATTTACCCGGTGTGAGATATCACATTGTTCGAGGAACCCTAGATGCTGTCGGAGTAAAGGATCGTCAACAAGGGCGTTCTAAATATGGGGTCAAAAGGCCAAAA
>Oxalis_latifolia
ATGCCAACTATTAAACAACTTATTAGAAACATAAGACAGCCAATCAGAAATGTCACGAAATCCCCCGCTCTTCGAGGATGTCCTCAGCGCCGAGGA---------ACATGTACTAGGGTGTATACTATCACCCCCAAAAAACCAAACTCTGCCTTACGTAAAGTTGCCAGAGTACGATTAACCTCTGGATTTGAAATCACTGCTTATATACCCGGTATTGGCCATAATTCACAAGAACATTCTGTAGTCTTAGTAAGAGGGGGAAGGGTTAAGGATTTACCCGGTGTGAGATATCACATTGTTCGAGGAACCCTAGATGCTGTCGGAGTAAAGGATCGTCAACAAGGGCGTTCTAAATATGGGGTCAAAAAGCCAAAA
>Parnassia_brevistyla
ATA--------------------TGGGGTCAAAA---AGCCAAAATA--------------------------------------------------------------------------ACACTATCACCCCCAAAAAACCAAACTCTGCCTTACGTAAAGTTGCCAGAGTACGATTAACCTCTGGATTTGAAATCACTGCTTATATACCTGGCATTGGCCATAATTCACAAGAACATTCTGTAGTCTTAGTAAGAGGGGGAAGGGTTAAGGATTTACCCGGTGTGAGATATCATATTGTTCGAGGAACCCTGGATGCTGTCGGAGTAAAGGACCGTCAACAAGGGCGTTCTA-----------------------
>Passiflora_biflora
ATGCCAACCGTTAAACAACTTATTAGAAAGGCAAGACAGCCAGTCAGAAAGGTCAACAAAACCCGTGCTCTTAGAGGATGTCCTCAGCGTCGAGGA---------ATATGTATTCGGTTGTATACTATCAACCCCAAAAAACCAAACTCTGGCTTACGTAAAGTTGCCAGAGTACGATTAACCTCTGGATTTGAAATCACTGCTTATATACCTGGTATTGGCCATAATTCACAACAACATTCTGCAGTCTTAGTAAGAGGGGGAAGGGTTCAGGATTTACCCGGTGTGAGATATCGCATTGTTCGAGGAACCCTGGATGCTGTCGGAGTAAAGGATCGTCAACAAGGGCGTTCT????????????????????????
>Pelargonium_quercifolium
ATGCCAACTAGTAACCAACTTATTAGAAACTCAAGACAGCCAGTCAGAAAAAAAAAGAAAACCCCTGCTCTTAGGGGATGCCCTCAGCGCCGAGGA---------AGATGTACTAAGGTGTATACTACCAACCCCAAAAAACCAAACTCTGCTGAGCGTAAAGTTGCCAGAGTACGATTAACCTCTGGATTTGAAATCACTGCTTATATACCTGGTGTGGGCCATAATTTACAAGAACATTCTGTAGTCTTAGTAAGAGGGGGAAGGGTTAAGGATTTACCCGGTGTGAGATATCACATTGTTCGAGGAACCCTAGATGCTGTCGGAGTCAAGAATCGTCAACAAGGGCGTTCTAAATATGGGGTCAAAAAGCCAAAA
>Pentactina_rupicola
ATGCCAACTATTAAACAACTTATTAGAAACACAAGACAGCCAATCAGAAATGTCACGAAATCCCCCGCTCTTGGGGGATGTCCTCAGCGACGAGGA---------ACATGTACTAGGGTGTATACTATCACCCCCAAAAAACCAAACTCTGCCTTACGTAAAGTTGCCAGAGTACGCTTAACCTCTGGATTTGAAATCACTGCTTATATACCTGGTATTGGCCATAATTTACAAGAACATTCTGTAGTCTTAGTAAGAGGGGGAAGGGTTAAAGATTTACCCGGTGTGAGATATCACATTGTTCGAGGAACCCTAGATGCTGTCGGAGTAAAGGATCGTCAACAAGGGCGTTCTAAATATGGGGTCAAAAAGCCAAAA
>Populus_alba
ATGCCAACTATTAAACAACTTATTAGAAACACAAGACAGCCAATCAGAAATGTCACCAAATCCCCCGCTCTCGGGGGATGCCCTCAGCGCCGAGGG---------ACATGTACTAGGGTGTATACTATCACCCCCAAAAAACCAAACTCTGCCTTACGTAAAGTTGCCAGAGTCCGATTAACCTCTGGATTTGAAATCACTGCTTATATACCTGGTATTGGCCATAATTCACAAGAACATTCTGTAGTCTTAGTAAGAGGGGGAAGGGTTAAGGATTTACCCGGTGTGAGATATCACATTGTTCGAGGAACCCTAGATGCTGTCGGAGTAAAGGATCGTCAACAAGGGCGTTCTAAATATGGGGTCAAAAAGCCAAAA
>Prunus_persica
ATGCCAACTATTAAACAACTTATTAGAAACACAAGACAGCCAATCAGAAATGTCACGAAATCCCCCGCTCTTGGGGGATGTCCTCAACGACGAGGA---------ACATGTACTAGGGTGTATACTATCACCCCCAAAAAACCAAACTCTGCCTTACGTAAAGTTGCCAGAGTACGCTTAACCTCTGGATTTGAAATCACTGCTTATATACCTGGTATTGGCCATAATTTACAAGAACATTCTGTAGTCTTAGTAAGAGGGGGAAGGGTTAAGGATTTACCCGGTGTGAGATATCACATTGTTCGAGGAACCCTAGATGCTGTCGGAGTAAAGGATCGTCAACAAGGGCGTTCTAAATATGGGGTCAAAAAGCCAAAA
>Quercus_nigra
ATGCCAACTATTAAACAACTTATTAGAAAGACGAGACAGCCAATCAGAAATGTTACGAAATCCCCCGCCCTTGGGGGATGCCCTCAGCGACGAGGA---------ACATGTACTAGGGTGTATACTATCACCCCCAAAAAACCAAACTCTGCCTTACGTAAAGTTGCCAGAGTACGCTTAACCTCTGGATTTGAAATCACTGCTTATATACCTGGTATTGGCCATAATTTACAAGAACATTCTGTAGTCTTAGTAAGAGGGGGAAGGGTTAAGGATTTACCCGGTGTGAGATATCACATTGTTCGAGGAACCCTAGATGCTGTCGGAGTAAAGGATCGTCAACAAGGGCGTTCTAAATATGGGGTCAAAAAGCCAAAA
>Ricinus_communis
ATGCCAACTATTAAACAACTTATTAGAAACACAAGACAGCCAATCAGAAATATCACCAAATCCCCCGCTCTCGGGGGATGTCCTCAGCGCCGAGGA---------ACATGTACTAGGGTG---ACTATCACCCCCAAAAAACCAAACTCTGCCTTACGTAAAGTTGCCAGAGTACGATTAACCTCTGGATTTGAAATCACTGCTTATATACCTGGTATTGGCCATAATTCACAAGAACATTCTGTAGTCTTAGTAAGAGGGGGAAGGGTTAAGGATTTACCCGGTGTGAGATATCACATTGTTCGAGGGACCCTAGATGCTGTCGGAGTAAAGGATCGTCAACAAGGGCGTTCTA-----------------------
>Salix_babylonica
ATGCCAACTATTAAACAACTTATTAGAAACACAAGACAGCCAATCAGAAATGTCACCAAATCCCCCGCTCTCGGGGGATGCCCTCAGCGCCGAGGG---------ACATGTACTAGGGTGTATACTATCACCCCAAAAAAACCAAACTCTGCCTTACGTAAAGTTGCCAGAGTACGATTAACCTCTGGATTTGAAATCACTGCTTATATACCTGGTATTGGCCATAATTCACAAGAACATTCTGTAGTCTTAGTAAGAGGGGGAAGGGTTAAGGATTTACCCGGTGTGAGATATCACATTGTTCGAGGAACCCTAGATGCTGTCGGAGTAAAGGATCGTCAACAAGGGCGTTCTAAATATGGGGTCAAAAAGCCAAAA
>Staphylea_colchica
ATGCCAACTATTAAACAACTTATTAGAAACACAAGACAGCCAATTAGAAATGTCACGAAATCCCCCGCTCTTGGGGGATGTCCTCAGCGCCGAGGA---------ACATGTACTAGGGTGTATACTATCACCCCCAAAAAACCAAACTCTGCCTTACGTAAAGTTGCCAGAGTACGATTAACCTCTGGATTTGAAATCACTGCTTATATACCTGGTATTGGCCATAATTTACAAGAACATTCTGTAGTCTTAGTAAGAGGGGGAAGGGTTAAGGATTTACCCGGTGTGAGATATCACATTGTTCGAGGAACCCTAGATGCTGTCGGAGTAAAGGATCGTCAACAAGGGCGTTCTAAATATGGGGTCAAAAAGCCAAAA
>Tetraena_mongolica
ATGCCAACTATTAAACAACTTATTAGAAATACAAGACAGCCAATCAGAAATGTTACGAAATCCCCCGCGCTTCGGGGATGTCCTCAGCGTCGAGGA---------ACATGTACTAGGGTGTATACTATCACCCCAAAAAAACCAAACTCTGCTTTACGTAAAGTTGCCAGAGTACGATTAACCTCTGGATTTGAAATCACTGCTTATATACCTGGTATTGGCCATAATTTACAAGAACATTCTGTAGTCTTAGTTAGAGGGGGAAGGGTTAAAGATTTACCCGGTGTGAGATATCACATTGTTCGAGGAACCCTAGATGCTGTCGGAGTAAAGGATCGTCAACAAGGGCGTTCTAAATATGGGGTCAAAAAGCCAAAA
>Vitis_acerifolia
ATACACCCTAGTACA-----------------------------------TGT-------TCCTCGGCGCTGAGGACACCCCCGAAGAGCGGGGGATTTCGTGACATTTCTGATTGGCTGTCTACTATCACCCCCAAAAAACCAAACTCTGCCTTACGTAAAGTTGCCAGAGTACGATTAACCTCTGGATTTGAAATCACTGCTTATATACCTGGTATTGGCCATAATTCACAAGAACATTCTGTAGTCTTAGTAAGAGGGGGAAGGGTTAAGGATTTACCCGGTGTGAGATATCACATTGTTCGAGGAACTCTAGACGCTGTCGGAGTAAAGGATCGTCAACAAGGGCGTTCTAAATATGGGGTCAAAAAGCCAAAA
>Viviania_marifolia
ATGCCAACTATTAAACAACTTATTAGAAACACAAGACAGCCAATGCGAAATGTCACGAAATCCCCCGCCCTTCGGGGATGTCCTCAGCGCCGAGGA---------ACATGTACTAGGGTGTATACTATCACCCCCAAAAAACCAAACTCTGCCTTACGTAAAGTTGCCAGAGTACGATTAACCTCTGGATTTGAAATCACTGCTTATATACCTGGTATTGGCCATAATTCACAACAACATTCTGTAGTCTTAGTAAGAGGGGGAAGGGTTAAGGATTTACCCGGTGTGAGATATCACATTGTTCGAGGAACCCTAGATGCTGTCGGAGTAAAGGATCGTCAACAAGGGCGTTCTAAATATGGGGTCAAAAAGCCAAAA
