# Supplementary material for: ­Complete plastid genome sequences of two species of the Neotropical genus Brunellia (Brunelliaceae)
Source: PeerJ. 2020 Jan 28;8:e8392. doi: 10.7717/peerj.8392 (PMC6993752; doi:10.7717/peerj.8392)
Supplement: Supplemental Information 2 [file peerj-08-8392-s002.zip › Alignments/RPS14.fasta]

>Aquilaria_yunnanensis
ATGGCAAAGAAAAGTTTGATTCATAGGGAGAAGAAGAGGCAAAAATTGGAACAAAAATATCATTTGATTCGCCGATCCTCAAAGAAAGAAATAAGCAAGGTTCCGTCCTTGAGT------GATAAATGGGAAATTCGTGGAAAGTTACAATCCTTACCGCGTAATAGTGCACCTACACGTCTTCGTCGACGTTGCTTTTCTACTGGAAGAGCGAGAGCTAACTATAGAGATTTTGGACTATCCGGACACATACTTCGTGAAATGGTTCAGACATGTTTGTTGCCGGGGGCAACAAGATCAAGT
>Arabidopsis_thaliana
ATGGCAAAGAAAAGTTTGATTTATAGGGAGAAGAAGAGGCAAAAATTGGAAAAAAAATATCATTTGATTCGTCGATCCTCAAAAAAGGAA---AGTAAGATTCCGTCGCTAAGT------GAGAAATGGAAAATTCATGGAAAATTACAATCCCCACCGCGTAATAGTGCACCTACACGTCTTCATCGACGTTGCTTTTCGACCGGAAGACCGAGAGCTAACTATCGAGACTTTGGACTATCTGGACACATCCTTCGGGAAATGGTTCAGGCATGTTTGTTGCCAGGGGCAACAAGATCAAGC
>Arabis_alpina
ATGGCAAAGAAAAGTTTGATTTATAGGGAGAAGAAGAGGCAAAAATTGGAACAAAAATATCATTTGATTCGTCGATCCTCAAAAAAGGAAATAAGTCAGATTCCGTCGCTAAGT------GAGAAATGGAAAATTCATGGAAAATTACAATCCCCACCGCGTAATAGTGCACCTACACGTCTTCATCGACGTTGCTTTTCGACCGGAAGACCGAGAGCTAACTATCGAGACTTTGGACTATCTGGACACATCCTTCGGGAAATGGTTCATGCATGTTTGTTGCCAGGGGCAACAAGATCAAGC
>Arachis_hypogaea
ATGGCAAGGAAAAGTTTGATTGAGAGGGAGAAGAAGAGAAAAAAATTGGAACAAAAATATTATTTGATTCGCCGATCCTCAAAAAAAGAAATAAGCAAAGTTCCGTCGTTAAGT------CAAAAATGGGAAATTCATGGAAAGTTAGAATCACTACCGCGTAATAGTGCACCTACACGTCTTCATCGACGTTGTTTTTTGACCGGAAGACCAAGAGCAAATTATCGGGATTTTGGGTTATCTGGACACATACTTCGTGAAATGGTTAATGCATCTTTGTTGCCTGGTGCAACAAGATCGAGT
>Averrhoa_carambola
ATGGCAAGGAAAAGTTTTATTCAGAGGGAAAAGAAGAGACAAAAACTGGAACAAAAATATCATTCGATTCGTCGATCCTCAAAAAAAGAAATAAAAGAAGTTCTGTCATTGAGT------GAGAAATGGGAAATTCATGGAAAGTTACAATCTCCACCGCGTAATAGTGTACCAACACGTCTTCATCGACGTTGTTTTTTGACCGGGCGACCGAGAGCTAACTATCGAGACTTTGGGCTATCCGGACACATACTTCGTGAAATGGTTCATGCATGTTTATTGCCAGGAGCAACAAGATCAAGT
>Brunellia_antioquensis
ATGGCAAGGAAAAGTTTGATTCAGAGGGAAAAGAAGAGACAAAAACTGGAACAAAAATATCATTCGATTCGTCGATCCTCAAAAAAAGAAATAATCAAAGTTCCGTCGTTGAGT------GAGAAATGGGAAATTCATGGAAAGTTACAATCCCCACCGCGTAATAGTGCACCGACACGTCTTCATCGACGTTGTTTTTCGACCGGAAGGCCGAGAGCTAACTATCGAGACTTTGGGCTATCCGGACACATACTTCGTGAAATGGTTCATGTATGTTTGTTGCCAGGGGCAACAAGATCAAGT
>Brunellia_trianae
ATGGCAAGGAAAAGTTTGATTCAGAGGGAAAAGAAGAGACAAAAACTGGAACAAAAATATCATTCGATTCGTCGATCCTCAAAAAAAGAAATAATCAAAGTTCCGTCGTTGAGT------GAGAAATGGGAAATTCATGGAAAATTACAATCCCCACCGCGTAATAGTGCACCGACACGTCTTCATCGACGTTGTTTTTCGACCGGAAGGCCGAGAGCTAACTATCGAGACTTTGGGCTATCCGGACACATACTTCGTGAAATGGTTCATGTATGTTTGTTGCCAGGGGCAACAAGATCAAGT
>Bulnesia_arborea
ATGGCAAAGAAAAGTTTGATTCAGAGGGAGAAGAAGAGGCAAAAATTGGAACAAAAATATCATTTGACTCGTCGATTTTTAAAAAACGAA---AACAAAGTATCAAGTGATAAA------GAGAAATGGGAAATTAAGGGAAAGTTACAATCCCTACCACGTAATAGTGCTCCTACGCGTCTTCATCGACGCTGTTTTTTGACCGGAAGACCAAGAGGTAATTATCGAGACTTTGGTTTATCCCGACATATACTTCGTGAAATGTTTCATGCATGTTTGTTGCCAGGGGCAACAAGATCGAGT
>Carica_papaya
ATGGCAAAGAAAAGTTTAATTCATAGGGAGAAGAAGAGGCAAAAATTGGAACAAAAATATCATTTGATTCGTCGATCCTCAAAAAAAGAA---AGCAAAGTTCCGTCCTTGAGT------GATAAATGGAAAATTCATGGAAAGTTACAATCCTCACCGCGTAATAGTGCACCTACACGTCTTCATCGACGTTGCTTTTCGACCGGAAGGCCGAGAGCTAACTATCGAGACTTTGGGCTATCCGGACACATACTTCGTGAAATGGTTCATGCATGTTTGTTGCCAGGAGCAACGAGATCAAGC
>Castanea_mollissima
ATGGCAAGAAAAGGTTTAATTCAGAGGGAAAAGAAGAGGCAAAAATTGGAACAAAAATATCATTTGATTCGTCGATCCCCCAAAAAAGAAATAGGTAAAGTTCCATTGTTGAGT------GAGAAATGGGAAATTCACGGAAAGTTACAATCCCCACCGCGTAATAGTGCACCTACACGTCTTCATCGACGTTGTTTTTCAACCGGAAGACCGAGGGCTAACTATCGAGACTTTGGGTTATCCGGACACATACTTCGTGAAATGGTTCATGCATGTTTGTTGCCTGGAGCAACAAGGTCAAGT
>Catha_edulis
ATGGCAAGGAAAGGCTTGATTCAAAGGGAAAAGAAGAGGAAAAAATTGGAACAAAAATATCATTTGATTCGTAGGTCCTCAAGAAAAGAAATAAGCAAAGTTCTGTCATTGAGT------GATCAATGGGAAATTCATGGAAAGTTGCAGTCCCCACCGCGGAATAGTGCAGCGACACGTCTTCATCGACGTTGTTTTTCGACTGGAAGACCAAGAGCTAACTATCGAGACTTTGGGTTATCTGGACACATACTTCGCGAAATGGTTCATGCAGGTTTGTTGCCAGGGGCAACAAGATCAAGT
>Ceratopetalum_apetalum
ATGGCAAGGAAAAGTTTGATTCAGAGGGAAAAGAAGAGACAAAAACTGGAACAAAAATATCATTCGATTCGTCGATCCTCAAAAAAAAAAATAAGCAAAGTTCCGTCGTTGAGT------GAGAAATGGGAAATTCATGGAAAGTTACAATCCCCGCCGCGTAATAGTGCACCAACACGTCTTCACCGACGTTGTTTTTCGACCGGAAGACCGAGAGCTACCTATCGAGACTTTGGGCTATCCGGACACATACTTCGTGAAATGGTTTATGCATGTTTGTTGCCAGGGGCAACAAGATCAAGT
>Citrus_sinensis
ATGGCAAGGCAAAGTTTGATTCAGAGGGAAAAGAAAAGGCACAAATTGGAACAAAAATATCATTTGATTCGTCGATCCTCAAAAAAAGAA---AACAAAGCTCCATCGTTGAGC------GATAAATGGAAAATTCATGGAAAGTTACAATCCTCACCGCGTAATAGTGCACCTACCCGTCTTCATCGACGTTGTTTTTTGACCGGAAGGCCGAGAGCTAACTATCGAGACTTTGGACTATCCGGACACATACTTCGTGAAATGGTTCATGCGTGTTTGTTGCCGGGGGCAACAAGATCAAGT
>Cucumis_melo
ATGGCAAGGAAAAGTTTAATTCAGAGGGAGAAGAAGAGGCAAAAATTGGAACAAAAATATCATTTGATTCGTCGATCCTTAAAACAAGAAATAAGCAAAGTTCCATCGTTGAGT------GAGAAATGGGAAATTCATGGAAAGTTACAATCCCCACCGCGTAATAGTGCACCCACACGTCTTCATCGACGTTGTTTTTTAACCGGAAGACCGAGAGCTAACTATCGAGACTTTGGGCTCTCTGGACACATACTTCGTGAAATGGTTCATGCATGCTTGTTGCCTGGGGCAACAAGATCAAGT
>Eucalyptus_grandis
ATGGCAAGGAAAAGTTTGATTCAGAGGGAGAAGAAGAGGCAAAAACTGGAACAAAAATATCATTTGATTCGTCGATCCTCAAAAAAAGAAATAAGCAAAGTTCCGTCGTTGAGT------GAGAAATGGAAAATTCATGGAAAGTTACAATCCTCACCGCGTAATAGTGCGCCTACACGTCTTCATCGACGTTGTTTTTCGACCGGAAGACCGAGAGCTAACTATCGAGACTTTGGGCTTTCCGGACACATACTTCGGGAAATGGTTCATGCATGTTTGTTGCCAGGGGCAACAAGATCAAGT
>Euonymus_japonicus
ATGGCAAGGAAAGGTTTGATTCAAAGGGAAAAGACGAGGCAAAAATTGGAACAAAAATATCATTTGATTCGTAGATCCTCAAGAAAAGAAATAAGCAAAGTTCTGTCATTGAGT------GATCAATGGGAAATTCATGGAAAGTTGCAGTCCCCACCGCGGAATAGTGCAGCGACACGTCTTCATCGACGTTGTTTTTCGACTGGAAGACCAAGAGCTAACTATCGAGACTTTGGGTTATCCGGACACATACTTCGTGAAATGGTTCATGCAGGTTTGTTGCCAGGGGCAACAAGATCAAGT
>Ficus_racemosa
ATGGCAAGAAAAAGTTTGATTCAGAGGGAGAAGAAGAGGCAAAAATTGGAACAAAAATATCATTTGATTCGTCGATCCTCAAAAAAAGAAATAAGCAAAGTTCCGTCGTTGAAT------GAGAAATGGAAAATTCATGGAAAGCTACAATCCCTACCACGTAATAGTGCACCTATACGCCTTCATCGACGTTGTTTTTCGACTGGAAGACCGAGGGCTAACTATCGGGACTTTGGGCTATCCGGACACATACTTCGTGAAATGGTTCAGGCCTGTTTGTTGCCCGGAGCAACAAGATCCAGT
>Glycine_max
ATGGCAAGGAAAAGTGTGATTCAGAGGGAGAAGAAGAGACAAAAATTGGAACAGAAATATCATTTGATTCGCCGATCCTCAAAAAAAGAA---AGCAAAGTTCCGTCGTTAAGT------GATAAATGGAAAATTCATGGAAAATTAGAATCACTACCGCGTAATAGTGCACCTATACGTCTTCATCGACGTTGTTTTTCGACCGGAAGACCGCGAGCTAATTATCGAGACTTTGGATTATCCGGACACATACTTCGTGAAATGGTTCATGCATGTTTATTGCCCGGTGCAACAAGATCCAGT
>Gossypium_arboreum
ATGGCAAAGAAAAGTTTGATTCATAGGGAGAAGAAGAGGCAAAAATTGGAACAAAAATATCATTTGATTCGTCGATCCTCAAAAAAAGAA---AGCAAAGTTCCGTCGTTGAGT------GAGAAATGGAAAATTCATGGAAAGTTACAATCCTCACCACGAAATAGCGCACCCACACGTCTTCATCGACGTTGCTTTTCGACCGGAAGACCGAGAGCTAACTATCGAGACTTTGGACTATCCGGACACATACTTCGTGAAATGGTTCACGCATGTTTGTTGCCGGGGGCAACAAGATCAAGT
>Heritiera_angustata
ATGGCAAAGAAAAGTTTGATTCATAGGGAGAAGAAGAGGCAAAAATTGGAACAAAAATATCATTTGATTCGTCGATCCTCAAAAAAAGAAATAAGCAAAGTTCCGTCGTTGAGT------GAGAAATGGAAAATTCATGGAAAGTTACAATCCTCACCGCGAAATAGTGCACCTACACGTCTTCATCGACGTTGCTTTTCGACCGGAAGACCGAGAGCTAACTATCGAGACTTTGGACTATCCGGACACATACTTCGTGAAATGGTTCACGCATGTTTGTTGCCGGGGGCAACAAGATCAAGT
>Heuchera_sanguinea
ATGGCACGGAAAAGCTTGATTCAGAGGGAAAAGAAGAGGCAAAAATTGGAACAGAAATATCATTTGATTCGTCGATCCTCAAAAAAAGAA---AGCAAAGTTACGTCGTTGAGT------GACAAATGGGAAATTCATGGAAAGTTACAATCCCCACCACGTAATAGTGCGCCTACACGTCTTCATCGACGTTGTTTTTCGACCGGAAGGCCGAGAGCTAACTATCGAGACTTTGGGCTATCCGGACACATACTTCGTGAAATGGTTCATGCATGTTTGTTGCCAGGGGCAACAAGATCAAGT
>Jatropha_curcas
ATGGCAAGGAAAAGTTTGATTCAGCGGGAGAAGAAGAGGCAAAAATTGGAACAAAAATATCATTTGATTCGTCGATCCTCAAAAAAAGAA---AGCGAAGTTCTATCGTTGAGT------GATAAATGGGAAATTCATGGAAAGTTACAATCCCTACCGCGAAATAGTGCACCGACACGTCTTCATCGACGTTGTTTTTCGACTGGAAGACCGAGAGCTAACTATCGAGACTTTGGGCTATCTGGACACATACTTCGTGAAATGGTTCATGCATGTTTGTTACCGGGGGTAACAAGATCAAGT
>Larrea_tridentata
ATGGCAAAAAAAAGTTTGATTCAGAGGGAGAAGAAGAAGCAAAAATTGGAACAAAAATATCATTTGACTCGTCTATTTTTAAAAAACGAAAGAAGCAAAAT---ATCATTGAGTGATAAAGAGAAATGGGAAATTCAGGGAAAGTTACAATCCCTACCACGTAATAGTGCCCCTACGCGTCTTCATCGACGTTGTTTTTTGACCGGAAGACCAAGAGGTAATTATCGAGACTTTGGTTTATCCCGACATATACTTCGTGAAATGTTTCATGCATGTTTGTTGCCGGGAGCAACAAGATCGAGT
>Liquidambar_styraciflua
ATGGCAAAGAAAGGTTTGATTCAGAGGGAAAAGAAGAGGCAAAAATTGGAACAGAAATATCATTTGATTCGTCGATCCTCAAAAAAAGAA---AGCAAAGTTCCGTCGTTGAGT------GACAAATGGGAAATTCATGGAAAGTTACAATCCCCACCACGTAATAGTGCACCTACACGTCTTCATCGACGTTGTTTTTCCACCGGAAGACCGAGAGCTAACTATCGAGACTTTGGGCTATCCGGACACATACTTCGCGAAATGGTTCACGCATGTTTGTTGCCAGGGGCAACAAGATCAAGT
>Manihot_esculenta
ATGGCAAGGAAAAGTTTGATTCAGCGGGAGAAGAAGAGGCAAAAATTGGAACAAAAATATCATTTGATGCGTCGATCCTCAAAAAAAGAAATAAGCAAAGTTCCGTCGTTAAGT------GATAAATGGGAAATTCATGGAAAGTTACAATCCCCACCGCGGAATAGTGCACCGACACGTCTTCATCGACGTTGTTTTTCGACTGGAAGACCGAGAGCTAATTATCGAGACTTTGGGCTATCCGGACACATACTTCGTGAAATGGTTCATGCATGTTTGTTGCCGGGGGCAACAAGATCAAGT
>Morus_indica
ATGGCAAGAAAAAGTTTGATTCAGAGGGAGAAGAAGAGGCAAAAATTGGAACAAAAATATCATTTGATTCGTCGATCCTCAAAAAAAGAA---AGCAAAGTTCCGTCGTTGAAT------GAGAAATGGAAAATTCATGGAAAGCTACAATCCCTACCACGTAATAGTGCACCTATACGCCTTCATCGACGTTGTTTTTCGACTGGAAGACCGAGGGCTAACTATCGGGACTTTGGGCTATCCGGACACATACTTCGTGAAATGGTTCAGGCCTGTTTGTTGCCCGGAGCAACAAGATCCAGT
>Oenothera_parviflora
ATGGCAAGAAAAGGTTTGATTCAGAGGGAGAAGAAGAGGGAAAAATTGGAACAAAAATATCGTTTGATTCGTCGATCCTCAAAAAAAGAA---AGCACAGCTCCGTCATTAAGT------GAAAAATGGAAAATTCATGGAAAGTTACAATCCTCACCACGTAATAGTGCACCTACACGTCTTCATCGACGTTGTTTTTCGACCGGAAGACCGAGAGCTAACTATCGAGACTTTAGGCTTTCCGGACACATACTTCGTGAAATGGTTCATGCATGTTTGTTGCCAGGGGCAACAAGATCAAGT
>Oxalis_latifolia
ATGGCAAAGAAAAGTTTTATTCAGAGGGAAAAGAAGAGACAAAAACTGGAACAAAAATATCATTCGATTCGTCGATCCTCAAAAAAAGAA---AAAAAAGTTCTGTCATTGAGT------GAGAAATGGGAAATTCATGGGAAGTTACAATCTCCACCGCGGAATAGTATACCGACACGTCTTCATCGACGTTGTTTTTCGACCGGACGGCCGAGAGCTAACTATCGAGACTTTGGGCTCTCCGGACACATACTTCGTGAAATGGTTAATGCATGTTTATTACCAGGAGCAACAAGATCAAGT
>Parnassia_brevistyla
ATGGCAAGGAAAAGTTTGATTCAGAGGGAGAAGAAGAGGCAAAAATTAGAACAAAAATATCATTTGATTCGTAGATCCTCAAAAAAAGAAATAAGCAAAGTTATGTCATTAAGT------GATCAATGGGAAATTCATGGAAAGTTACAGTCCCCACCACGGAATAGTGCACCAACACGGCTTCATCGACGTTGTTTTTCGACCGGAAGACCAAGAGCTAACTATAGAGACTTTGGGCTATCCGGACATATACTTCGTGAAATGGTCCATGCGGGTTTGTTGCCGGGGGCAACAAGATCGAGT
>Passiflora_biflora
ATGGCAAAAAAAAGTGTAATTCAGCGGGAGAAGAAGAGGCAAAAATTGGAACAAAAATATCGTTCGATTCGCCAATCCGCAAAAAAAGAA---AAAAAAGTTTTGTCGTTGAGT------GATCAATGGGAAATTCAGAGAAAGTTACAATCCCCACCGCGAAATAGTGCACCGACACGTCTTCGTCGACGTTGTTTTTTGACTGGAAGAGCAAGAGCTAACTATCGAGACTTTGGGCTATCCGGACACATACTTCGTGAAATGGTTCACGCATGTTTGTTGCCAGGGGCAACAAGATCAAGT
>Pelargonium_quercifolium
GTGGCAAAGAAATGTTGGATTCAGAGGGAGAAGAAGAGACAAAAATTGGAACAAAAATATCGTTTGATTCGCCGCTCCTCAAAAAAAGAAATACGCGAAGTTACGTCCTTCAGT------AAGAAATGGGAAATTCAGAGAAAGTTACAATCCTCACCGCGCAATAGTGCACCTACACGTCTTCGTCGACGTTGTTTTTCAACCGGAAGACCGAGAGCTACCTATCGAGACTTTGGACTATCGAGACACATACTTCTTGAAATGTTTCGTGCGGGTTTGTTGCCGGGGGCAACAAGATCGAGT
>Pentactina_rupicola
ATGGCAAGAAAAAGTTTGATTCAGCGGGAGAAGAAGAGACAAAAATTGGAAAAAAAATATCATTTGATTCGTCGATCCTTAAAAAAAGAA---AGCAAAGTTCCGTCGTTGAGC------GAGAAATGGGAAATTCATGGAAAGTTACAATCGTCACCACGTAATAGTGCACCTACACGCCTTCATCGACGTTGTTTTTCGACCGGAAGACCGAGAGCTAACTATCGAGACTTTGGATTATCCGGACACATACTTCGTGAAATGGTTCAGGCATGTTTGTTGCCTGGGGCAACAAGATCAAGT
>Populus_alba
ATGGCAAGGAAAAGTTTGATTCAGCGGGAGAAGAAGAGGCAAAAATTGGAACAAAAATATCATTTGATTCGTCGATCCTCAAAAAAAGAA---AGCAAAGTTCCGTCGTTGAGT------GATAAATGGGAAATTCATGGAAAGTTACAATCCCCACCGCGAAATAGTGCACCAACACGTCTTCACCGACGTTGTTTTTTGACTGGAAGACCAAGAGCTAATTATCGAGACTTTGGGCTATCCGGACACATACTTCGTGCAAAGGTTCATGCATGTTTGTTGCCGGGGGCAACAAGATCAAGT
>Prunus_persica
ATGGCAAGAAAAAGTTTGATTCAGCGGGAGAAGAAGAGACAAAAATTGGAAAAAAAATATCATTTGATTCGTCGATCCTCAAAAAAAGAAATAAGCAAAGTTCCCTCGTTGAGC------GAGAAATGGGAAATTCATGGAAAGTTACAATCCCCACCACGTAATAGTGCACCTACACGCCTTCATCGACGTTGTTTTTCGACCGGAAGACCGAGAGCTAACTATCGAGACTTTGGGTTATCCGGACACATACTTCGTGAAATGGTTCATGCATGTTTGTTGCCCGGGGCAACAAGATCAAGT
>Quercus_nigra
ATGGCAAGAAAAGGTTTAATTCAGAGGGAAAAGAAGAGGCAAAAATTGGAACAAAAATATCATTTGATTCGTCGATCCCCCAAAAAAGAA---GGTAAAGTTCCATTGTTGAGT------GAGAAATGGGAAATTCACGGAAAGTTACAATCCCCACCGCGTAATAGTGCACCTACACGTCTTCATCGACGTTGTTTTTCAACCGGAAGACCAAGAGCTAACTATCGAGACTTTGGGTTATCCGGACACATACTTCGTGAAATGGTTCATGCATGTTTGTTGCCTGGAGCAACAAGGTCAAGT
>Ricinus_communis
ATGGCAAGAAAAAGTTTGATTCAGCGGGAGAAGAAGAGGCAAAAATTGGAACAAAAATATCATTTGATTCGTCGATCCTCAAAAAAAGAA---AGCAAAGTTCCGTCGTTGAGT------GATAAATGGGAAATTCATGGAAAGTTACAATCCCCACCGCGAAATAGTGCACCGACACGTCTTCATCGACGCTGTTTTTCGACTGGAAGACCGAGAGCTAACTATCGAGACTTTGGACTATCCGGACACATACTTCGTGAAATGGTTCATGCATGTTTGTTACCGGGGGCAACAAGATCGAGT
>Salix_babylonica
ATGGCAAGGAAAAGTTTGATTCAGCGGGAGAAGAAGAGGCAAAAATTGGAACAAAAATATCATTTGATTCGTCGATCCTCAAAAAAAGAAATAAGTAAAGTTCCGTCGTTGAGT------GATAAATGGGAAATTCATGGAAAGTTACAATCCCCACCACGAAATAGTGCACCAACACGTCTGCACCGACGTTGTTTTTTGACTGGAAGACCAAGAGCTAATTATCGAGACTTTGGGCTATCCGGACACATACTTCGTGCAAAGGTTCATGCATGTTTGTTGCCGGGGGCAACAAGATCAAGT
>Spondias_tuberosa
ATGGCAAGGAAAAGTTTGATTCATAGGGAGAAGAAAAGGCAAAAATTGGAACAAAAATATCATTTGATTCGTCGATCCTCAAAAAAAGAAATAAAAAAAGTTCCGTCGTTGAGT------GAGAAATGGAAAATTCATGGAAAGTTACAATCCCCACCGCGTAATAGTGCACCTACACGTCTTCATCGACGTTGTTTTTCGACCGGAAAACCGAGAGCTAACTATCGAGACTTTGGACTATCCGGACACATACTTCGCGAAACGTTTCATGCATGTTTGTTGCCGGGGGCAACAAGATCAAGT
>Staphylea_colchica
ATGGCAAAGAAAAGTTTGATTCAGAGGGAGAAGAAGAGGCAAAAATTGGAACAAAAATATCATTTGATTCGTCGATCCTCAAAAAAAGAA---AGCAAAGTCCCGTCGTTGAGT------GATAAATGGAAAATTCATGGAAAGTTACAATCCTCACCACGTAATAGTGCACCTACGCGTCTTCATCGACGTTGTTTTTCGACTGGAAGACCGAGAGCTAACTATCGAGACTTTGGGCTATCTGGACACATACTTCGTGAAATGGTTCATACAGGTTTGTTGCCAGGGGCAACAAGATCAAGT
>Tetraena_mongolica
ATGGCTAAGAAAAGTTTGATTCAGAGGGAGAAGAAGCGGCAAAAATTGGAAAAAAAATATCACGGGATTCGTTTATCCTTAAAAAAAGAAATAA-AAAAATT--GTCATTGAAC------GAGAAATGGGAAATTCAAGGAAAGTTACAATCCCTACCCCGTAATAGTGCTCCTACACGTCTTCATCGACGTTGTTTTTTAACTGGAAGACCAAGAGCTAACTATCGAGACTTTGGGTTATCCGGACATATACTTCGTGAAATGTTTCACGCATGTTTGTTGCCGGGGGCAACAAGATCAAGT
>Vitis_acerifolia
ATGGCAAGGAAAAGTTTGATTCAGAGGGAGAGGAAGAGACAAAAATTGGAACAGAAATATCATTTGATTCGTCGATCCTCAAAAAAAGAAATAAGCAAAGTTCCGTCGTTGAGT------GACAAATGGGAAATTCATGGAAAGTTACAATCCTCACCGCGTAATAGCGCACCTACCCGTCTTCATCGACGTTGTTTTTTGACCGGAAGACCGGGAGCTAACTATCGATACTTTGGGTTATCTGGACACATACTTCGTGAAATGGTTCATGCATGTTTGTTGCCAGGGGCAACAAGATCAAGT
>Viviania_marifolia
ATGGCAAGAAAGGCTTTGATTCAGAGGGAAAAGAAGAGGCAAAAATTGGAACAAAAATATCGTTTGATTCGTCGATCCTCAAAAAAAGAAATACGCAAAGTCCCGTCGTTAAAT------GAAAAGTGGAAAATTCATGGCAAGTTGCAATCCCCACCGCGTAATAGTGCGCCCACGCGTCTTCATCGACGTTGTTTGTCGACCGGAAGACCGAGAGCTAACTATCGAGACTTTGGGCTATCTGGACACATACTTCGCGAAATGGTTCATGCATGTTTGTTGCCGGGGGCAACAAGATCAAGT
