# Supplementary material for: ­Complete plastid genome sequences of two species of the Neotropical genus Brunellia (Brunelliaceae)
Source: PeerJ. 2020 Jan 28;8:e8392. doi: 10.7717/peerj.8392 (PMC6993752; doi:10.7717/peerj.8392)
Supplement: Supplemental Information 2 [file peerj-08-8392-s002.zip › Alignments/RPS15.fasta]

>Aquilaria_yunnanensis
ATGGTAAAAAATTCATTCATCTCAGTTATTTTAAAAAAAGAAGAAAAGCGGGGGTCTGTTGAATTTCAAATAATCTGTTTCACCAATAAGATACGAAGACTTACTTCCCATTTTGAATTGCACAGAAAAGACTATTCATCTCAGAGAGGTCTACGAAAAATTCTGGGAAAACGTCAACGGCTGCTGTCTTACTTATCAAAGAAAAATCGAGTACGCTATAAAGAATTAATTAGTGAGTTGGATATTCGGGAGTCA
>Arabidopsis_thaliana
ATGATAAAAAATATAGTCATTTCATTT------CAAAAAGAAGAAAGCAGGGGATCCGTTGAATTTCAAGTATTTAGTTTCACTAATAAGATACGAAGACTTACTTCACATTTGGAATTGCACAGAAAAGATTATTTATCTCAGCGGGGTCTACGAAAAATTCTGGGAAAACGTCAACGACTGCTGGCTTATTTGTCAAAAAAAAATAGAGTACGTTATAAAGAATTAATTAATCAGTTGAATATTCGGGAATTA
>Arabis_alpina
ATGATAAAAAATGCATTCATTTCA------TTAAAAAAAGAAGAAAACAGGGGATCAGTTGAATTTCAAGTATTCAGTTTCACTAATAAGATACGAAGACTTACTTCCCATTTGGAATTGCACAGAAAAGATTATTTATCTCAGAGGGGTCTGCGAAAAATTCTGGGAAAACGTCAACGACTGCTGGCTTATTTGTCAAAAAAAAATAGAGTACGTTATAAAGAATTAATTAATCAGTTGAATATTCGGGAATTA
>Arachis_hypogaea
ATGGTAAAAAATTTATTTCTACCAGGATTTTCAAAAAAAGAAAAAAACCCCGGCTCGGTTGAATTTCAAGTATTAAATTTCACCAATAAGATACGAAGACTTACCGCACATTTGGAATTGCACCGAAAAGATTATTTATCTCAAAGAGGTTTACAAAAAATTTTGGGAAAACGACAACGGCTACTATCTTATTTGTCAAATAAAAATAGAATACGCTATAACAAATTAATAAATCAATTGGATATTCGGGAGTCA
>Averrhoa_carambola
ATGATAAAAAGTTCATTCATCTCAGTTATTTC-------GAAGAAAACAGAGGATCCGTTGAATTTCAAGTAGTTAGTTTCACCAATAAGATACGAAAGCTTACTTCACATTTAGAATTACATAGAAAAGATTATTTATCTCAAAGAGGCCTGCGGAAAATTCTAGGAAAACGCCAACGGTTGCTGTCTTATTTGTCAAAGAAAAATCGAGTACGTTATAAAGAATTAATTAATCGGTTGGATATTCGAGAGCCA
>Brunellia_antioquensis
ATGGTAAAAAATGCATTCATCTCAGTTATTTCAGAAAAAGAAGAAAACAGGGGATCTGTTGAATTTCAAATAGTAAGTTTCACCAATAAGGTACGAAAACTTACTTCACATTTGGAATTACATAGAAAAGATTATTTATCTCAGAGAGGTCTACGAAAAATTCTAGGAAAACGCCAACGGCTGCTGTCTTATTTGTCAAAGAAAAATAGAGTACGTTATAAAGAATTAATTAATCGATTGGATATTCGAGAGTCA
>Brunellia_trianae
ATGGTAAAAAATGCATTCATCTCAGTTATTTCAGAAAAAGAAGAAAACAGGGGATCTGTTGAATTTCAAATAGTAAGTTTCACCAATAAGGTACGAAAACTTACTTCACATTTGGAATTACATAGAAAAGATTATTTATCTCAGAGAGGTCTACGAAAAATTCTAGGAAAACGCCAACGGCTGCTGTCTTATTTGTCAAAGAAAAATAGAGTACGTTATAAAGAATTAATTAATCGATTGGATATTCGAGAGTCA
>Bulnesia_arborea
ATGGTAAAAAATTCATTCATCTCAGCTATTTCAGAAAAAGAAGAAAACAAAGGATCTGTTGAATTTCAAATCTTAAGTTTCACAAACAGGATACAAAAACTTACTTCACATTTAGAATTACACAAAAAGGATTATTCATCTCAAAGAGGTCTACGAAAAATTCTGGGAAAACGTCAACGACTGCTTTATTATTTGTCAAGGAAAAATCCAATAAGTTATAAGGAGTTAATTAATCAGCTGGGGATTCGTGAGTTA
>Carica_papaya
ATGATAAAAAATTCATTCATCTCATTT------AAAAAAAAAGAAAATAGTGGGTCTGTTGAATTTCAAGTATTCAGTTTCACCAATAAGATACGAAGACTTACTTCACATTTGGAATTGCACAGAAAAGACTATTTATCTCAGAGAGGTCTACGGAAAATTTTGGGAAAACGTCAACGACTGCTGTCTTATTTGTCAAAGAAAAATAGAGTACGTTATAAAGAATTAATTAATCAGTTGGATATTCGGGAATCA
>Castanea_mollissima
ATGGTACAAAACTCATTCATCTCGCTTATTTCAGAAAAAGAAGAAAACAGGGGATCTGTTGAATTTCAAGTATTTAGTTGGACCAATAAAATAAGAAGACTTACTTCACATTTGGAATTGCACAGAAAAGACTATTCCTCTCAAAGAGGTCTCCGTAAAATTCTGGGAAAACGTCAACGATTGCTGTCTTATTTGTCAAAGAAAAAGAGAGTACTTTATAAATACTTAATAAATCAGTTGGGTATTCGAGAATCA
>Catha_edulis
ATGGTCAAAAATGCATTCATCTCAGTTATTTCCGAAAAAGAAAAAAACAAGGGATCCGTTGAATTTCAAGTATTCAGTTTTACTAATAAGATCCGAAGAATTACTTCACATTTGGAATTGCATAGAAAAGACTATTTATCTCAGAGAGGCCTCCGGAAAATTATAGGAAAACGCCAACGGCTGCTGGCTTATTTGTCAAAGAAAAACGAAGTACATTATAAACAATTAATTAGTCAGTTGGATATTCGGGAACCA
>Ceratopetalum_apetalum
ATGGTAAAAAATTCATTCATCTCAGTTATTTCAGAAAAAGAAGAAAACAGGGGATCTATTGAATTTCAAGTAGTAAGTTTCACCAATAAGGTACGAAAACTTACTTCACATTTGGAATTACATAGAAAAGATTATCTATCTCAGAGAGGTCTACGAAAAATTCTAGGAAAACGCCAACGACTGCTGTATTATTTGTCAAAGAAAAATAGAGTACGTTATAAAGAATTAATTAATCGGTTGGATATTCGAGAGCCA
>Citrus_sinensis
ATGGTAAAAAATGCATTCATCTCAGTTAGGGTTAAAAAAGAAAAAAACAGCGGATCGGTTGAATTTCAAGTATTTCGTTTCACCAACACGATCCGGAGACTTACTTCACATTTAGAATTGCACAGAAAAGACTATTCATCTCAAAGGGGTCTACGTAAAATTTTGGAAAAACGCCAACGTCTACTAGCTTATTTGTCAAAGAAAAATAGAGTACGTTATAAAGAATTAATTAGTAAGTTGAATATCCGGGAGTCA
>Cucumis_melo
ATGGTAAAAAATTCATTCAGCTCAGTTATTTCAGAAAAAAAAGAAAATGGAGGATCTGTTGAATTTCAAGTAGTCAGTTTCACCAATAAGATACGAAGACTTACTTCACATTTGGAATTGCACAAAAAAGACTATTTATCTCAAAGAGGTCTACGTAAAATTCTCGGAAAACGCCAACGATTACTTTCTTATTTATCAAAGAAAAATAAAATGCGTTATAAAGAATTAATTAATCAATTGGATATTCGGGAGTCA
>Eucalyptus_grandis
ATGGTAAAAAATTCATTCATCTCAGTTATTTCAGAAAAAGAAGAAAACAGGGGGTCCATTGAATTTCAAGTATTTCGTTTCACCAATAAGATACGAAGACTGACTTCACATTTGGAATTGCACCGAAAAGATTATTTATCTCAGAGAGGTTTACGTAAAATCCTGGGAAAACGCCAACGACTGCTGTCTTATTTGTCAAAGAAAAATAGAATACGTTATAAAGAATTAATTAGTCAGCTGGATATTCGGGAGTCA
>Euonymus_japonicus
ATGGTCAAAAATGCATTCATCTCAGTTATTTCCGAAAAAGAAAAAAACAAGGGATCCGTTGAATTGCAAGTATTCAGTTTTACTAATAAGATCCGAAGAATTACTTCACATTTGGAATTGCATAGAAAAGACTATTTATCTCAGAGAGGCCTCCGTAAAATTATAGGAAAACGCCAACGGCTGCTGTCTTATTTGTCAAAGAAAAATGAAGTACGTTATAAACAATTAATTAGTCAGTTGGATATTCGGGAACCA
>Ficus_racemosa
ATGGTAAAAAAATCATTCATTTCGGTTATTTCAGAAAAAGAAGAAAACAGGGGGTCTGTTGCATTTCAAATACTAAGCCTCAGTAATAGGATACTCAAACTTTCTTCCCATTTGGAATTGCACAGAAAAGACTATTTATCTCAGAAAGGCCTCCGTAAAATCTTGGGAAAACGCCAAAGGATGCTGTCTTATTTGTCAAAGAAAAATAGAATACGTTATAAAGAATTAATTAATCAGTTAGATATTCGGGAATCA
>Glycine_max
ATGGTAAAAAATTCAATTATACCTGTTATTTCAAAAAAAGAAAAAAACCCAGGATCGGTTGAATTTCAAATATTCAAATTTACCGATAGAATACGAAGACTTACTTCACATTTTGAATTGCACCGAAAAGACTATTTATCTCAAAGAGGTTTACGTAAAATTTTGGGAAAACGACAAAGATTGCTGTCTTATTTGTCAAAGAAAGATAGAATACGGTATAAAAAATTAATAAATCAGTTTGATATTCGAGAGTCA
>Gossypium_arboreum
ATGGTAAAAAATTCATTCATCTCAGTTATTTTTAAAAAAGAAGAAAACAGGGGGTCTGCTGAATTTCAAATAGTTAGTTTCACCAATAAGATACGAAGACTTACTTCACATTTGGAATTGCACAAAAAAGACTATTTATCTCAGAGAGGTCTACGTAAAATTCTAGGAAAACGTCAACGACTGCTATCTTATTTATCAAAGACAAATAAAATACGTTATAAAGAATTAATTGGTGAGTTGGATATTCGGGAATCA
>Heritiera_angustata
ATGGTAAAAAATTCATTCATCTCAGTTATTTTAAAAAAAGAAGAAAACAAGGGGTCTGTTGAATTTCAAATAGTCAGTTTCACCAATAAGATACGAAGACTTACTTCACATTTGGAATTGCACAAAAAAGACTATTTATCTCAGAGAGGTCTACGTAAAATTCTAGGAAAACGTCAACGGCTGCTGTCTTATTTATCAAAGAAAAATAAAATACGTTATAAAGAATTAATTAGTGAGTTGGATATTCGGGAATCA
>Heuchera_sanguinea
ATGGTAAAAAATTCATTCATTTCAGTTTTTTTGGAAAAAGAGGAAAACCGGGGGTCTGTTGAATTTCAAGTATTCAGTTTCACCAATAAGATACGAAGGCTCACTTCGCATTTGGAATTGCACAGAAAAGACTATTTATCTCAGAGAGGTCTACGTAAAATTCTGGGAAAACGTCAACGACTACTGGCCTATTTGTCAAAAAAAAATAGAGTACGTTATAAAGAATTAATTGGTCGGTTAGATATTCGGGAACTA
>Jatropha_curcas
ATGGTAAAAAATTCATTCATTTCGGTTATTTCAGAAAAAAACGAAAACAAAGAATCCGTTGAATTTCAAATAGTAAGTTTCACTAATAAGATACGAAGACTTACTTCACATTTGGAATTGCATAGAAAAGACTATTCATCTCAGAGGGGTTTGCGGAAAATTCTAGGAAAACGTCAACGATCGCTGTCTTATTTAGCAAAGAAAAAGAGAGTACGTTATAAAGAATTAATTAGCCGGTTGGATATTCGGGAGTCA
>Larrea_tridentata
ATGGTAAAAAATTCATTCATCTCAGCTATTTCAGAAAAAGAAGGAAACAAAGGATCTGTTGAATTTCAAATCTTAAGTTTCACCAACAGAATACGAAAACTAACTTCACATTTAGAATTACACAAAAAGGATTATTCATCGCAAAGAGGTCTACGGAAAATTCTGGGAAAACGTCAACGACTACTTTATTATTTGTCAAAGAAAAATCCAATAAGTTATAAAGAATTAATTAATCAGCTGGGGATTCGTGAGTTA
>Liquidambar_styraciflua
ATGATAAAAAATGCATTCATCTCGGTTATTTC------GGAAGAAAACAGGGGGTCTGTTGAATTTCAAGTATTCAGTTTCACCAATAAGATACGAAGACTTACTTCACATTTGGAATTACACAGAAAAGACTATTTATCTCAGAGAGGTCTACGGAAAATTCTGGGAAAACGTCAACGGCTACTGGCTTATTTGTCAAAGAAAAATAGAGTACGTTATAAAGAATTAATTAGTCACTTGGATATTCGAGAGCCG
>Manihot_esculenta
ATGGTAAAAAATTCATTCATTTCAGTTATTTCAGAAAAAGACGAAAACAAGGGATCTGTTGAATTTCAAATAGTAAGTTTCACTAATAAGATACGAAGACTTACTTCACATTTTGAATTGCATAGAAAAGACTATTTATCTCAGAGAGGTTTGCGAAAAATTCTAGGAAAACGACAACGACTGCTGTCTTATTTAGCAAAGAAAAATAGAGTACGTTATAAAGAATTAATTAGCCGGTTGGATATTCGGGAATCA
>Morus_indica
ATGATAAAAAAGTCATTCATCTCGGTTATTTCAGAAAAAGAAAAAAACAGGGGGTCTGTTACATTTCAAATACTAAGCCTCACTAATAGGATACGAAAACTTTCTTCACATTTGGAATTGCACAGAAAAGACTATTTATCTCAGAGAGGCCTCCGTAAAATTTTGGGAAAACGCCAAAGGATGCTGTCTTATTTGTCAAAGAACAATAGAATACGTTATAAAGAATTAATTAATCAGTTAGATATTCGGGAATCA
>Oenothera_parviflora
ATGGTAAAAAATGCATTCATTTCCGTTATTTC------AGAAGAAAACAGGGGGTCTGTTGAATTTCAAGTAGTTAGCTTCACCAATAAGATACGAAGACTTACTTCCCATTTGGAATTCCACAGAAAAGACTTTTTATCCCAGAGGGGTCTACGTAAAATCCTGGGAAAACGACAACGCCTGCTGTCTTATTTGTCAAAGAAAGACAAAGTCCGTTATACAGAATTAATTAGTCAGCTAGATATCCGAGAATTA
>Oxalis_latifolia
ATGGTAAAAAATCCATTCATCTTAGTTAGTTC------CGAAGAAAATAGAGGATCCGTTGAATTTCAAGTAATAAGTTTCACCAATAAGATACGAAAACTTACCTCACATTTGGAATTACATAGAAAAGATTATTTATCTCAAAGAGGCCTACGAAAAATTCTAGGAAAACGCCAACGATTGCTGTCTTATTTGTCAAAGAAAAATGGAATACGTTATAAAGAATTAATTAATCAATTAGATATTCGAGAAATA
>Parnassia_brevistyla
ATGGTTAAAAATTCATTCATCTCAGTTATTTCAGAAAAAAAAAAAAACGAGGGATCCACTGAATTTCAAGTATTCCGTTTTACCAATAAGATACGAAGACTTACTTCACATTTGGAATTGCATAGAAAAGACTTTTTATCCCAGAGGGGCTTACGGAAAATTATAGGAAAACGCCAACGACTGTTGGCTTATTTGTCAAAGACAAATGAAGTACGTTATAAACAATTAATTAGTCAGTTGGATCTTCGGAAACCA
>Passiflora_biflora
ATGGTAAAAAAAAATTCACTC---ATCATTTCAGAAAAAAAGAAAAACACAGGATCCGTCGAATTTCAAATAACAAGTTTTACTAAAAAGATACGAGCGCTTGTTCCACATTTTGAATTGCATAAAACAGACTATTCATCTCAAAGAGGTTTGCGCAAAATTCTAGAAAAACGCCGACGACTACTATCTTATTTGAAAAAGAAAAACCTATTACGTTATCAAAGATTAATTAGTAAATTGAATATTCGGGAGTCA
>Pelargonium_quercifolium
ATGGTAAAAACTCCATTAATTTCAGTTATCTCAGAAAGAGAAAAGAATAGAGGGTCCGTTGAATTTCAAGTATTTTGTTTTAACAAGAAAATAGACAAAATTTCTTCCCATTTGAAATTGCACAGAAAGGACTATTTATCTCAGAGAGGTCTACATAAAATTTTGGGAAAACGCGATCGTCTGCTGTCTTATTTGTCAAAGAAAAATAGAGTACGTTATAAAGAATTAATAAATAGGTTGAATATTCGCGAGTCA
>Pentactina_rupicola
ATGTTAAAAAATTCATTCATCTCAGTTATTTCAGAAAAAGAGGAAAACAGAGGGTCTGTTGAATTTCAAATAGTTCGTTTCACAAATAGGATACGAAGACTTACTTCACATTTACAATTACACAAAAAAGACTATTTATCTCAGAGAGGTTTACGTAAAATTCTGGGAAAACGTCAACGACTGCTGTCTTATTTGTCAAAGAAAAATATAATATGTTATAAAGAATTAATTAATCGGTTGGATATTCGCGAGTCA
>Populus_alba
ATGGTAAAAAGTTCATTCATTTCAATTATTTCAGACAAAAAAGAAAACAAGGGATCCGTTGAATTTCAAATAGTAAGTTTTACTAATAAGATACGAAGACTTACTTCACATTTGGAATTACATAGAAAAGACTATTTATCTCAAAGAGGTTTACGGAAAATTCTAGGAAAACGCCAACGACTACTGTCTTATTTGGCAAAGAAAAATGGAGTACGTTATAAAGAATTAATTAGCCAGTTGAACATTCGGGAATCA
>Prunus_persica
ATGGTAAAAAATTCATTCATCTCAGCTATTTCAGAAAAAGACGAAAACAGAGGATCTGCTGAATTTCAAATAGTTAGTTTCACCAATAGGATACGAAGACTTACTTCACATTTAGAATTACACAAAAAAGACTATTTATCTCAGAGAGGTTTACGTAAAATTCTGGGAAAACGCCAACGACTGCTGTCTTATTTGTCAAAGAAAAATAGAATATGTTATAAAGAATTAATTAATCGGTTGGATATTCGGGAGTCA
>Quercus_nigra
ATGGTACAAAACTCATTCATCTCGCTTATTTCGGAAAAAGAAGAAAACAGGGGATCTGTTGAATTTCAAGTATTTAGTTGGACCAATAAAATAAGAAGACTTACTTCACATTTGGAATTGCACAGAAAAGACTATTCCTCTCAAAGAGGTCTCCGTAAAATTCTGGGAAAACGTCAACGATTGCTGTCTTATTTGTCAAAGAAAAAGAAAGTACTTTATAAATACTTAATAAATCAGTTGGGTATTCGAGAATCA
>Ricinus_communis
ATGGTAAAAAATTCATTCATTTCAGTTATTTCAGAAAAAGACGAAAACAAAGGATCTGTTGAATTTCAAATAGTAAGTTTCACTAATAAGATACGAAGACTTACTTCACATTTGGAATTGCATAGAAAAGACTATTTATCTCAGAGAGGTTTGCGGAAAATTCTAGGAAAACGGCAACGACTGCTGTCTTATTTAGCAAAGAAAAATAGAGTACGTTATAAAGAATTAATTAGCCGGTTGGATATTCGGGAGTCA
>Salix_babylonica
ATGGTAAAAAGTGCATTCATTTCAATTATTTCAGACAAGAAAGAAAACAAGGGATCCGTTGAATTTCAAATAGTAAGTTTTACTAATAAGATACGAAGACTTACTTCACATTTGGAATTGCATAGAAAAGACTATTTATCTCAAAGAGGTTTACGGAAAATTCTAGGAAAACGCCAACGACTACTATCTTATTTGGCAAAGAAAAATGGAGTACGTTATAAAGAATTAATTAGCCAGTTGAACATTCGGGAATCA
>Sloanea_australis
ATGGTAAAAAATTCATTCATCTCGGTTATTTCAGAAAAAGAACAAAACAAGGGATCTGTTGAATTTCAAGTAGTCAGTTTCACCAATAAAGTACAAAAACTTACTTCACATTTGGAATTGCATAGAAAAGATTATTTATCTCAGAGAGGTCTACGRAAAATTCTAGGAAAACGCCAACGGCTGCTGTCTTATTTGTCAAAGAAAAATAGAGTACATTATAAAGAATTAATTAATCGGTTGGATATTCGAGAGGCA
>Spondias_tuberosa
ATGGTCAAAAATTCATTCATCTCAATTATTTTAAAAAAAGAAGAAAACTGCGGGTCTGTTGAATTTCAGGTATTCAGTTTCACCAATAAGATACGAAGACTTACTTCACATTTGGAATTGCACAGAAAAGACTATTTATCTCAGAGAGGTCTACGGAAAATTCTGGAAAAACGCCAAAGGCTACTATCTTATTTGTCAAAGAAAAATAGAGTACGTTATAAAGAATTAATTAGTCAGTTGAATATTCGGGAGTCA
>Staphylea_colchica
ATGATAAAAAATTCATTCATCTCAGTTATTTTGAAAAAAGAAGAAAAGAGGGGGTCCATTGAATCTCAAATATTCAGTTTCACCAATAAGATACGAAGACTTACTTCACATTTGGAATTCCACAGAAAAGACTATTCATCTCAGAGAGGCCTAAAGAAAATTCTGGGAAAACGTCAACGGTTGCTGTCTTATTTGTCAAATAAAAATAGAATACGTTATAAAGAATTAATTAGTCAGTTGGATATTCGGGAGTCA
>Tetraena_mongolica
ATGGTAAAAAATTCATCCATTTCAGCTATTTAACAAAACGAAGAAAACCGAGGATCTGTTGAATTTCAAATATTAAGTTTCACCAAAAAGATACGAAGACTCACTTCACATTTAGAATTATACAAAAAAGACTATTCATCTAAGAGAGGTCTACGAAAAATTTTGGGAAAACGGCAACGACTGCTTTCTTATTTGTCAAAGAAAAATCCAATATCTTATAAAGAGTTAATTAATCAATTGGGTATTCGTGAGTTG
>Vitis_acerifolia
ATGGTAAAAAACTTATTCATCTCAGTTATTTC----AAAGAAGCAAATAGGGGATCTGTTGAATTTCAAGTATTCAGTTTCACCAATAAGATCCGAAGACTTACTTCACATTTGGAATTGCACAGAAAAGACTATTTATCTCAGAGAGGTCTACGGAAAATTCTGGGAAAACGTCAACGGTTGCTGTCTTATTTGGCAAAGAAAAATAGAGTACGTTATAAAGAATTAATTGGTCAGTTGGGTATTCGGGAGACA
>Viviania_marifolia
ATGGTAAAAAATTCATTCATCTCAGTTATTTCAGAAAAAACAGAAAACAAGGGGTCTGTTGAATTTCAAGTATTTAGTTTCACCAATAAGATACGAAGACTTACTTCCCATTTGGAATTCCATAAAAAAGACTATTTATCTCAACGAGGTCTGCGGAAAATTTTGGGAAAACGGCAGCGGCTGTTAACTTATTTGTCAAAGAAAAATAGAATACGTTATAAAGAATTAATTAGCCAATTGGATATTCGGGAGTTA
