# Supplementary material for: ­Complete plastid genome sequences of two species of the Neotropical genus Brunellia (Brunelliaceae)
Source: PeerJ. 2020 Jan 28;8:e8392. doi: 10.7717/peerj.8392 (PMC6993752; doi:10.7717/peerj.8392)
Supplement: Supplemental Information 2 [file peerj-08-8392-s002.zip › Alignments/RPS16.fasta]

>Aquilaria_yunnanensis
ATGGTAAAACTTCGTTTGAAACGATGTGGTAGAAAGCAACGAGCCGTTTATCAAATCGTTGCAGTTGATGTTCAATCCCGAAGAGAAGGAAGAGATCTTCGAAAAGTGGGTTTTTATGATCCGATATCTAATCAAACCTATTTAAATGTTCCCGCTATTTTATATTTCCTTGAAAGGGGCGCTCAGCCTACAGGAACTGTTCATGATATTTTAAAGAAGGCGGGG--TTTTACG
>Arabidopsis_thaliana
ATGGTAAAACTTCGTTTAAAACGATGTGGTAGAAAGCAACGAGCCGTTTATCGAATCCTTGCAATTGATGTTCGATACCGAAGAGAAGGAAGAGATCTTAGTAAGGTGGGTTTTTATGATCCCATAACTAATCAAACTTTTTTAAACCTTTCTGCTATTCTCGATTTTCTTAAAAAAGGAGCTCAACCAACAAGAACAGCTCATGATATTTCAAAGAAGGCTGGGATTTTTACG
>Averrhoa_carambola
ATGTTAAAACTTCGTTTGAAACGATGTGGGAGAAAGCAACGTGCCATTTATCGAATCGTTGCAATTGATGTTCGATTCCGAAGAGAAGGAAGAGATCTTCGGAAAGTGGGTTTTTATGATCCGATAAAGAATCAGACCTATTTAAATGTTCCTGCTGTTTTCTATTTCCTTGAAAAGGGTGCTCAACCTACAGGAACTGTTTATGATATTTCAAAGAAAGCGGGGATTTTTGCA
>Brunellia_antioquensis
ATGGTAAAACTTCGTTTGAAACGATGTGGTAGAAAGCAACGTGCCATTTATCGAATCGTTGCAATTGATGTTCGATCCCGAAGAGAAGGCAGAGATCTTCGGAAAGTTGGTTTTTATGATCCGATAAAGAATCAGACCTATTTAAATGTTTCTGCTATTTTATATTTCCTTGAAAAAGGTGCTCAACCTACAGGAACTGCTCATGATATTTCAAATAAGGCGGGGGTTTTTACA
>Brunellia_trianae
ATGGTAAAACTTCGTTTGAAACGATGTGGTAGAAAGCAACGTGCCATTTATCGAATCGTTGCAATTGATGTTCGATCCCGAAGAGAAGGCAGAGATCTTCGGAAAGTTGGTTTTTATGATCCGATAAAGAATCAGACCTATTTAAATGTTTCTGCTATTTTATATTTCCTTGAAAAAGGTGCTCAACCTACAGGAACTGCTCATGATATTTCAAATAAGGCGGGGGTTTTTACA
>Carica_papaya
ATGGTAAAACTTCGTTTGAAACGATGTGGTAGAAAGCAACGAGCCGTTTATCGAATCGTTGCAATTGATGTTCGATCCCGACGAGAAGGAAGGGATCTTCGGAAAGTGGGTTTTTATGATCCGATAAATAATCAAACCTATTTAAATGTTCCTGCAATTTTAGATTTCCTTAAAAAGGGTGCTCAACCGACAGAAACTGTTTATGATATTTCAAAGAAGGCGGGGGTTTTTATG
>Castanea_mollissima
ATGGTAAAACTTCGTTTAAAACGATGTGGTAAAAAGCAACGTGTGGTTTATCGAATCGTTGCAATTGATGCTCGATGCCAAAGAGAAGGAAGAGCTCTTCGGAAAGTGGGCTTTTATGATCCGCTAAAGAATCAAACATATTTAAATGTTCCTGCTATTCTATATTTCCTTGAAAGGGGCGCTCAACCTACGGGAACTGTTCATGATATTTCGAAGAAGGCGGGAGTTTTTATG
>Catha_edulis
ATGCTCAAACTTCGTTTGAGACGGTGTGGTCGAAAGCAACGAACTATTTATCGAATCGTTGCAATTGATGTTCGATCGCGAAGAGAAGGAAAACCTCTTCGGAAGGTTGGTTTTTATGATCCAATAAATAATCAGACCTATTTCAATTTTCCTGACATTCTATATTTCCTTGAAAAGGGTGCTCAACCTACAGAAACTGTTCAGGACATTTCAAAGAAATCGGGGTTTTT-ACA
>Ceratopetalum_apetalum
ATGGTAAAACTTCGTTTGAAACGATGTGGTAGAAAGCAACGTGCCATTTATCGAATCGTTGCAATTGATGTTCGATCCCGAAGAGAGGGAAGAGATCTTCGGAAAGTTGGTTTTTATGATCCGATAAAGAATCAGACCTATTTAAATGTTTTTGCTATTTTATATTTCCTTGAAAAAGGTGCTCAACCTACAGAAACTGTTCATGATATTTCAAAGAAGGCGGGGGTTTTTACG
>Citrus_sinensis
ATGGTAAAACTTCGTTTGAAACGATGTGGTAGAAAGCAACGAGCCGTTTATCGAATCGTTGCAATTGATGGTCGATCCCGAAGAGAAGGAAGAGATCTTCGGAAAGTGGGTTTTTATGATCCGATAAATAATCAAACCCATTTAAATGTTCCTGCTATTCTATATTTCCTTGCCAAGGGCGCTCAACCTACAGGAACCGTTCATGATATTTCACAGAAAGCGGGGGTTTTTACA
>Cucumis_melo
ATGGTAAAACTTCGTTTAAAACGATGTGGTAGAAAGCAACGAGCCGTTTATCGAATCATTGCAATTGATGTTCGATGCCGAAGAGAAGGAAGAGATCTTCGTAAAGTGGGTTTTTATGATCCGATAAAGAATCAAACCTATTTAAATGTTCCTGCTATTCTATATTTCCTTGAAAAGGGTGCTCAACCTACAGGAACTGTTCATGATATTTTAAAGAAGGCAGGTGTTTTTACG
>Euonymus_japonicus
ATGCTCAAACTTCGTTTGAGACGGTGTGGTCGAAAGCAACGAACTATTTATCGAATCGTTGCAATTGATGTTCGATCGCGAAGAGAAGGAAAACCTCTTCGTAAGGTTGGTTTTTATGATCCAATAAATAATCATACCTATTTAAATTTTCCTGACATTCTATATTTCCTTGAAAAGGGTGCTCAACCTACAGAAACAGTTCAGGACATTTCAAAGAAATCGGGGTTTTTTACA
>Ficus_racemosa
----------------------------------------AAATCATTTATCGAATCGTTGCAATTGATGTTCGATCCCGAAGAGAAGGAAGAGCTCTTCGGAAAGTGGGTTTTTATGATCCGATAAAGAATCAAACTTATTTAAACGTTCCTGTTATTCTATATTTTCTTGAAAAAGGCGCTCAGCCTACAGGAACTGTTTATGATATTTCAAAGAAGGCGGGGGTTTTTATA
>Glycine_max
ATGGTAAAACTTCGTTTGAAACGATGTGGTAAAAAGCAACGAGCCGTTTATCGAATCGTTGCAATCGATGTTCGATCTCGAAGAGAGGGAAGAGATCTTCGGAAAGTGGGTTTTTATGATCCAATAAAGAATCAAACCTATTTAAATATTCCTGTTATTCTATATTTCCTTGAACGAGGCGCTCAACCTACAGGAACTGTTCAGGACATTTCAAAAAGGGCTGGTGTTTTTATG
>Gossypium_arboreum
ATGGTAAAACTTCGTTTGAAACGATGTGGTAGAAAGCAACGAGCCGTTTATCGAATCGTTGCAATTGATGTTCGATCCCGAAGAGAGGGAAGAGATCTTCGAAAAGTGGGTTTTTATGATCCGATAAATAATCAAACCTATTTAAATGTTCCCGCCATTCTCTATTTCCTTGAAAAAGGAGCTCAACCCACAGCAACTGTTCATGATATTTTAAAGAAGGCGGGGGTTTTTACA
>Heritiera_angustata
ATGGTAAAACTTCGTTTAAAACGATGTGGTAGAAAGCAACGAGCCGTTTATCGAATCGTTGCAATTGATGTTCGATCCCGAAGAGAGGGAAGAGATCTTCGAAAAGTGGGTTTTTATGATCCGATAAATAATCAAACCTATTTAAATGTTCCCGCTATTCTCTATTTCCTTGAAAAAGGAGCTCAACCCACAGGAACTGTTCATGATATTTTAAGGAAGGCGGGTGTTTTTACG
>Heuchera_sanguinea
ATGGTAAAACTTCGTTTGAAACGATGTGGTAGAAAGCAACGAGCCGTCTATCGAATCGTTGCAATTGATGTTCGATCCCGAAGAGAAGGAAGAGATCTTCAAAAAGTTGGTTTTTATGATCCGATAAAGAATCAAACTTATTCAAATGTTCCTGCTATTCTATATTTCCTTGCAAAAGGCGCTCAACCTACAGGAACTGTTCATGATATTTTAAAGAGGGCAGAGGTTTTTAAC
>Liquidambar_styraciflua
ATGGTAAAACTTCGTTTGAAACGATGTGGTAGAAAGCAACGAGCCGTCTATCGAATCGTTGCAATTGATGTTCGATCACGAAGAGAAGGAAGAGATCTTCAGAAAGTGGGTTTTTATGATCCGATAAAGAATCAAACTTATTCAAACGTTCCTGCTATTCTATATTTCCTTGAAAAGGGTGCTCAACCTACAGGAACTGTTCATGATATTTCAAAGAAGGCGGAGGTTTTTACG
>Manihot_esculenta
ATGGTAAAACTTCGTTTGAAACGATGTGGTAGAAAGCAACGAACCGTTTATCGAATCGTTGCAATTGATGTTCGATCCCGAAGAGAAGGAAGAGATCTTCGGAAAGTGGGTTTTTATGATCCGATAAAAAATCAAACCTATTTAAACGTTCCTGCTATTCTATATTTCCTTGAAAAAGGCGCTCAACCTACAGGAACTGTTCGTGATATTTTAAGGAAGGCGGGGGTTTTTACG
>Morus_indica
ATGGTAAAACTTCGTTTAAAACGATGTGGTAGAAGGCAACGTGCTATTTATCGAATTGTTGCAATTGATGTTCGATCCCGAAGAGAAGGAAGAGCTCTTCGGAAAGTGGGTTTTTATGATCCGATAAAGAATCAAACCTATTTAAACGTTCCTGTTATTCTATATTTCCTTGAAAAAGGCGCTCAGCCTACAGGAACTGTTCATGATATTTCAAAGAAGGCGGGGGTTTTTATG
>Oenothera_parviflora
ATGGTAAAACTTCGTTTGAAACGATGTGGTAAAAAGCAACGAGCCGTTTATCGAATCGTTGCAATTGATGTGCGATCCCGCAGAGAAGGAAGAGATCTTTGGAAAGTGGGTTTTTATGATCCGATAAATAATAAAACCTATTTAGATATTCCAGGTATTCTATATTTTCTTGAAAAAGGCGCTCAACCCACAGGAACTGTTTATGATATTTTAAAGAAAGCGGGGGTTTTTACA
>Parnassia_brevistyla
ATGCTCAAACTTCGTTTGAGACGCTGTGGTAGAAAACAAAGAACTATTTATCGAATCGTTGCAATGGATGTTCGATCCCGAAGAGATGGCAAACCACTTCGAAAGGTTGGTTTTTATGATCCAATAAAAAATCAGACCTATTTAAATTTTCCTGATATTCTCTATTTCCTTGAAAGGGGTGCTCAACCTACAGAAACTGTTCAAGATATTTCAAAGAAATCGGTT-TTTTTATG
>Pelargonium_quercifolium
ATGTTAAAACTTCGTTTGAAACGCTGTGGACGAAAGCAACGAGCGGTTTATCGAATCGTTGCAATTGATGCTCGATCCCGAAGAGAAGGAAGGGATCTTCGAAAGGTGGGTCTTTATGATCCGATAAACAATCAAACCCATTTAAATGTTCCTGCTATTCTCAATTTTATTGAAAGAGGTGCTCAACCTACAAGAACTGTTCATGATATTTTAAAGAAGGCGGGAGTTTTTACA
>Pentactina_rupicola
ATGGTAAAACTTCGTTTAAAACGATGTGGTAGAAAGCAACGAGCCATTTATCGAATCGTTGCAATTGATGTTCGATCCCGACGAGAGGGAAGAGATCTTCGTAAAGTGGGTTTTTATGATCCGATAAAGAATCAAATCTATTTAAATGTTCCTGCTATTCTATATTTCCTTGAAAAAGGCGCTCAACCTACAGGAACAGTTCATGATATTTTAAAAAAGGCGGGAGTTTTTACG
>Prunus_persica
ATGGTAAAACTTCGTTTAAAACGATGTGGTAGAAAGCAACGAGCCATTTATCGAATCGTTGCAATTGATGTTCGATCCCGACGAGAGGGAAGAGATCTTCGTAAAGTGGGTTTTTATGATCCGATAAAGAATCAAATCTATTTAAATGTTCCTGCTATTCTATATTTCCTTGAAAAAGGTGCTCAACCTACAGGAACTGTTCATGATATTTCAAAAAAGGCGGGGGTTTTTACG
>Quercus_nigra
ATGGTAAAACTTCGTTTAAAACGATGTGGTAAAAAGCAACGGGTGGTTTATCGAATCGTTGCAATTGATGCTCGATGCCGAAGAGAAGGAAGAGCTCTTCGGAAAGTGGGCTTTTATGATCCGCTAAAGAATCAAACCTATTTAAATGTTCCTGCTATTCTATATTTCCTTGAAAGGGGCGCTCAGCCTACGGGAACTGTTCATGATATTTCGAAGAAGGCGGGAGTTTTTATG
>Ricinus_communis
---------------------------------------------------------------------------------------------------------GTGGGTTTTTATGATCCTTTAAAAAATCAAACCTATTTAAATGTTCCTACTATTCTATATTTCCTTGAAAAAGGCGCTCAACCTACGGGAACTGTTCATGATATTTTAAGCAAGGCGGGGGTTTTTACG
>Spondias_tuberosa
ATGGTAAAACTTCGTTTGAAACGATGTGGTAGAAAGCAACGAGCCGTTTATCGAATCGTTGCAATTGATGTTCGATCCCGAAGAGAAGGAAGAGATCTTCGGAAAGTGGGTTTTTATGATCCGATAAATAATCAAACCCATTTAAACGTTCCTGCTATTCTATATTTCCTTCACAAGGGCGCTCAACCTACAGGAACTGTTCATGATATTTCAAAGAAGGCGGGGGTTTTTACG
>Staphylea_colchica
ATGGTAAAACTTCGTTTGAAGCGATGTGGTAGAAAGCAACGAGCCGTTTATCGAATCGTTGCAATTGATGTTCGATCCCGAAGAGAAGGAAGAGATCTTCGGAAAGTGGGTTTTTATGATCCGATAAATAATCAAACCTATTTAAATGTTCCTGCTATTCAATATTTCCTTGAAACAGGCGCTCAATCTACAGGAACTGTTCATGATATTTCAAAGAAGGCGGGAGTTTTTACG
>Vitis_acerifolia
ATGGTAAAACTTCGTTTGAAACGATGTGGTAGAAAGCAACGAGCCGTCTATCGAATCGTTGCAATTGATGCTCGATCCCGAAGAGAAGGAAGAGATCTTCGGAAAGTGGGTTTTTATGATCCGATAAAGAATCAAACTTATTCAAATGTTCCTGCTATTCTATATTTCCTTGAAAAAGGAGCTCAACCTACAGGAACTGTTCATGATATTTCAAAGAAAGCGGAGGTTTTTACG
