# Supplementary material for: ­Complete plastid genome sequences of two species of the Neotropical genus Brunellia (Brunelliaceae)
Source: PeerJ. 2020 Jan 28;8:e8392. doi: 10.7717/peerj.8392 (PMC6993752; doi:10.7717/peerj.8392)
Supplement: Supplemental Information 2 [file peerj-08-8392-s002.zip › Alignments/RPS18.fasta]

>Arabidopsis_thaliana
ATGAATAAATCTAAGCGACTTTTTACTAAATCCAAGCGATCTTTTCGTAGGCGTTTGCCCCCGATCCAATCGGGGGATCGAATTGATTATAGAAACATGAGTTTAATTAGTCGATTTATTAGTGAACAAGGAAAAATATTATCTAGACGGGTGAATAGAGTGACTTTAAAACAACAACGATTAATCACTATTGCTATAAAACAAGCTCGTATTTTATCTTTGTTACCTTTTCTTAATAATCAGAAACAATTTGAAAGTGAGTCGACTCCTAGAACTACTAGTCTTAGAACCAGA
>Arabis_alpina
ATGAATAAATCTAAGCGACCTTTTACTAAATCCAAGCGATCTTTTCGTAGGCGTTTGCCCCCGATACAATCGGGGGATCGAATTGATTATAGAAACATGAGTTTAATTAGTCGATTTATTAGTGAACAAGGAAAAATATTATCTAGACGGGTGAATAGAGTGACTTTAAAACAACAACGATTAATTACTATTGCTATAAAACAAGCTCGTATTTTATCTTTGTTACCTTTTCTTAATAATCAGAAACAATTTGGAAGTGAGTCGACCCCTAGAACTACGAGCCTTAGAACCAGA
>Arachis_hypogaea
ATGGATAAATCTAAGCGACTCTTTCTTAAACCCAAACGATCTTTTCGTAGGCGTTTGCCCCCGATCCAATCGGGGGATCGAATTGATTATAAAAACATGAGTTTAATTAGTCGATTTATTAGTGAACAAGGAAAAATATTATCTAGACGGGTGAATAGATTGACCTTAAAACAACAACGATTAATTACGATTGCTATAAAACAAGCTCGTATTTTATCTTCGTTACCCTTTCTTAATAATGAAAAAAAATTTGAAATTGAGTCAACCGCTAGAACTACTACTACCGGT------
>Averrhoa_carambola
ATGGATAAATCCAAGCGATTCTTTCTTAAATCCAAGCGATCTTTTCGTAGGCGTTTGCCCCCGATCCAATCGGGGGATCGAATTGATTATAGAAATATGAGTTTAATTAGTCGATTTATTAGTGAACAAGGAAAAATATTATCTAGACGGGTAAATAGATTGACCTTAAATCAACAACGATTAATTACTATTGCTATAAAACAAGCTCGTATTTTATCTTCGTTACCCTTTCTTAATAATGAAAAACAATTTGGAAGCGAGTCAACCACCAGAACGACTGGTCTTCGACCCCGA
>Brunellia_antioquensis
ATGGATAAATCCAAGCGACTCTTTCTTAAATCCAAGCGATCTTTTCGTAGGCGTTTGCCCCCGATCCAATCGGGGGATCGAATTGATTATAGAAATATGAGTTTAATTAGTCGATTTATTAGTGAACAAGGAAAAATATTATCTAGACGGGTGAATAGATTGACCTTAAAACAACAACGATTAATTACTATTGCTATAAAACAGGCTCGTATTTTATCTTCGTTACCTTTTCTTAATAATGAAAAACAATTTGGAAGCGAGTCGACCGCCAGAACTACTGGTCTTAGACCCCGA
>Brunellia_trianae
ATGGATAAATCCAAGCGACTCTTTCTTAAATCCAAGCGATCTTTTCGTAGGCGTTTGCCCCCGATCCAATCGGGGGATCGAATTGATTATAGAAATATGAGTTTAATTAGTCGATTTATTAGTGAACAAGGAAAAATATTATCTAGACGGGTGAATAGATTGACCTTAAAACAACAACGATTAATTACTATTGCTATAAAACAGGCTCGTATTTTATCTTCGTTACCTTTTCTTAATAATGAAAAACAATTTGGAAGCGAGTCGACCGCCAGAACTACTGGTCTTAGACCCCGA
>Bulnesia_arborea
ATGGATAAATCCAAACGACTTTTTCTTAAATCCAAACGATCTTTTCGTAGGCGTTTGCCCCCGATACAGTCGGGGGATCGAATTGATTATAGAAATCTGAGTTTACTCAATCGATTTCTCAGTGAACAAGGAAAAATCTTATCTAGACGGGTAAATAGATTGACTTTAAAACAACAACGATTAGTTACTATTGCTATAAAACAGGCTCGTATTTTATCTTTGTTACCTTTTATGAATAATGAAACACATTTTGAAAGGAAATCGACTGCTAGAACTCCTGGGTTTAGAACCAAA
>Carica_papaya
ATGGATAAATCCAAGCGACTCTTTACTAAATCCAAGCGATCTTTTCGTAGGCGTTTGCCCCCGATTCAATCGGGGGATCGAATTGATTATAGAAACATGAGTTTAATTAGTCGATTTATTAGTGAACAAGGAAAAATATTATCTAGGCGGGTGAATAGATTGACCTTAAAACAACAACGATTAATTACTATTGCTATAAAACAAGCTCGTATTTTATCTTCGTTACCTTTTCTTAATAATGAGAAACAATTTGAAAGTGAGTCGACCACTAAAACTACTGGTCTTAGAACCAGA
>Castanea_mollissima
ATGGATAAATCCAAGCGACTCTATTTTAAATCCAAGCGATCTTTTCGTAGGCGTTTGCCCCCGATTGGGTCGGGGGATCGAATTGATTATAGAAACATGAGTTTAATTAGTCGATTTATTAGTGAACAAGGAAAGATATTATCTAGACGGGTGAATAGATTAAACTTAAAACAACAACGATTAATTACTATTGCTATCAAGCAAGCTCGTATTTTATCTTTGTTACCCTTTCTTAATAATGAGAAACAATTTGGAGGTGAGTCGGCTGCTAGAACTGCGGGTCTTAGAATCAAA
>Catha_edulis
ATGCATAAATTCAAGCGACTTTTTCATAAATCCAAGCGTTCTTTGCGTAGGCGTTTGCCCCCGATCAAACCGGGGGATCGAATTGCTTATAGAAACATGAGTTTAATTAGTCGATTTATTAGTGAACAAGGAAAAATATTATCTAGACGGGTAAATCGATTGACCTTAAAACAACAACGATTAATTACTATTGCTATCAAACAAGCTCGTATTTTATCTTTGTTACCTTTTATTAAAAATGAAAAACAATTTGAAGGCGAGTCGACTGCTAGAACTGCTGGTCTTAGAACCCGA
>Ceratopetalum_apetalum
ATGGATAAATCCAAGCGACTCTTTCTTAAATCCAAGCGATCTTTTCGTAGGCGTTTGCCCCCGATCCAATCGGGGGATCGAATTGATTATAGAAATATGAGTTTAATTAGTCGATTTATTAGTGAACAAGGAAAAATATTATCTAGACGGGTGAATAGATTGACCTTAAAACAACAACGATTAATTACTATTGCTATAAAACAAGCTCGTATTTTATCTTCGTTACCTTTTCTTAATAATGAAAAACAATTTGGAAGCGAGTCGACCGCCAGAACTACTGGTCTTAGACCCCGA
>Citrus_sinensis
ATGGATAAAACCAAGCGACTCTTTCTTAAATCCAAGCGATCTTTTCGTAGGCGTTTGCCCCCGATCCAATCGGGGGATCGAATTGATTATAGAAACATGACTTTAATTAGTCGATTTCTTAGTGAACAAGGAAAAATATTATCTAGACGGGTGAATAGATTGACCTTAAAAGAACAACGATTAATTACTATTGCTATAAAACAAGCTCGTATTTTATCTTCGTTACCTTTTCTTAATAATGAGAAACAATTTGAAAGTGGGTTGACCGCTAGACCTCCCGGTCTTAGAACCAGA
>Cucumis_melo
ATGGATAAATCCAAGCGACTCTTTCTTAAATCCAAACGATCTTTTCGTAGGCGTTTGCCCCCGATTCCATCGGGGGATCGAATTGATTATAGAAACATGAGTTTAATTAGTCGATTTATTAGTGAACAAGGAAAAATATTATCTAGACGGGTAAATAGATTGACCTTAAAACAGCAACGCTTAATTACTATTGCTATAAAACAAGCTCGTATTTTATCTTTGTTACCTTTTCTTAATAATGAGAAACAATTTGGAAGCGAGTCGACCGCTAGAACTATTGGTCTTAGAACCAGG
>Eucalyptus_grandis
ATGGAAAAATCCAAGCGACTCTTTCTTAAATCCAAGCGATCTTTTCGTAGGCGTTTGCCCCCGATCCAATCGGGGGATCGAATTGATTATAGAAACATGAGTTTAATTAGTCGATTTATTAGTGAACAAGGAAAAATATTATCTAGACGGGTAAATAGATTAACCTTAAAACAACAACGATTAATTACTATTGCTATAAAACAAGCTCGTATTTTATCTTTGTTACCTTTTCTTAATAATGAGAAACAATTTGGAAGCGAGTCGACCGCCGGAGCTACTGGTCTTAGAACCATA
>Euonymus_japonicus
ATGCATAAATTCAAGCGACTTTTTCATAAATCCAAGCGTTCTTTGCGTAGGCGTTTGCCCCCGATCAAATCGGGGGATCGAATTGCTTATAGAAACATGAGTTTAATTAGTCGATTTATTAGTGAACAAGGAAAAATATTATCTAAACGGGTAAATCGATTGACCTTAAAACAACAACGATTTATTACTATTGCTATCAAACAAGCTCGTATTTTATCTTTGTTACCTTTTCTTAATAATGAAAAACAATTTGAGGGCGAGTCGACTGCTAGAACTGCTGGTCTTAGAACCCGA
>Ficus_racemosa
ATGGATAAATCCAAGCGACTCTTTCTTAAATCTAAGCGATCTTTTCGTAGGCGTTTGCCCCCGATACAATCGGGGGATCGAATTGATTATAGAAACATGAGTTTAATTAGTCGATTTATTAGTGAACAAGGAAAGATATTATCTAGACGGGTGAATAGATTGACCTTAAAACAACAACGATTAATTACTATTGCTATAAAACAAGCTCGTATTTTATCTTTGTTACCCTTTCTTAATAATGAGAAAGAGTTGGGAAGCGAGTCGACTCCTAGAACTACTGGTCTTAGAATTAAA
>Glycine_max
ATGGAAAAATCTAAGCGACTCTTTATGAAATCCAAGCGATCTTTTCGTAGGCGTTTGCCCCCGATCCAATCGGGGGACCGAATTGATTATAAAAACATGGGTTTAATTAGTCGATTTATTAGTGAACAAGGAAAAATATTATCCAGACGCGTAAATAGATTGACCTTAAAACAACAACGATTAATAACAATTGCTATAAAACAAGCTCGTATTTTATCTTCGTTACCTTTTCTTAATAATGAAAAACAATTTGAAAGCGAGTCAACCGCTAGAACTACTACTTTAAGAAAAAAA
>Gossypium_arboreum
ATGGATAAATCCAAGCGACTCTTTCTTAAATCCAAGCGATCTTTTCGTAGGCGTTTGCCCCCGATCCAATCGGGGGATCGAATTGATTATAGAAACATGAGTTTAATTAGTCGATTTATTAGTGAACAAGGAAAAATATTATCTAGGCGAGTAAATAGATTGACCTTAAAACAACAACGATTAATTACTATTGCTATAAAACAAGCTCGTATTTTATCTTCGTTACCCTTTCTTAATAATGAGAAACAGTTTGAAAGCGAGTCGACCACTAGAACTACTGCTCTTAGAACCAGA
>Heritiera_angustata
ATGGATAAATCCAAGCGACTCTTTCTTAAATCCAAGCGATCTTTTCGTAGGCGTTTGCCCCCGATCCAATCGGGGGATCGAATTGATTATAGAAACATGAGTTTAATTAGTCGATTTATTAGTGAACAAGGAAAAATATTATCTAGGCGAGTAAATAGATTGACCTTAAAACAACAACGATTAATTACTATTGCTATAAAACAAGCTCGCATTTTATCTTCGTTACCCTTTCTTAATAATGAGAAACAATTTGGAAGCGAGTCGACCGCTAGAACTACTGCTCTTAGAACCAGA
>Heuchera_sanguinea
ATGGATAAATCCAAGCGACCTTTTCTTAAATCCAAGCGATCTTTTCGTAGGCGTTTGCCCCCGATCCAATCGGGGGATCGAATTGATTATAGAAATATGAGTTTAATTAGTCGGTTTATTAGTGAACAAGGAAAAATATTATCTAGACGAGTGAATAGATTGACCTTGAAACAACAACGATTAATTACTATTGCTATAAAACAAGCTCGTATTTTATCTTTGTTACCTTTTCTTAATAACGAGAAACAGTTTGAAACCGAGTCGACCGCTAGAACTACTGGTTTTCGAACCAGA
>Jatropha_curcas
ATGGATAAATCCAAACGACTTTTTCTTAAGTCCAAGCGATCTTTTCGTAGGCGTTTGCCCCCGATCCAATCGGGGGATCGAATTGATTATAGAAACATGAGTTTAATTAGTCGATTTATTAGTGAACAAGGAAAAATATTATCTAGACGGGTGAATAGATTGAGTTTAAAACAACAACGATTAATTACTATTGCTATAAAGCAAGCTCGTATTTTATCTTCGTTACCTTTTCTTAATAATGAAAAACAGTTTGAAAGCGAGTTGGTCACTATAACTACTGATCTTAGAACCAGA
>Larrea_tridentata
ATGGATAAATCCAAACGACTCTTTCTTAAATCAAAACGATCTTTTCGTAGGCGTTTGCCCCCGATACAACCGGGGGAGCGAATTGATTATAGAAATATGAGTTTAATTAATCGATTTCTCAGTGAACAAGGAAAAATCTTATCTAGACGGGTAAATAGATTGAGTTTAAAACAACAGCGATTAGTTACTATTGCTATAAAACAGGCTCGTATTTTATCTTTGTTACCTTTTATGAATAATGAAAAACATTTTGGAAGGAAATCGACTGCTAGAACTCCTGGGTTTAGAACCAAA
>Liquidambar_styraciflua
ATGGATAAATCCAAGCGACCTTTTCTTAAATCCAAGCGATCTTTTCGTAGGCGTTTGCCCCCGATCCAACCGGGGGATCGAATTGATTATAGAAATATGAGTTTAATTAGTCGATTTATTAGTGAACAAGGAAAAATCTTATCTAGACGAGTGAATAGATTGACCTTGAAACAACAACGATTAATTACTATTGCTATAAAACAAGCTCGTATTTTATCTTCGTTACCTTTTCTTAATAACGAGAAACAATTTGAAACCGAATCGACCTCTAGAACTACTGGTCTTAGAACCAGA
>Manihot_esculenta
ATGGATAAATCCAAACGACTTTTTCTTAAGTCCAAGCGATCTTTTCGTAGGCGTTTGCCCCCGATCCAATCGGGGGATCGAATTGATTATAGAAACATGAGTTTAATTAGTCGATTTATTAGTGAACAAGGAAAAATATTATCTAGACGGGTGAATAGATTGAGTTTAAAACAACAACGATTAATTACTATTGCTATAAAACAAGCTCGTATTTTATCTTCGTTACCTTTTCTTAATAATGAAAAACAATTTGAAAGCGAGTTGGTCGCTATAACTACTGA?????????????
>Morus_indica
ATGGATAAATCCAAGCGACTCTTTCTTAAATCTAAGCGATCTTTTCGTAGGCGTTTGCCCCCGATACAATCGGGGGATCGAATTGATTATAGAAACATGAGTTTAATTAGTCGATTTATTAGTGAACAAGGAAAGATATTATCTAGACGGGTGAATAGATTGACCTTAAAACAACAACGATTAATTACTATTGCTATAAAACAAGCTCGTATTTTATGTTTGTTACCCTTTCTTAATAATGAGAAACAGTTTGAAAGCGAGTCGACTCCTAGAACTACTGGTCTTAGAATTAAA
>Oenothera_parviflora
ATGGATAAATCCAAGCGACTCTTTCTTAAATCTAAGCGATCTTTTCGTAGGCGTTTGCCCCCGATCCAATCGGGGGATCGAATTGATTATAGAAACATCAGTTTAATTAGTCGATTTATTAGTCAACAAGGAAAAATTTTATCGAGACGGGTAAATAGATTGACTTTAAAACAACAAAGATTAATTACTATTGCTATAAAACAAGCTCGTATTTTATCTTTATTACCTTTTCGTCCGAAGGCGCAACGGTTTAAAAGGCAGTCGACCGCCCGAACTGTTGGTCTTAGAACCAGA
>Oxalis_latifolia
ATGGATAAATCCAAGCGATTCTTTCTTAAATCCAAGCGATCTTTTCGTAGGCGTTTGCCCCCGATCCAATCGGGGGATCGAATTGATTATAGAAATATGAGTTTAATTAGTCGATTTATTAGTGAACAAGGAAAAATATTATCTAGACGGGTGAATAGATTAACCTTAAACCAACAACGATTAATTACTGTTGCTATAAAACAAGCTCGTATTTTATCTTCGTTACCCTTTCTTAATAATGAAAAACAATTTGAAAACGAGTCAACCACCAAAACTATGGGTCTTAGACCCCGA
>Parnassia_brevistyla
ATGCATAAATTCAAGCGACTCCTTCATAAATCCAAGCGATCCTTTCGTAGGCGTTTGCCCCCGATCAAATCGGGGGATCGAATTGATTATCGAAACATGAGTTTAATTAGTCGATTTATTAGTGAACAAGGAAAAATATTATCTAGACGGGTGAATCGATTGACCTTAAAACAACAACGGTTAATTACTATTGCTATCAAGCAAGCTCGTATTTTATCTTTGTTACCTTTTCTTAATAATGAAAAACAATTTGGAGGTGAGTCGACTGCTAGAACTGCCGGGCTTAGAACCCGC
>Pelargonium_quercifolium
CTTTCTAAAAAAAAGCGACCTCTTTCGAAAAAAAAGCGATCTGTTCGGCGGCGTTCGTCCCCGATCCAACCAGGGGAA---ATTGATTATAGAAACATTAGTTTAATTGGTCGATTTATTAGTCAACAAGGAAAGATCTTATCTAGACGGGTGAATAGATTGACCTTAAAACAACAACGACGTCTTACTCTTGCTATAAAACAAGCTCGTATTTTATCTTCGTTACCTTTTCATGCTAGTGATAAACTATTCGGAAGGGAGTCGGCCGCCAGAACAAAGGGCTTTAGAAAAAGA
>Pentactina_rupicola
ATGGATAAATCCAAGCGAATCTTTCTTAAATCCAAGCGATCTTTTCGTAGGCGTTTGCCTCCGATCCAATCGGGGGATCGAATTGATTATAGAAATATGAGTTTAATTAGTCGATTTATTAGCGAACAAGGAAAAATATTATCTAGACGGGTGAATAGATTGACCTTAAAACAACAACGATTAATTACTATTGCTATAAAACAAGCTCGTATTTTATCTCTGTTACCTTTTCTTAATAATGAGAAACAATTTGAAACCGAGTCAACCGCTAGAACTGCTGGTCTTAGAACCAGA
>Populus_alba
ATGGATAAATCCAAGCGACTTTTTCTTAAGCCCAAGCGATCTCTTCGTAGGCGTCTGCCCCCGATTGGATCGGGGGATCGAATTGATTATAGAAACATGAGTTTAATTAGTCGATTTATTAGTGAACAAGGAAAAATATTATCTAGACGGGTGAATAGATTGACTTTAAAACAACAACGATTAATTACCATTGCTATAAAACAAGCTCGTATTTTATCTTCATTACCCTTTCTTAATAATGAAAGACAATTTGAAAACGAGTTGGTCGCTCGAACTACGGGTCTTAGAACCAGA
>Prunus_persica
ATGGATAAATCCAAGCGAATCCTTCTTAAATCCAAGCGATCTTTTCGTAGGCGTTTGCCTCCGATCCAATCGGGGGATCGAATTGATTATAGAAACATGAGTTTAATTAGTCGATTTATTAGCGAACAAGGAAAAATATTATCTAGACGGGTAAATAGGTTGACCTTAAAACAACAACGATTAATTACTATTGCTATAAAACAAGCTCGTATTTTATCTCTGTTACCTTTTCTTAATAATGAGAAACAATTTGGAAGCGAGTCAACTCGTAAAAAAAAAAAAATTGGAGAAGAA
>Quercus_nigra
ATGGATAAATCCAAGCGACTCTATTTTAAATCCAAGCGATCTTTTCGTAGGCGTTTGCCCCCGATTGGGTCGGGGGATCGAATTGATTATAGAAACATGAGTTTAATTAGTCGATTTATTAGTGAACAAGGAAAGATATTATCTAGACGGGTGAATAGATTAAACTTAAAACAACAACGATTAATTACTATTGCTATCAAGCAAGCTCGTATTTTATCTTTGTTACCCTTTCTTAGTAATGAGAAACAATTTGAAGGTGAGTCGGCTGCTAGAACTGCGGGTCTTAGAATCAAA
>Ricinus_communis
ATGGATAAATCCAAACGGCCTTTTCTTAAGTCCAAGCGATCTTTTCGTAGGCGTTTGCCCCCGATCCAATCGGGGGATCGAATTGATTATAGAAACATGAGTTTAATTAGTCGATTTATTAGTGAACAAGGAAAAATATTATCTAGACGGGTGAATAGATTGAGTTTAAAACAACAACGATTAATTACTATTGCTATAAAACAAGCTCGTATTTTATCTTCGTTACCTTTTCTTAATAATGAAAAACAATTTGAAAAGCGAGCTGGTCACTATAACTAC???????????????
>Salix_babylonica
ATGGATAAATCCAAGCGACTTTTTCTTAAGCCCAAGCGATCTCTTCGTAGGCGTCTGCCCCCGATTGGATCGGGGGATCGAATTGATTATAGAAACATGAGTTTAATTAGTCGATTTATTAGTGAACAAGGAAAAATATTATCTAGACGGGTGAATAGATTGACTTTAAAACAACAACGATTAATTACTATTGCTATAAAACAAGCTCGTATTTTATCTTCATTACCCTTTCTTAATAATGAAAGACAATTTGAAAACGAGTTGGTCGCTAGAACTACGGGTCTTAGAACCAGA
>Sloanea_australis
ATGGATAAATCCAAGCGACTCTTTCTTAAATCCAAGCGATCTTTTCGTAGGCGTTTGCCCCCGATTGGATCGGGGGATCGAATTGATTATAGAAATATGAGTTTAATTAGTCGATTTATTAGTGAACAAGGAAAACTATTATCTAGACGAGTGAATAGATTGACCTTAAAACAACAACGATTAATTACTATTGCTATAAAACAAGCTCGTATTTTATCTTCGTTACCTTTTCTTAATAATGAAAAACAATTTGGAAGTGAGTCAACCGCCAGAACTACTGGTCTTAGACCCCGA
>Spondias_tuberosa
ATGGATAAATCCAAGCGACTCTTTCTTAAATCCAAGCGATCTTTTCGTAGGCGTTTGCCCCCGATCCAATCGGGGGATCGAATTGATTATAGAAACATGAGCTTAATTAGTCGATTTATTAGTGAACAAGGAAAAATATTATCTAGACGAGTGAATAGATTGAGCTTAAAAGAACAACGATTAATTACTATTGCTATAAAACAAGCTCGTATTTTATCTTCGTTACCTTTTCTTAATAATGAGAAACTGTTTGGAAGTGAGTCGACCGCTAGAACTACTGGTCTTAGAACCAGA
>Staphylea_colchica
ATGGATAAATCCAAGCGACTCTTTCTTAAATCCAAACGATCTTTTCGTAGGCGTTTGCCCCCGATCCAACCGGGGGATCGAATTGATTATAGAAACATGAGTTTAATTAGTCGATTTATTAGTGAACAAGGAAAAATATTATCTAGACGGGTGAATAGATTGACTTTAAAACAACAACGATTAATTACTATTGCTATAAAACAAGCTCGTATTTTATCTTCGTTACCTTTTCTTAATAATGAGAAACAATTTGAAAGCGAGTCGACTACTAGAACTACTGGTCTTAGAACCAGA
>Tetraena_mongolica
ATGGATAAATCCAAGCGACTCTTTCTGAAATCCAAACGATCTTTTCGTAGGCGGTTGCCCCCGATCCAGCCGGGGGATCGAATTGATTATAGAAATATTAGTTTAATTAATCGATTTATTAGTGAACAAGGAAAAATATTATCTAGACGGGTAAACAGATTGACTTTAAAACAACAACGATTAATTACTATTGCTATAAAACAAGCTCGTATTTTATCTTTGTTACCTTTTATTAATAATGAAAAAGAATATAGAAGGGAATCAACTACTAGAACTACAGGTTTTCGAAACAAA
>Vitis_acerifolia
ATGGATAAATCCAAGCGACCTTTTCTTAAATCCAAGCGATCTTTTCGTAGGCGTTTGCCCCCGATCCAATCGGGGGATCGAATTGATTATAGAAACATGAGTTTAATTAGTCGATTTATTAGTGAACAAGGAAAAATATTATCTAGACGAGTGAATAGATTGACTTTGAAACAACAACGATTAATTACTATTGCTATAAAACAAGCTCGTATTTTATCTTCGTTACCTTTTCTTAATAATGAGAAACAATTTGGAACCGAGTCGACCGCTAGAACTACTGGTCTTAGAACCAGA
>Viviania_marifolia
ATT---AAATCCAAGCGACCCTTTATTAAATACAAGCGATCCATTCGTAGGCGTTTGCCCCCGATCCAATCGGGGGATCGAATTGATTATAGAAACATGAGTTTAATTAGTCAATTTATTAGTGAACAAGGAAAAATATTATCTAGACGGGTGAATAGATTGACCTTAAAACAACAACGATTAATTACTATTGCTATAAAACAAGCTCGTATTTTATCTTCGTTACCTTTTCGTAATAATGCGAAACAATTTGGGCGTGAGGCGTATGCCCGAACTACGGGTCTTAAGACTAGA
