# Supplementary material for: ­Complete plastid genome sequences of two species of the Neotropical genus Brunellia (Brunelliaceae)
Source: PeerJ. 2020 Jan 28;8:e8392. doi: 10.7717/peerj.8392 (PMC6993752; doi:10.7717/peerj.8392)
Supplement: Supplemental Information 2 [file peerj-08-8392-s002.zip › Alignments/RPS19.fasta]

>Aquilaria_yunnanensis
GTGGCACGTTTAAAAAAAAATCCCTTTGTAGCAAATCATTTATTAAAAAAAATCGAAAGGCTTAATAAAAAAGCAGAAAAAGAAATAATAATAACTTGGTCTCGGGCATCTACCATTATACCCACAATGATCGGCCATACTATCGCTATCCATAATGGGAAAGAACATCTGCCTATTTATATAACGGATTATATGGTAGGACATAAATTGGGAGAATTTTCACCTACTATAAATTTCCGCGGGCATCCGAAAAACGATACCAGATCTCGCCGT
>Arabidopsis_thaliana
GTGACACGTTCAAAAAAAAACCCTTTTGTAGCAAAGCATTTATTAAGAAAAATAGAGAAGCTTAATACAAAGGCGGAAAAAGAAATCATAATAACTTGGTCCCGGGCATCCACCATTATACCCACAATGATTGGCCATACGATCGCTATTCATAATGGAAGGGAACACTTACCCGTTTATATAATAGATCTTATGGTAGGACATAAATTAGGAGAATTTTCACCTACTATAAATTTTCGAGGACATGCCAAAAATGATAATAGATCTCGTCGT
>Arabis_alpina
GTGACACGTTCAAAAAAAAATCCTTTTGTAGCAAAGCATTTATTAAGAAAAATAGAGAAGCTTAATACAAAGGCGGAAAAAGAAATCATAATAACTTGGTCCCGGGCATCCACCATTATACCCACAATGATTGGCCATACTATAGCTATCCATAATGGAAGGGAACACCTACCAGTTTATATAATTGATCTTATGGTAGGACATAAATTGGGAGAATTTTCACCTACTATAAATTTTCGAGGGCACGCAAAAAATGATAATAGATCTCGTCGT
>Arachis_hypogaea
ATGACACGTTCAAAAAAAAATCCTTTTGTAGCCAATCATCTATTAAGAAAAATAAAAAAGCTTAACACAAAAGCGGAAAAAGAAATAATAATAACTTGGTCCAGAACATCTACCATTATCCCCACAATGATTGGCCATACCATTGCTATCCATAATGGAAAAGAACATTTACCTATTTATATAACAGATCGTATGGTAGGCCATAAATTGGGCGAATTTTCACCTACTCTAAACTTCCGAGGACATGCGAAAAATGATAATAGGTCTCGTCGT
>Averrhoa_carambola
GTGACACGTTCAAAAAAAAATCCTTTTGTAGCGAATCATTTATTAAGAAAAATAAAAAAACTTAACACAAACGCAAAAAAAGAAATAATAATAACTTGGTCCAGGACATCCACTATTATACCTACAATGATTGGACACACTATTGCTATCCATAATGGAAAAGAACATTTGCCTATTTATATAACAGATCGTATGGTAGGCCATAAATTAGGAGAATTTGGGCCTACTCTAAATTTCCGCGGACATGCAAAAAATGATAATAAATCTCGACGT
>Brunellia_antioquensis
ATGACACGTTCAAAAAAAAATCCTTTTGTAGCGAATCATTTATTAAAAAAAATAAATAAACTTAACACAAAGGCAAAAAAAGAAATAATAGTAACTTGGTCCCGAACATCTACCATTATACCCACAATGATCGGCCATACTATTGCTATCCATAATGGAAAGGAGCATTTGCCTCTTTATATAACAGACCGTATGGTAGGCCATAAATTGGGAGAATTTACACCTACTCTAAATTTCCGTGGACATGCAAAAAATGATAATAGATCCCATCGT
>Brunellia_trianae
ATGACACGTTCAAAAAAAAATCCTTTTGTAGCGAATCATTTATTAAAAAAAATAAATAAACTTAACACAAAGGCAAAAAAAGAAATAATAGTAACTTGGTCCCGAACATCTACCATTATACCCACAATGATCGGCCATACTATTGCTATCCATAATGGAAAGGAGCATTTGCCTCTTTATATAACAGACCGTATGGTAGGCCATAAATTGGGAGAATTTACACCTACTCTAAATTTCCGTGGACATGCAAAAAATGATAATAGATCCCATCGT
>Bulnesia_arborea
ATGACACGTTTAAAAAAAAATCCTTTTGTAGCACATCCTTTATTAAAAAAAATAAAGAGACTTAACACAAAATCGGAAAAAGAAATAATAGTAACTTGGTCCCGGGCATCCACCATTATACCCATAATGATTGGACATACTATTGCTATACATAATGGAAAGGAACACATACCTATTTATATTGAGGATCGTATGGTAGGCCATAAATTGGGAGAATTTGTCTCGACTCTCAATTTTAGAGGACATGCGAAAAATGACAGTAGATCTCGTCGT
>Carica_papaya
GTGACACGTTCAAAAAAAAATCCTTTTGTAGCAAATCATTTATTAAGAAAAATAGAGAAGCTTAATACAAAGGCGGAAAAAGAAATAATAATAACTTGGTCCCGGGCATCGACCATTATACCCACAATGATCGGACATACTATCGCTATCCATAATGGAAGGGAACACTTGCCTGTTTATATAACAGATCGTATGGTAGGACACAAATTGGGAGAATTTGCACCTACTATAAATTTCCGCGGACATGCAAAAAATGATAATAAATCTCGTCGT
>Castanea_mollissima
ATGACACGCTCAAAAAAAAATCCTTTTGTAGCGAATCATTTATTAAGAAAAATAAATAAGCTTAACACAAAAGCGGAAAAAGAAATAATAATAACTTGGTCCCGAACATCTACCATTATACCCATAATGATTGGCCACACTATTGCTATACATAATGGAAAAGAACATTTTCCTATTTATATAACAGATCGTATGGTGGGCCATAAATTGGGGGAATTCGTACCTACTATAAATTTCCGAGGACACGCAAAAAATGATAATAGATCTCGTCGT
>Catha_edulis
GTGGCACGTTCAAAAAAAAATCCTTTTGTAGCGAATCATTTATTAGGAAAAATAAATAAGCTTAACACAAAGACGGAAAAAGAAATAATAGTAACTTGGTCCCGGGCATCCACCATTATACCCACAATGATCGGACATACCATTGCTATCCACAATGGAAAGGAACATTTGCCTCTTTATATAACAGATCGGATGGTAGGACATAAATTGGGAGAATTTGCACCTACTCTAAATTTTTTGGGACATGCAAAAAATGATAATAGATCTCGTCGT
>Ceratopetalum_apetalum
ATGACACGTTCAAAAAAAAATCCTTTTGTAGCGAATCATTTATTAAGAAAAATAAATAAGCTTAACACAAAGGCAAAAAAAGAAATAATAGTAACTTGGTCACGGACATCTACCATTATACCCACAATGATCGGCCATACTATTGCTATCCATAATGGAAAGGAGCATTTGCCTCTTTATATAACGGATCGTATGGTAGGCCATAAATTGGGAGAATTTGCACCTACTCTAAATTTCCGTGGACATGCAAAAAATGATAATAGATCCCGTCGT
>Citrus_sinensis
GTGACACGTTCAAAAAAAAATCCTTTTGTAGCGAATCATTTATTAAGAAAAATCGATAAGCTTAATACAAAAGCGGAAAAAGAAATAATAATAACTTGGTCCCGGGCATCTACCATTATACCCACAATGGTCGGCCATACTATTGCTATCCATAATGGAAGGGAGCATTTGCCTATTTATATAACAGATCGTATGGTAGGACATAAATTGGGAGAATTTGCGCCCACTATCAATTTCCGTGGACATGCAAAAAATGATAATAGATCCCGTCGT
>Cucumis_melo
GTGGCGCGCTCAAAAAAAAATCCTTTTGTGGGAAACCATTTATTAAAAAAAATAAATACGCTTAACACAAAGGGAGAAAAAGAAATAATAGTAACTTGGTCCCGAGCATCTACCATTATACCCACAATGATTGGGCATACTATTGCTATTCATAATGGAAAGGACCATTTGCCTGTTTATATAACGGATCGTATGGTAGGTCATAAATTGGGAGAATTCGCACCCACTCGCAATTTCCGGGGGCATGTGAAAAATGATAATAGACCTCGTCGT
>Eucalyptus_grandis
GTGACACGTTCAAAAAAAAATCCTTTTGTAGCGAATCATTTATTAAGAAAAATTGAGAAGCTTAACACAAAGGCGGAAAAAGAAATAATAATAACTTGGTCTCGGGCATCTACCATTATACCTACAATGATCGGTCATACTATTGCTATCCATAATGGAAGGGAACATTTACCTATTTATATAACAGATCGTATGGTAGGCCATAAATTGGGAGAATTTTCACCTACTATAAATTTCCGTGGACATGCGAAAAATGATAATAGATCTCGTCGT
>Euonymus_japonicus
GTGGCACGTTCAAAAAAAAATCCTTTTGTAGCGAATCATTTATTGGGAAAAATAAATAAGCTTAACACAAAGGCGGAAAAAGAAATAATAGTAACTTGGTCCCGGGCATCCACCATTATACCCACAATGATCGGACATACCATTGCTATCCACAATGGAAAGGAACATTTGCCTCTTTATATAACAGATCGGATGGTAGGACATAAATTGGGAGAATTTGCACCTACTCTAAATTTCCGGGGACATGCAAAAAATGATAATAGATCTCGTCGT
>Ficus_racemosa
GTGGCACGTTCAAAAAAAAATCCTTTTGTAGCCAATCATTTATTAAGAAAGATTAATATGCTTAACACAAAAGCGGAAAAAGAAATAATAGTAACTTGGTCCCGAGCGTCTACCATTATACCTACAATGATCGGGCATACTATCGCTGTTCATAATGGAAAGGAACATTTGCCTATTTATATAACAGATCGTATGGTAGGCCATAAGTTGGGGGAATTTGCACCCACTCTAAATTTCAGGGGACATGCAAAAAATGATAATAGATCTCGTCGT
>Glycine_max
GTGACACGTTCAAAAAAAAATCCTTTTGTAGCGAATCATTTATTAAGAAAAATAAATAAACTTAACACAAAAGCGGAAAAAGATATAATAATAACTTGGTCCAGAGCATCTACCATTATACCTACAATGATTGGCCATACCATTGCTATCCACAACGGAAAAGAGCATTTACCTATTTATATAACAGATCGTATGGTAGGCCATAAATTAGGAGAATTTTCACCTACTCTAAATTTCCGAGGACATGCGAAAAATGATAATAGATCTCGTCGT
>Gossypium_arboreum
ATGGCGCGTTCAAAAAAAAATCCTTTTGTAGCAAATCATTTATTAAAAAAAATCGAAAGGCTTAATACAAAAGCGGAAAAAGAAATAATAATAACTTGGTCCAGAGCATCTACCATTATACCCACAATGATCGGCCATACTATCGCTATCCATAATGGAAAAGAACATTTGCCCATTTATATAACGGATCGTATGGTAGGACATAAATTGGGAGAATTCGCACCTACTATAAATTTTCGCGGACACGCAAAAAATGATAATAAATCTCGTCGT
>Heritiera_angustata
ATGACACGTTCAAAAAAAAATCCTTTTGTATCAAATCATTTATTAAAAAAAATCGAAAGGCTTAATACAAAAGCGGAAAAAGAAATAATAATAACTTGGTCCAGAGCATCTACCATTATACCCACAATGATCGGCCATACTATCGCTATCCATAATGGAAAAGAGCATTTGCCTATTTCTATAACGGATCGTATGGTAGGACATAAATTGGGAGAATTCGCACCTACTATAAATTTCCGCGGACACGTAAAAAATGATAATAAATCTCGTCGT
>Heuchera_sanguinea
GTGGCACGTTCAAAAAAAAATCCTTTTGTAGCGAATAATTTATTAAAAAAAATTACTAAGCTTAACACAAAGTCGGAAAAAGAAATAATAGTAACTTGGTCCCGAGCATCCACCATTATACCCACAATGATAGGACATACTATTGCTATCCATAATGGAAAAGAGCATTTGCCTATTTATATAACAGATCGTATGGTAGGCCACAAATTGGGAGAATTTGCACCTACTCTAAATTTCCGGGGACATGCGAAAAATGATAATAGATCTCGTCGT
>Jatropha_curcas
GTGACACGTTCAAAAAAAAACCCTTTTGTAGCAAATCATTTATTAAAAAAAATAAATAAGCTTAACACAAAAGCAGAAAAAGAAATAATAGCAACGTGGTCCCGGGCATCTACCATTATACCCACAATGATCGGCCATACTATTGCTATCCATAATGGAAAGGGGCATTTACCTATTTATATAACGGATCGCATGGTGGGCCATAAATTGGGAGAATTTTCACCTACTTTAAATTTCCGGGAACATGCAAAAAATGATAATAAATCTCGTCGT
>Larrea_tridentata
ATGACACGTTTAAAAAAAAATCCTTTTGTAGCAAATCATTTATTAAAAAAAATCAAGAAACTTAATGCAAAATCGGAAAAAGAAATAATAGTAACTTGGTCCCGGGCATCTACCATTCTACCCATAATGATCGGGCATACTATTGCTATACATAATGGAAAGGAACACCTACCTATTTATATAGAGGATCGTATGGTAGGCCATAAATTGGGAGAATTTGTCTCGACTCTAAATTTTAGAGGACACGCGAAAAATGACAGTAGATCTCGTCGT
>Liquidambar_styraciflua
GTGACACGCTCAAAAAAAAATCCTTTTGTAGCGAATCATTTATTAAGAAAAATTGATAAGCTTAACACAAAGGCGGAAAAAGAAATAATAGTAACTTGGTCCCGGGCATCTACCATTATACCCACAATGATTGGCCATACTATTGCTATCCATAATGGAAAGGAGCATTTGCCTATTTATATAACGGATCGTATGGTAGGCCACAAATTGGGAGAATTTGCACCTACTCTAAATTTCCGGGGACATGCAAAAAACGATAATAGATCTCGTCGT
>Manihot_esculenta
GTGACACGTTCAAAAAAAAATCCTTTTGTAGCAAATCATTTATTAAAAAAAATAAATAAGCTTAATAATAAAGCAGAAAAAGAAATAATAGTAACGTGGTCCCGGGCATCTACCATTATACCCACAATGATCGGCCATACTATCGCTATCCATAATGGAAAGGAACATTTACCTATTTATATAACAGATCGTATGGTGGGTCATAAATTGGGAGAATTTGCACCTACTCTAAATTTTCGAGGACATGCAAAAAATGATAATAAATCTCGTCGT
>Morus_indica
GTGGCACGTTCAAAAAAAAATCCTTTTGTAGCCAATCATTTATTAAGAAAAATAAATATGCTTAACACAAAAGCAGAAAAAGAAATAATAGTAACTTGGTCCCGAGCATCTACCATTATACCCACAATGATCGGTCATACTATCGCTGTTCATAATGGAAAGGAGCACTTGCCCATTTATATAACAGATCGTATGGTAGGCCATAAATTAGGAGAATTTGCACCCACTTTAAATTTCAGGGGACATGCAAAAAATGATAATAGATCTCGTCGT
>Oenothera_parviflora
ATGAAACGTTCAAAAAACAACCCTTTTGTAGCGAATCCTTTATTAAGAAAAATGGAGAAGCTTAACAGAAGGGAGGACAAAATACTTATAAGAACTTGGTCTAGGGCGTCTACCATTATACTTACAATGATCGGCCATACTATTGCTATTCATAATGGAAAAGAGCATTTGCCTATTTATATAACAGATTATATGGTAGGCCATAAATTGGGAGAATTTGCACCTACTATCAATTTTCACGAACATGCGAAAAATGATAATAAATCTCGTCGT
>Oxalis_latifolia
GTGACACGTTCAAAAAAAAACCCTTTTGTAGCGAATCATTTATTATTAAAAATAAATAAACTTAATACAAACACAAAAAAAGAAATAATAATAACTTGGGCCAGGGCATCTACTATTATACCCACAATGATTGGCCACACTATAGCTATCCATAATGGAAAAGAGCATTTGCCTATTTATATAACAGATCGTATGGTAGGTCATAAATTGGGGGAATTTGGGCCTACTCTAAATTTCCGTGGACATGCAAAAAATGATAATAAATCTCGACGC
>Parnassia_brevistyla
GTGGCACGTTCAAAAAAAAATCCTTTTGTAGCGAATCATTTATTAGGAAAAATAAATAAGCTTAACACAAAGGCGGAAAAAGAAATAATAGTAACTTGGTCCCGGGCATCCACCATTATACCCACAATGATCGGACATACCATTGCTATCCACAATGGAAAGGAACATTTGCCTCTTTATATAACAGATCGGATGGTGGGACATAAATTGGGAGAATTTGCACCTACTCTGAATTTCCGGGGACATGCAAAAAATGATAATAGATCTCGGCGT
>Passiflora_biflora
GTGATACGTTCGAAAAAAAATCCTTTTGTAGCAAATCATTTATTAAGAAAAATAATGAAACTTAACACAAAGGCAGAAAAAAAAATAATAGTAACGTGGTCCCGGGCATCCACCATCATACCTCCAATGATTGGCCATACTATCGCTATCCATAATGGAAAAGAAAAAATACCGATTTATATAACAGATTATATGGTGGGTCATAAATTGGGAGAATTTGCACCTACTCTTTATTTCAGTGGGCATCCAAAAAAAGATCAAAAATCTCGCAAA
>Pelargonium_quercifolium
GTGTTCCGTTCAAAAAGAAACCCTTTTGTAGCGAATCATTTATTCAATCAAATCGAGAAACTGAATGCCAAGGCCCAGAAAGATTTCCTAAAAACTTGGTCGCGTGCATCTACCATTATACCCGCAATGATCGGATACACTATTTATATCCATAACGGGAGGGAACATGTGCCTATTCCTATAACGAAATATATGGTCAATTATAAATTGGGAGATTTTGTACCCACTAGAATTTTTAATAAACAAAGCAAAAGTGATACTAAAGCTGTTAAA
>Pentactina_rupicola
GTGACACGTTCAAAAAAAAATCCTTTTGTAGCGAATCATTTATTAAAAAAAATAAATACACTTAACACAAAAGCAGAAAAAGAAATAATAGTAACCTGGTCCCGAGCGTCTACCATTATACCTTCAATGATCGGGCATACTATTGCTATCCATAATGGAAAGGAGCATTTGCCTATTTATATAACGGATCGTATGGTAGGACATAAATTGGGAGAATTTGCACCTACTCTAAATTTCCGGGGGCATGCGAAAAATGATAATAGATCTCGTCGT
>Populus_alba
ATGACACGTTCAAAAAAAAATCCTTTTGTAGCAAATCATTTATTAAGAAAAATAAATAAACTTAACACAAAGGCAGAAAAAAATTTAATAGTAACGTGGTCCCGGGCATCTACCATTATACCCACAATGATCGGCCATACTATTGCTATCCATAATGGGAAGGAGCATTTACCTATTTATATAACAGATCGTATGGTGGGTCATAAATTAGGAGAATTTGCACCTACTCTCAATTTCCGGGGACATGCAAAAAATGATAATAAATCTCGTCGT
>Prunus_persica
GTGACACGTTC----AAAAATCCTTTTGTAGCGAATCATTTATTAAGAAAAATAAATACACTTAACACAAAAGCAGAAAAAGAAATAATAGTAACCTGGTCCCGAGCGTCTACCATTATACCTACAATGATCGGGCATACTATTGCTATCCATAATGGAAAGGAGCATTTGCCTATTTATATAACGGATCGTATGGTAGGACATAAATTGGGAGAATTTGCACCTACTCTAAATTTTCGAGGGCATGCGAAAAATGATAATAGATCTCGTCGT
>Quercus_nigra
ATGACACGCTCAAAAAAAAATCCTTTTGTAGCGAATCATTTATTAAGAAAAATAAATAAGCTTAACACAAAAGCGGAAAAAGAAATAATAATAACTTGGTCCCGAACATCTACCATTATACCCATAATGATTGGCCATACTATTGCTATACATAATGGAAAAGAACATTTTCCTATTTATATAAGAGATCGTATGGTGGGCCATAAATTGGGGGAATTCGTACCTACTATAAATTTCCGAGGACACGCAAAAAATGATAATAGATCTCGTCGT
>Ricinus_communis
GTGACACGTTCAAAAAAAAATCCTTTTGTAGCAAATCATTTATTAAAAAAAATAAATAAGCTTAACACAAAAGCAGAAAAAGAAATAATAGTAACGTGGTCCCGGGCATCTACCATTATACCCACAATGATCGGCCATACTATTGCTATCCATAATGGAAAGGAGCATTTACCTATTTATATAACAGATCGTATGGTGGGCCATAAATTGGGAGAATTTGCACCTACTCTAAATTTCCGGGGACATGCAAAAAATGATAATAAATCTCGTCGT
>Salix_babylonica
ATGACACGTTCAAAAAAAAATCCTTTTGTAGCAAATCATTTATTAAGAAAAATAAATAAACTTAACACAAAGGCAGAAAAAAATTTAATAGTAACGTGGTCCCGGGCATCTACCATTATACCCACAATGATCGGCCATACTATTGCTATCCATAATGGGAAGGAGCATTTACCGATTTATATAACAGATCGTATGGTGGGTCATAAATTAGGAGAATTTGCACCTACTCTCAATTTCCGGGGACATGCAAAAAATGATAATGTCGTTAATTCC
>Sloanea_australis
ATGACACATTCAAAAAAAAATCCTTTTGTAGCGAATCATTTATTAAGAAAAATAAATAAGCTTAACACAAAGGTAAAAAAAGAAATAATAGTAACTTGGTCCCGGACATCTACCATTATACCCACAATGATCGGCCATACTATTGCTATCCATAATGGAAAGGAGCACTTGCCTTTTTATATAACAGATCGTATGGTCGGCCATAAATTGGGAGAATTTGCACCTACTCTAAATTTCCGTGGACATGCAAAAAATGATAATAGATCTCGTCGT
>Spondias_tuberosa
------------------------------------------------------------------------------------------------------------------------------ATGGTCGGCCATACTATCGCTATCCATAATGGAAGGGAGCATTTGCCTATTTATATAACAGATCGTATGGTAGGACATAAATTGGGAGAATTTTCGCCCACTATAAATTTCCGTGGACATGCAAAAAATGATAATAGATCCCGTCGT
>Staphylea_colchica
GTGACACGTTCAAAAAAAAATCCTTTTGTAGCGAATCATTTATTAAAAAAAATTGATAAGCTTAACACAAAGTCGGAAAAAGAAATAATACTAACCTGGTCCCGAACATCTACCATTATACCCACAATGATCGGCCATACTATTGCTATCCATAATGGAAGGGAACATTTACCTATTTATATAACAGATCGTATGGTAGGCCATAAATTGGGAGAATTTTCACCTACTATAAATTTCCGTGGACATGCAAAAAATGATAATAGATCTCGTCGT
>Tetraena_mongolica
ATGACACATTCAAAAAAAAATCCTTTTGTAGCAAACCATTTATTAAGAAAAATAAAGACACTTAACAAACGATCAGAAAAAGAAATAATAGTAACTTGGTCCCGGTCATCTACTATTATACCCACAATGATTGGTCATACTATTGCTATACATAACGGAAAAGAACATCTACCTATTTTTATAACAGAGGGTATGGTAGGCCATAAATTAGGAGAATTTTCCCCTACTCTCAATTTCCGAGGACATGCGAAAAATGACAATCGATCTCGTCGT
>Vitis_acerifolia
GTGACACGTTCAAAAAAAAATCCTTTTATAGCAAAGCATTTATTAAGAAAAATTGCTATGCTTAACACAACGTGGGAAAAAGAAATAATAGTAACTTGGTCCCGGACATCTACCATTATACCCACAATGATCGGCCATACTATTGCTGTACATAATGGAAAGGAGCATTTTCCTATTTATATAACAGATCGTATGGTAGGCCACAAATTGGGAGAATTTTCATCTACTCTAAATTTCCGGGGACACGCAAAAAACGATAATAGATCTCGTCGT
>Viviania_marifolia
GTGGTACGTTCAAAAAAAAATCCTTTTGTAGCAAGTCATTTATTAAAAAAAATTGATAATCTTAACACAAAGGCTGAAAAAGAAATCATAATAACTTGGTCCCGAGCATCTACCATTATACCCACAATGATCGGCTATACTATAGCTATCCATAATGGAAGGGAACATCTGCCTATTTTTATAACAGAGCATATGGTAGGTCATAAATTGGGAGAATTTGCACCTACTCGAAATTTCCGCGAACATACAAAAAACGATAATAGATCCCGTCGT
