# Supplementary material for: ­Complete plastid genome sequences of two species of the Neotropical genus Brunellia (Brunelliaceae)
Source: PeerJ. 2020 Jan 28;8:e8392. doi: 10.7717/peerj.8392 (PMC6993752; doi:10.7717/peerj.8392)
Supplement: Supplemental Information 2 [file peerj-08-8392-s002.zip › Alignments/RPS2.fasta]

>Aquilaria_yunnanensis
ATGGCAAGAAGATATTGGAACATAAATTTGGAAGAGATGCTGGAAGCAGGAGTTCATTTTGGGCATGGTATTAAGAAATGGAATCCTCGAATGGCGCCCTATATCTATGCAAAACATAAAGGTATTCATATTACAAATCTCACTAGAACTGCTCGTTTTTTATCAGAAGCTTGTGATTTAGTTTTTGATGCAGCAAGTAAGGGAAAACAATTTTTAATTGTTGGTACCAAAAATATTGCAGCGGATTCCGTAGCGCGGGCTGCAATAAGGGCTCGGTGTCATTATGTTAATAAAAAATGGTCTGGTGGTATGTTAACAAATTGGTCCACTACAGAAACGCGGCTTCATAAGTTCAGGGACTTGAGAATGGAACAAAAGACGGGGAGACTAAACCGTCTTCCGAAAAGAGATGCAGCTATGTTGAAGAGAGAATTATCTCGTTTGCAAACATATCTAGGCGGGATTCAATATATGACGGGATTGCCTGATATTGTAATCATAGTTGAGCAGCAAAAAGAATATACGGCTCTTCGGGAGTGTATCGCTTTGGGACTTCCAACAATTTGTTTAGTTGATACAAATTGTGATCCCGATCTCGCAGATATTTCGATTCCAGCAAATGATGACGCTCTAGCTTCAATTCGATTAATTCTTAACAAATTAGTATTCGCGATTTGCGAGGGTCGTTCTAGCTATATACGAAAT
>Arabidopsis_thaliana
ATGACAAAAAGATATTGGAACATCGATTTGGAAGAGATGATGAGAGCAGGAGTTCATTTTGGACATGGTACGAGGAAATGGAATCCTAGAATGGCACCTTATATTTCTGCAAAGCGTAAAGGTATTCATATTATAAATCTGACTAGAACTGCTCGTTTTTTATCAGAAGCTTGTGATTTAGTTTTTGATGCGGCAAGTAGGGGAAAACAATTCTTAATTGTTGGGACAAAAAATAAAGCAGCTGATTTAGTGTCGCGGGCTGCAATACGGGCTCGGTGTCATTATGTTAATAAAAAATGGCTCGGCGGCATGTTAACAAATTGGTCCACTACCGAAAAAAGACTTCATAAGTTTAGGGACTTGAGAACTGAACAAAAGACAGAGGGATTCAACCGTCTTCCGAAAAGGGATGCAGCTGTGTTGAAGAGACAATTATCTCGCTTGGAAACATATCTAGGCGGGATTAAATATATGACGGGATTGCCTGATATTGTAATCATCCTCGATCAGCAAGAAGAATATACGGCTCTTAGAGAATGTATCACTTTGGGAATTCCAACCATTTCTTTAATCGATACAAATTGTAATCCCGATCTCGCGGATATTTCTATTCCCGCAAATGATGACGCTATAGCTTCAATTCGATTCATTCTTAACAAATTAGTATTCGCAATTTGTGAGGGCCGTTCTAGCTATATACAAAAT
>Arabis_alpina
ATGACAAAAAGATATTGGAACATCGATTTGGAAGAGATGATGAGAGCAGGAGTTCATTTTGGACATGGTACTAGGAAATGGAATCCTAGAATGGCACCTTATATTTCTGCAAAGCGTAAAGGGATTCATATTATAAATCTGACTAGAACTGCTCGTTTTTTATCAGAAGCTTGTGATTTAGTTTTTGATGCAGCAAGTAGGGGAAAACAATTTTTAATTGTTGGGACAAAAAATAAAGCAGCTGATTTAGTGTCACGGGCTGCAACAAGGGCTCGATGCCATTATGTTAATAAAAAGTGGCTCGGCGGTATGTTAACAAATTGGTCCACTACAGAAAAAAGACTTCATAAGTTTAGGGACTTGAGAACTGAACAAAAGACAGAGGGGTTCAACCGTCTTCCGAAAAGGGATGCAGCTGTGTTGAAGAGACAATTATCTCGCTTGGAAACATATCTAGGCGGGATTAAATATATGACAGGATTGCCTGATATTGTAATCATCGTCGATCAGCAAGAAGAATATACAGCTCTGAGAGAGTGTATAACTTTGGGAATTCCAACCATTTCTTTAATCGATACAAATTGTAATCCCGATCTTGCGGATATTTCTATTCCAGCAAATGATGACGCTATAGCTTCAATTCGATTCATTCTTAACAAATTAGTATTCGCAATTTGTGAGGGTCGTTCTAGCTATATACAAAAT
>Arachis_hypogaea
ATGACAAAAAGATACTGGAACATAACGTTGGAAGAGATGATGGAAGCGGGAGTTCATTTTGGCCATGGTACTAGAAAATGGAATCCCAGAATGGCACCTTATATATCCACAAAACGTAAGGGTATTCATATTCTAAATCTTACAAGAACTGCTCGCTTTTTATCAGAAGCTTGTGATTTGGTTTTTGATGCAGCAAGTAAGGGGAAACAATTTTTAATTGTTGGCACAAAAAATAAAGCTGCGGATTTAATAGCACGGGCTGCAACAAGAGCTCGGTGTCATTATGTTAATAAAAAATGGCTCGGCGGTATGTTAACCAATTGGTATACTACAGAAACGAGACTTCATAAGTTCAGGTCCTTGAGAACAGAACAAAAAACGGGCAGAATCCATAGTTTGCCAAAAAAAGATACTGCTATTTTGAAGAGACAGTTATCGCACTTGGAAACCTATCTGGGTGGCATTAAATATATGACTGGCTTACCCGATATTGTCATAATCGTTGATCAGCAAGAGGAGTATACCGCTCTTAGAGAATGTATCACTTTGGGAATTCCAACGATTTGTTTAATCGATACAAATTGTGACCCCAATCTCGCGGATATTTCGATTCCAGCTAATGATGATGCTATAGCTTCAATTCGGTTAATTCTTAACAAATTAGTATTTGCAATTTGTGAAGGTCGTTCTAGCTATATACGAAAT
>Averrhoa_carambola
ATGACAAGAAAATATTGGAACATCCATTTGGAAGAGATGATGGAAGCAGGCGTTCATTTTGGTCATGGTACTAGGAAATGGAATCCTCGAATGTCACCTTATATCTCTACAAAGCGTAAAGGTATTCATATTACAAATCTTACTAGAACTGCTCGTTTTTTATCAGAAGCTTGTGATTTAGTTTTTGATGCTGCAAGTAGGGGAAAAAGATTCTTAATTGTTGGTACCAAAAATAAAGCAGCCGATTTAGTAACACGGGCTGCCATAAGGGCTCGGTGTCATTATGTTAATAAAAAATGGCTCGGTGGTATTTTAACGAATTGGTCCACTACGGAAACGAGACTTCATAAGTTCAGGGACTTGAGAATGGAACAAAAGACGGGGAGACTCAACCGTCTTCCGAAAAGAGATGCGGCTATGTTGAAGAGACAGTTATCTCACTTGCAAAGATATCTGGGCGGGATTAAATATATGACGGGGTTACCCGATATTGTAATAATCGTTGATCAGCAAGAAGAATATATGGCTCTTCGAGAATGTATCACTCTGGGAATTCCAACCATTTGTTTAATTGATACAAATTGTGACCCGGATCTCGCAGATATTTCGATTCCAGCGAATGATGACGCGATAGCTTCAATCCGCTTAATTCTTAACAAACTAGTATTTGCAATTTGTGAGGGTCGTTCTAGCTCTATACGAAAT
>Brunellia_antioquensis
ATGACAAGAAGGTATTGGAACATCCATTTGGAACAGATGATGGAAGCAGGAGTTCATTTTGGTCATGGTACTAGGAAATGGAATCCTAGAATGGCACCTTATATCTCTGCAAAGCGTAAAGGCATTCATATTACAAATCTTACTAGAACTGCTCGTTTTTTATCAGAAGCTTGTGATTTAGTTTTTGATGCTGCCAGGAGGGGAAAACAATTCTTAATTGTTGATACCAAAAATAAAGCAGCTGATTCAGTAGCACGGGCTGCCATAAGGGCTCGGTGTCATTATGTTAATAAAAAGTGGCTCGGCGGCATTTTAACGAATTGGTCCACTACAGAAACAAGACTTCATAAGTTCAGGGATTTGAGAATGGAAAAAAAGACGGGGAAACTCAACCGTCTTCCGAAAAGAGATACGGCTATGTTGAAGAGACAGTTATCTCACTTGCAAACATATCTGGGCGGGATTAAATATATGACGGGGTTACCCGATATTGTAATAATCGTTGATCAGCAAGAAGAATATATGGCTCTTCGAGAATGTATCATTTTGGGAATTCCAACGATTTGTTTAATTGATACAAATTGTGACCCGGATCTCGCAGATATTTCGATTCCAGCGAATGATGACGCTATAGCTTCAATCCGATTAATTCTTAACAAACTAGTAGTTGCAATTTGTGAGGGGCGTTCTAGCTCTATACGAAAC
>Brunellia_trianae
ATGACAAGAAGGTATTGGAACATCCATTTGGAACAGATGATGGAAGCAGGAGTTCATTTTGGTCATGGTACTAGGAAATGGAATCCTAGAATGGCACCTTATATCTCTGCAAAGCGTAAAGGCATTCATATTACAAATCTTACTAGAACTGCTCGTTTTTTATCAGAAGCTTGTGATTTAGTTTTTGATGCTGCCAGGAGGGGAAAACAATTCTTAATTGTTGATACCAAAAATAAAGCAGCTGATTCAGTAGCACGGGCTGCCATAAGGGCTCGGTGTCATTATGTTAATAAAAAGTGGCTCGGCGGCATTTTAACGAATTGGTCCACTACAGAAACAAGACTTCATAAGTTCAGGGATTTGAGAATGGAAAAAAAGACGGGGAAACTCAACCGTCTTCCGAAAAGAGATACGGCTATGTTGAAGAGACAGTTATCTCACTTGCAAACATATCTGGGCGGGATTAAATATATGACGGGGTTACCCGATATTGTAATAATCGTTGATCAGCAAGAAGAATATATGGCTCTTCGAGAATGTATCATTTTGGGAATTCCAACGATTTGTTTAATTGATACAAATTGTGACCCGGATCTCGCAGATATTTCGATTCCAGCGAATGATGACGCTATAGCTTCAATCCGATTAATTCTTAACAAACTAGTAGTTGCAATTTGTGAGGGGCGTTCTAGCTCTATACGAAAC
>Bulnesia_arborea
ATGACAAAACGATATTGGAACATAAATCTAGAAGAGATGATGGAAGCAGGAGTTCATTTTGGTCATGGTACTCGAAAATGGAATCCTAAAATGGGTCCTTATATTTCTGCAAAGCGTAAAGGTATTCATATTTTAAATATTACCCGAACGGCTCGTTTTTTATCAGAAGCTTGTGATTTGGTTTTTGATGCAGCATCGAAAGGAAAACAATTCTTAATTGTTGGTACTAAAACTAAAGCAGCTGATTTAGTAGCACGTGCTGCAATAAAGAGTCGCTCTCATTATGTTAATAAAAAATGGCCCGGGGGTATGTTAACAAATTGGTCCACTACAGAAACAAGACTTCATAAGTTCAGAGACTTGAGAATGAAACAAAAGATGGGGAGACTCAATCGTCTTCCCAAAAGAGATGCAGCTATGTTAAAGAGAAAATTATCCCACTTGCAAACCTATTTGGGCGGGATTCAATATATGAAGGGATTACCTGATATTGTAATAATCGTTGATCAGCAAGAAGAATATACGGCTCTTCGAGAATGTATCACTTTAGGAATTCCAACAATTTGTTTAATCGATACAAATTGTGACCCCGATCTTGCAGATATTTCGATTCCAGCCAATGATGATGCTATCGCTTCAATCCGATTCATTCTTAACAAATTAGTATTCGCAATTTGTGAGGGTCGTTCTAGCTATATACGAAAT
>Carica_papaya
ATGGCAAAAAGATATTGGAACATCAATTTGGAAGAGATGATGGAAGCAGGAGTTCATTTTGGTCATGGTACTAGAAAATGGAATCCTAGAATGGCACCTTATATCTCCGCAAAGCGTAAAGGTATTCATATTACAAATCTGACTAGAACTGCTCGTTTTTTATCAGAAGCTTGTGATTTAGTGTTTGATGCAGCAAGTAGGGGAAAACAATTCTTAATTGTTGGGACCAAAAATAAAGCAGCTGATTCAGTGGCGCGGGCTGCAATAAGGGCTCGGTGTCATTATGTTAATAAAAAATGGCTTGGTGGTATGTTAACAAATTGGTCCACTACAGAAACGAGACTTCATAAGTTTAGAGACTTGAGAACAGAACAAAAGACAGGGAGACTCAACCGTCTTCCGAAAAGGGATGCAGCTGTGTTGAAGAGACAATTATCTCACTTGCAAACATATCTAGGCGGGATTAAATATATGACGGGGTTGCCTGATATTGTGATCATCATCGATCAGCAAGAAGAATATACAGCTCTTCGAGAATGTATCACTTTGGGAATTCCAACAATTTCTTTAATCGATACAAATTGTGATCCCGATCTCGCAGATATTTCGATTCCAGCAAATGATGACGCCATAGCTTCAATTCGATTAATTCTTAACAAATTAGTATTCGCAATTTGTGAGGGTCATTCTAGCTATATACAAAAT
>Castanea_mollissima
ATGACAAGAAGATATTGGAACATCCATTTGGAAGAAATGATGGAAGCAGGAGTTCATTTTGGTCATGGTACTAGTAAATGGAATCCTAGAATGGAACCTTATATCTCTTCAAAGCGTAAGGGTATTCATATTATAAATCTTATTAGAACTGCCCGTTTTTTATCAGAAGCTTGTGATTTAGTTTTTGATACAGCAAGTAGGGGAAAGCAATTCTTAATTGTTGGTACCAAAAATAAAGCAGCCGATTCAGTAGCACGGGCTGCAATAAGGGCCCGTTGTCATTATGTTAATAAAAAATGGCTAGGCGGTATGTTAACGAATTGGTATACTACGGAAACGATACTTCATAAGTTCAGGGACTTGAGAACGGAACAAAAGATGGGGAGACTCAATCGTCTTCCGAAAAGAGATTCAGCTATGTTGAAGAGACAATTATCTCACTTGCAAACATATCTGGGCGGGATCAAATATATGACTGGATTACCCGATATTGTAATAATCGTTGATCAGCAAGAAGAATATATGGCTCTTCGAGAATGTATGATTTTGGGAATTCCAACGATTTGTTTAATCGATACAAATTGTGACCCAGATCTCGCTGATATTTCGATCCCAGCAAATGATGACGCGATAGCTTCAATCCGATTAATTCTTAACAAATTAGTATTTGCAATTTGTGAGGGTCGTTCTAGTTATATACGAAAT
>Catha_edulis
ATGACAAGAAGATATTGGAACATAAATTTGAAAGAGATGGTGGAAGCCGGAGTTCACTTTGGTCATGGTACTAGGAAATGGAATCCGAGAATGTCACCTTATATCTCTGAAAAGCGTAAAGGTATTCATATTACAAATCTTACTAAAACTGCTCGGTTTTTATCAGAAGCTTGTGATTTAGTTTTTGATGCAGCAAGTAAGGGAAAACAATTCTTAATTGTTGGTACCAAAACAAAAGCAGCTGATTCAGTAGCACGAGCCGCAATACGGGCTCGGTGTCATTATGTTAATAAAAAATGGCTCGGTGGTATTTTAACGAATTGGTCCACTACAGAAACGAGACTTCATAAGTTCAGAGACTTTAGAATGGAACAAAAGACGGGGAGATTCAACCGTCTTCCGAAAAGAGATGCGGCCGTGTTGAAGAGACAGTTATCCCACTTGCAAACATATTTGGGCGGGATTAAATATATGACGGGGTTACCCGATATTGTAATAATCGTTGATCAGCAAAAAGAATATACAGCTCTTCGAGAATGTATCATTTTGGGAATTCCAACGATTTGTTTAATTGATACAAATTGTGACCCGGATCTCGCAGATATTTCGATTCCAACAAACGATGACGCTATAGCTTCAATCCGATTAATTCTTAACAAATTAGTATTTGCAATTTGTGAGGGACGTTCTAGCTATATACGAAAT
>Ceratopetalum_apetalum
ATGACAAGAAGATATTGGAACATCCATTTGGAAGAGATGATGGAAGCAGGAGTTCATTTTGGTCATGGTACTAGGAAATGGAATCCTAGAATGGCACCTTATATCTCTGCAAAGCGTAAAGGCATTCATATTACAAATCTTACCAGAACTGCTCGTTTTTTATCAGAAGCTTGTGATTTAGTTTTTAATGCTGCAAGGGGGGGAAAACAATTCTTAATTGTTGGTACCAAAAATAAAGCAGCTGATTCAGTAGCACGGGCTGCCATAAGGGCTCGGTGTCATTATGTGAATAAAAAGTGGCTCGGCGGTATTTTAACGAATTGGTCCACTACAGAAACAAGACTTCATAAGTTCAGGGACTTGAGAATGGAACAAAAGACGGGGAAACTCAACCGTCTTCCGAAAAGAGATGCGGCTATGTTGAAGAGACAGTTATCTCACTTGCAAACATATCTGGGCGGGATTAAATATATGACGGGGTTACCCGATATTGTAATAATCGTTGATCAGCAAGAAGAATATATGGCTCTTCGAGAATGTATGACTTTGGGAATTCCAACTATTTGTTTAATTGATACAAATTGTGACCCGGATCTCGCAGATATTTCGATTCCAGCGAATGATGACGCTATAGCTTCAATCCGATTAATTCTTAACAAACTAGTAGTTGCAATTTGTGAGGGTCGTTCTAGCTCTATACGAAAT
>Citrus_sinensis
ATGGCAAGAAGGTATTGGAACATCCATTTGGAAGAGATGATGGAAGCAGGAATTCATTTTGGTCATGGTACTCGGAAATGGAATCCTAGAATGGCACCTTATATATCTGCAAAACATAAAGGTATTCATATTACAAATCTGACTCGAACTGCTCGGTTTTTATCAGAAGCTTGTGATTTAGTTTTTGATGCAGCAAGTAGGGGAAAACAATTCTTAATTGTTGGTACTAAAAATAAAGCAGCTGATTTAGTCGCGCGAGCTGCAATAAGGGCTCGGTGCCATTATGTTAATCAAAAATGGCTCGGCGGTATGTTAACCAATTGGTCCACTACAGAAACGCGACTTCACAAGTTCAGGGATTTGAGAACGGAACAAAAAGGGGGGAGACTCGACAGTCTTCCCAAAAGGGATGCCGCTATTTTGAAGAGACAATTATCGCGTCTGCAAACGTATCTGGGCGGGATTAAATATATGACGAGGGTACCCGATATTGTAATCGTCGTTGATCAGCAAGAAGAATATACGGCTCTTCGAGAATGTATCACTTTGGGAATTCCAACAATTTGTTTAATCGATACAAATTGTGACCCCGATCTCGCAGATATTTCGATTCCAGCAAACGATGACGCTATAGCCTCAATCCGATTAATTCTTAACAAATTAGTATTCGCAATTTGTGAGGGTCGCTCTAGCTATATACGAAAT
>Cucumis_melo
ATGACAAGAAGATATTGGAACATCCATTTGGGAGAGATGATGGAGGCAGGAGTTCATTTTGGTCATGGTACTAGGAAATGGAATCCTAGAATGGCACCTTATATCTCTGCAAAACGTAAAGGTATTCATATTATAAATCTTACTCAAACTGCTCGTTTTTTATCAGAAGCTTGTGATTTAGTTTTTGATGCAGCAACTAGGGGCAAACAATTCTTAATTGTTGGTACCAAAAATAAAGCAGCGGATTCAGTAGCCCGGGCTGCAACAAGGACTCGGTGTCATTATGTTAATAAAAAATGGCTCGGGGGGATGTTAACAAATTGGTCTACTACAGAAACGAGACTTCATAAGTTCAGGGACTTGAGAACGGAACAAAAGACGGGGGGACTCAACCGTCTTCCGAAAAGGGATGCCGCTATGTTGAAGAGACAATTATCTCACTTGCAAACATATCTGGGCGGGATTAAATATATGACGGGGTTACCCGATGTTGTAATAATCGTTGATCAACAAGAAGAATATCGGGCTCTTCAAGAATGTATCACGTTGGGAATTCCAACTATTTGTTTAATTGATACAAATTGTGACCCCGATCTCGCAGATATTGCGATTCCAGCGAATGATGATGCTATAGCTTCAATCCGATTAATTCTTAACAAATTAGTATTTGCAATTTCGGAGGGTCGTTCTAGCTCTATACGAAAT
>Eucalyptus_grandis
ATGACAAGAAGGTATTGGAATATCAATTTGGAAGAGATGATGGAAGCGGGAGTTCATTTTGGTCATGGTACTAGGAAATGGAATCCTAGGATGGCACCTTATATTTCTGCCAAGCGTAAAGGTATTCATATTACAAATCTTACTAAAACTGCTCGTTTTTTATCAGAAGCTTGTGATTTAGTTTTTGATGCAGCAAGTAGGGGAAAACAGTTTTTAATTGTTGGTACCAAGAATAAAGCAGCTGATTCAGTAGCACGGGCTGCAATAAGGGCTCGATGTCATTATGTTAATAAAAAGTGGCTCGGTGGTATGTTAACGAATTGGTCCACTACAGAAACGAGACTTCATAAGTTCAGGGACTTGAGAACGGAACAAAAGGCGGGGAGACTCAATCGTCTTCCGAAAAGAGACGCAGCTATGTTGAAGAGACAATTATCTCACTTGCAAACATATCTGGGCGGGATTAAATATATGACGGGGTTACCTGATATTGTAATTATTGTTGATCAACAAGAAGAATATACGGCTCTTCGAGAATGTATCACTTTGGGAATTCCAACAATTTGTTTAATCGATACAAATTGTGACCCGGATCTTGCAGATATTTCGATTCCAGCAAATGATGACGCTATAGCTTCAATCCGATTAATTCTTAACAAATTAGTATTTGCAATTTGTGAGGGTCGTTCTAGCTATATACGAAAT
>Euonymus_japonicus
ATGACAAGAAGATATTGGAACATAAATTTGAAAGAGATGGTGGAAGCCGGAGTTCACTTTGGTCATGGTACTAGGAAATGGAATCCGAGAATGGCACCTTATATCTCTGAAAAGCGTAAAGGTATTCATATTACAAATCTTACTAAAACTGCTCGGTTTTTATCAGAAGCTTGTGATTTAGTTTTTGATGCAGCAAGTAAGGGAAAACAATTCTTAATTGTTGGTACCAAAACTAAAGCAGCTGATTCAGTAGCACGAGCTGCAATACGGGCTCGGTGTCATTATGTTAATAAAAAATGGCTCGGTGGTATTTTAACAAATTGGTCCACTACAGAAACGAGACTTCATAAGTTCAGAGACTTTAGAATGGAACAAAAGACGGGGGGATTCAACCGTCTTCCGAAAAGAGATGCGGCTGTGTTGAAGAGAGAGTTATCCCACTTGCAAACATATTTGGGCGGGATTAAATATATGATGGGGTTACCCGATATTGTAATAATCGTTGATCAGCAAAAAGAATATACAGCTCTTCGAGAATGTATTATTTTGGGAATTCCAACGATTTGTTTAATTGATACAAATTGTGACCCGGATCTCGCAGATATTTCGATTCCAACAAACGATGACGCTATAGCTTCAATCCGATTAATTCTTAACAAATTAGTATTTGCAATTTGTGAGGGACGTTCTAGCTATATACGAAAT
>Ficus_racemosa
ATGACAAGACGATACTGGAACATCAATTTGGAAGAGATGATGGACGCAGGAGTTCATTTTGGTCATGGTACTAGGAAATGGAATCCTAGAATGGCACCTTATATCTCTGCAAAGCGTAAAGGTATTCATATTATAAATCTTACTAGAACAGCTCGGTTTTTATCAGAAGCTTGTGATTTAGTTTTTGATGCAGCAAGTAGGGGAAAACAATTCTTAATTGTTGGTACCAAAAATAAAGCAGCTGATTCAGTAGCACAAGCTGGAATAAAGGCTCGGTGTCATTATGTTAATAAAAAATGGCTTGGTGGTATGTTAACGAATTGGTATACTACAGAAACGAGACTTCATAAGTTCAGGGACTTGAGAACGGAACAAAAAACGGGCAGACTCAAACGCCTTCCCAAGAGAGATGCGGCTGTGTTGAAGAGACAACTATCTCACTTGCAAACCTATCTGGGCGGAATTAAATATATGACGGGGTTACCTGATATTGTAATAATTGTTGATCAGCAAGAAGAATATACGGCTCTTCGAGAATGTATCACTTTGGGAATTCCCACGATTTGTTTAATCGATACAAATTGTGACCCGGATCTAGCAGATATTTCGATTCCAGCTAATGATGACGCTATAGCTTCAATTCGATTAATTCTTAACAAATTAGTATTTGCTATTTGTGAGGGTCGTTCTAGCTATATACGAAAT
>Glycine_max
ATGACAAAAAGATATTGGAACATAATCTTGGAAGAGATGATGGAAGCAGGAGTTCATTTTGGCCACGGTACTAGAAAATGGAATCCTAAAATGTCACCTTATATATCTGCAAAGCGTAAGGGTATTCATATTACAAATCTTATTAGAACTGCTCGGTTTTTATCAGAAGCTTGTGATTTAGTTTTTGATGCAGCAAGTGAGGGAAAACAATTCTTAATTGTTGGTACAAAAAAAAAAGCAGCGGATTCAGTAGCACGGGCTGCAATAAGAGCTCGGTGTCATTATGTTAATAAAAAGTGGCTCGGCGGTATGTTAACGAATTGGTATACTACAGAAACACGACTTCAAAAGTTCAGGGACTTGAGAATGCAACAAAAGACGGGGAGACTCAATAGTTTTCCAAAAAGAGATGCCGCTATATTGAAGAGACATTTAGCTCATTTGGAAACATATCTTGGCGGCATTAAATATATGACGGGGTTACCTGATATTGTAATAATCGTCGATCAACAAGAAGAATATACGGCTCTTCGAGAATGTATAACTTTGGAAATTCCAACAATTTGTTTAATCGATACAAATTGTGACCCGGACCTCGCCGATATTTCAATTCCAGCTAATGATGATGCTATAGCCTCAATTCGATTAATTCTTAACAAATTAGTATTTGCAATTTGTGAGGGCCGTTCTAGCTATATACGAAAT
>Gossypium_arboreum
ATGGCAAGAAGATATTGGAACATAAATTTGGAAGAGATGTTGGAAGCAGGAGTTCATTTTGGTCATGGTACTAGGAAATGGAATCCTAGAATGGCGCCATATATCTCTGCAAAACGTAAGGGTATTCATATTACAAATCTGACTAGAACCGCTCGTTTTTTATCAGAAGCTTGTGATTTAGTTTTTGATGCAGCAAGTAAGGGAAAACAATTCTTAATTGTTGGTACCAAAAATAAAGCCGCTGATTCGGTGGCGCGGGCTGCAATAAGGGCTCGGTGTCATTATGTTAATAAAAAATGGCTCGGTGGTATGTTAACAAATTGGCCCACTACAGAAACGAGGCTTCATAAGTTCAGGGACTTGAGAACAGAACAAAAGACGGGGGGACTCAACCGTCTTCCGAAAAGAGATGCAGCTATGTTGAAGAGACAATTATCTCGCTTGCAAACATATCTGGGCGGGATTAAATATATGACGAGATTGCCTGATATTGTAATCATCGTTGATCAGCAAGAAGAATATACGGCTCTGCGAGAATGTATCACTTTGGGAATTCCAACAATTTGTTTAATCGATACAAATAGCGATCCCGATCTCGCAGATATTTCGATTCCAGCAAATGATGACGCTATAGCTTCAATTCGATTAATTCTTAACAAATTAGTAGTCGCAATTTGTGAGGGTCGTTCTAGCTATATACGAAAT
>Heritiera_angustata
ATGGCAAGAAGATATTCGAACATAAATTTGGAAGAGATGCTGGAAGCAGGAGTTCATTTTGGTCATGGTACTAGTAAATGGAATCCTAGAATGGCGCCATATATCTCTGCAAAACGTAAGGGTATTCATATTACAAATCTGACTAGAACTGCTCGTTTTTTATCAGAAGCTTGTGATTTAGTTTTTGATGCAGCAAGTAAGGGAAAACAATTCTTAATTGTTGGTACCAAAAATAAAGCAGCTGATTCGGTGGCGCGGGCTGCAATAAGGGCTCGGTGTCATTATGTTAATAAAAAATGGCTCGGTGGTATGTTAACAAATTGGCCCACTACAGAAACGAGGCTTCATAAGTTCAGGGACTTGAGAACAGAACAAAAGACGGGGAGACTCAATCGTCTTCCGAAAAGCGATGCAGCTATGTTGAAGAGACAATTATCTCGCTTGCAAACATATCTGGGCGGGATTAAATATATGAAGGGATTGCCTGATATTGTAATCATCGTCGATCAGCAAGAAGAATATACGGTTCTTCGAGAATGTATCACTTTGGGAATTCCAACAATTTGTTTAATCGATACAAATTGTGATCCCGATATCGCAGATATTTCGATTCCAGCAAATGATGACGCTATAGCTTCAATTCGATTAATTCTTAACAAATTATTAGTCGCAATTTGTGAGGGTCGTTCTAGCTATATACGAAAT
>Heuchera_sanguinea
ATGACAAGAAGATATTGGAACATTAATTTGGAAGAGATGATGGAAGCGGGAGTTCATTTTGGTCATGGTACTAGGAAGTGGAATCCTAGAATGGCCCCTTATATCTCTGCAAAGCGTAAAGGTATTCATATTACAAATCTTACTAGAACTGCTCGTTTTTTATCAGAAGCTTGTGATTTAGTTTTTGATGCAGCAAGTAGGGGAAAACAATTCTTAATTGTTGGGACAAAAAATAAAGCAGCTGATTCAGTAGCACGGGCTGCAATAAAGGCTCGATGTCATTATGTTAATAAAAAATGGCTCGGTGGTATGTTAACAAATTGGTCCACTACAGAAACGAGACTTCATAAGTTCAGGGACTTGAGAACGGAACAAAAGACGGGGGGGCTCAATCGTCTTCCGAAAAGAGATGCAGCTATGTTGAAGAGACAACTATCTCACTTGCAAACATATCTGGGTGGGATTAAATATATGACGGGAGTCCCCGATATTGTAATCATCGTTGATCAGCAAGAAGAATATACGGCTCTTCGAGAATGTATCACTTTGGGAATTCCAACGATTTGTTTAATCGATACAAATTGTGACCCCGATCTCGCAGATATTTCGATTCCAGCGAATGATGACGCTATAGCTTCAATCCGATTAATTCTTAACAAACTAGTATTTGCGATTTGTGAGGGTCGTTCTAGCTATATAAGAAAT
>Jatropha_curcas
ATGATAAGAAGATATTGGAACATTAATTTGGAAGAGATGATAAAAGCAGGAGTTCATTTTGGTCATGGTACTAGAAAATGGAATCCGAGAATGGCACCTTATATCTCTGCAAAGCGTAAAGGTATTCATATTACAAATCTTACTAGAACTGCTCGTTTTTTATCAGAAGCTTGTGATTTAGTTTTTGATGCAGCAAGCAGGAGAAAACAATTCTTAATTGTTGGTACAAAAAATAAAGCAGCGGATTCAGTAGCGCGGGCTGCAATAAGGGCTCGGTGTCATTATGTTAATAAAAAATGGCTTGGCGGTATTTTAACGAATTGGTCCACTACAGAAACTAGACTTCAAAAGTTCAGGGACTTGAGAATGGAACAAAAGGCAGGTAGACTCAACCGTCTTCCGAAAGGAGATGCGGCTCGATTGAAGAGACAGTTAGCTCACTTGCAAACATATCTGGGCGGGATTAAATATATGACGGGGTTACCGGATGTTGTAATAATCGTTGATCAGCAAGAGGAACATACGGCTCTTCGGGAATGTATCACTTTGGGAATTCCAACGATTTGTTTAATTGATACAAACTGTGATCCGGATCTCGCAGATATTTCGATTCCAGCGAATGATGACGCTATAGCTTCAATCCGATTAATTCTTAATAAATTAGTATTTGCAATTTGTGAAGGGCGTTCTAGCTATATACGAAAT
>Larrea_tridentata
ATGACAAAAAGATATTGGAACATAAATTTAGAAGAGATGATGGAAGCAGGAGTTCATTTTGGTCATGGTACTCGAAAATGGAATCCTAAAATGGGTCCTTATATTTCTGCAAAGCGTAAAGGTATTCATATTTTAAATATTACTAGAACAGCTCGTTTTTTATCAGAAGCTTGTGATTTGCTTTTTGATGCGGCATCTAAAGGAAAACAATTCTTAATTGTTGGTACTAAAACTAAAGCGGCTGATTTAGTAGCACGTGCTGCAATAAAGAGTCGCTCTCATTATGTTAATAAAAAGTGGCCTGGGGGTATGTTAACAAATTGGTCTACTACAGAAACAAGACTTCATAAGTTCAGAGACCTGAGAATGAAACAAAAGACGGGGAGACTCAATCATCTTCCCAAAAGAGATGCAGCTATGTTAAAGAGAAAATTATCCCACTTGCAAACCTATTTGGGCGGGATTCAATATATGAAGAGATTACCTGATATTGTAATAATCGTTGATCAGCAAGAAGAATATACGGCTCTTCGAGAATGTATCACTTTAGGAATTCCAACAATTTGTTTAATCGATACAAATTGTGACCCTGATCTTGCAGATATTTCGATTCCAGCAAATGATGACGCTATCGCTTCAATCCGATTAATTTTTAACAAATTAGTATTTGCAATTTGTGAGGGTCGTTCTAGCTATATACGAAAT
>Liquidambar_styraciflua
ATGACAAGAAGATATTGGAACATCAATTTGGAAGAGATGATGGAAGCAGGAGTTCATTTTGGTCATGGTACTAGGAAGTGGAATCCTAGAATGGCACCTTATATCTCTGCAAAGCGTAAAGGTATTCATATTACAAATCTTACTAGAACTGCTCGTTTTTTATCAGAAGCTTGTGATTTAGTTTTTGATGCAGCAAGTAGGGGAAAACAATTCTTAATTGTTGGTACCAAAAATAAAGTAGCTGATTCAGTAGCACGGGCTGCAATAAAGGCTCGATGTCATTATGTTAATAAAAAATGGCTCGGTGGTATGTCAACGAATTGGTCCACTACAGAAACGAGACTTCATAAGTTCAGGGACTTGAGAACGGAACAAAAGACGGGGGGACTCAACCATTTTCCGAAAAGAGATGCAGCTATGTTGAAGAGACAATTATCTCACTTGCAAACATATCTGGGTGGGATTAAATATATGACGGGGTTACCCGATATTGTAATCATCGTTGATCAGCACGAAGAATATACGGCTCTTCGAGAATGTATCACTTTGGGAATTCCAACGATTTGTTTAATCGATACAAATTGTGACCCGGATCTCGCAGATATTTCGATTCCAGCGAATGATGACGCTATAGCTTCAATCCGATTAATTCTTAACAAATTAGTATTCGCAATTTGTGAGGGTCGTTCTAGCTATCTAAGAAAT
>Manihot_esculenta
ATGATAAGAAGATATTGGAACATTAATTTTGAAGAGATGATGAAAGCAGGAGTTCATTTTGGTCATGGTACTAGAAAATGGAATCCGAGAATGGCACCTTATATCTCTGCAAAGCGTAAAGGTATTCATATTACAAATCTTACTAGAACTGCTCGTTTTTTATCAGAAGCTTGTGATTTAGTTTTTGATGCAGCAAGTAGGAGAAAGCAATTCTTAATTGTTGGTACCAAAAATAAAGCAGCGGATTCAGTAGCGCGGGCTGCAATAAGGGCTCGGTGTCATTATGTTAATAAAAAATGGCTCGGCGGTATTTTAACGAATTGGTCCACTACAGAAACTAGACTTCAAAAGTTCAGGGACTTGAGAATGGAACAAAAGGCAGGTAGACTCAACCGTCTTCCGAAAGGAGATGCGGCTCGATTGAAGAGACAGTTAGCTCACTTGCAAACATATCTGGGCGGGATTAAATATATGACGGGGTTACCCGATATTGTAATAATCGTTGATCAGCAAGAAGAATATACGGCTCTTCGGGAATGTATGACTTTGGGAATTCCAACAATTTGTTTAATTGATACAAACTGTGACCCGGATCTCGCAGATATTTCGATTCCAACGAATGATGACGCTATAGCTTCAATCCGATTAATTCTTAATAAATTAGTATTTGCAATTTGTGAGGGTCGTTCTAGCTATATACGAAAT
>Morus_indica
ATGACAAGACGATACTGGAACATCAATTTGGAAGAGATGATGGACGCAGGAATTCATTTTGGTCATGGTACTAGGAAATGGAATCCTAAAATGGCACCTTATATCTCTGCAAAGCGTAAAGGTATTCATATTATAAATCTTACTAGAACGGCTCGGTTTTTATCAGAAGCTTGTGATTTAGTTTTTGATGCAGCAAGCAGGGGAAAACAATTCTTAATTGTTGGTACCAAAAATAAAGCAGCTGATTCAGTAGCACAGGCTGCAATAAAGGCTCGGTGTCATTATGTTAATAAAAAATGGCTTGGTGGTATGTTAACGAATTGGTATACTACAGAAACGAGACTTCATAAGTTCAGGGACTTGAGAACGGAACAAAAAACAGGCAGACTCAAACGCCTTCCGAAGAGAGATGCGGCTGTGTTGAAGAGACAAATATCTCACTTGCAAACATATCTGGGCGGGATTAAATATATGACAGGGTTACCTGATATTGTAATAATTGTTGATCAGCAAGAAGAATATACGGCTCTTCAAGAATGTATCACTTTGCGAATTCCAACGATTTGTTTAATCGATACAAATTGTGACCCGGATCTAGCAGATATTTCTATTCCAGCGAATGATGACGCTATAGCTTCAATCCGATTAATTCTTAACAAATTAGTATTTGCAATTTGTGAGGGTCGTTCTAGCTATATACGAAAT
>Oenothera_parviflora
ATGACAAGAAGATATTGGAACATCAATTTAGAAGAGATGATGGAAGCAGGAGTTCATTTTGGTCATGGTATTAAAAAATGGAATCCTAGGATGGCGCCTTATATTTATGCCAATCGTAAAGGTATTCATATTACAAATCTTACTAAAACCGCGCGTTTTTTAGCAGAAGCTTGTGATTTAGTTTTTGATGCAGCAAGCCGGGGGAGGCAGTTTTTAATTGTTGGTACCAAAAAGCAAGCAGCTGCTTTAGTAGCACGGGCTGCAATAAAGGCTCGGTGTCATTATGTTAATAAAAAGTGGCTTGGTGGTATGTTAACGAATTGGTCCACTACAGAAACGAGACTTCATCAGTTCAGGGACTTGAGAACGGAACAAAAGACAGGGAGACTTAACCGTCTTCCAAAAAGAGACGCGGCTATATTGAAGAGACAATTATCTCACTTGCAAACATATCTGGGTGGGATTAAATATATGACCGGTTTGCCCGATATTGTAATTATCCTTGATCAGCAAGAAGAATATACGGCTCTTCGAGAATGTATTACTTTGGGAATTCCAACAATTTGTTTAATCGACACCGATTGTGACCCCGATCTTGCAGATCTTCCGATTCCAGCAAATGATGACGCTATGGCTTCAATCCGATTAATTCTTAACAAATTAGTATTCGCGATTTGTGAGGGTCGTTCTAGCTCTATACGAAAT
>Oxalis_latifolia
ATGACAAGAAAATATTGGAACATCCATTTGGAAGAGATGATGGAAGCAGGAGTTCATTTTGGTCATGGTACTAGGAAATGGAATCCTCGAATGGCACCTTATATCTCTACAAAGCGTAAAGGTATTCATATTACAAATCTTACTAGAACTGCTCGTTTTTTATCAGAAGCTTGTGATTTAGTTTTTGATGCTGCAAGTAGGGGAAAAAGATTCTTAATTGTTGGTACCAAAAATAAAGCAGCTGATTTAGTAACACGGGCTGCCATAAGGGCTCGGTGTCATTATGTTAATAAAAAATGGCTCGGTGGTATTTTAACGAACTGGTCCACTACAGAAACGAGACTTCATAAGTTCAGGGACTTGAGAATGGAACAAAAGACGGGGAGAATCAACCGTCTTCCGAAAAGAGATGCGGCTATGTTGAAGAGACAGTTATCTCACTTGCACAGATATCTGGGCGGAATTAAATATATGACAGGGTTACCCGATATTGTAATAATCGTTGATCAGCAAGAAGAATATATGGCTCTTCGAGAATGTATAACTTTGGGAATTCCAACCATTTGTTTAATTGATACAAATTGCGACCCGGATCTCGCAGATATTTCGATTCCAGCGAATGATGACGCTATAGCTTCAATTCGTTTAATTCTTAACAAACTTGTATTTGCAATTTGTGAGGGTCGTTCTAGCTCTATACGAAAT
>Parnassia_brevistyla
ATGACACGAAGATATTGGAACATTAATTTGAAAGAGATGATGGAATCCGGAGTTCATTTTGGTCATGGTACTAGAAAATGGAATCCGAGAATGGCACCTTATATCTCTGAAAAACGTAAAGGTATTCATATTACAAATCTTACTAAAACTGCCCGTTTTTTATCAGAAGCTTGTGATTTAGTTTTTGATGCAGCAAGTCAGGGAAAACAATTTTTAATTGTTGGTACTAAAAATAAAGCAGCTGATTCAGTAGCACGAGCTGCAATACGGGCTCGGTGTCATTATGTTAATAAAAAATGGCTCGGTGGTATTTTAACGAACTGGGCCACTACAGAAACGAGACTTCATAAGTTCAGAGACCTGAAAATCGAACAAAAGGCGGGGGGGCTCACCCGTCTTTCGAAAAGAGACGCGGCCGTGTTGAAGAGACAGTTATCCCACTTGCAAACATGTTTGGGTGGGATTAACTATATGACGGGGTTACCAAATATTGTAATAATCGTTGATCAGCAAAAAGAATATACAGCTCTCCGAGAATGTATCATTTTGGGAATTCCAACGATTTGTTTAATTGATACAAATTGTGACCCGGATCTCGCAGATCTTTCGATTCCAACGAATGATGACGCTATAGCTTCAATTCGGTTAATTCTTAACAAATTAGTATTTGCAATTTGTGAGGGACGTTCTAGCTATATACGAAAT
>Passiflora_biflora
ATGAAAAGAAGATATTGGAATATTAATTTGGAAGAGATGCTGAACGCAGGAGTTCATCTTGGTCATGCTATTAAAAAATGGAATCCGAAAATGGCACCTTATATCTCTGGAAATCTTAAAGGTAATCATATTACAGATCTTACTCGAACTGCTCGTTTTTTATCAGAAGCTTGTAATTTACTTTTTCATGCAGCAAGTAGTAGAAATGAATTCTTAATTGTTTGTACCAAAAAAAAAAGAGCGGATTTGGTAGCGCGGGCTGCAATAAGGGCTCGGTGTCATTATGTTAATAAAAAGTGGCGCGCCGGTATTTTAACGAATTGGTCCACTACACAAACGAGACTTCAAAAGTTCAGGGACTTAACAATGTACCAAAAGACAGGGAAACTCACTCGCCTTCCGAAAAGAGATGTGTCTCGATTAAACAAGCAGTTATCTCGCTTGGAAAAATATCTGGGCGGGATCAAATATATGACGAGGTTACCAGATATTGTAATAATCCTTGATCAGCAAAAAGACTATACGGCTCTTCGGGAATGTATCACTATGGGAATTCCGACAATTTGTTTAGTTGATACAAATTGTGACCCCGATCTCGCAGATCTTTTGATTCCTGCAAATGATGACAATACAGTTTCATTCCGATTCATTCTTAACAAATTAGTATTTGCAATTTGTAAAGGTCGTTCTAGCTATATACAAAAT
>Pelargonium_quercifolium
ATGACAAAAAGATATTGGAACATCCAGTTGGAAGACATGCTGGCAGCAAGAGTTCATCTTGGTCATCATATTAAGCAATGGAATCCTAGAATGGCGCCTTATCTTTATGCAAAGCTTAAAGATACTCATATTACAAATCTTACTAGAACCGCCCGCTTGTTATCAGAAGCTTGTGATTTAGTTTTTGATGCAGCAAGTAAGGGAAAACAATTCTTAATTGTTGGTACCAAAAAAGAAGCAGCTAATTCAGTAGCACGGGCTGCAATAAGGGCTGAATGCCATTATGTTAATAAAAAATGGCTCGGCGGTATGTTAACAAATTGGTCCACTACAAAAAAGAGACTTGGTAAGTTCAGGGACTTGATAAGGCAACAAAAGACAGGGGGACTCAACCGCCTTCCGAAAAGAGATGCAGCTATTTTGAAGAGACAATTGTCTCACTTGCAAAAATCTCTAGGCGGGGTGAAATATATGAGTAAATTACCCGATATTGTAATTGTCATTCATCAGCAACACGAATTTACGGCCCTTCAAGAATGTATTACTTTGGGAATTCCAACAATTGGTTTAATCGATACAAATTGTGACCCCGATCTCGTGGATCTTCCGATTCCAGCAAATGATGACTCTATCCCTTCAATCCGATTCATTCTTAACAAATTAATATTCGCAATTTGTATGGGTCGTTCTAGCTCTATACGAAGG
>Pentactina_rupicola
ATGACAAGAAGATATTGGAACATCAATTTGGAAGAAATGATGGAAGCGGGAGTTCATTTTGGTCATGGTACTAGGAAATGGAATCCTAGAATGGCACCTTATATCTCTGCAAAGCGTAAAGGTATTCATATTATAAATCTTACTAGAACTGCTCGTTTTTTATCAGAAGCTTGTGATTTAGTTTTTGATGCAGCAGGTAGGGGAAAACAATTCTTAATTGTTGGTACCAAAAATAAAGCAGCTGATTCAGTAGCACGGGCTGCAATAAAAGCTCGGTGTCATTATGTTAATAAAAAATGGCTCGGTGGTATGTTAACGAATTGGTATACTACAGAAACGAGACTTCATAAGTTCAGGGACTTGAGAACGGAACAAAAGACGGGTAGACTGAATCATCTTCCGAAAAGGGATGCGGCTGTGTTGAAGAGACAATTATTTCACTTGCAAACATATCTGGGCGGAATTAAATATATGACGGGGTTGCCCGATATTGTAATAATCGTTGATCAGCAAGAAGAATATACGGCTCTTCGAGAATGTATCACTTTGGGAATTCCAACGATTTGTTTAATCGATACAAATTGTGACCCGGATCTCGCAGATATTTCGATTCCAGCGAATGATGACGCTATAGCTTCAATCCGATTAATTCTTAACAAATTAGTATTTGCAATTTGTGAGGGTCGTTCTAGCTATATACGAAAT
>Populus_alba
ATGATAAGAAGATATTGGAACATTAATTTGAAAGAGATGTTGGAAACAGGAGTTCATTTTGGTCATGCTACTAGAAAATGGAATCCGAAAATGGCACCTTATATCTCTGCAAAGCGTAAGGGTATTCATATTACAAATCTTACTAGAACTGCTCGTTTTTTATCAGAAGCGTGTGATTTGGTTTTTGATGCAGCAAGTAGGAGAAAACAATTCTTAATTGTTGGTACCAAAAATAAAGCAGCTGATCCAGTAGCGCGGGCTGCAATAAGAGCTCGGTGTCATTATGTTAATAAAAAATGGCTAGGCGGCCTTTTAACGAATTGGTCCACTACAGAAATGAGACTTCAAAAGTTCAGGGACTTGAGAATGGAACAAAAGACAGGGGGAATCCACCGCCTTCCGAAAGGGGATGCGGCTCGATTAAAGAGACAGTTATTTCACTTGCAAACATATTTGGGCGGGATTAAATATATGACAGGGTTACCCGATATTGTAATAATCGTTGATCAGCAAGAAGAATATATGGCTCTTCAAGAATGTATCACTTTGGGAATTCCAACAATTTGTTTAATTGATACAAACTGTGACCCGGATCTCACAGATATTTCGATTCCAGCGAATGATGACGCTATAGCTTCAATCCGATTAATTCTTAACAAATTAGTATTTGCGATTTGTGAAGGGCGTTCTAGCTATATACGAAAT
>Prunus_persica
ATGACAAGAAGATATTGGAACATCAATTTGGAAGAGATGATGGAAGCAGGAGTTCATTTTGGTCATGGTACTAGAAAATGGAATCCTAGAATGGCACCTTATATCTCTGCAAAGCGTAAAGGTATTCATATTATAAATCTTACTAGAACTGCTCGGTTTTTATCAGAAGCTTGTGATTTAGTTTTTGATGCAGCAAGTAGGGGAAAACAATTCTTAATTGTTGGTACCAAAAATAAAGCAGCTGATTCAGTAGCACGGGCTGCAATAAAGGCTCGGTGTCATTATGTTAATAAAAAATGGCTCGGTGGTATGTTAACGAATTGGTATACTACAGAAACGAGACTTCATAAGTTCAGGGACTTGAGAACGGAACAAAAGACGGGGAGAATCAACCGTCTTCCGAAAAGGGATGCGGCTGTGTTGAAGAGACAATTATTTCACTTGCAAACATATCTGGGCGGAATTAAATATATGACGGGGTTACCCGATATTGTAATAATCGTTGATCAGCAAGAAGAATATACGGCTCTTCGAGAATGTATCACTTTGGGAATTCCAACGATTTGTTTAATCGATACAAATTGTGACCCGGATCTCGCAGATATTTCGATTCCAGCGAATGATGACGCTATAGCTTCAATCCGATTAATTCTTAACAAATTAGTATTTGCAATTTGTGAGGGTCGTTCTAGCTATATACGAAAT
>Quercus_nigra
ATGACAAGAAGATATTGGAACATCCATTTGGAAGAAATGATGGAAGCAGGAGTTCATTTTGGTCATGGTACTAGTAAATGGAATCCTAGAATGGAACCTTATATCTCTTCAAAGCGTAAAGGTATTCATATTATAAATCTTATTAGAACTGCCCGTTTTTTATCAGAAGCTTGTGATTTAGTTTTTGATACAGCGAGTAGGGGAAAGCAATTCTTAATTGTTGGTACCAAAAATAAAGCAGCCGATTCAGTAGCGCGGGCTGCAATAAGGGCCCGTTGTCATTATGTTAATAAAAAATGGCTAGGCGGTATGTTAACGAATTGGTATACTACGGAAACGATACTTCATAAGTTCAGGGACTTGAGAACGGAACAAAAGATGGGGAGACTCAATCGTCTTCCGAAAAGAGATTCAGCTATGTTGAAGAGACAATTATCTCACTTGCAAACATATCTGGGCGGGATCAAATATATGACTGGATTACCCGATATTGTAATAATCGTTGATCAGCAAGAAGAATATATGGCTCTTCGAGAATGTATGATTTTGGGAATTCCAACGATTTGTTTAATCGATACAAATTGTGACCCAGATCTCGCTGATATTTCGATCCCAGCAAATGATGACGCGATAGCTTCAATCCGATTAATTCTTAACAAATTAGTATTTGCAATTTGTGAGGGTCGTTCTAGTTATATACGAAAT
>Ricinus_communis
ATGATAAGAAGATATTGGAACATTAATTTGGAAGAGATGATGAAAGCAGGAGTTCATTTTGGTCATGGTACTAGAAAATGGAATCCGAGAATGGCACCTTATATCTCTGCAAAGCGTAAGGGTATTCATATTACAAATCTTACTAGAACTGCTCGTTTTTTATCAGAAGCTTGTGATTTAGTTTTTGATGCAGCAAGTAGGAGAAAACAATTCTTAATTGTTGGTACCAAAAATAAAGCGGCGGATTCAGTAGCACGAGCTGCAATAAGGGCTCGGTGTCATTATGTTAATAAAAAATGGCTCGGCGGTATTTTAACGAATTGGTCCACTACAGAAACTAGACTTCAAAAGTTCAGGGACTTGAGAATGGAACAAAAGACAGGTAGACTCAACCGTCTTCCGAAAGGAGATGCGGCTCGGTTGAAGAGACAGTTAGCTCACTTGCAAACATATCTGGGTGGGATTAAATATATGACGGGGTTACCCGATATTGTAATAATCGTTGATCAGCAAGAAGACTATACGGCTCTTCGGGAATGTATCACTTTGGGAATCCCAACGATTTGTTTAATTGATACAAACTGTGACCCGGATCTCGCAGATATTTCGATTCCAGCGAATGATGACGCTATAGCTTCAATCCGACTAATTCTTAATAAATTAGTATTTGCAATTTGTGAGGGTCGTTCTAGCTATATACGAAAT
>Salix_babylonica
ATGATAAGAAGATATTGGAACATTAATTTGAAAGAGATGTTGGAAACAGGAGTTCATTTTGGTCATGCTACTAGAAAATGGAATCCGAAAATGGCACCTTATATCTCTGCAAAGCGTAAGGGTATTCATATTACAAATCTTACTAGAACTGCTCGTTTTTTATCAGAAGCGTGTGATTTGGTTTTTGATGCAGCAAGTAGGAGAAAACAATTCTTAATTGTTGGTACCAAAAATAAAGCAGCTGATCCAGTAGCGCGGGCTGCAATAAGAGCTCGGTGTCATTATGTTAATAAAAAATGGCTAGGTGGCCTTTTAACGAATTGGTCCACTACAGAAATGAGACTTCAAAAGTTCAGGGACTTGAGAATGGAACAAAAGACAGGGGGAATCAACCGCCTTCCGAAAGGGGATGCGGCTCGATTAAAGAGACAGTTATTTCACTTGCAAACATATTTGGGCGGGATTAAATATATGACAGGGTTACCCGATATTGTAATAATCGTTGATCAGCAAGAAGAATATATGGCTCTTCAAGAATGTATCACTTTGGGAATTCCAACAATTTGTTTAATTGATACAAACTGTGACCCGGATCTCACAGATATTTCGATTCCAGCGAATGATGACGCTATAGCCTCAATCCGCTTAATTCTTAACAAATTAGTATTTGCGATTTGTGAAGGGCGTTCTAGCTATATACGAAAT
>Sloanea_australis
ATGACAAGAAGATATTGGAACATCCATTTGGAAGAGATGATGGAAGCAGGAGTTCATTTTGGTCATGGTACTAGGAAATGGAATCCTAGAATGGCGCCTTATATCTCTGCAAAGCGTAAAGGCATTCATATTACAAATCTTACTAGAACTGCTCGTTTTTTATCAGAAGCTTGTGATTTAGTTTTTGATGCTGCAAGGAGGGGAAAACAATTCTTAATTGTTGGTACCAAAAATAAAGCAGCTGATTCAGTAGCACGGGCTGCCATAGGGGCTCGGTGTCATTATGTTAATAAAAAATGGCTCGGTGGTATTTTAACGAATTGGTCCACTACAGAAACAAGACTTCATAAGTTCAGGGACTTGAGAATGGAACAAAAGACGGGGAAACTCAACCGTCTTCCGAAAAGAGATGCGGCTATGTTGAAGAGACAGTTATCTCACTTGCAAACATATCTGGGCGGGATTAAATATATGACGGGGTTACCCGATATTGTAATAATCGTTGATCAGCAAGAAGAATATATGGCTCTTCGAGAATGTATCACTTTGGGAATTCCAACGATTTGTTTAATTGATACAAATTGTGACCCGGATCTCGCAGATATTTCGATTCCAGCGAATGATGACGCTATAGCTTCAATCCGATTAATTCTTAACAAACTGGTAGTTGCAATTTGTGAGGGTCGTTCTAGCTCTATACGAAAT
>Spondias_tuberosa
ATGGCAAGAAGATATTGGAATATCAATTTGGAAGAGATGATGGAAGCAGGAATTCATTTTGGTCATGGTACTAGGAAATGGAATCCAAGAATGTCGCCTTATATCTCTGCAAAGCATAAAGGTATTCATATTACAAATCTGACTAGAACTGCTCGTTTTTTATCAGAAGCTTGTGATTTAGTTTTTGATGCAGCAAGCAGGGGAAAACAATTCTTAATTGTTGGTACCAAAAACAAAGCAGCTGATTCAGTAGCGCGAGCTGCAATAAGGGCTCGGTGCCATTATGTTAATAAAAAATGGCTCGGTGGTATGTTAACGAATTGGTCCACTACAGAAACGAGACTTCAGAAGTTCAGGGATTTGAAAACAGAACAAAAGACGGGGAGACTCAACCGTCTTCCCAAAAGAGATGCAGCTATGTTGAAGAGACAATTATCACGCTTGCAAACGTATCTGGGCGGGATTAAATATATGACGGGGGTACCTGATATTGTAATCATCGTTGATCAGCAAGAAGAATATACGGCTCTTCGAGAATGTATCACTTTGGGAATTCCAACAATTTGTTTAATCGATACAAATTGTGACCCCGATCTCGCAGATATTTCGATTCCAGCAAACGACGATGCTATAGCTTCAATCCGATTAATTCTTAACAAATTAGTATTCGCAATTTGTGAGGGTCGTTCTAGCTATATACGAAAT
>Staphylea_colchica
ATGACACGAAAGTATTGGAACATCGGTTTGGAAGAGATGATGGAAGCAGGAGTTCATTTTGGTCATGGTACTAGGAAATGGAATCCTAGAATGGCACCTTATATCTCTGCAAAGCGTAAAGGTATTCATATTACAAATCTTACTAGAACTGCTCGTTTTTTATCAGAAGCTTGTGATTTAGTTTTTGATGCAGCAAGTAGGGGAAAACAATTTTTAATTGTTGGTACTCAAAATAAAGCGGCTGGTTCAGTAGCACGGGCTGCAATAAGAGCTCGGTGTCATTATGTTAATAAAAAATGGCTCGGTGGTATGTTAACGAATTGGTCTACTACAGAAACGAGACTTCATAAGTTCAGAGACTTGAGAACGGAACAAAAGACGGGGAGACTCAGCCGTCTTCCGAAAAGAGATGCAGCTGTGTTGAAGAGACAATTATCTCACCTGCAAACATATTTGGGTGGGATTAAATATATGACGGGGTTACCAGATATTGTAATCATCGTTGATCAGCAAGAAGAATATACGGCTCTTCGAGAATGTATCACTTTGGGAATTCCAACGATTTGTTTAATAGATACAAATTGTGACCCCGATCTCGCAGATATTTCGATTCCAGCAAATGATGACGCTATAGCTTCAATCCGATTAATTCTTAACAAATTAGTATTCGCAATTTGTGAGGGTCGTTCTAGCTATATACGAAAT
>Tetraena_mongolica
ATGACAAAAAGATATTGGAATATCAATTTGGAAGATATGATGGAAGCAGGAGTTCATTTTGGTCATGGTACTCGAAAATGGAATCCTAAGATACGTCCTTATATTTCTGCAAAGCGTAAAGGTATTCATATTATAAATCTTACCAGAACGGCTCGTTTTTTATCAGAAGCTTGTGATTTGGTTTTTGATGCAGCAAGTAAAGGAAAAAAATTCTTAATTGTTGGTACCAAAACTAAAGCAGCTGATTTAGTAGCACGGGCTGCAATAAAGGCTCAGTGTCATTATGTTAATAAAAAATGGCCCGGCGGTTTGTTAACAAATTGGTCCACTACAGAAACAAGACTTCATAAGTTCAGGGACTTGAGAATGGAAGAAACGATGGGAAGACTCGACCGTCTTCCAAAAAGAGATGCAGCTGTTTTAAAGAGAAAATTATCCCACTTGGAAACATATCTGAGCGGGATTCAATATATGACAGGGTTGCCTGATATTGTAATAATCGTGGATCAGCAAGAAGAATATACAGCTCTTCTAGAATGCATCACTTTAGGAATTCCAACAATTTGTTTAATTGATACAAATTGTGATCCTGATCTTGCAGATATTTCGATTCCGGCGAATGATGACGCTATAGCTTCAATTCGATACATCCTTAACAAATTAGTATTCGCAATTTGTGAGGGACGTTCTAGCTATATAAGAAAT
>Vitis_acerifolia
ATGACAAGAAGATATTGGAACATCAATTTGGAAGAGATGATGGAAGCAGGAGTTCATTTTGGTCATGGTACTAGGAAATGGAATCCTAGAATGGCGCCTTATATCTCGGCAAAGCGTAAAGGTATTCATATTACAAATCTTACTAGAACTGCTCGCTTTTTATCAGAAGCTTGTGATTTAGTTTTTGATGCAGCAAGTAGGGGAAAACAATTCTTAATTGTTGGTACCAAAAATAAAGCAGCGGATTCAGTAGCACGGGCTGCAATAAAGGCTCGGTGTCATTATGTTAATAAAAAATGGCTCGGTGGTATGTCAACGAATTGGTCCACTACAGAAACGAGACTTCATAAATTCAGGGACTTGAGAACGGAACAAAAGACGGGGAGACTCAATCGTCTTCCGAAAAGAGATGCAGCTATGTTGAAGAGACAATTATCTCACTTGCAAACATATTTGGGTGGGATTAAATATATGACGGGGTTACCCGATATTGTAATAATCGTTGATCAGCAAGAAGAATATACGGCTCTTCGAGAATGTATCACTTTAGGAATTCCAACGATTTGTTTAATCGATACAAATTGTGACCCCGATCTCGCAGATATTTCGATTCCAGCAAATGATGACGCTATAGCTTCAATCCGATTAATTCTTAATAAATTAGTATTCGCTATTTGTGAGGGTCGTTCTAGCTATATAAGAAAT
>Viviania_marifolia
ATGGCAAGAAGATATTGGAACATAAATTTGGAACAGATGATGGAAGCAGGAGTTCATTTTGGGCATGCCATTAAAAAATGGAATCCCAGAATGGGACCTTATATCTATGCAGATCGTAAAGGTATTCATATTACAAATCTTCTTCGAACCGCTTGTTTTTTATCCGAAGCTTGTGATTTAGTTTTTGATGCAGCAAGTAAGAGAAAACAATTTTTAATTGTTGGGACAAAAAAGGGAGCAGCCGATTTAGTAGCACGGGCTGCAATAAGGTCTCGGTGTCATTATGTTAATAAAAAATGGCTTGGCGGTATGTTAACTAATTGGTCCACGACAAAAACGAGACTTCAAAAGTTCAAGGACTTGAGAACGAAACAAAAGATGGGGAGACTCAGTCATCTACCGAAAAGAGATGCGGCTATGTTGAAGAGACAATTATCTCACTTGCAAAAATATCTGGGCGGGATTAAATATATGACAGGGTTACCCGATATTGTAATTATTATTGATCAGCAAAAAGAATATACGGCTCTTCGAGAATGTATTACTTTGGGAATTCCAACGATTTCTTTAATCGATACAAATTCTGACCCAGATCTCGCGGATATTCCAATTCCAGCAAATGATGATTCTATAGCTTCAATCCGATTTATTCTTAACAAATTAGTATTTGCAATTTGTGAGGGCCATTCTAACTATAAGACCGAT
