# Supplementary material for: ­Complete plastid genome sequences of two species of the Neotropical genus Brunellia (Brunelliaceae)
Source: PeerJ. 2020 Jan 28;8:e8392. doi: 10.7717/peerj.8392 (PMC6993752; doi:10.7717/peerj.8392)
Supplement: Supplemental Information 2 [file peerj-08-8392-s002.zip › Alignments/RPS3.fasta]

>Aquilaria_yunnanensis
ATGGGACAAAAAATAAATCCACTTGGTTTCAGACTTGGTACAACCCAAAGTCATCATTCTGTTTGGTTTGCACAACCAAAAAATTATTCCGATGGTCTCCAAGAAGATAAAAAAATAAGAGACTATATCAAGAATTACGTACAAGTCGAGGGAATTGTACGTATAGAAATTCAAAAAAGAATCGATGTAATTCAGGTCATAATCTATATGGGATTTCCGAAATTCTTAATTGAAGATAGGAGAATCAAAGAATTACAGATGAATGTACAAAAAGAACTTAACCGAAAACTCAACATTGCTGTTACAAGAATTGAAAATCCTTATGGACACCCTAATATTCTTGCAGAATTTATAGCCGGACAATTAAAGAATAGAGTTTCTTGTCGAAAAGCAATGAAAAAGGCTATTGAATTAACTGAACAAACGGATACAAAAGGAATTCGAGTGCAAATTGCAGGGCGTACCGACGGAAAAGAGCAGGCACGCGTCATCTGGATCAGAGAGGGTAGGGTTCCTCTACAAACCATTGGTGCGAAAATTGATTATTCTTCATATACAGTTCGGACTATCTATGGGGCATTAGGAATCAAAATTTGGATATTTAGACAC
>Arabidopsis_thaliana
ATGGGACAAAAAATAAATCCACTTGGTTTCAGACTTGGTACAACCCAAAGTCATCATTCTCTTTGGTTTGCACAACCAAAAAAGTATTCTGAAGGTTTAGAAGAAGATAAAAAAATACGAGACTGTATTAAAAATTATGTCCAAATGGAGGGAATTGCACGTATTGAAATTCAAAAAAGAATCGATCTCATCCAGATCATAATCTATATGGGATTTCCTAAATTATTAATTGAACCCCGAAGAGTCGAAGAATTACAGATGAATGTTCAAAAAGAACTAAATAGAAAACTCAACATTGCTATTACCAGAATTTCCAATCCGTATGGGGATCCTAATATTCTTGCAGAATTTATCGCTGGACAATTAAAAAATCGCGTTTCTTTTCGAAAAGCAATGAAAAAAGCTATTGAATTAACTGAACAGGCGAATACAAAAGGAATTCAAGTACAAATTGCAGGACGTATCGACGGAAAAGAAATTGCACGTGTTGAATGGATCAGAGAAGGCAGAGTTCCTTTACAAACAATTGAAGCTAAAATTGATTATTGTTCCTATACAGTTCGAACTATTTATGGGGTTTTAGGAATAAAAATTTGGATATTCGTAGAC
>Arabis_alpina
ATGGGACAAAAAATAAATCCACTTGGTTTCAGACTTGGTACAACCCAAAGTCATCATTCTCTTTGGTTTGCACAACCAAAAAAGTATTCTGAAGGTTTAGAAGAAGATAAAAAAATACGAGACTGTATTAAAAATTATGTCCAAATGGAGGGAATTGCACGTATTGAAATTCAAAAAAGAATCGATCTCATTCAAATCATAATCTATATGGGATTTCCTAAATTATTAATTGAAGATAAAAGAGTCGAAGAATTACAGATGAATGTTCAAAAAGAACTTAATAGAAAACTCAACATTGCTATTACCAGAATTTCCAATCCGTATGGGCATCCTAATATTCTTGCAGAATTTATAGCTGGCCAATTAAAGAATCGTGTTTCTTTTCGAAAAGCAATGAAAAAAGCTATTGAATTAACTGAACAGGCGAATACAAAAGGAATTCAAGTACAAATTGCAGGACGTATCGACGGAAAAGAAATTGCACGTGTTGAATGGATCAGAGAAGGCAGAGTTCCTTTACAAACAATTGACGCTAAAATTGATTATTGTTCCTATACAGTTCGAACTATTTATGGGGTCTTAGGCATAAAAATTTGGATATTCGTAGAC
>Arachis_hypogaea
ATGGGACAAAAAATAAATCCGCTTGGTTTCCGACTTGGTACAACTCAAAGTCATGATTCTCTTTGGTTTGCACAACCAATCAATTATTCAGAGAATCTACAAGAAGATAAAAAAATACGAGATTATATCAAGAATTATATAAAAGTCGAGGGAATAGCAGGGATAAAGATTAAAAAAAGAATTGATTTGATTCAAGTCATAATCTCTATGGGATTTCCAAAGTTATTAATTGAGGGTAAGAGAATAGAAGAGTTACAGATGAATTTACAAAAAAAACTCAACCGAAAACTGAACATTGCTATTACAAGAATTGCAAACCCTTATGGACATCCTAATATTCTTGCAGAATTTATAGCCGGGCAATTAAGGAATAGAGTTTCGTTTCGTAAAGCAATGAAAAAAGCTATTGAATTAACTCAACAGGCGGGGACAAAAGGAATTCAAGTACAAATTGCGGGACGTATCGACGGAAAAGAAATTGCACGTGTCGAATGGATCAGAGAGGGTAGAGTTCCTCTACAAACCATTCGAGCTAAAATTGATTATTGTTCCTATACAGTTCGAACTATTTATGGCGTATTAGGGATCAAAGTTTGGATATTTGTAAAC
>Averrhoa_carambola
ATGGGACAAAAAATAAATCCACTTGGTTTTAGACTTGGTACAACCCAAGGTCATCATTCTATTTGGTTTGCACAACCAAGAAATTTTTCCGAGGGTCTGCATGAAGACCAAAAAATACGAAACTGTATCAAGAATTATGTACAAATCGAGGGAATTGCACGTATAAAGATTCAAAAAAAAATCGATCTGATTCAGATCCTAATATATATGGGATTCCCAAAGTTATTAATAGAAGGTAGGAGAATCGAAGAATTACAGATAAATGTACAAAAAGAACTTAACCAAAAACTCAACATTGCTATTATAAGAATTTCAAACCCTTATGGACACCCTAATATTCTTGCAGAATTTATCGCCGGACAATTAAAGAATAGAGTTTCATTTCGCAAAGCAATGAAAAAAGCTATTGAATTAACTGAACAGGCGGATACAAAAGGAATTCAAGTGCAAATTTCAGGGCGTATCGATGGAAAAGAAATTGCACGTGTCGAATGGATCAGAGAGGGTAGGGTTCCTCTACAAACTATTCGAGCTAAAATTGAGTATTGTTCCTATACAGTTAGAACTATTTATGGGGTATTAGGCATCAAAATTTGGATATTTGTAGGC
>Brunellia_antioquensis
ATGGGACAAAAAATAAATCCACTTGGTTTCAGACTTGGTACAACCCAAGGTCATCATTCTCTTTGGTTTGCACAACCAAAAAATTATTCCGAAGGTCTACAAGAAGACCAAAAAATACGAAACTGTATCAAGAATTATGTACAAGTCGAAGGAATTGCACGTATCGAGATTCAAAAAAAAATCGATCTGATTCAGATCATAATATATATGGGATTCAAAAAGTTATTAATGGAGGGTAGAAGAATCCAAGAATTACAGATAAATGTACAAAAAGAACTTAACCAAAAACTCAACATTGCTATTACAAGAATTGCAAACCCTTACGGACATCCTAAAATTCTTGCAGAATTTATAGCTGGACAATTAAAGAATAGAGTTTCATTTCGAAAAGCAATGAAAAAAGCTATTGAATTAACTGAACAAGCGGATACAAAAGGAATTCAAATACAAATTGCAGGGCGTATCGACGGAAAAGAAATTGCGCGTGTCGAATGGATCAGAGAAGGTAGGGTTCCTCTACAAACCATTCGAGCTAAAATTGAGTATAGTTCCTATACAGTTAGAACTATTTATGGGGTATTAGGCATCAAAATTTGGATATTTGTAGAC
>Brunellia_trianae
ATGGGACAAAAAATAAATCCACTTGGTTTCAGACTTGGTACAACCCAAGGTCATCATTCTCTTTGGTTTGCACAACCAAAAAATTATTCCGAAGGTCTACAAGAAGACCAAAAAATACGAAACTGTATCAAGAATTATGTACAAGTCGAAGGAATTGCACGTATCGAGATTCAAAAAAAAATCGATCTGATTCAGATCATAATATATATGGGATTCAAAAAGTTATTAATGGAGGGTAGAAGAATCCAAGAATTACAGATAAATGTACAAAAAGAACTTAACCAAAAACTCAACATTGCTATTACAAGAATTGCAAACCCTTACGGACATCCTAAAATTCTTGCAGAATTTATAGCTGGACAATTAAAGAATAGAGTTTCATTTCGAAAAGCAATGAAAAAAGCTATTGAATTAACTGAACAAGCGGATACAAAAGGAATTCAAATACAAATTGCAGGGCGTATCGACGGAAAAGAAATTGCGCGTGTCGAATGGATCAGAGAAGGTAGGGTTCCTCTACAAACCATTCGAGCTAAAATTGAGTATAGTTCCTATACAGTTAGAACTATTTATGGGGTATTAGGCATCAAAATTTGGATATTTGTAGAC
>Bulnesia_arborea
ATGGGGCAAAAAATCAATCCACTCGGTTTTAGACTTGGTATAACTCAAAGCCATCATTCTATTTGGTTTGCACAACCAAAAAATTATTCCGAAGGTCTACAAGAAGATAAAAAAATACGAGACTGTATACAAAATTATATACAAGTTGAAGGAATTGCATGTATAGAGATTCAAAAGAGAATCGATCTGATTCAAATCATAATTTATATGGGATTTCCAAAATTATTAATAAAATCTCAAAAAATCGAAGAATTACAAACGAATATAAAAAAAGAAATTCATCGAAAAATTAACATTGCTATTAAAAGAATTTCAAATCCTTATGGACACCCTAAGATTCTTGCAGAATTTATAGCCGGACAACTCAAGAATAGAGTCTCCTTTCGAAAAGCAATGAAAAAAGCTATTGAATTAAGTGAACAGACAGATACAAAAGGAATTAAAGTACAAATTGCAGGCCGTCTCGATGGAAAAGAAATTGCACGTGTCGAATGGATCCGAGAAGGTAGGGTTCCTTTACAAACTATTCGAGCTCCAATTGATTATTGTTCTTATACAGTTCGAACTATCTATGGGGTATTGGGAATAAAAATTTGGATATTTATA???
>Carica_papaya
ATGGGACAAAAAATAAATCCACTTGGTTTCCGGCTTGGTACAACCCAAAGTCATCATTCTCTTTGGTTTGCCCAACCAAAAAATTATTCTGAGGGTTTACAAGAAGATAAAAAAATACGAGACTTTATCAAGAATTATGTAAAAGTCGAGGGAATCGCGCGTATCGAAATTCAAAAAAGAATCGATCTGATTCAGGTCATAATATATATGGGATTCCCAAAATTATTAATTGAGCCGCAAAGAATCGAAGAATTACAGAGGAATGTACAAAAAGAACTTAATCGAAAACTCAACATTGCTATTATCAGAATTGCAAATCCTTATGGGCACCCTAATATTCTTGCGGAATTTATAGCCGGACAATTAAAGAATAGAGTTTCGTTTCGCAAAGCAATGAAAAAAGCTATTGAATTAACCGAGCAGGCGAATACAAAAGGGATTCAAGTGCAAATTGCAGGGCGTATCGACGGAAAAGAAATTGCACGTGTTGAATGGATCAGAGAAGGTAGGGTTCCTCTACAAACCATTGAGGCTAAAATAAATTATTGTTGCTATAGAGTTCGAACTATCTATGGGGTATTAGGAATCAAAATTTGGATATTCGTAGAC
>Castanea_mollissima
ATGGGACAAAAAATAAATCCACTTGGTTTCAGACTTGGTGCAACCCAAGGTCATCATTCTCTTTGGTTTGCACAACCACAAAATTATTCCGAAGGGCTACAAGAAGATCAAAAAATCCGAGATTGGATCAAGAATTATGTACAAGTTGAGGGAATTGCATGCATAAAGATTCAAAAAAGAATCGATTTGATTCAGGTCATAATCTATATGGGATTCCCAAAATTATTACTAGAAGGTAAAAGAATCGAAGAATTGCAGATAGATGTACAAAAAGAAATTAACCGAAAACTCAACATTGCTCTTACAAGAATTACAAACCCTTATGGACACCCTAATATTCTCGCCGAATTTATAGCCGGACAATTAAAGAATAGGGTTTCATTTCGAAAAGCAATGAAAAAGGCTATTGAATTAACTGAACAAGCAGGTACAAAAGGAATTCAAGTACAAATTGCAGGACGTATCGACGGAAAAGAGATTGCGCGTGTCGAATGGATCAGAGAGGGTAGAGTTCCTCTACAAACCATTCGAGCTAAAATTGATTATTGTTCCTATGCAGTTGGAACTATCTATGGGGTATTAGGCATCAAAATTTGGATATTTGTAGAC
>Catha_edulis
ATGGGACAAAAAATAAATCCACTTGGTTTCAGACTTGGCACAACCCAAGGTCATCATTCTCTTTGGTTTGTGCAACCAACAAATTATTCCGAAGGTCTACAAGAAGATCAAAAAATACGAAACTTTCTCAAAAACTATGTACAAGTTGAGGGAATTGCACGTATAGAGATTCAAAAAAGAATTGATCTGATTCAGGTCCTAATATATATAGGATTCCCGAAGTTATTACTGGAGGGTAGGAGAATCGAAGAATTACAGAGGAAGTTACAAAAAGAATTAAACCGAAAACTCAACATTGCTATTACAAGGATTGCAAATCCTTATGGACATCCTACTATTCTTGCAGAATTTCTAGCCGCACAATTAAAAAGCCGAGTTTCATGTCGTAAAGCAATGAAAAAAGCTATTGAATTAGCTGAACAGGCGAATACAAAAGGAATTCAAGTACAAATTGCAGGGCGTATCAACGGAAAAGAAATTGCACGTGTTGAATGGATCAGAGAAGGTAGGGTTCCTCTACAAACCATTCGAGCTAAAATCGATTATTGTTCCTATACTGCTCAAACTCTTTATGGGGTATTGGGAATCAAAATTTGGATATTTGGAGAC
>Ceratopetalum_apetalum
ATGGGACAAAAAATAAATCCACTCGGTTTCAGACTTGGTACAACCCAAGGTCATCATTCTCTTTGGTTTGCACAACCAAAAACTTATTCCGCGGATCTCCAAGAAGACCAAAAAATACGAAACTGTATCAAGAATTATGTACAAGTCGAGGGAATTGCACGTATAGAGATTCACAAAAAAATCGATCTGATTCAGATCATAATATATATGGGATTCCCAAAGTTATTAATGGAGGGTAGAAGAATCGAAGAATTACAGATAAATGTACAAAAAGAACTTAACCAAAAACTCAACATTGCTATTACAAGAATTGCAAACCCTTACGGACACCCGAATATTCTTGCGGAATTTATAGCCGGACAATTAAAGAATAGAGTTTCATTTCGAAAAGCAATGAAAAAAGCTATTGAATTAACTGAACAGGCGTATACAAAAGGAATTCAAGTACAAATTGCAGGGCGTATCGACGGAAAAGAAATTGCGCGTGTCGAATGGATCAGAGAAGGTAGGGTTCCTCTACAAACCATTCGAGCTAAAATTGAATATTGTTCCTATACAGTTAGAACTATTTATGGGGTATTAGGCATCAAAATTTGGATATTTGTAGAC
>Citrus_sinensis
ATGGGACAAAAAATAAATCCACTAGGTTTCCGGCTTGGTACAACACAAAGTCATCATTCTCTTTGGTTTGCAAAACCAAAAAACTATTGCGAGGGTCTACAAGAAGATCAAAAAATACGAAACTTTATTAAGAATTATATAAAAGTTGAGGGAATTGCACGGATAGAGATTCAAAAAAGAATTGATCTAATTCAAGTTATAATCTATATAGGGTTCCCAAAATTATTACTAGAACCGCGAAGAATTGAAGAATTACAGATGAATGTACAAAAAGAACTTAATCGAAAAATAAACATTGCTATTACACGAATTACAAATCCTTATGGACACCCCAATATTCTTGCCGAATTTATAGCCGGACAATTAAAAAATAGAGTTTCTTTTCGAAAAGCAATGAAAAAAGCTATTGAATTAACGGAACAGGCCGATACAAAAGGAATTCAAGTACAAATTGCAGGGCGTCTTGACGGAAAAGAAATTGCGCGCGCCGAATGGATCAGAGAAGGTAGAGTTCCTCTACAAACCATTGGAGCTAAAATTGATTATTGTTCCTATACGGTTCGAACTATCTACGGGGTATTGGGAATCAAAATTTGGATATTTGTAGAC
>Cucumis_melo
ATGGGACAAAAAATAAATCCACTCGGTTTTAGACTTGGTGCAACCCAAGGGCATCATTCTCTGTGGTTTGCACACCCCAAAAAATATTCTGAAGGTTTACAAGAAGATCAAAAAATACGAGATTGTATCCGGAATTATGTACAAGTTGAAGGAATTGCACGTATCGAGATTCAAAAAAGAATTGATCTTATTCAAGTGATAATCTTTATGGGATTCCCAAAGTTATTAATAGAAGGTGGGAAAATCGAAGAATTACAGATGAATGTACAAAAAGAATTAAACCGAAAACTTAACATTGCTATTACAAGAATAGGAAACCCTTATGGACACCCTAATATTCTCGCAGAATTTATAGCCGGACAATTAAAGAATAGAGTTTCATTTCGCAAAGCAATGAAAAAAGCTATTGAATTAACTGAACAGGCGGGTACAAAGGGAATTCAAGTACAAATTGCCGGACGTATAGACGGAAAAGAAATTGCACGTGTCGAATGGATCAGAGAAGGACGGGTTCCTCTACAAACCATTCGAGCTAAAATTGATTATTGTTGCTATCCAGTTCGAACTATCTATGGGGTATTAGGCATCAAAATTTGGATATTTGTAGAC
>Eucalyptus_grandis
ATGGGACAAAAAATAAATCCACTTGGTTTCAGACTTGGTACAACCCAAGGTCATCATTCTATTTGGTTTGCACAAGCCAAAAATTATTCCGATGGTCTGCAAGAAGATCAAAAAATACGAAATTGTATCAAGAATTATTTACAAGTGGAGGGAATTGCACGCATAGAAATTCGAAAAAGAATTGATCTGATTCAAGTCATAATTTATATGGGATTCCCAAAGTTATTACTAGAAGGCAAGAGAATCGAAGAATTACAGATGAATGTACAAAAAGAACTTAACCGAAAACTCAACATTGCTATTACAAGAATTACAAACCCTTATGGGCACCCTAATATTCTTGCAGAATTTATAGCCGGACAGTTAAAGAATAGAGTTTCATTTCGCAAAGCAATAAAAAAGGCTATTGAATTAACCGAACAGGCAGATACAAAAGGAATTCAAGTACAAATTGCAGGTCGCCTGGACGGAAAAGAAATTGCACGTGTCGAATGGATGAGAGAAGGTAGGGTTCCTCTACAAACCATTCGAGCTAAAATTGATTATTGTTCCTATGGAGTCCGAACGGTCTATGGAGTATTAGGCATCAAAATTTGGATATTTTGGGAA
>Euonymus_japonicus
ATGGGACAAAAAATAAATCCACTTGGTTTCAGACTTGGCACAAACCAAAGTCACCATTCTCTTTGGTTTGTGCAACCAACAAATTATTCCGAAGGTCTGCAAGAAGATCAAAAAATACGAAACTTTATCAAAAACTATGTACAAGTTGAGGGAATTGCACGTATAGAGATTCAAAAAAGAATTGATCTGATTCAGGTCCTAATATATATAGGATTCCCGAAGTTATTACTGGAGAGTAGGAGAATCGAAGAATTACAGAGGAAGTTACAAAAAGAATTAAACCGAAAACTAAACATTGCTATTACAAGGATTGCAAATCCTTATGGACATCCTACTATTCTTGCAGAATTTCTAGCCGGACAATTAAAAAGACGAGTTTCATGTCGTAAAGCAATGAAAAAAGCTATTGAATTAGCTGAACAGGCGAATACAAAAGGAATTCAAGTACAAATTGCAGGGCGTATCAACGGAAAAGAAATTGCACGTGTTGAATGGATCCGAGAAGGTAGGGTTCCTCTACAAACAATTCGAGCTAAAATCGATTATTGTTCCTATACTGCTCAAACGCTTTATGGGGTATTGGGAATAAAAATTTGGATATTTGGAGAC
>Ficus_racemosa
ATGGGACAAAAAATAAATCCACTTGGTTTCAGACTTGGTGCAACCCAAGGTCATCATTCTCTTTGGTTTGCACAACGAAAAGATTATTCCGAGGATCTACAAGAAGATCAAAAAATACGAAATTGTATCAAGAACTATGTACAAGTCGAGGGAATTGCATGTATAGAGATTCAAAAAAGAATCGACTTGATTCAAGTCATAATCTATATGGGATTCCCAAAGTTATTAATAGAA------AAAATCGAAGAATTACAGATAAATATACAAAAAGAACTTAACCGTAAACTCAATATTGCTATTACAAGAATTGCAAATCCTTATGGACACCCTAATATTCTTGCAGAATTTATAGCCGGACAATTAAAAAATAGAGTGTCATTCCGCAAAGCAATGAAAAAAGCTATTGAATTAACCGAACAAGCAGGTACAAAAGGAATTCAAATACAAATTGCAGGGCGTATCGACGGAAAAGAAATTGCACGTGTCGAATGGATCAGAGAAGGTAGGGTACCTCTACAAACCATTAGGGCTAAAATTGATTACTGTTCCTATACAGTTCGAACTATCTATGGGGCTTTAGGTATCAAAATTTGGATATTTGTAGAC
>Glycine_max
ATGGGACAAAAAATAAATCCGCTTGGTTTCAGACTTGGTACAACTCAAAGTCATGATTCTATTTGGTTTGCTCAACCAACAAATTATTCCGAGAATATACAAGAAGATAAAAAAATACGAGATTGTATCAAAAATTATATACAAGTTGAGGGAATTGGACAGATAAAGATTCAAAAAAGAATTGATCTTATTCAAGTTATAATATATATGGGATTTCCAAAGTTATTAATAGAGTCTCAAAAAATCGAAGAATTACAGACGAATATGCAAAAAAAACTGAATCGAAAACTAAACATTGCTATTGTAAAAGTTGCAAATGCTTATAAACACCCTAATATTATTGCAGAATTTATAGCTGGACAATTAAAGAATAGAGTTTCGTTTCGTAAAGCAATGAAAAAAGCTATTGAATTAACTGAACAGGCGGGTACAAAAGGAGTTCAAGTACAAATTGCAGGACGTATCGACGGAAAAGAAATTGCACGTGTTGAATGGATCAGAGAAGGTAGAGTTCCTCTACAAACCATTCGAGCGAAAATAGATTATTGTTGCTATACAGTTCGAACTATTTATGGGGTTTTAGGGATCAAAGTTTGGATATTTTCTAAA
>Gossypium_arboreum
ATGGGACAAAAAATAAATCCACTTGGTTTCAGACTTGGTACAACCCAAAGTCATCATTCTCTTTGGTTTGCACAACCGAAAAAGTATTCCGAGGGTCTACAAGAAGATAAAAAAATAAGAGACTGTATCAAGAATTATGTACAAGTCGAGGGAATTGCACGTATAGAGATTCAAAAAAGACTGGATCTAATTCAGGTGATAATCTATATGGGATTTCCTAAATTATTAATTGAACCACGAAAACTCGAAGAACTACAGATGAATGTGCAAAAAGAACTTAATCGAAAACTCAACATTGCTATTACAAGAATTGGAAATCCTTATGGGCACCCTAATATTCTTGCCGAATTTATAGCCGGACAATTAAAGAATCGAGTTTCATTTCGAAAGGCAATGAAAAAGGCTATTGAATTAACTGAGCAAGCGGATACAAAAGGAATTCAAATACAAATTGCAGGGCGTATCGACGGAAAAGAAATCGCACGTGTCGAATGGATCCGAGAAGGTAGGGTTCCTCTACAAACCATTGGAGCGAAAATTGAGTATTGCTCTTATAGAGTTCGAACTATCTATGGGGTATTAGGAATCAAAATTTGGATATTTATAGAC
>Heritiera_angustata
ATGGGACAAAAAATAAATCCACTTGGTTTCAGACTTGGCACAACCCAAAGTCATCATTCTCTTTGGTTTGCACAACCTAAAAATTATTCCGAGGGTCTACAAGAAGATAAAAAAATAAGAGACTGTATCAAGAATTATGTACAAGTCGAGGGAATTGCACGTATAGAGATTCAAAAAAGAATCGATCTAATTCAGGTCATAATCTATATGGGATTTCCTAAATTATTAATTGAAGATAGGAAACTCGAAGAACTACAGATGAATGTGCAAAAAGAACTTAACCGAAAACTCAACATTGCTATTACAAGAATTGCAAATCCTTACGGGCACCCTAATATTCTTGCCGAATTTATAGCCGGCCAATTAAAGAATCGAGTTTCATTTCGAAAAGCAATGAAAAAGGCTATTGAATTAACTGAGCAAGCGGATACAAAAGGAATTCAAATACAAATTGCAGGGCGTATCGACGGAAAAGAAATTGCGCGTGTCGAATGGATCCGAGAAGGTAGGGTTCCTCTACAAACCATTGGAGCGAAAATTGAGTATTGCTCCTATAGAGTTCGAACTATCTATGGGGTATTAGGAATCAAAATTTGGATATTTATAGAT
>Heuchera_sanguinea
ATGGGACAAAAAATAAATCCACTTGGTTTCAGACTTGGTACAACCCAAGGTCATCATTCCCTTTGGTTTGCACAACCAAAAAATTATTCTGAGGGTCTACAAGAAGATCAAAAAATACGGGATTGTATCAAGAATTATGTACAAGTCGAGGGAATTGCACGAATAGAAATTCAAAAAAGAATCGATCTGATTCAGGTCATAATTTATATGGGATTCCCAAAGTTATTAATAGAACCACGAAGAATTGAAGACTTACAGATGAATGTACAAAAAGAATTAAATCGAAAACTCAACATTGCTATTACAAGAATTGCAAAACCTTACGGAAACCCTAATATTCTTGCAGAATTTATAGCCGGACAATTAAAAAATAGAGTTTCATTTCGCAAGGCAATGAAAAAAGCTATTGAATTAACTGAACAGGCAGATACAAAAGGAATTCAAGTACAAATTGCAGGACGTATCGACGGAAAAGAAATTGCACGTGTCGAATGGATCAGAGAAGGGAGGGTTCCCCTACAAACCATTCGAGCTAAAATTGATTATTGTTCCTATACAGTTCGAACTATATATGGGGTATTAGGCATCAAAATTTGGATATTTGTAGAC
>Jatropha_curcas
ATGGGACAAAAAATAAATCCACTTGGTTTCAGACTTGGTACAACTCAAAGTCATCATTCTCTTTGGTTTGCACAACCAAAAAATTATTCTGAGGATCTACAAGAAGATCAAAAAATAAGAAACTGTATCAAAAATTATGTAAAAGTTGAGGGAATTGCACGTATAGAGATTCAAAAACGAATCGATGTGATTCAGGTCATGATATATATGGGATTCCAAAAATTATTAATGGAACCTAAACAAATCGAAGAATTACAGATGAATGTACAAAAAGAACTTAATCGAAAACTCAATATTGCTATTAAAAGAATTTCAAATCCTTATGGGCAACCTAATATTCTTGCAGAATTTATAGCCGGGCAGTTAAAGAATAGAGTTTCATTTCGCAAAGCAATGAAAAAAGCTATTGAATTAACTGAACAAACGGATACAAAAGGAATTCAAGTCCAAATTGCGGGGCGTCTTGACGGAAAAGAAATTGCACGCGTCGAATGGATTAGAGAGGGTAGAGTTCCTTTACAAACCATTCAAGCTAAAATTGAGTATTGTTCGTATACAGTTAAAACTATTTATGGGGTATTAGGCATAAAAATTTGGACATTTCTAGAT
>Larrea_tridentata
ATGGGGCAAAAAATAAATCCACTCGGTTTTAGACTTGGTATAACTCAAAGCCATCATTCTATTTGGTTTGCACAACCAAAAAATTATTCCGAAGGTCTACAAGAAGATAAAAAAATACGAGACTGTATACAAAATTATATACAAGTTGAAGGAATTGCATGTATAGAGATTAAAAAAAGAATCGATCTGATTCAGATCATAATTTATATGGGATTTCCCAAATTATTAATAGAAGGTAGGAAAATCGAAGAATTGCAAAAGAATATACAAAAAGAAATTAATCGAAAAATTAACATTGCTATTAAAAGAATTTCAAACCCTTATGGACACCCTAAGATTCTTGCAGAATTTATAGCCGGACAACTAAAGAATAGAGTCTCCTTTCGAAAAGCAATGAAAAAAGCTATTGAATTAAGTGAACAGACAGATACAAAAGGAATTAAAGTACAAATTGCAGGACGTCTCGATGGAAAAGAAATTGCACGTGTCGAATGGATCAGAGAGGGTAGGGTTCCTTTACAAACTATTCGAGCTCCAATTGATTATTGTGCCTATACAGTTCGAACTATATATGGGGTATTGGGAATAAAAATTTGGATATTTATA---
>Liquidambar_styraciflua
ATGGGACAAAAAATAAATCCACTTGGTTTCAGACTTGGTACAACCCAAGGTCATCATTCCCTTTGGTTTGCACAACCAAAAAATTATTCTGAGGGTCTACAAGAAGATAAAAAAATACGGGATTGTATCAAGAATTATGTACAAGTCGAGGGAATTGCACGTATAGAGATTCAAAAAAGAATCGATCTGATTCAAGTCATAATCTATATGGGATTCCCAAAGTTATTAATGGAACCACGAAGAATTGAAGAATTACAGATGCTTGTACAAAAAGAATTTAATCGAAAACTCAACATTGCTATTACAAGAATTGCAAAACCTTATGGACACCCTAATATTCTTGCAGAATTTATAGCCGGACAATTAAAAAATCGCGTTTCATTTCGCAAGGCCATGAAAAAGGCTATTGAATTAACCGAACAGGCCGATACAAAAGGAATTCAAGTACAAATTGCAGGACGGATCGACGGAAAAGAAATTGCACGTGTCGAATGGATCAGAGAAGGTAGGGTTCCCCTACAAACCATTCGAGCTAAAATTGATTATTGTTCTTATACAGTTCGAACTATCTATGGGGTATTAGGCATCAAAATTTGGATATTTGTAGAC
>Manihot_esculenta
ATGGGACAAAAAATAAATCCACTTGGTTTCAGACTTGGTACAACCCAAAGTCATCATTCTCTTTGGTTTGCACAACCAAAAAATTACTCTGAGGGTCTACAAGAAGATCAAAAAATAAGAAACTGTATCAAGAATTATGTAAAAATTGAAGGAATTGTACGTATAGAGATTCAAAAACGAATTGATGTGATTCAGGTCATAATATATATGGGATTCCCAAAATTATTAATAGAAAGTAGACGAATCGAAGAATTACAGATGAATGTACAAAAAGAACTTAATCGAAAATTCAATATTGCTATTACAAGAATTCCAAACCCTTACGGGCACCCTAATATTCTTGGAGAATTTATAGCCGGACAATTAAAAAATAGAGTTTCATTTCGCAAAGCAATGAAAAAAGCTATTGAATTAACTGAACAGGCCAATACAAAAGGAATTCAAGTGCAAATTGCTGGGCGTCTTGACGGAAAAGAAATTGCACGCGTCGAATGGATTAGAGAAGGTAGAGTTCCTCTACAAACCATTGGAGCTAAAATTGATTATTGTTCGTATACAGTTAGAACTATTTATGGGGTATTAGGCATAAAAATTTGGACATTTCCAGAC
>Morus_indica
ATGGGACAAAAAATAAATCCGCTTGGTTTCAGACTTGGTGCAACCCAAGGTCATCATTCCCTTTGGTTTGCACAACCAAAAAATTATTCCGAGGATCTACAAGAAGATCAAAAAATACGAGATTGTATCAAGAATTATATAAAAGTCGAGGGAATTGCATGTATAGAGATTCAAAAAAGAATCGACTTGATTCAAGTCATAATCTATATGGGATTCCCAAAGTTATTAATAGAA---CAAAAAATCGAAGAATTACAGATGAATATACAAAAAGAACTTAATCGTAAACTAAACATGGCTATTACAAGAATTGCAAATCCTTACGGACACCCTAATATTCTTGCAGAATTTATAGCCGGACAATTAAAAAATAGAGTGTCATTCCGCAAAGCAATGAAAAAAGCTATTGAATTAACTGAACAGGCAGGTACAAAAGGAATTCAAATACAAATTGCAGGGCGTATCGACGGAAAAGAAATTGCACGTGTCGAATGGATCAGAGAAGGTAGGGTGCCTCTACAAACCATTAAGGCTAAAATTGATTACTGTTCCTATACAGTTCGAACTATCTATGGGGCTTTAGGTATCAAAATTTGGATATTTGTAGAC
>Oenothera_parviflora
ATGGCACAAAAAATAAATCCACTCGGTTTCAGACTTGGTACAACTCAAAGTCATCATTCGATTTGGTTTGCACAACCAAAAGATTATTCTGACGGTCTACAAGAAGATCAAAAAATACGAGATTGTATCCAAAATTATATACAAGTCGAGGGGATTGCCCGAATAGAGATTCGAAAAAGAATTGATCTGATTCAAGTCAAAATCTATATGGGATTCCCAAAGTTATTAATAGAAACACGAAGAATCGAAGAATTACAGAGGATTGTACAAAAAGAAATCAATCGAAAAATCAACATTACTATTACAAAAATTACAAAACCCTACGGAGACCCCAATATTCTGGCAGAATTTATAGCCGGACAATTAAATAATAGAGTTTCCTTTCGCAAAGCAATCCAAAAGGCTATTGAATTAGCCGAACAGGCGGATACAAAAGGAATTCGAGTACAAATTGGAGGGCGCATCAACGGAGGAGAGATAGCACGTGTCCTATGGATGAAAGAAGGTCGGGTTCCTCTACAAACCATTCGAGCTAAAATTGATTATTGTGTCTATACAGTCCGAACTATCCATGGGCTATTAGGCATCAAAATTTGGATATTTAGAGAG
>Oxalis_latifolia
ATGGGACAAAAAACAAATCCACTTGGTTTTAGACTTGGTACAACCCAAGGGCATCATTCTCTTTGGTTTGCACAACCAAGAAATTTTTCCGAGAGTCTACATGAAGACCAAAAAATACGAAACTGTATCAAGAATTATGTACAAATCGAGGGAATTGCACGTATAGAGATTAAAAAGAAAATAGATCTGATTCAGATCATAATATATATGGGATTCCCAAAGTTATTAATAGAACCTCGCAGAATCGAAGAATTACAGACAAATGTACAAAAAGAACTTAATCAAAAACTCAACATTGCTATTATAAGAATTGCAAATCCTTATGGGCACCCTAATATTCTTGCAGAATTTATCGCTGGACAGTTAAAGAACAGAGTTTCATTTCGAAAAGCAATGAAAAAAGCTATTGAATTAACGGAACAAGCGGATACAAAAGGAATTCAAGTGCAAATTTCAGGGCGTATCGATGGAAAAGAAATTGCACGTGTCGAATGGATCAGAGAAGGTAGGGTTCCTCTACAAACTATTCGAGCAAAAATAGAGTATTGTTCTTATACAGTTAGAACTATTTATGGAGTATTAGGCATCAAAATTTGGATATTTATAGAC
>Parnassia_brevistyla
ATGGGACAAAAAATAAATCCACTTGGTTTCAGACTTGGTATAACCCAAGGTCATCATTCTTTGTGGTTTGCACAACCAACAATGTATTCCGAAGGTCTACAAGAAGATCAAAAAATACGAGACTTTATCAAAAATTCTCTACAAATTGAGGGAATTGCACGTATAGAGATTCAAAAAGGAATCGATCTGATTCAGGTCCTAATCTATATAGGATTCCCAAAGTTATTAATAGAGGGTAGGAGAATCGAAGAATTACAGATGAATGTACAAAAAGAATTAAACCGAAAACTCAATATTGCTATCACAAGAATTGCAAATCCTTATGGACATCCTTATATTCTTGCAGAATTTATAGCTGGACAATTAAAAAACCGAGTTTCATGTCGTAAAGCAATGAAAAAAGCTATTGAACTGGCTGAACAGGCGGGTACAAAAGGAATTCAAGTACAAATTGCAGGGCGTATCAATGGAAAAGAAATTGCACGTGTTGAATGGATCAGAGAAGGTAGGGTTCCTCTACAAACTATTCGAGCTAAAATCGATTATTGTTCTTATACTGTTAAAACTCTTTATGGAGTACTAGGAGTAAAAATTTGGATATTTGGGGAC
>Passiflora_biflora
ATGGCACAAAAAATAAATCCACTCGGTTTCCGAGTTGGTACAACTCAAAATCATCATTCTCTTTGGTTTGAACAACCAAAAAATTATTCTCAGGGTCTACAAGAAGATAAAAGAATAAGAAACTGTATCCAAAATTATGTACAAATTGAAGGGATTTCACGTATAGAGATTCAAAAAGGAATTGATCTTATTCAGGTTATAATAGTTATGGGATTCCTAAAATTAATCAAAGAAACGAATGGAATCGAAGAATTATGGATGATTGTACAAAAAGAAATGAATCGAAAACTGAACATTAAAATTAGAAGAATTCGAAAGCCTTACAAGGATCCTATTATTCTTGCAAAATTTATAGCGGAACAATTAAAGAATCGAGTTGCATTTCCCAAAGCAATGAAAAAGGCTATTGAATTAGCCAAGCGGGCCCATACAAAAGGAATTAAAGTACAAATTTCGGGACGCCTGGGGGGAAAAGACAAGGCACGCGTCGCATGGATTAGAGCAGGTAGAGTTCCTTTACAAACCGTTCGAGCTAAAATAAATTATTGCTCCTATACGGTTCAAACTATTTATGGGGTATTAGGCATAAAAATTTGGGTATTT??????
>Pelargonium_quercifolium
ATGGGACAAAAAATAAATCCATTAGGTTTCCGACTTGGTACAACCCAAACCCATCACTCTATTTGGTTTGAAGAACGAAAAGATTATTCTGAAGGCCTACAAGAAGATCACAAAATACGAGAACACATTAAAAATTATATAGAAACGGATGTAATTTCACGAATACAGATTGACAAAAGAATCGATGTGGTTAAAGTCATAATCTATATGGGATTCTCAAACTTATTAACAGAGGATGAAAAAATCAAAGAATTACAGGTAAGTTTAAAAAAAGCCATTAACCGAAAACTGAATATTGCTGTTAGAAAAATGAAAAACCCTTACGGAGACCCTACTATTCTTGGAGAATTTATAGCCGACCAATTAAAGAAGAGAGTTTCATTTCGCAAAGCAATGAAAAAGGCTGTTCAATTAGTCGAAAAAGCATATAAAAAGGGAATTCAAGTACAAATTTCCGGATGTATTGGCGGAAAAGAAATGGCACGCGTCGAATGGCTTAGAAAGGGTCGAGTCCCTCTCCAAACCGTTACCGCTAAAATCGATTTTGGTTCCACTCAAGTTCTAACTATCCATGGGGTTTTGGGTATAAAAGTTTGGATCTTT------
>Pentactina_rupicola
ATGGGACAAAAAATAAATCCACTTGGTTTCAGACTTGGCACAACCCAGGGTCATCATTCTATTTGGTTTGCACAACCAAAAAATTATTCAGAAGATCTACAAGAAGATCAAAAAATACGAGATTGTATCAAAAATTATGTACAAGTCGAGGGAATTGCACGTATAGAGATTCAAAAAAGAATTGATTTGATTCAGGTCATAATCTATATGGGATTCCCCAAGTTATTAATAGAAACTAGAAGAATCGAAGAATTACAGATGAATGTACAAAAAGAACTCAATCGAAAACTCAACATTGCTATTACAAGAATTTCAAATCCTTACGGGCACCCCAATATTCTTGCGGAATTTATAGCCGGACAATTAAAAAATAGAGTTTCATTTCGCAAAGCAATGAAAAAAGCTATTGAATTAACTGAACAGGCAGGTACAAAAGGAATTCAAGTACAAATTGCTGGACGTATCGACGGAAAAGAAATTGCACGTGTTGAATGGATCAGAGAAGGTAGGGTTCCTCTACAAACAATTCGAGCTAAAATTGATTATTGTTCCTATGCAGTTCGAACTATCTATGGGGTATTAGGCATCAAAATTTGGATATTTGTAGAC
>Populus_alba
ATGGGACAAAAAATAAATCCACTTGGTTTCAGACTTGGTACAACCCAAGATCATTATTCTCTTTGGTTTGCACAACCAAAAAATTTTTCTGAGGGTCTGCAAGAAGATCAAAAAATAAGAAATTGTATCAAAAATTATGTACAAGTTGAAGGAATTGGACATATAGAGATTCAAAAACGAATCGATGTGATTCAAGTTATAATCTATTTAGGATTCCCAAAATTTTTAACAGAACCTAAAAGGATCAAAGAATTACAGATAAATGTACAAAAAGAACTTAATCGAAAACTCAACATTTCTATTACAAGAATTGAAAACCCTTACATGCACCCGAATGTTCTTGCAGAATTTATAGCCGGACAATTAAAGAATCGAGTTTCATTTCGCAAAGCAATGAAAAAGGCTATTGAATTAACTGAGCAGAGCAATACAAAAGGAATTCAAGTACAAATTGCAGGGCGTCTTGATGGAAAAGAAATTGCACGCGCCGAATGGGTTAGAGAGGGCAGGGTTCCTCTACAAACTCTTCGAGCTAAAATTAATTATTGTTCTTATACAGTTAGAACTATTTATGGGGTCTTAGGTATAAAAATTTGGATATTTGTAGAC
>Prunus_persica
ATGGGACAAAAAATAAATCCGCTTGGTTTCAGACTTGGTGGAACCCAAGGTCATCATTCTCTTTGGTTTGCGCAACCAAAAAATTATTCAGAGGATCTACAAGAAGATCAAAAAATACGAGATTGTATCAAAAATTATGTACAAGTCGAGGGAATTGCACGTATAGAGATTCAAAAAAGAATCGATTTGATTCAGGTCATAATCTATATGGGATTCCCCAAGTTATTAATAGAAGACAGGAGAATCGAAGAATTACAGATGAATGTCCAAAAAGAACTCAACCGAAAACTCAACATTGCTATTAGAAGAATTTCAAATCCCTATGGGCACCCCAATATTCTTGCAGAATTTATAGCCGGACAATTAAAGAATAGAGTTTCATTTCGCAAAGCAATGAAAAAAGCTATTGAATTAACTGAACAGGCAGGTACAAAAGGAATTCAAGTACAAATTGCAGGGCGTATCGACGGAAAAGAAATTGCACGTGTTGAATGGATCAGAGAAGGTAGGGTTCCTCTACAAACCATTCGAGCTAAAATTGATTATTGTGCCTACGCAGTTCGAACTATCTATGGGGTATTAGGCATCAAAATTTGGATATTTGTAGAC
>Quercus_nigra
ATGGGACAAAAAATAAATCCACTTGGTTTCAGACTTGGTGCAACCCAAGGTCATCATTCTCTTTGGTTTGCACAACCACAAAATTATTCCGAAGGGCTACAAGAAGATCAAAAAATCCGAGATTGGATCAAGAATTATGTACAAGTTGAGGGAATTGCATGCATAAAGATTCAAAAAAGAATCGATTTGATTCAGGTCATAATCTATATGGGATTCCCAAAATTATTACTAGAACCTCGAAGAATCGAAGAATTGCAGATAGATGTACAAAAAGAAATTAATCGAAAACTCAACATTGCTCTTACAAGAATTACAAACCCTTATGGACACCCTAATATTCTCGCCGAATTTATAGCCGGACAATTAAAGAATAGGGTTTCATTTCGAAAAGCAATGAAAAAGGCTATTGAATTAACTGAACAAGCAGGTACAAAAGGAATTCAAGTACAAATTGCGGGACGTATCGACGGAAAAGAGATTGCGCGTGTCGAATGGATCAGAGAGGGTAGAGTTCCTCTACAAACCATTCGAGCTAAAATTGATTATTGTTCCTATGCAGTTGGAACTATCTATGGGGTATTAGGCATCAAAATTTGGATATTTGTAGAC
>Ricinus_communis
ATGGGACAAAAAATAAATCCACTAGGTTTCCGACTTGGTACAACCCAAAGTCATTATTCTCTTTGGTTTGCTCAACCAAAAAATTACTCTGAGGGTCTACAAGAAGATCAAAAAATAAGAAACTGTATCAAGAATTATGTAAAAGTTGAGGGAATTGCATGTATAGAGATTCAAAAAAGAATTGATGTGATTCAAGTAATAATATATATGGGATTCACAAAATTATTAATAGAACCTAAACGAATCGAGAAATTACAGATAAATGTACAAAAAGAACTAAATCGAAAACTCAATATTGCTATTACAAGAATTTCAAACCCTTATGGGCACCCTAATATTCTTGCAGAATTTATAGCCGGACAATTAAAGAATAGAGTTTCATTTCGCAAAGCAATGAAAAAAGCTATTGAATTAACTGAACAGGCGGATACAAAAGGAATTCAAGTACAAATTGCGGGGCGTCTTGACGGAAAAGAAATTGCACGCGTCGAGTGGATTAGAGAGGGTAGGGTTCCTCTACAAACCATTCGGGCTAAAATTGATTATTGTTCATATACAGTTAGAACCATTTATGGGGTATTAGGCATAAAAATTTGGACATTTCTAGAC
>Salix_babylonica
ATGGGACAAAAAATAAATCCACTTGGTTTCAGACTTGGTACAACCCAAGATCATCATTCTCTTTGGTTTGCACAACCAAAAAATTTTTTTGAGGGTCTGCAAGAAGATCAAAAAATACGAAATTGTATCAAAAATTATGTACAAGTTGAAGGAATTGGACATATAGAGATTCAAAAACGAATCGATGTGATTCAAGTTATAATCCATTTAGGATTCCCAAAATTTTTAACAGAAGGTAACCGGATCAAAGAATTACAGATAAATGTACAAAAAGAACTTAATCGCAAACTCAACATTTCTATTACAAGAATTGAAAACCCGTACCTGCACCCGAATGTTCTTGCCGAATTTATAGCCGGACAATTAAAGAATCGAGTTTCATTTCGCAAAGCAATGAAAAAGGCTATTGAATTAACTGAGCAGAGCAATACAAAAGGAATTCAAGTACAAATTGCAGGGCGTCTTGATGGAAAAGAAATTGCACGCGCCGAATGGGTTAGAGAGGGCAGGGTTCCGCTACAAACTCTTCGAGCTAAAATTAATTATTGTTCTTATACAGTTAGAACTATTTATGGGGTATTAGGTATAAAAATTTGGATATTTGTAGAC
>Sloanea_australis
ATGGGACAAAAAATAAATCCACTTGGTTTCAGACTTGGTACAACCCAAGGTCATCATTCTCTTTGGTTTGCACAACCAAAAAATTATTCCGAGGGTCTACAAGAAGACCAAAAAATACGAAACTGTATCAAGAATTATGTCGAAGTCGAGGGAATTTCACGTATAGAAATTCAAAAAAAAATCGATCTGATTCAGATCATAATATATATGGGATTCCCAAAGTTATTAATGGAGGGTAGAAGAATCGAAGAATTACAGATAAATGTACAAAAAAAACTTAACCAAAAACTCAACATTGCTATTACAAGAATTGCAAACCCTTACGGACACCCTAATATTCTTGCAGAATTTATAGCTGGACAATTAAAGAATAGAGTTTCATTTCGAAAAGCAATGAAAAAGGCTATTGAATTAACTGAACAGGCAGATACAAAAGGAATTCAAGTACAAATTGCAGGGCGTATCGACGGAAAAGAAATTGCGCGTGTCGAATGGATCAGAGAAGGTAGGGTTCCTCTACAAACTATTCGAGCTAAAATTGAGTATTGTTCCTATACAGTTAGAACTATTTATGGGGTATTAGGCATCAAAATTTGGATATTTGTAGAT
>Spondias_tuberosa
ATGGGACAAAAAATAAATCCACTTGGTTTCCGACTTGGTACAACACAAAGTCATCATTCTCTTTGGTTTGCACAGCCAAAAAATTATTCCGAAGGTCTACAAGAAGATCAAAAAATTCGAGACTGTATTAAGAATTATGTACAAGTTGAGGGAATTGCACGGATAGAGATTCAAAAAAGAATCGATCTAATTCAGGTCATAATCTATATAGGCTTCCCAAAATTATTAATAGAAAATCGAAGAATCGAAGAATTACAAATGAATGTACAAAAAGAACTTAACCGAAAACTAAACATTGCTATTACAAGAATTTCAAATCCTTATGGACACCCTAATATTCTTGCAGAATTTATAGCGGGACAATTAAAGAATAGAGTTTCTTTTCGAAAAGCAATGAAAAAAGCTATTGAATTAACTGAACAGGCGGATACAAAAGGAATTCAAGTACAAATTGCAGGGCGTATCGATGGAAAAGAAATTGCACGCGTCGAATGGATCAGAGAAGGTAGGGTTCCTCTACAAACCATTGGAGCTAAAATTGATTATTGTTCCTATACAGTTCGAACTATATATGGGGTATTAGGAATCAAAATTTGGATATTTGGAGAC
>Staphylea_colchica
ATGGGGCAAAAAATAAATCCACTTGGTTTCAGACTTGGTACAACCCAAGGGCATCATTCTCATTGGTTTGCACAACCAAAAAATTATTCCGAAGGTCTACAAGAAGATAAAAAAATACGAGACTGTATAAAGAATTATGTAAAAGTCGAGGGAATTGCACGTATAGAAATTCAAAAAAGAATCGATCTGATTCAGGTCATAATCCATATGGGATTCCCAAAGTTATTAATAGAACCGCAAAGAATCGAAGAATTACAGATAAATGTACAAAAAAAACTGAATCGAAAACTCAACATTGCTATTACAAGAATTGCAAACCCTTACGGGCACCCGAATATTCTTGCAGAATTTATAGCCGGACAATTAAAGAATAGAGTTTCATTTCGCAAAGCAATGAAAAAAGCTATTGAATTAACTGAGCAAGCGGATACAAAGGGAATTCAAGTACAAATTGCGGGGCGTCTCGACGGAAAAGAAATTGCGCGTGTCGGATGGATCAGAGAAGGTAGAGTTCCTCTACAAACCATTCGAGCTAAAATTGATTATTGTTCCCATACAGTTCGAACTATCTATGGGGTATTAGGCATCAAAATTTGGATATTTATAGAC
>Tetraena_mongolica
ATGGGACAAAAAATAAATCCACTTGGTTTCAGACTTGGTACAACTCAAAATCATCATTCTCATTGGTTTGCACAACCAAAAAAGTATTCTGAAGGTTTACAAGAAGATCAGAAAATACGAGACTATATAAAAAATTATATACAAGTTGAGGGAATTGCACGTATAGAGATTCAAAAAAGAATCGATCTTATTCAAGTTATAATTTATATGGGATTCCCAAAGTTATTAATAGAAGGTGGAAAAATTGAAGAATTACAACTTAATCTACAAAAAGAAATTAATCAAAAAATAAACATTGCTATTACAAGAATTTCAAACCCTTATGGACATCCTAAAATTCTTGCAGAATTTATAGCCGGACAATTAAAGAATAGGGTTTCTTTTCGAAAAGCAATGAAAAAAGCTATTGAATTAAATGAACAGACAGATACAAAAGGAATTAAAGTACAAATTGCAGGACGTCTTGATGGAAAAGAAATTGCACGTGTTGAATGGATCAGAGAAGGTAGAGTTCCTTTACAAACAATTAGAGCTAAAATTGATTATTGTTCTTACACAGTTCGAACTATCTATGGGGTATTAGGGATCAAAATTTGGATATTTTTAGAA
>Vitis_acerifolia
ATGGGACAAAAAATAAATCCACTGGGTTTCAGACTTGGTACAACCCAAGGTCATCATTCGCTTTGGTTTGCACAACCAAAAAATTATTCCAAGGGTCTACAAGAAGATCAAAAAATACGGGATTGTATCAAGAATTATGTACAAGTCGAGGGAATTGCACGTATAGAGATTCAAAAAAGAATCGATCTGATTCAGGTCATAATCTATATGGGATTCCCAAAGTTATTAGTAGAAGGTAAAAGAATTGAAGAATTACAGATGAATGTACAAAAAGAATTGAACCGAAAACTCAACATTGCTATTACAAGAATTACAAAACCTTACGGACATCCTAATATTCTTGCAGAATTTATAGCCGGACAATTAAGGAATAGAGTTTCGTTTCGCAAGGCAATAAAAAAAGCTATTGAATTAACTGAACAGGCAGATACAAAAGGAATTCAAGTACAAATTGCAGGGCGTATCGACGGAAAAGAAATTGCACGTGTTGAATGGATTAGAGAAGGAAGGGTTCCCCTACAAACCATTCGAGCTAAAATTGATTATTGTTCCTATAGAGTTCGAACTATATATGGGGTATTAGGCATCAAAATTTGGATATTTGTAGAC
>Viviania_marifolia
ATGGGACAAAAAATGAATCCACTAGGTTTCAGACTTGGTACAACCCAAAGGCATCATTCTATTTGGTTTGAACAACGAAAATGTTATTCCGAGGGATTACAAGAAGATAAAAAAATACGAGACTGTATCAATAATTGTGTATACGTCGAGGGAATTGCGCATATAGAGATTCACAAAGACATTGATTTGATTCGAGTCGTAATCTACATGGTATTCCCAAATACAAAAGCGGGTAGGGAGATAATCAAAGAATTACCGATAAATATAAAAAAGCAAATTAACCGAAAACTCAAAATTGATACTCCAAGAATTGTAAACCCTTATAGACACCCTAAAATTCTTGCAGAATTTATAGCCGGACAATTAAAGAATAGAGTTTCATTTCGCGCAGCAATGAAAAAAGCTATTGAATTAACTCAAACAAAAAAAAGGGGTGGCATTCGAATACAAATTGCAGGGCGCCTAAACGGAAAAGATATTGCACGTGTCGAAAAGATCAGAAAAGGCAGGATTCCATTACAAACCATTCGAGCTAAAATAAATTATTGTTCCTATATTGTTCGAACTATTTACGGGGTATTGGGCATCAAAATTTGGATATTCGGGGGC
