# Supplementary material for: ­Complete plastid genome sequences of two species of the Neotropical genus Brunellia (Brunelliaceae)
Source: PeerJ. 2020 Jan 28;8:e8392. doi: 10.7717/peerj.8392 (PMC6993752; doi:10.7717/peerj.8392)
Supplement: Supplemental Information 2 [file peerj-08-8392-s002.zip › Alignments/RPS4.fasta]

>Aquilaria_yunnanensis
ATGTCACGTTATCGAGGACCTCGTTTCAAAAAAATACGCCGTCTGGGAGCTTTACCAGGACTAACTAGTAAAAACCCTAGAGCCGGAAGCGATCTTAGAAATCAATGGCGCCCCCGGAAAAACTCTCAATATTCTATTCGTTTAAAAGAAAAACAAAAATTGCGTTTTCATTATGGTCTTACAGAGCGACAATTACTTAAATACGTTCATATTGCCGGAAAAGCAAAAGGGCCAACCGGTCCGGTTTTGCTACAATTACTTGAAATGCGTTTGGATAACATCCTTTTTCGATTGGGCATGGCTTCGACTATTCCTCAAGCCCGCCAATTAGTTAACCATAGACATATTTTAGTTAATGGTCGTATAATAGATATACCAAATTATCGCTGCAAACCCCGAGATATTATTTCAGTGAAGGATGAAAAAAAATCTCGAGCTCTGATTCAAAATTATCTGGATTCATCCAAACATAAGGAATTACCAAAACATTTGACCCTTCACACATTACAATATAAAGGATTAGTCAATCAAATAATAGATAGGAAATGGGTCGGTTTGAAAATAAATGAATTGCTTGTCGTAGAATATTATTCTCGTCAGATT
>Arabidopsis_thaliana
ATGTCACGTTACCGAGGGCCTCGTTTTAAAAAAATACGCCGTCTGGGGGCTTTACCGGGACTAACTAGTAAAAGGCCTAAGGCAGGAAGCGATCTTAGAAACCAATCACGCTCCGTAAAAAAATCTCAATATCGTATTCGTTTAGAAGAAAAACAAAAATTGCGTTTTCATTATGGTCTTACAGAACACCAATTACTTAAATATGTGCGTATAGCCGGAAAAGCCAAGGGGTCAACAGGTCAAGTTTTACTACAATTACTTGAAATGCGTTTGGATAACATCCTTTTTCGATTGGGTATGGCTTTGACTATTCCTCAAGCGCGCCAATTAGTTAATCATGGACATATTTTAGTTAATGGTCGTATAGTTGATATACCAAGTTATCGCTGCAAACCCCGAGATATTATTACAGTGAAGGATGAACAAAACTCTAGAACTTTGGTTCAAAATCTTCTTGATTCATCTGCCCCTGAGGAATTGCCAAACCATCTGACTCTTCACACATTCCAATATGAAGGGTTAGTCAATCAAATAATAGATAGGAAATGCGTCGGTTTGAAAATAAATGAATTGCTTGTCGTAGAATATTACTCTCGACAGACT
>Arabis_alpina
ATGTCACGTTACCGAGGGCCTCGTTTTAAAAAAATACGCCGTCTGGGGGCTTTACCGGGACTAACTAGTAAAAGACCTAGGGCAGGAAGCGATCTTCGAAACCAATCACGCTCTGGAAAAAAATCTCAATATCGTATTCGTTTAGAAGAAAAACAAAAATTGCGTTTTCATTATGGTCTTACAGAACGCCAATTACTTAAATATGTTCGTATCGCCGGAAAAGCCAAGGGGTCAACTGGTCAAGTTTTATTACAATTACTTGAAATGCGTTTGGATAACATCCTTTTTCGATTGGGTATGGCTTTGACTATTCCTCAAGCGCGCCAATTAGTTAACCATGGACATATTTTAGTTAATGGTGGTATAGTTGATATACCAAGTTATCGCTGCAAACCCCGAGATATTATTACAGTGAAGGATGAACAAAACTCTAGAACTTTGGTTCAAAATCTTCTTGATTCATCTGCCCCCGAGGAATTACCAAATCATCTGACTCTTCACACATTCCAATATGAAGGGTTAGTCAATCAAATAATAGATAGGAAATGCGTTGGTTTGAAAATAAATGAATTGCTTGTCGTAGAATATTACTCTCGACAGACT
>Arachis_hypogaea
ATGTCACGCTACAGAGGGCCTCGTTTCAAAAAAATACGCCGTCTGGGGACTTTACCTGGACTAACTAGTAAAAAGCCTACAGTCGGAAGCGAATTTAGAAACCAATCACGCTCCGGTAAAAAATCTCAATATCGTATTCGTTTAGAAGAAAAACAAAAATTGCGTTTTCATTATGGTCTTACAGAACGCCAATTGCTTAAATACATTCGTATCGCCGGAAAAGCCAAGGGGTCAACCGGTCAGGTTTTACTACAATTACTTGAAATGCGTTTGGATAACATACTTTTTAGATTGGGTATGGCTTCGACTATTCCTCAAGCCCGCCAATTAGTTAACCATAAACATGTTTTAGTTAATGGTCGTATAGTAGATATACCAAGTTATCGCTGCAAACCTCAAGATATTATTACAGCGAAAGATGAACAAAAATCGAAAGCTCTGATTCAAAATTCTCTGGATTCAGCCCCACGTGAGGAATTGCCAAACCATTTAACCCTTCATCCATTCCAATATAAAGGATTAGTAAATCAAATAATAGATAGTCAATGGGTTGGTTTGAAAATCAACGAATTGCTGGTTGTAGAATATTATTCTCGTCAGACT
>Averrhoa_carambola
ATGTCACGTTACCGAGGGCCTCGTTTCAAAAAAATACGTCGCCTGGGGACTTTACCGGGACTAACTAGTAAAAGGCCTATAGCCGTAAACGATTTTAGAAATCAATCGCGTTCGGGTAAAAAATCTCAATATCGTATTCGTTTAGAAGAAAAACAAAAATTGCGTTTTCATTATGGTCTTACAGAACGACAATTACTTAAATACGTTCGTATCGCCGGAAAAGCCAAAGGGCCAACAGGTCAGGTTTTACTACAATTACTTGAAATGCGCTTGGATAACATACTTTTTCGATTGGGTATGGCTTTAACTATTCCTCAAGCCCGCCAATTAGTTAATCATAGGCACATTTTAGTTAATGGTCGTATAGTGGATATACCAAGTTATCGCTGTAAACCCCGAGATATTATTACAGCGAGAGATGAACAAAAATCTAGAGCTCTACTTCAAAATTATCTTGATTCATCCGCCCATGAGGAATTACCAAAGCATTTGACTCTTTACCCATTGCAATATAAAGGATTGGTCAATCAAATAATAGATAGTAAATGGGTTGGTTTGAAAATAAATGAATTGCTAGTTGTAGAATATTATTCTCGTCAGACT
>Brunellia_antioquensis
ATGTCACGTTACCGAGGGCCTCGTTTCAAAAAAATACGCCGTCTGGGGGCTTTACCGGGACTAACTAGTAAAAGGCCTAGAACCGGAAGCGATTTTAGAAATCAATCGCGCTCCGGTAAAAAATCTCAATATCGTATTCGTTTAGAAGAAAAACAAAAATTGCGTTTTCATTATGGTCTTACAGAACGACAATTACTTAAATACGTTCGTATCGCCGGAAAAGCCAAAGGGTCAACAGGTCGGGTTTTATTACAATTACTTGAAATGCGCTTGGATAACATCCTTTTTCGATTGGGTATGGCTTCCACTATTCCTCAAGCCCGCCAATTAGTTAACCACAGGCATATTTTAGTTAATGGTCGTATAGTGGATATACCAAGTTATCGCTGCAAACCCCGAGATATTATTACAGCGAAGGATGAACAAAAATCTAGAGCTCTGATTGAAAATTATCTTGATTCATCCGCCCATGAGGAATTACCAAAGCATTTGACTCTTCACCCCTTGCAATATAAAGGATTGGTCAATCAAATAATAGATAGTAAATGGGTTGGTTTGAAAATAAATGAATTGCTAGTCGTAGAATATTATTCTCGTCAGACT
>Brunellia_trianae
ATGTCACGTTACCGAGGGCCTCGTTTCAAAAAAATACGCCGTCTGGGGGCTTTACCGGGACTAACTAGTAAAAGGCCTAGAACCGGAAGCGATTTTAGAAATCAATCGCGCTCCGGTAAAAAATCTCAATATCGTATTCGTTTAGAAGAAAAACAAAAATTGCGTTTTCATTATGGTCTTACAGAACGACAATTACTTAAATACGTTCGTATCGCCGGAAAAGCCAAAGGGTCAACAGGTCGGGTTTTATTACAATTACTTGAAATGCGCTTGGATAACATCCTTTTTCGATTGGGTATGGCTTCCACTATTCCTCAAGCCCGCCAATTAGTTAACCACAGGCATATTTTAGTTAATGGTCGTATAGTGGATATACCAAGTTATCGCTGCAAACCCCGAGATATTATTACAGCGAAGGATGAACAAAAATCTAGAGCTCTGATTGAAAATTATCTTGATTCATCCGCCCATGAGGAATTACCAAAGCATTTGACTCTTCACCCCTTGCAATATAAAGGATTGGTCAATCAAATAATAGATAGTAAATGGGTTGGTTTGAAAATAAATGAATTGCTAGTCGTAGAATATTATTCTCGTCAGACT
>Bulnesia_arborea
ATGTCGCGTTACCGAGGGCCTCGTTTCAAAAAAATACGCCGTCTGGGGGCTTTACCGGGACTTACTAATAAAAGGCCTAAAGCCAAAACCATTACTAGAAATCAATCGCGCTCTGGTAAAAAATCTCAATATCGTATTCGTTTAGAAGAAAAACAAAAATTGCGTTTTCATTATGGTCTTACAGAGCGACAATTACTTAAATATGTACGTATCGCCAGAAAAACCAAGGGATCCACAGGTCAGGTTTTACTACAATTAATTGAAATGCGTTTGGATAATATCCTGTTTCGATTAGGTATGGCTTCGACTATACCTCAAGCCCGCCAATTTGTTAACCATAGACACATTTTAGTTAATGATCATATAGTCAATATACCAAGTTATCGCTGCAAACCCCGAGATATTATTACAGTGCGTGATAACCAAAAATCTAGAACTCTGGTCCAAAATTATCTTGATTCG---CCTAACCAGGAATTGGCAAAACATTTGACTCTTCAGCCATTCCAATATAAAGGATTAGTCAATCAAATAATAGATAGTAAGTGGGTCGGTTTAAGAATAAATGAATTACTGGTTGTAGAATATTATTCTCGTCAGACT
>Carica_papaya
ATGTCACGTTACCGAGGGCCTCGTTTCAAAAAAATACGCCGTCTGGGGGCTTTACCGGGACTAACTAGTCAAAGGCCTAGAGCAGGAAGCGATCTTAGAAACCAATCGCGCTCCGGAAAAAAATCTCAATATCGTATTCGTTTAGAAGAAAAACAAAAATTGCGTTTTCATTATGGTCTTACGGAACGACAATTACTTAAATACGTCCGTATCGCCGGAAAAGCCAAAGGGTCAACAGGTCAGGTTTTACTACAATTACTTGAAATGCGTTTGGATAACATCCTTTTTCGAATGGGTATGGCGTTGACTATTCCTCAAGCCCGCCAATTAGTTAACCATAGACATATTTTAGTTAATGGTCGTATAGTAGATATACCAAGTTATCGCTGCAAACCCCGAGATACTATTACAGTGAAGGATGAACAAAAATCTAGAGCTTTGATTCAAAGTTTTCTTGATTCATCCACCCATGAGGAATTGCCAAACCATTTGACTCTTCACACATTCCAATATGAAGGATTAGTCAATCAAATAATAGATAGAAAATGGGTCGGTTTGAAAATAAATGAATTACTTGTCGTAGAATATTATTCTCGTCAGACT
>Castanea_mollissima
ATGTCGCGTTACAGAGGGCCTCGTTTCAAAAAAATACGACGTCTGGGGGCTTTACCGGGACTAACTAGTAAAAGGCCTAAAGCCGGAAGCGATCTTAGAAACCAATCACGTTCCGGTAAAAAATCTCAATATCGTATTCGTTTAGAAGAAAAACAAAAATTGCGTTTTCATTATGGTCTTACAGAACGACAATTACTTAAATACGTTCGTATTGCCGGAAAAGCCAAAGGGTCAACGGGTCGGGTTTTACTACAATTACTTGAAATGCGTTTGGATAACATCCTTTTTCGATTGGGTATGGCCTCGACTATTCCCCAAGCCCGCCAATTAGTTAACCATAGACATATTTTAGTTAATGGTCGTATAGTAGATATACCAAGTTATCGCTGCAAACCCCAAGATATTATTACAGCGAGGGATGAACAAAAATCTAGAGCTCTGATTCAAAATTGTCTTGATTCATCCCCTCGTGAGGAATTACCAAAACATTTGACTTTTCACCCATTCCAATATAAAGGATTAGTCAATCAAATAATAGATAGTAAATGGGTCGGTTTGAAAATAAATGAATTGCTAGTTGTAGAATATTATTCTCGTCAGACT
>Catha_edulis
ATGTCACGTTACCGAGGGCCTCGTTTCAAAAAAATACGCCGGCTGGGGGTTTTACCGGGACTAACTAGTAAAAGGCCCCGAGTCGGAAACGATCTTAGAAATCAATCGCGCTCCGGTAAAAAATCTCAATATCGTATTCGTTTAGAAGAAAAACAAAAATTGCGTTTTCATTATGGTCTTACAGAACGACAATTACTTAAATACGTTCGTATCGCCGGAAAAGCAAAAGGTTCAACAGGTCAGATTTTACTACAATTACTTGAAATGCGTTTGGATAACATCCTTTTTCGATTGGGTATGGCTTCGACCGTTCCGCAAGCCCGCCAATTAGTTAACCATAGACATATTTTAGTTAATGGTCGTATAGTGGATATACCAAGTTATCGATGCAAACCGCGCGATATTATTACAGCAAAGGATGAACAAAAATCTAGAGCTCTGATTCAAAATTATCTTGATTCATTCCCCCATGAGGAAGTGCCAAAACATTTGACTCTTCACCCAATCCAATATAAAGGATTGGTTAATCAAATAATCGATAGTAAATCGATCGGTTTAAAAATAAATGAATTGCTAATCGTAGAATATTATTCTCGTCAGGCT
>Ceratopetalum_apetalum
ATGTCACGTTACCGAGGGCCTCGTTTCAAAAAAATACGCCGTCTGGGGGCTTTACCGGGACTAACTAGTAAAAGGCCTAGAACCGGAAGCGATTTTAGAAATCAATCGCGCTCTGGTAAAAAATCTCAATATCGTATTCGTTTAGAAGAAAAACAAAAATTACGTTTTCATTATGGTCTTACAGAACGACAATTACTTAAATGCGTTCGTATCGCCGGAAAAGCCAAAGGGTCAACGGGTCGGGTTTTACTACAATTACTTGAAATGCGCTTGGATAACATCCTTTTTCGATTGGGTATGGCTTCCACTATTCCTCAAGCCCGCCAATTAGTTAACCATAGGCATATTTTAGTTAATGGTCGTATAGTGGATATACCAAGTTATCGCTGCAAACCCCGAGATATTATTACAGCGAAGGATGAACAAAAATCTAGAGCTCTGATTCAAAATTATCTTGATTCATCCGCCCATGAGGAATTATCAAAGCATTTGACTCTTCACCCCTTCCAATATAAAGGATTGGTCAATCAAATAATAGATAGTAAATGGGTTGGTTTGAAAATAAATGAATTGCTAGTCGTAGAATATTATTCTCGTCAGACT
>Citrus_sinensis
ATGTCACGTTACCGAGGGCCTCGTTTCAAAAAAATACGCCGTCTGGGGGCTTTGCCGGGACTAACGAGTAAAAGGCCTAGAGGA---AGCGATTTTAGAAACCAATTGCGCTCCGTAAAAAAATCTCAATATCGAATTCGTTTAGAAGAAAAACAAAAATTGCGTTTTCATTATGGTCTTACAGAACGACAATTACTTAA???????????????????????????????????????????????????????????????????????????????????????????????????????????????????????????????????????????????????????????????????????????????????????????????????????????????????????????????????????????????????????????????????????????????????????????????????????????????????????????????????????????????????????????????????????????????????????????????????????????????????
>Cucumis_melo
ATGTCGCGTTACAGAGGGCCTCGTTTCAAAAAAATACGCCGTCTGGGGGCTTTACCGGGACTAACTAGTAAAAGGCCCAAAACCGGAAACGATCTTAAAAACCAATCGCGTTCCGGTAAAAAATCTCAATATCGTATTCGTTTAGAAGAAAAACAAAAATTGCGTTTTCATTATGGTCTTACAGAACGACAATTACTTAAATACGTTCGTATCGCCGGAAAAGCCAAAGGATCAACGGGTCAAGTTTTACTACAATTACTTGAAATGCGTTTGGATAACATCCTTTTTCGATTGGGTATGGCTTCGACTATTCCTCAAGCCCGACAATTAGTTAATCATAGACATATTTTAGTTAATGGTTCTATAGTGGATATACCAAGTTATCGGTGCAAACCCCGAGATATTATTACAGCAAAAGATGAAAAAAAATCGAGAACACTGATTCAAAATTATCTTGATTCATCCCCCCCTCAGGAATTGCCAAAACATTTGACTCTTCAGCCATTGCAATATAAAGGATTAGTCAATCAAATAATAGATAGTAAATGGGTCAGTTTAAAAATAAATGAATTGCTCGTTGTAGAATATTATTCTCGTCAGACT
>Eucalyptus_grandis
ATGTCGCGTTACCGAGGGCCTCGTTTCAAAAAAATACGCCGTCTTGGGGCTTTACCAGGACTAACTAGTAAAAGGCCTAGAGCCGGAAGCGATCTTAGAAACCAATCGCGCTCTGGGAAAAAATCTCAATATCGTATTCGTTTAGAAGAAAAACAAAAATTGCGTTTTCATTATGGTCTTACAGAACGACAATTACTTAAATACGTTCGTATCGCCGGAAAAGCAAAAGGGTCAACAGGTCAGGTTTTACTACAATTACTTGAAATGCGTTTGGATAACATCCTTTTCCGATTGGGTATGGCTTCGACTATTCCTCAAGCCCGCCAATTAGTTAACCATAGACATATTTTAGTTAATGGCTGTATAGTAGATATACCAAGTTATCGCTGCAAACCACGAGATATTATTACGGCGAGGGATGATCAAAAATCGAGAGCTATGATTCAAAATTATTTTGATTCATCCCCCCATGAGGAAGTGCCAAAACATTTGACTCTTCACCCATTTCAATATAAAGGATTAGTCAATCAAATAATCGATAGTAAATGGATCGGTTTGAAAATAAATGAATTGCTAGTCGTAGAATATTATTCTCGTCAGACT
>Euonymus_japonicus
ATGTCACGTTACCGAGGGCCTCGTTTCAAAAAAATACGCCGGCTGGGGGTTTTACCGGGACTAACTAGTAAAAGGCCCCGAGTCGGAAACGATCTTAGAAATCAATCGCGCTCCGGTAAAAAATCTCAATATCGTATTCGTTTAGAAGAAAAGCAAAAATTGCGTTTTCATTATGGTCTTACAGAACGACAATTACTTAAATACGTTCGTATCGCCGGAAAAGCAAAAGGTTCAACAGGTCAGATTTTACTACAATTACTTGAAATGCGTTTGGATAACATCCTTTTTCGATTGGGTATGGCTTCGACCGTTCCGCAAGCCCGCCAATTAGTTAACCATAGACATATTTTAGTTAATGGTCGTATAGTGGATATACCAAGTTATCGCTGTAAACCGCGCGATATTATTACAGCAAAGGATGAACAAAAATCTAGAGCTCTGATTCAAAATTATCTTGATTCATTCCCCCATGAGGAAGTGCCAAAACATTTGACTCTTCACCCAATCCAATATAAAGGATTAGTTAATCAAATAATCGATAGTAAATCGATCGGTTTAAAAATAAATGAATTGCTAATCGTAGAATATTATTCTCGTCAGGCT
>Ficus_racemosa
ATGTCGCGTTACAGAGGGCCTCGTTTCAAAAAAATACGTCGTTTGGGGGCTTTACCGGGATTAACTAGTAAAAAACCTCGAGCTGGAAGTGATCTTAGAAATCAATTACGCCCCGGTAAAAAATCTCAATATCGTATTCGTTTAGAAGAAAAACAAAAATTGCGCTTTCATTATGGTCTTACAGAACAACAATTACTTAAATACGTTCGTATAGCCGGAAAAGCAAAAGGGTCAACAGGTCAAGTTTTACTACAATTACTTGAAATGCGGTTGGATAACATCCTTTTTCGATTAGGTATGGCTTCAACTATTCCTCAAGCCCGGCAATTGGTTAATCATAGACATATTTTAGTTAATGGTCGTATAGTAGATATACCAAGTTATCGATGCAAACCCCGAGATATTATTACAGTGAGAGATGAACAAAAATCTAAGTCTCTGGTTCAAAATTATCTTGATTCATCCTCCCGTGAGGAATTGCCAAAACATTTGACTCTTCACCCATTCCAATATAAAGGATCAGTCAATCAAATAATAGATAGTAAATGCGTCGGTTTGAAAATAAATGAATTGCTAGTTGTAGAATATTATTCTCGTCAGACT
>Glycine_max
ATGTCACGTTACAGAGGACCTCGTTTCAAAAAAATACGTCGTCTGGGGTCTTTACCAGGACTAACTAGTAAAAGGCCAACAGTCAAAAGCGAACTTAGAAATCAATCGCGCTCCAGTAAAAAATCTCAATATCGTATTCGTTTAGAAGAAAAACAAAAATTGCGTTTTCATTATGGTCTTACAGAACGACAATTGCTTAAATACGTTCGTATCGCCGGAAAAGCTAAAGGATCAACTGGTCAGGTTTTATTACAACTACTTGAAATGCGCTTGGATAACATACTTTTTCGGTTGGGTATGGCTGCGACTATTCCTCAAGCACGCCAATTAATTAACCATAGACATGTTTTAGTTAATGGTCATATAGTGGATATACCAAGTTATCGTTGCAAACCTCAAGATATTATTACAGCGAAGGATGAACAAAAATCGAAAACTCTGATTCAAAATTATCTTGATTCAGCCCCCCGTGAGAAATTGCCAAATCATTTGACTCTTCACCCATTCCAATATAAAGGATTAATCAATCAAATAATAGATAATAAATGGGTTGGTTTGAAAATAAATGAATTACTAGTTGTAGAATATTATTCTCGTCAGACT
>Gossypium_arboreum
ATGTCACGTTACCGAGGGCCTCGTTTCAAAAAAATACGCCGTCTGGGGGCTTTACCGGGACTAACTAGTAAAAGGCCTAGAGCCGGAAGCGATCTTAGAAACCAATCGCGCCCCGGTAAAAAATCTCAATACCGTATTCGTTTAGAAGAAAAACAAAAATTGCGTTTTCATTATGGCCTTACAGAACGACAATTACTTAAATACGTTCGTATTGCCAGAAAAGCCAAAGGGTCAACAGGTCAGGTTTTACTACAATTACTTGAAATGCGGTTGGATAACATCCTTTTTCGATTGGGTATGGCTTCGACTATTCCTCAAGCCCGTCAATTAGTTAACCATAGACATATTTTAGTTAATGGGCGTACAGTAGATATACCAAGTTATCGCTGCAAACCCCGAGATATTATTTCAGCGAGGGATGAACAAAAATCTAGAACTCTGATTCAAAATTATCTTGATTCATCCACCAATGAGGAATTACCAAAACATTTGACCTTTCACACATTACAATATAAAGGATTAGTCAATCAAATAATAGATAGGAAATGGGTTGGTTTGAAAATAAATGAATTGCTTGTCGTAGAATATTATTCTCGTCAGACT
>Heritiera_angustata
ATGTCACGTTACCGAGGGCCTCGTTTCAAAAAAATACGCCGTCTGGGGGCTTTACCGGGACTAACTAGTAAAAGGCCTAGAGCCGGAAGCGATCTTAGAAACCAATCGCGCCCCGGTAAAAAATCTCAATATCGTATTCGTTTAGAAGAAAAACAAAAATTGCGTTTTCATTATGGCCTTACAGAACGACAATTACTTAAATACGTTCGTATTGCCAGAAAAGCCAAAGGGTCAACAGGTCAGGTTTTACTACAATTACTTGAAATGCGTTTGGATAACATCCTTTTTCGATTGGGTATGGCTTCGACTATTCCTCAAGCCCGCCAATTAGTTAACCATAGACATATTTTAGTTAATGGTCGTACAGTAGATATACCAAGTTATCGCTGCAAACCCCGAGATATTATTTCAGCGAGGGATGAACAAAAATCTAGAACTCTGATTCAAAATTATCTTGATTCATCCACCCATGAGGAATTACCAAAACATTTGACCCTTCACACATTACAATATAAAGGATTAGTCAATCAAATAATAGATAGGAAATGGGTCGGTTTGAAAATAAATGAATTGCTTGTCGTAGAATATTATTCTCGTCAGACT
>Heuchera_sanguinea
ATGTCGCGTTACCGAGGGCCTCGTTTCAAAAAAATACGCCGTCTGGGGGCTTTACCGGGACTAACTAGTAAAAGGCCTAGAGCCGGAAGTGATCTTAGAAACCAATCGCGTTCCGGTAAAAGATCTCAATATCGTATTCGTCTAGAAGAAAAACAAAAATTGCGTTTTCATTATGGTCTTACAGAACGACAATTACTTAAATATGTCCGTATCGCCGGAAAAGCCAAAGGTTCAACAGGTCAGGTTTTACTACAATTACTTGAAATGCGTTTGGATAACATCCTTTTTCGATTGGGTATGGCGTCGACTATTCCTGGAGCCCGCCAATTAGTTAACCATAGACATATTTTAGTTAATGGTCGTATAGTAGATATACCAAGTTATCGCTGCAAACCACGAGATATTATTACAGCGAAGGATGAACAAAAATCCAGAACTCTGATTCAAAATTATCTTGATTCATCCCCTCATGAGGAATTGCCAAAATATTTGACTCTTCACCCGCTCCAATATAAAGGATTAGTCAATCAAATAATAGATAATAAATGGGTCGGTTTGAAAATAAATGAATTGCTAGTCGTAGAATATTATTCCCGTCAAACT
>Jatropha_curcas
ATGTCACGTTACCGAGGGCCTCGTTTCAAAAAAATACGCCGTCTCGGGGCTTTACCGGGACTAACTAGTAAAAGGCCTAGAGCCGGGAGCGATCTTAGAAATCAATCACGCTCCGGTAAAAAATCTCAATATCGTATTCGTTTAGAAGAAAAGCAAAAATTACGTTTTCATTATGGTCTTACAGAACGACAATTGCTTAAATACGTTCGTATCGCCGCAAAAGCCAAAGGGTCAACGGGTCAGGTTTTACTACAATTACTTGAAATGCGGTTGGATAACATCCTTTTTCGATTGGGTATAGCGTCAACTATTCCTCGAGCCCGCCAATTAGTTAATCATAGACATATTTTAGTTAATGGCCGTATAGTAGATATACCAAGTTATCGCTGCAAACCCCGAGATGTTATTACAGTGAGGGATGAACAAAAATCTAGAGCTATGATTCCAAATTATCTTGATTCATCCCCCCAAGAGGAATTGCCAAAACATTTGACTCTTCACCCAATCCAATATAAAGGATTGGTCAATCAAATAATAGATAGTAAATGGGGTGGCTTAAAAATAAATGAATTGCTAGTGGTAGAATATTATTCTCGTCAGACT
>Larrea_tridentata
ATGTCGCGTTACCGAGGGCCTCGTTTCAAAAAAATACGCCGTCTGGGGGCTTTACCGGGACTTACTAATAAAAGGCCTAAAGCCAGAACCAATACTAGAAATCAATCGCGCTCTGGTAAAAAATCTCAATATCGTATTCGTTTAGAAGAAAAACAAAAATTGCGTTTTCATTATGGTCTTACAGAACGACAATTACTGAAATATGTACGTATCGCCAGAAAAGCCAAGGGATCCACAGGTCAGGTTTTACTACAATTAATTGAAATGCGTTTGGATAATATCCTGTTTCGATTAGGTATGGCTTCGACTATACCTCAAGCTCGCCAATTCGTTAACCATAGACATATTTTAGTGAATGATCATATAGTCAATATACCAAGTTATCGCTGCAAACCCCGAGATATTATTACAGTGCGTGATGACCAAAAATCTAGAACTCTGGTCCAAAATTATCTTGATTCGCCTACC---CAGGGATTAGCAAAACATTTGACTCTTCAGCCATTCCAATATCAAGGATTAGTCAATCAAATAATAGATAGTAAGTGGGTCGGTTTAAGAATAAATGAATTGCTGGTTGTAGAATATTATTCTCGTCAGACT
>Liquidambar_styraciflua
ATGTCGCGTTACCGAGGGCCTCGTTTCAAAAAAATACGCCGTCTGGGGGCTTTACCGGGACTCACTAGTAAAAGGCCTAGAGCCGGAAGTGATCTTAGACACCAATCGCGTTCCGGTAAAAGATCTCAATATCGTATTCGTCTAGAAGAAAAACAAAAATTGCGTTTTCATTATGGTCTTACAGAACGACAATTACTTAAATACGTCCGTATCGCCGGAAAAGCCAAAGGTTCAACAGGTCAGGTTTTACTACAATTACTTGAAATGCGTTTGGATAACATCCTTTTTCGATTGGGTATGGCTTCGACTATTCCTGGAGCCCGCCAATTAGTTAACCATAGACATATTTTAGTTAATGGTCGTATAGTAGATATACCAAGTTATCGCTGCAAACCCCGAGATATTATTACAGCGAGGGATGAACAAAAATCCAGAGCTCTGGTTCAAAATTATCTTGCTTCATCCCCCCGTGAGGAATTGCCAAACCATTTGACTCTTCACCTATTCCAATATAAAGGTTTAGTCAATCAAATAATAGATAGTAAATGGGTCAGTTTGAAAATAAACGAATTGCTAGTCGTAGAATATTATTCCCGTCAGGCT
>Manihot_esculenta
ATGTCACGTTACCGAGGGCCTCGTTTCAAAAAAATACGCCGTCTGGGGGCTTTGCCGGGACTAACTAGTAAAAGGCCTAGAGTCGGGAGCGATCTTAGAAATCAATCACGCTCCGGTAAAAAATCTCAATATCGTATTCGTTTAGAAGAAAAACAAAAATTGCGTTTTCATTATGGTGTTACAGAACGACAATTACTTAAATACGTTCGTATCGCCGCAAAAGCCAAAGGGTCAACAGGTCAGGTTTTACTACAATTACTTGAAATGCGCTTGGATAACATCCTTTTTCGATTGGGTATGGCGTCAACTATTCCTCGAGCCCGCCAATTAGTTAATCATAGACATATTTTAGTTAATGGTCGTATAGTAGATATACCAAGTTATCGCTGCAAACCCCGAGATATTATTACAGCGAGGGATGAACAAAAATCTAGAGCTATGATTCAAAATGATCTTGATTCATCCCCCCAGGAGGAATTGCCAAAACATTTGACTCTTCACCCATTCCAATATAAAGGATTGGTCAATCAAATAATAGATAGTAAATGGGTTGGCTTGAAAATAAATGAATTGCTAGTGGTAGAATATTATTCTCGTCAGACT
>Morus_indica
ATGTCACGTTACCGAGGACCTCGTTTCAAAAAAATACGTCGTCTGGGGGCTTTACCGGGACTAACTAGTAAAAAGCCTAGAGCTGGAAGCAATCTTAGAAACCAATTACGCCCCGGTAAAAAATCTCAATATCGTATTCGTTTAGAAGAAAAACAAAAATTGCGCTTTCATTATGGTCTTACAGAACAACAATTACTTAAATACGTTCGTATAGCCGGAAAAGCAAAAGGGTCAACAGGTCAAGTTTTACTACAATTACTTGAAATGCGGTTGGATAACATCCTTTTTCGATTAGGTATGGCTTCAACTATTCCTCAAGCCCGGCAATTGGTTAACCATAGACATATTTTAGTTAATGGTCGTATAGTAGATATACCAAGTTATCGCTGCAAACCCCGAGATATTATTAGAGTGAAAGATGAACAAAAATCTAAGTCTCTGGTTCAAAATTATCTTGATTCATCCTCCCGTGAGGAATTGCCAAAACATTTGACTCTTCACCCATTCCAATATAAAGGATCAGTCAATCAAATAATAGATAGTAAATGCGTCGGTTTGAAAATAAATGAATTGCTAGTTGTAGAATATTATTCTCGTCAGACT
>Oenothera_parviflora
ATGTCGCGTTACCGAGGGCCTCGTTTCAAAAAAATACGCCGTCTGGGGGCTTTACCAGGACTAACCAGTAAAAGGCCTAGAGCCGGAAGTGATCCGAGAAACCAAGAACTTTCTGGGAACAAATCTCAATATCGTATTCGTTTAGAAGAAAAACAAAAGTTGCGTTTTCATTATGGTCTTACAGAACGACAATTGCTTAAATACGTTCGTATCGCCGGAAAAGCCAAAGGGCCAACAGGTCAGGTTTTACTGCAATTACTTGAAATGCGTTTGGATAACATCCTTTTTCGATTGGGTATGGCTTCGACCATTCCTCAAGCCCGCCAATTAGTTAACCATAGACATATTTTAGTTAATGGTCGTATAGTGGATATACCAAGTTATCGTTGCAAACCGCGAGATATTATTACGGCGAAGGATGATCAAAAATCGAAAGCTATGATTCAAAATTCTCTTGAATCACCCCCCCATGAGGAAGTGCCAAAACATTTGACTTTTCACCCATTCCAATATAAAGGATTAGTCAATCAAATAATCGATAGTGAATGGGTCGGTTTGAAAATAAATGAATTGCTAGTCGTAGAATATTATTCTCGTCAGACT
>Oxalis_latifolia
ATGTCACGTTACCGAGGGCCTCGTTTCAAAAAAATACGTCGTCTAGGGGCTTTACCGGGACTAACTAGTAAAAAGCCTAACGCCGTAAACTCTTTTAGAAATCAATCGCGTTTGGGTAAAAAATCTCAATATCGTATTCGTTTAGAAGAAAAACAAAAATTGCGTTTTCATTATGGTCTTACAGAACGACAATTACTTAAATACGTTCGTATCGCTGGAAAAGCCAAAGGTCCAACAGGTCGGGTTTTACTACAATTACTTGAAATGCGATTGGATAACATACTTTTTCGACTGGGTATGGCTTCGACTATTCCGCAAGCCCGCCAATTAGTTAATCATAGGCACGTTTTCGTTAATGGTCGTGTAGTAGATATACCAAGTTATCGCTGTAAACCCCGAGATTTTATTACACCGAGGAATGAACAAAAATCTAGAGCTCTAATTCGAAATTATCTTGATTCATCTACCCATGAGGAATTACCAAAGCATTTAACTCTTTACCCATTGCAATGTAAAGGGTTAGTCAATCAAATAATAGATAGTAAATGGGTTGGTTTGAAAATAAATGAATTGCTAGTTGTAGAATATTATTCTCGTCAGACT
>Parnassia_brevistyla
ATGTCACGTTACCGAGGGCCTCGTTTCAAAAAAATACGCCGTCTGGGGGTTTTACCGGGGCTTACTGGTAAAAGGCCCAGAGTCGGAAACGATCTTAGAACTCAACCGCGTTCCGGTAAAAAATCTCAATATCGTATTCGTTTAGAAGAAAAACAAAAATTGCGTTTTCATTATGGTCTTACAGAACGACAATTACTTAAATACGTTCGTATCGCCGGAAAAGCAAAAGGTTCAACGGGTCAGATTTTACTACAATTACTTGAAATGCGTTTAGATAATATACTTTTTCGATTGGGTATGGCTTCGACTATTCCGCAAGCCCGCCAATTAGTTAACCATAGACATATTTTAGTTAATGGTCGTATAGTGGATATACCAAGCTATCGCTGCAAACCTCGAGATATTATTACAGCAAAGGATGAACAAAAATCAAGAGCTCTGATTCAAAATTATCTTGATTCATCTCCCCACGAGGAATTGCCAAAACATTTGACTCTTCACCCAATCCAATATAAAGGATTGGTCAATCGAATAGTCGAGAGTCAATCCATCGGTTTAAAAATAAATGAATTGCTAGTCGTAGAATATTATTCTCGTCAGGCT
>Passiflora_biflora
ATGTCACGTTACCGAGGACCTCGTTTCAAAAAAATACGCCGTTTGGGGGCCTTACCAGGATTAACTAGTAAAAGTCCTAGAGTCGGGAGTGCTTTT---------TCGCGTTCTGGTAGAAAATCTCAATATTGTATGCGTTTAGAAGAAAAACAAAAATTGCGCTTTCATTATGGTCTTACAGAACGACAATTACTGAAATACGTGCGTATTGCCGCAAAAGCCAAAGGACCGACGGGTCAGGTTTTACTACAATTACTTGAAATGCGTTTAGATAATATCCTTTTTCGATTAGGTATGGCGTCAACTATTCCTCAAGCCCGCCAATTAGTTAATCATAGACATATTTTAGTTAATAATCGTATGGTGGATATACCAAGTTATCGCTGCAAACCCCGTGATCTTATTACAGTGAAGGATGAACAAAAATCGAAAGATATGATTAAAAAATCTCTTGACTCATTCCCCCGGAACAACTTGCCAACACATTTGATTCTTTACCCCAAAAAATATAAAGGATTGGTCACTCAAATAATAGATAGTAAATGCCTTGGTTTGAAAATAAATGAATTGCTAGTCATAGAATATTATTCTCGTCAGACT
>Pelargonium_quercifolium
ATGTCGCGTTACCGAGGACCTCGTCAAAAAAAAATAAACCGCCTGGGGTCTTTACCGGGACTAACTAGTAAACAGCCTAGAGGCGAAAAGGATCCTAGAAACCCATCGCGCGCCAAGAAAAAATCTCAATATCGTATTCGTTTAGAAGAAAAACAAAAATTGCGTTTTCATTATGGTCTTACAGAACGGCAATTACTGAAATACGTTCGTATCGCCGGAAAAGCCAAGGGGCCAACGGGTCAAGTTTTACTACAATTACTTGAAATGCGTTTGGATAATACCCTTTTCCGATTGGGTATGGCTTCGACTATTCCTCAAGCCCGCCAATTAGTTAATCATAGACATATTTTAGTAAACAATCGCATAGTCGATATACCAAGTTATCGCTGCAAACCCCGAGATATTATTTCAGCGAGGGAGAAAGAAAAATCAAGAGCTCTGATTCAAAATTATCTTGATTCATCCGCCAAGAAGGCATTACCAGACCATTTGATTCTTGACCCACGCGACTTAAAGGGATCAGTCAAACAAATAGTAGATAGGGAAGGGGTCGGTTTAAAAATAAAGGAATTGTTGGTCGTAGAATATTATTCTCGTCAGATT
>Pentactina_rupicola
ATGTCGCGTTACAGAGGACCTCGTTTCAAAAAGATCCGTCGTCTGGGGGCTTTACCGGGGCTAACTAGTAAAAAGCCTAGAGCCGTAAGCGATCTTAGAAACCAATCGCGCCCCGGCAAAAAATCTCAATATCGTATTCGTTTAGAAGAAAAACAAAAATTGCGCTTTCATTATGGTCTTACAGAACAACAATTACTTAAATACGTTCGTATCGCCGGAAAAGCCAAAGGGTCAACAGGTCGGGTTTTACTACAATTACTTGAAATGCGTTTGGATAACATCCTTTTTCGATTGGGTATGACTTCTACTATTCCTCAAGCCCGCCAATTAGTTAACCATAGGCATATTTTAGTTAATGGTCGTATAGTAGATATACCAAGTTATCGCTGCAAACCTCGAGATATTATTACAGTGAGGGATGAGCAAAAATCTAGGGCTCTGATTCAAAATTATCTTGATTCATCTCCCCGTGAGGAATTGCCAAAACATTTGACTCTTCACCCATTCCAATATGAAGGATTAGTCAATCAAATAATAGATAGTAAATGGGTCGGTTTGAAAATAAATGAATTGCTAGTTGTAGAATATTACTCTCGTCAGACT
>Populus_alba
ATGTCACGTTACCGAGGGCCTCGTTTCAAAAAAATACGCCGTCTGGGGGCTTTACCGGGACTAACTAGTAAAAGGCCTAGAGCCGGGAGCGATCTTAGAAATCAATCGCGCGCCGGTAAAAAATCTCAATATCGTATTCGTTTAGAAGAAAAACAAAAATTGCGTTTTCATTATGGTCTTACAGAACGACAATTGCTTAAATACGTTCGTATCGCCGCAAAAGCCAAAGGGTCAACAGGTCAGGTTTTACTACAATTACTTGAAATGCGTTTGGATAACATCCTTTTTCGATTAGGTATGGCGTCAACTATTCCTCGAGCCCGCCAATTAGTTAACCATAGACATATTTTAGTTAATGGTCGTATAGTAGATATACCAAGTTATCGCTGCAAACCCCGAGATATTATTACAGCGAAGGATGAACAAAAATCTAGAGTTATGATTCAAAATTCTCTTGATTCATTCCCCCAGGAGGAATTGCCAAAACATTTGACTCTTCACCCATTCCAATATAAAGGATTGGTCAATCACATAATAGATAGTAAATGGATTGGCTTGAAAATAAATGAATTGTTAGTTGTAGAATATTATTCTCGTCAGACT
>Prunus_persica
ATGTCGCGTTACAGAGGACCTCGTTTCAAAAAAATCCGTCGTCTGGGGGCTTTACCAGGGCTAACTAGTAAAAAGCCTAGAGCCGGAAGCGATCTTAGAAACCAATCGCGCCCCGGCAAAAAATCTCAATATCGTATTCGTTTAGAAGAAAAACAAAAATTGCGCTTTCATTATGGTCTTACAGAACAACAATTACTTAAATACGTTCGGATCGCCGGAAAAGCCAAAGGGTCAACAGGTCAGGTTTTACTACAATTACTTGAAATGCGTTTAGATAACATCCTTTTTCGATTAGGTATGGCTTCGACTATTCCTCAAGCCCGCCAATTAGTTAACCACAGACATATTTTAGTTAATGGTCGTATAGTAGATATACCAAGTTATCGCTGCAAAACCCGAGATATTATTACAGTGAGGGATGAGCAAAAATCCAGGGCTCTGATTCAAAATTATCTTGATTCACCCCCCCGTGAGGAATTACCAAAACATTTGACTCTTCACCCATTCCAATATGAAGGATTAGTCAATCAAATAATAGATAGTAAATGGGTCGGTTTGAAAATAAACGAATTGCTAGTTGTAGAATATTACTCTCGTCAGACT
>Quercus_nigra
ATGTCGCGTTACAGAGGGCCTCGTTTCAAAAAAATACGACGTCTGGGGGCTTTACCGGGACTAACTAGTAAAAGGCCTAAAGCCGGAAGCGATCTTAGAAACCAATCACGTTCCAGTAAAAAATCTCAATATCGTATTCGTTTAGAAGAAAAACAAAAATTGCGTTTTCATTATGGTCTTACAGAACGACAATTACTTAAATACGTTCGTATTGCCGGAAAAGCCAAAGGGTCAACGGGTCGGGTTTTACTACAATTACTTGAAATGCGTTTGGATAACATCCTTTTTCGATTGGGTATGGCCTCGACTATTCCCCAAGCCCGCCAATTAGTTAACCATAGACATATTTTAGTTAATGGTCGTATAGTAGATATACCAAGTTATCGCTGCAAACCCCAAGATATTATTACAGCGAGGGATGAACAAAAATATAGAGCTCTGATTAAAAATTGTCTTGATTCATCCCCTCGTGAGGAATTACCAAAACATTTGACTTTTCACCCATTCCAATATAAAGGATTAGTCAATCAAATAATAGATAGTAAATGGGTCGGTTTGAAAATAAATGAATTGCTAGTTGTAGAATATTATTCTCGTCAGACT
>Ricinus_communis
ATGTCACGTTACCGAGGGCCTCGTTTCAAAAAAATACGCCGTCTGGGGGCTTTACCGGGACTCACTAGTAAAAGGCCTAGGGCTGGGAGCGATCTTAGAAATCAATCACGCTCCGGTAAAAAATCTCAATATCGTATTCGTTTAGAAGAAAAACAAAAATTACGTTTTCATTATGGTCTTACAGAACGACAATTACTTAAATACGTTCGTATCGCCGCAAAAGCCAAAGGGTCAACAGGTCAGGTTTTACTACAATTACTTGAAATGCGTTTGGATAACATCCTTTTTCGATTGGGTATGGCGTCAACTATTCCCCGAGCCCGCCAATTAGTTAATCATAGACATATTTTAGTTAATGGTCGTATAGTAGATATACCAAGTTATCGCTGCAAACCCCGAGATATTATTACAGCGAGGGATGAACAAAAATCCAGAGCTATGATTCAAAATTATCTTGAGTCATCCCCCCAGGAGGAATTGCCAAAACATTTGACTCTTGACCCATTTCAATATAAAGGATTGGTCAATCAAATAATAGATAATAAATGGATCGGCTTGAAAATAAACGAATTGCTAGTGGTAGAATATTATTCTCGTCAGACT
>Salix_babylonica
ATGTCACGTTACCGAGGGCCTCGTTTCAAAAAAATACGCCGTCTGGGGGCTTTACCGGGACTAACTAGTAAAAGGCCTAGAGCCGGGAGCGATCTTAGAAATCAATCGCGCGCCGGTAAAAAATCTCAATATCGTATTCGTTTAGAAGAAAAACAAAAATTGCGTTTTCATTATGGTCTTACAGAACGACAATTGCTTAAATACGTTCGTATCGCCGCAAAAGCCAAAGGGTCAACAGGTCAGGTTTTACTACAATTACTTGAAATGCGTTTGGATAACATCCTTTTTCGATTAGGTATGGCGTCAACTATTCCTCGAGCCCGCCAATTAGTTAACCATAGACATATTTTAGTTAATGGTCGTATAGTAGATATACCAAGTTATCGCTGCAAACCCCGAGATATTATTACAGCGAAAGATGAACAAAAATCTAGAGTTATGATTCAAAATTCTCTTGATTCATTCCCCCAGGAGGAATTGCCAAAACATTTGACTCTGCACCCATTCCAATATAAAGGATTGGTCAATCACATAATAGATAGTAAATGGATTGGCTTGAAAATAAATGAATTGCTAGTTGTAGAATATTATTCTCGTCAGACT
>Sloanea_australis
ATGTCACGTTACCGAGGGCCTCGTTTCAAAAAAATACGCCGTCTGGGGGCTTTACCGGGACTAACTAGTAAAAGGCCTAGAACCAGAAGCGATTTTAGAAATCAATCGCGCTCCGGTAAAAAATCTCAATATCGTATTCGTTTAGAAGAAAAACAAAAATTGCGTTTTCATTATGGTCTTACAGAACAACAATTACTTAAATACGTTCGTGTCGCCGGAAAAGCTAAAGGGTCAACAGGTCTGGTTTTACTACAATTACTTGAAATGCGCTTGGATAACATCCTTTTTCGATTGGGTATGGCTTCCACTATTCCTCAAGCCCGCCAATTAGTTAACCATAGGCATATTTTAGTTAATGGTCGTATAGTGGATATACCAAGTTATCGCTGCAAACCCCGAGATATTATTACAGCGAAGGATGAACAAAAATCTAGAACTCTGATTCAAAATTATCTTGATTCATCCGCCCATGAGGAATTACCAAAGCATTTGACTCTTCACCCCTTCCAATATAAAGGTCTGGTCAATCAAATAATAGATAGTAAATGGGTTGGGTTGAAAATAAATGAATTGCTAGTCGTAGAATATTATTCTCGTCAGACT
>Spondias_tuberosa
ATGTCACGTTACCGAGGGCCTCGTTTCAAAAAAATACGCCGTCTGGGGGCTTTACCGGGACTAACGAGTAAAAGGCCTAGAGCCGGAAGCGATCTTAGAAACCAATCGCGCTCCGGGAAAAAATCTCAATATCGTATTCGTTTAGAAGAAAAACAAAAATTGCGTTTTCATTATGGTCTTACAGAACGACAATTACTTAAATACGTTCGTATCGCCGGAAAAGCCAAAGGGTCAACGGGTCTGGTTTTACTACAATTACTTGAAATGCGTTTGGATAACGTCCTTTTTCGATTGGGTATGGCTTCAACTATTCCTCAAGCCCGCCAATTAGTTAACCATAGACATATTTTAGTTAATGGTCGTATAGTAGATATACCAAGTTATCGTTGCAAACCCCGAGATATTATTACAGCAAGGGATGACCAAAAATCTAGAGCTCTGATTCAAAATTATCTTGATTCATCCCACCACCAGGAATTGCCAAAACATTTGACTCTTCACGCATTCCAATATAAAGGATTAGTCAATCAAATAATAGATAGTAAATGGGTCGGTTTGAAAATAAATGAATTGCTTGTTGTAGAATATTATTCTCGTCAGACT
>Staphylea_colchica
ATGTCGCGTTACCGAGGGCCTCGTTTCAAAAAAATACGCCGTCTGGGCGCTTTACCGGGACTAACTAGTAAAAGGCCGAGAGCCGGAAGCGATCTTAGAAACCAATCACGCCCCGTGAAAAAATCTCAATATCGTATTCGTTTAGAAGAAAAACAAAAATTGCGTTTTCATTATGGTCTTACAGAACGACAATTACTTAAATATGTTCGGATCGCAGGAAAAGCCAAAGGGTCAACAGGTCGGGTTTTACTACAATTACTTGAAATGCGTTTGGATAACATCCTTTTCCGATTGGGTATGGCTTCGACTATTCCTCAAGCCCGCCAGTTAGTTAACCATAGACATATTTTAGTTAATGGCTGCATAGTAGATATACCAAGTTATCGCTGCAAACCCCAAGATATTATTACAGCAAGGAATGAAAAAAAATCTAGAACTCTGATTCAAAATTATCTTGATTCATCCCCCCATGAGGAATTGCCAAAACATTTGACTCTTCACCCATTCCAATATAAAGGATTAGTCAATCAAATAATAGATAGTAAATGGGTCGGTTTGAAAATAAATGAATTGCTAGTCGTAGAATATTATTCTCGTCAAACT
>Tetraena_mongolica
ATGTCGCGTTACCGAGGGCCTCGTTTCAAAAAAATACGCCGCCTGGGGGCTTTACCGGGACTTACTAGTAAAAGGCCTAGAGCTGGAACCAATCTTAGAAACCAGTCGCGCCCTGGTAAAAAATCTCAATATCGTATTCGTTTAGAAGAAAAACAAAAATTGCGTTTTCATTATGGCCTTACAGAACGACAATTGCTTAAATATGTACGTATTGCGCGAAAAGCCAAAGGATCCACAGGTCAGGTTTTATTACAATTACTTGAAATGCGTTTGGATAACATCCTTTTTAGATTGGGTATGGCTTCGACTATTCCCCAAGCCCGACAATTCATTAATCATAGACATATTTTAGTGAATGACCATATAGTCAATATACCAAGTTATCGTTGCAAACCCCAAGATATTATTACAGTGCGAGATGAACAACAATCGAAAACTATGGTTCAAAATTATCTTGATTCATCCCCGCATGAAGAATTGCCAAAACATTTGACTCTTCATCGATTCGAATATAAAGGATTTGTCAATCAAATAATAGATAGTAAATGGGTCGGTTTAAAAATAAATGAATTGCTGGTTGTAGAATATTATTCTCGTCAGACT
>Vitis_acerifolia
ATGTCGCGTTACCGAGGGCCTCGTTTCAAAAAAATACGCCGTCTGGGGGCTTTACCGGGACTAACTAGTAAAAGGCCTAGAGCCGGAAGTGATCTTAGAAACCAATCGCGTTCCGGGAAAAGATCTCAATATCGTATTCGTCTAGAAGAAAAACAAAAATTGCGTTTTCATTATGGTCTTACAGAACGCCAATTACTTAACTATGTTCGTATCGCCGGAAAAGCCAAAGGGGCAACAGGTCGGGTTTTACTCCAATTACTTGAAATGCGTTTGGATAACATCCTTTTTCGATTGGGTATGGCTTCGACTATTCCTGGAGCCCGTCAATTAGTTAATCATAGACATATTTTAGTTAATGGTCGTATAGTAGATATACCAAGTTATCGCTGCAAACCCCGAGATATTATTACGGCGGGGAATGAACAAAAATCCAGAGCTCTGATTCAAAATGTTTTTGATTCATCCTCCCATGAGGAATTGCCAAAACATTTGACTCTTCACCCATTCCAATTTAAAGGATTAGTCAATCAAATAATAGATAGTAACTGGGTCGGTTTGAAAATAAATGAATTGCTAGTCGTAGAATATTATTCCCGTCAGACT
>Viviania_marifolia
ATGTCGCGTTACCGAGGGCCTCGTTTCAAAAAAATCTACCGTCTGGGGACTTTACTGGGACTAACCAGTAAA----------------TTGATCTTATAAATGAACCGCGCCGCGAAAAAAAATCTCAATATCGTATTCGTTTAGAAGAAAAACAAAAATTGCGTTTTCATTATGGTCTTACAGAACGACAATTACTTAAATACGTCCGTATCGCCGGAAAAGCAAAAGGGGCAACGGGTCAGGTTTTACTACAATTAATTGAAATGCGTTTGGATAACACCCTTTTCCGATTAGGCATGGCTTTTACTATTCCTCAAGCCCGTCAATTAGTTAACCATAGACATATTTTAGTTAATGGGCATACAGTAGATATACCAAGTTATCGCTGCAAACCCCGAGATATTATTACAGTGAGGGATGAAGAAAAATCGAAAGCTCTCATTCAAAATTGTATTGATTCGCGTAATCGCGGGGTATTACCAAAACATTTAACCTTTGAACTATCCCAATATAAAGGATTCGTCGAAGAAATAGTAGATAGAGACGGGATCGGTTTAAAAATAAAGGAATTGCGAGTTGTAGAATATTATTCTCGTCAAACT
