# Supplementary material for: ­Complete plastid genome sequences of two species of the Neotropical genus Brunellia (Brunelliaceae)
Source: PeerJ. 2020 Jan 28;8:e8392. doi: 10.7717/peerj.8392 (PMC6993752; doi:10.7717/peerj.8392)
Supplement: Supplemental Information 2 [file peerj-08-8392-s002.zip › Alignments/RPS7.fasta]

>Aquilaria_yunnanensis
ATGTCACGCCGAGGTACTGCAGAAAAAAAAACTGCAAAATCCGATCCAATTTATCGTAATCGATTAGTTAACATGGTGGTTAACCGTATTCTGAAACACGGAAAAAAATCATTGGCTTATCAAATTCTCTATCGAGCCTTGAAAAAGATTCAACAAAAGAAAGAAAAAAATCCGCTATCTGTTTTACGTCAAGCAATACGTCGAGTAACTCCCGATATAGCAGTAAAAGCAAGACGTGTAAGCGGATTGACTCATCAAGTTCCCATTGAAATA--GGATCC-ACACAAGGAAAAGCACTTGCCATTCGTTGGTTATTAGGGGCATCCCGAAAACGTCCGGGTCGAAATATGGCTTTCAAATTCAGTTCCGAATTAGTGGATGCTGCCAAAGGGCGTGGCGATGCCATACGCAAAAAGGAAGAGACTCATAGAATGGCAGAGGCAAATAGATCTTTTGCACATTTGCGT
>Arabidopsis_thaliana
ATGTCACGCCGAGGTACTGCAGAAGAAAAAACTGCAAAATCCGATCCAATTTATCGTAATCGATTAGTTAACATGTTGGTTAACCGTATTCTGAAACACGGAAAAAAATCATTGGCTTATCAAATTATCTATCGAGCCTTGAAAAAGATTCAACAAAAGACAGAAACAAATCCACTATCTGTTTTACGTCAAGCAATACGTGGAGTAACTCCCGATATAGCAGTAAAAGCAAGACGTGTAGGCGGGTCAACTCATCAAGTTCCCATTGAAATA--GGATCC-ACGCAAGGAAAAGCACTTGCCATTCGTTGGTTATTAGGGGCATCCCGAAAACGTCCGGGTCGAAATATGGCTTTCAAATTAAGTTCCGAATTAGTGGATGCTGCCAAAGGGAGTGGCGATGCCATACGCAAAAAGGAAGAGACTCATAGAATGGCAGAGGCAAATAGAGCTTTTGCACATTTTCGT
>Arabis_alpina
ATGTCACGTCGAGGTACTGCAGAAGAAAAAACTGCAAAATCCGATCCAATTTATCGTAATCGATTAGTTAACATGTTGGTTAACCGTATTCTGAAACACGGAAAAAAATCATTGGCTTATCAAATTATCTATCGAGCCTTGAAAAAGATTCAACAAAAGACAGAAACAAATCCACTATCTGTTTTACGTCAAGCAATACGTGGAGTAACTCCCGATATAGCAGTAAAAGCAAGACGTGTAGGCGGATCAACTCATCAAGTTCCCATTGAAATA--GGATCC-ACGCAAGGAAAAGCACTTGCCATTCGTTGGTTATTAGGGGCATCCCGAAAACGTCCGGGTCGAAATATGGCTTTCAAATTAAGTTCCGAATTAGTGGATGCTGCCAAAGGGAGTGGCGATGCCATACGCAAAAAGGAAGAGACTCATAGAATGGCAGAGGCAAATAGAGCGTTTGCACATTTTCGT
>Arachis_hypogaea
ATGTCACGGCGAGGTACTGTAGAAGAAAAAACCGCAAAATCCGATCCAATTTATCGTAATCGATTAGTTAACATGTTGGTTAACCGTATTCTGAAACACGGAAAAAAATCATTGGCTTATCAAATTATTTATCGAGCTATGAAAAAGATTCAACAAAAGACAGAAACAAATCCACTATCTGTTTTACGTCAAGCAATACGTGGAGTAACTCCCGATATAGCAGTAAAAGCAAGACGTGTAGGCGGATCTACTCATCAAGTTCCCATTGAAATA--GGATCC-ACACAAGGAAAAGCACTTGCCATTCGTTGGTTATTAGGGGCATCCCGAAAACGTCCGGGTCGAAATATGGCTTTCAAATTAAGTTCCGAATTAGTGGATGCTGCAAAAGGGAGTGGCGATGCCATACGCAAAAAGGAAGAGACTCATAGAATGGCAGAGGCAAATAGAGCTTTTGCACATTTTCGT
>Averrhoa_carambola
ATGTCACGTCGAGGTACTGAAGAAGAAAAAACTGCAAAATCCGATCCAATTTATCGTAATCGATTAGTTAACATGTTGGTTAACCGTATTCTGAAACACGGAAAAAAATCATTGGCTTATCAAATTATCTATCGAGCCATGAAAAAGATTCAACAAAAGACAGAAACAAATCCACTATCTGTTTTACGTCAAGCAATACGTGGAGTAACTCCCGATATAGCAGTAAAAGCAAGACGTGTAGGCGGATCGACTCATCAAGTTCCCATTGAAATA--GGATCC-ACACAAGGAAAAGCACTTGCCATTCGTTGGTTATTAGGGGCATCCCGAAAACGTCCGGGTCGAAATATGGCTTTCAAATTAAGTTCCGAATTAGTGGATGCTGCCAAAGGGAGTGGCGATGCCATACGCAAAAAAGAAGAGACTCATAAAATGGCAGAGGCAAATAGAGCTTTTGCACATTTTCGT
>Brunellia_antioquensis
ATGTCACGTCGAGGTACTGCAGAAGAAAAAACTGCAAAATCCGATCCAATTTATCGTAATCGATTAGTTAACATGTTGGTTAACCGTATTCTGAAACACGGAAAAAAATCATTGGCTTATCAAATTATCTATCGAGCCATGAAAAAGATTCAACAAAAGACAGAAACAAATCCACTATCTGTTTTACGTCAAGCAATACGTGGAGTAACTCCCGATATAGCAGTAAAAGCAAGACGTGTAGGCGGATCGACTCATCAAGTTCCCATTGAAATA--GGATCC-ACACAAGGAAAAGCACTTGCCATTCGTTGGTTATTAGGGGCATCCCGAAAACGTCCGGGTCGAAATATGGCTTTCAAATTAAGTTCCGAATTAGTGGATGCTGCCAAAGGGAGTGGCGATGCCATACGCAAAAAAGAAGAGACTCATAGAATGGCAGAGGCAAATAGAGCTTTTGCACATTTTCGT
>Brunellia_trianae
ATGTCACGTCGAGGTACTGCAGAAGAAAAAACTGCAAAATCCGATCCAATTTATCGTAATCGATTAGTTAACATGTTGGTTAACCGTATTCTGAAACACGGAAAAAAATCATTGGCTTATCAAATTATCTATCGAGCCATGAAAAAGATTCAACAAAAGACAGAAACAAATCCACTATCTGTTTTACGTCAAGCAATACGTGGAGTAACTCCCGATATAGCAGTAAAAGCAAGACGTGTAGGCGGATCGACTCATCAAGTTCCCATTGAAATA--GGATCC-ACACAAGGAAAAGCACTTGCCATTCGTTGGTTATTAGGGGCATCCCGAAAACGTCCGGGTCGAAATATGGCTTTCAAATTAAGTTCCGAATTAGTGGATGCTGCCAAAGGGAGTGGCGATGCCATACGCAAAAAAGAAGAGACTCATAGAATGGCAGAGGCAAATAGAGCTTTTGCACATTTTCGT
>Bulnesia_arborea
ATGTCACGTCGAGGGACTGCAGAAAAAAAAACTGCAAAATCCGATCCAATTTATCGTAATCGATTAGTTAACATGTTGGTTAACCGTATTCTGAAACACGGAAAGAAATCATTGGCTTATCAAATTCTCTATCGAGCCATGAAAAATATTCAACAAAAGACAGAAAAAAATCCACTATCTGTTTTGCGTCAAGCAATACGTGGAGTAACTCCCGATATAGCAGTCAAAGCAAGACGTGTAAGCGGATCGACTCATCAAGTTCCCATTGAAATA--GGATCT-ACACAAGGAAAAGCACTTGCCATTCGTTGGTTATTAGCGGCATCCCGAAAACGTCCGGGTCGAAATATGGCTTTCAAATTAAGTTCCGAATTAGTGGATGCTGCAAAAGGGAGTGGCGATGCTATACGCAAAAAGGAAGAGACTCATAGAATGGCAGAGGCAAATAGAGCTTTTGCACATTTTGGT
>Carica_papaya
ATGTCACGTCGAGGTACTGCAGAAGAAAAAACTGCAAAATCCGATCCGATTTATCGTAATCGATTAGTTAACATGTTGGTTAACCGTATTCTGAAACACGGAAAAAAATCATTGGCTTATCAAATTATCTATCGAGCCTTGAAAAAGATTCAACAAAAGACAGAAACAAATCCACTATCTGTTTTACGTCAAGCAATACGTGGAGTAACTCCCGATATAGCAGTAAAAGCAAGACGTGTAGGCGGATCAACTCATCAAGTTCCCATTGAAATA--GGATCC-ACACAAGGAAAAGCACTTGCCATTCGTTGGTTATTAGGGGCATCCCGAAAACGTCCGGGTCGAAATATGGCTTTCAAATTAAGTTCCGAATTAGTGGATGCTGCCAAAGGGAGTGGCGATGCCATACGCAAAAAGGAAGAGACTCATAGAATGGCAGAGGCAAATAGAGCTTTTGCACATTTTCGT
>Castanea_mollissima
ATGTCACGTCGAGGTACTGCAGAAGAAAAAACTGCAAAATCCGATCCAATTTATCGTAATCGATTAGTTAACATGTTGGTTAACCGTATTCTGAAACACGGAAAAAAATCATTGGCTTATCAAATTATCTATCGAGCTATGAAAAAGATTCAACAAAAGACAGAAACAAATCCACTATCTGTTTTACGTCAAGCAATACGTGGAGTAACTCCCGACATAGCAGTAAAAGCAAGACGTGTAGGCGGATCGACTCATCAAGTTCCCATTGAAATA--GGATCC-GCACAAGGAAAAGCACTTGCCATTCGTTGGTTATTAGGGGCATCCCGAAAACGCCCGGGTCGAAATATGGCTTTCAAGTTAAGTTCCGAATTAGTGGATGCTGCCAAAGGGAGTGGCGATGCCATACGTAAAAAGGAAGAGACTCATAGAATGGCAGAGGCAAATAGAGCTTTTGCACATTTTCGT
>Catha_edulis
ATGTCACGTCGAGGTACTGCAGAAGAAAAAACTGCAAAATCCGATCCAATTTATCGTAATCGATTAGTTAATATGTTGGTTAACCGTATTCTGAAACACGGAAAAAAATCATTGGCTTATCAAATTCTCTATCGAGCCATGAAAAAGATTCAACAAAAGACAGAAACAAATCCACTATCTGTTTTACGTCAAGCAATACGTGGAGTAACTCCCGATATAGCAGTAAAAGCAAGACGTGTAGGCGGATCGACTCATCAAGTTCCCATTGAAATA--GGATCC-ACACAAGGAAAAGCACTTGCCATTCGTTGGTTATTAGGGGCATCCCGAAAACGTCCGGGTCGAAATATGGCTTTCAAATTAAGTTCTGAATTAGTAGATGCTGCCAAAGGGAGTGGCGATGCCATACGCAAAAAGGAAGAGACTCATAGAATGGCAGAGGCAAATAGAGCTTTTGCACATTTTCGT
>Ceratopetalum_apetalum
ATGTCACGTCGAGGTACTGCAGAAGAAAAAACTGCAAAATCCGATCCAATTTATCGTAATCGATTAGTTAACATGTTGGTTAACCGTATTCTGAAACACGGAAAAAAATCATTGGCTTATCAAATTATCTATCGAGCCATGAAAAAGATTCAACAAAAGACAGAAACAAATCCACTATCTGTTTTACGTCAAGCAATACGTGGAGTAACTCCCGATATAGCAGTAAAAGCAAGACGTGTAGGCGGATCGACTCATCAAGTTCCCATTGAAATA--GGATCC-ACACAAGGAAAAGCACTTGCCATTCGTTGGTTATTAGGGGCATCCCGAAAACGTCCGGGTCGAAATATGGCTTTCAAATTAAGTTCCGAATTAGTGGATGCTGCCAAAGGGAGTGGCGATGCCATACGCAAAAAAGAAGAGACTCATAGAATGGCAGAGGCAAATAGAGCTTTTGCACATTTTCGT
>Citrus_sinensis
ATGTCACGTCGAGGTACTACAGAAGAAAAAACTGCAAAATCCGATCCAATTTATCGTAATCGATTAGTTAACATGTTGGTTAACCGTATTCTGAAACACGGAAAAAAATCATTGGCTTATCAAATTATCTATCGAGCCTTGAAAAAGATTCAACAAAAGACAGAAAAAAATCCACTATCTGTTTTACGTCAAGCAATACGTGGAGTAACTCCCGATATAGCAGTAAAAGCAAGACGTGTAGGCGGATCGACTCATCAAGTTCCCATTGAAATA--GGATCC-GCACAAGGAAAAGCACTTGCCGTTCGTTGGTTATTAGGGGCATCCCGAAAACGTCCGGGTCGAAATATGGCTTTCAAATTAAGTTCCGAATTAGTGGATGCTGCCAAAGGGAGTGGCGATGCCATACGCAAAAAGGAAGAGACTCATAGAATGGCAGAGGCAAATAGAGCTTTTGCACATTTTCGT
>Cucumis_melo
ATGTCACGTCGAGGTACTGCAGAAGAAAAAATTGCAAAATCCGATCCAATTTATCGTAATCGATTAGTTAACATGTTGGTTAACCGTATTCTGAAACATGGAAAAAAATCATTGGCTTATCAAATTATCTATCGAGCCATGAAAAAGATTCAACAAAAGACAGAAACAAATCCACTATCTGTTTTACGTCAAGCAATACGTGGAGTAACTCCCGATATAGCAGTAAAGGCAAGACGTGTAGGCGGATCAACTCATCAAGTTCCCATTGAAATA--GGATCC-ACACAAGGAAAAGCACTTGCCATTCGTTGGTTATTAGGGGCATCCCGAAAACGTCCGGGTCGAAATATGGCTTTCAAATTAAGTTCCGAATTAGTGGATGCTGCCAAAGGGAGTGGCGATGCCATACGTAAAAAGGAAGAGACTCATAGAATGGCAGAGGCAAATAGAGCTTTTGCACATTTTCGT
>Eucalyptus_grandis
ATGTCACGTCGAGGTACTGCAGAAGAAAAAACTGCAAAATCCGATCCAATTTATCGTAATCGATTAGTTAACATGTTGGTTAACCGTATTCTGAAACACGGAAAAAAATCATTGGCTTATCAAATTATCTATCGAGCCATGAAAAAGATTCAACAAAAGACAGAAACAAATCCACTATCCGTTTTACGTCAAGCAATACGTGGAGTAACTCCCGATATAGCAGTAAAAGCAAGACGTGTAGGCGGATCGACTCATCAAGTTCCCATTGAAATA--GGATCC-ACACAAGGAAAAGCACTTGCCATTCGTTGGTTATTAGGAGCATCCCGAAAACGTCCGGGTCGAAATATGGCTTTCAAATTAAGTTCCGAATTAGTGGATGCTGCCAAAGGGAGTGGCGATGCCATACGCAAAAAGGAAGAGACTCATAGAATGGCAGAGGCAAATAGAGCTTTTGCGCATTTTCGT
>Euonymus_japonicus
ATGTCACGTCGAGGTACTGCAGAAGAAAAAACTGCAAAATCCGATCCAATTTATCGTAATCGATTAGTTAATATGTTGGTTAACCGTATTCTGAAACACGGAAAAAAATCATTGGCTTATCAAATTCTCTATCGAGCCATGAAAAAGATTCAACAAAAGACAGAAACAAATCCACTATCTGTTTTACGTCAAGCAATACGTGGAGTAACTCCCGATATAGCAGTAAAAGCAAGACGTGTAGGCGGATCGACTCATCAAGTTCCCATTGAAATA--GGATCC-ACACAAGGAAAAGCACTTGCCATTCGTTGGTTATTAGGGGCATCCCGAAAACGTCCGGGTCGAAATATGGCTTTCAAATTAAGTTCTGAATTAGTAGATGCTGCCAAAGGGAGTGGCGATGCCATACGCAAAAAGGAAGAGACTCATAGAATGGCAGAGGCAAATAGAGCTTTTGCACATTTTCGT
>Ficus_racemosa
ATGTCACGTCGAGGTACTGCAGAAGAAAAAACTGCAAAATCCGATCCAATTTATCGTAATCGATTAGTTAACATGTTGGTTAACCGTATTCTGAAACACGGAAAAAAATCATTGGCTTATCAAATTATCTATCGAGCCATGAAAAAGATTCAACAAAAGACAGAAACAAATCCACTATCTGTTTTACGTCAAGCAATACGTGGAGTTACTCCCAATATAGCAGTAAAAGCAAGACGTGTAGGCGGATCGACTCATCAGGTTCCCATTGAAATA--GGATCC-ACACAAGGAAAAGCACTTGCCATTCGTTGGTTATTAGGGGCATCCCGAAAACGTCCGGGTCGAAATATGGTTTTCAAATTAAGTTCCGAATTAGTGGATGCTGCCAAAGGGAGTGGCGATGCCATACGCAAAAAGGAAGAGACTCATAGAATGGCAGAGGCAAATAGAGCTTTTGCACATTTTCGT
>Glycine_max
ATGTCACGGCGAGGTACTGCAGAAGAAAAAACCGCAAAATCCGATCCAATTTATCGTAATCGATTAGTTAACATGTTGGTTAACCGTATTCTGAAACACGGAAAAAAATCATTGGCTTATCAAATTATCTATCGAGCTATGAAAAAGATTCAACAAAAGACAGAAACAAATCCACTATCTGTTTTACGTCAAGCAATACGTGGAGTAACTCCCGATATAGCAGTAAAAGCAAGACGCGTAGGCGGATCAACTCATCAAGTTCCCGTTGAAATA--GGATCC-ACACAAGGAAAAGCACTTGCCATTCGTTGGTTATTGGGGGCATCCCGAAAACGTCCGGGTCGAAATATGGCTTTCAAATTAAGTTCCGAATTAGTGGATGCTGCCAAAGGTAGTGGCGATGCCATACGCAAAAAGGAAGAGACTCATAGAATGGCAGAGGCAAATAGAGCTTTTGCACATTTTCGT
>Gossypium_arboreum
ATGTCACGTCGAGGTACTGCAGAAGAAAAAACTGCAAAATCCGATCCAATTTATCGTAATCGATTAGTTAACATGTTGGTTAACCGTATTCTGAAACACGGAAAAAAATCATTGGCTTATCAAATTATCTATCGAGCCTTGAAAAAGATTCAACAAAAGACAGAAACAAATCCACTATCTGTTTTACGTCAAGCAATACGTGGAGTAACTCCCGATATAGCAGTAAAAGCAAGACGTGTAGGCGGATCGACTCATCAAGTTCCCATTGAAATA--GGATCC-ACACAAGGAAAAGCACTTGCCATTCGTTGGTTATTAGGGGCATCCCGAAAACGTCCGGGTCGAAATATGGCTTTCAAATTAAGTTCCGAATTAGTGGATGCTGCCAAAGGGAGTGGCGATGCCATACGCAAAAAGGAAGAGACTCATAGAATGGCAGAGGCAAATAGAGCTTTTGCACATTTTCGT
>Heritiera_angustata
ATGTCACGTCGAGGTACTGCAGAAGAAAAAACTGCAAAATCCGATCCAATTTATCGTAATCGATTAGTTAACATGTTGGTTAACCGTATTCTGAAACACGGAAAAAAATCATTGGCTTATCAAATTATCTATCGAGCCTTGAAAAAGATTCAACAAAAGACAGAAACAAATCCACTATCTGTTTTACGTCAAGCAATACGTGGAGTAACTCCCGATATAGCAGTAAAAGCAAGACGTGTAGGCGGATCGACTCATCAAGTTCCCATTGAAATA--GGATCC-ACACAAGGAAAAGCACTTGCCATTCGTTGGTTATTAGGGGCATCCCGAAAACGTCCGGGTCGAAATATGGCTTTCAAATTAAGTTCCGAATTAGTGGATGCTGCCAAAGGGAGTGGCGATGCCATACGCAAAAAGGAAGAGACTCATAGAATGGCAGAGGCAAATAGAGCTTTTGCACATTTTCGT
>Heuchera_sanguinea
ATGTCACGTCGAGGTACTGCAGAAGAAAAAACTGCAAAATCCGATCCAATTTATCGTAATCGATTAGTTAACATGTTGGTTAACCGTATTCTGAAACACGGAAAAAAATCATTGGCTTATCAAATTATCTATCGAGCCGTGAAAAAGATTCAACAAAAGACAGAAACAAATCCACTATCTGTTTTACGTCAAGCAATACGTGGAGTAACTCCCGATATAGCAGTAAAAGCAAGACGTGTAGGCGGATCGACTCATCAAGTTCCCATTGAAATA--GGATCC-ACACAAGGAAAAGCACTTGCCATTCGTTGGTTATTATGGGCATCCCGAAAACGTCCGGGTCGAAATATGGCTTTCAAATTAAGTTCCGAATTAGTGGATGCTGCCAAAGGGAGTGGCGATGCCATACGCAAAAAAGAAGAGACTCATAAAATGGCAGAGGCAAATAGAGCTTTTGCACATTTTCGT
>Jatropha_curcas
ATGTCACGTCGAGGTACTGCAGAAGAAAAAACTGCAAAATCCGATCCAATTTATCGTAATCGATTAGTTAACATGTTGGTTAACCGTATTCTGAAACACGGAAAAAAATCATTGGCTTATCAAATTATCTATCGAGCCATGAAAAAGATTCAACAAAAGACAGAAACAAATCCACTATCTGTTTTACGTCAAGCAATACGTGGAGTAACTCCCGATATAGCAGTAAAAGCAAGGCGTGTAGGCGGATCGACTCATCAAGTTCCCATTGAAATA--GGATCC-ACACAAGGAAAAGCACTTGCCATTCGTTGGTTATTAGGGGCATCCCGAAAACGTCCGGGTCGAAATATGGCTTTCAAATTAAGTTCCGAATTAGTGGATGCTGCAAAAGGGAGTGGTGATGCCATACGCAAAAAGGAAGAGACTCATAGAATGGCAGAGGCAAATAGAGCTTTTGCACATTTTCGT
>Larrea_tridentata
ATGTCACGTCGAGGGACTGCAGAAAAAAAAACTGCAAAATCCGATCCAATTTATCGTAATCGATTAGTTAACATGTTGGTTAACCGTATTCTGAAACACGGAAAGAAATCATTGGCTTATCAAATTATCTATCGAGCCATGAAAAAGATTCAACAAAAGACAGAAAAAAATCCACTCTCTGTTTTGCGTCAAGCAATACGTGGAGTAACTCCCGATATAGCAGTCAAAGCAAGACGTGTAAGCGGATCGACTCATCAAGTTCCCATTGAAATA--GGATCT-ACACAAGGAAAAGCACTTGCCATTCGTTGGTTATTAGCGGCATCCCGAAAACGTCCGGGTCGAAATATGGCTTTCAAATTAAGTTCCGAATTAGTGGATGCTGCGAAAGGGAGTGGCGATGCCATACGCAAAAAGGAAGAGACTCATAGAATGGCAGAGGCAAATAGAGCTTTTGCACATTTTGGT
>Liquidambar_styraciflua
ATGTCACGTCGAGGTACTGCAGAAGAAAAAACTGCAAAATCCGATCCAATTTATCGTAATCGATTAGTTAACATGTTGGTTAACCGTATTCTGAAACACGGAAAAAAATCATTGGCTTATCAAATTATCTATCGAGCCGTGAAAAAGATTCAACAAAAGACAGAAACAAATCCACTATCTGTTTTACGTCAAGCAATACGTGGAGTAACTCCCGATATAGCAGTAAAAGCAAGACGCGTAGGCGGATCGACTCATCAAGTTCCCATTGAAATA--GGATCC-ACACAAGGAAAAGCACTTGCCATTCGTTGGTTATTAGGGGCATCCCGAAAACGTCCGGGTCGAAATATGGCTTTCAAATTAAGTTCCGAATTAGTGGATGCTGCCAAAGGGAGTGGCGATGCCATACGCAAAAAGGAAGAGACTCATAGAATGGCAGAGGCAAATAGAGCTTTTGCACATTTTCGT
>Manihot_esculenta
ATGTCACGTCGAGGTACTGCAGAAGAAAAAACTGCAAAATCCGATCCAATTTATCGTAATCGATTAGTTAACATGTTGGTTAACCGTATTCTGAAACACGGAAAAAAATCATTGGCTTATCAAATTATCTATCGAGCCATGAAAAAGATTCAACAAAAGACAGAAACAAATCCACTATCTGTTTTACGTCAAGCAATACGTGGAGTAACTCCCGATATAGCAGTAAAAGCAAGACGTGTAGGCGGATCGACTCATCAAGTTCCCATTGAAATA--GGATCC-ACACAAGGAAAAGCACTTGCCATTCGTTGGTTATTAGGGGCATCCCGAAAACGTCCGGGTCGAAATATGGCTTTCAAATTAAGTTCCGAATTAGTGGATGCTGCCAAAGGGAGTGGTGATGCCATACGCAAAAAGGAAGAGACTCATAGAATGGCAGAGGCAAATAGAGCTTTTGCACATTTTCGT
>Morus_indica
ATGTCACGTCGAGGTACTGCAGAAGAAAAAACTGCAAAATCCGATCCAATTTATCGTAATCGATTAGTTAACATGTTGGTTAACCGTATTCTGAAACACGGAAAAAAATCATTGGCTTATCAAATTATCTATCGAGCCATGAAAAAGATTCAACAAAAGACAGAAACAAATCCACTATCTGTTTTACGTCAAGCAATACGTGGAGTTACTCCCGATATAGCAGTAAAAGCAAGACGTGTAGGCGGATCGACTCATCAGGTTCCCATTGAAATA--GGATCC-ACACAAGGAAAAGCACTTGCCATTCGTTGGTTATTAGGGGCATCCCGAAAACGTCCGGGTCGAAATATGGTTTTCAAATTAAGTTCCGAATTAGTGGATGCTGCCAAAGGGAGTGGCGATGCCATACGCAAAAAGGAAGAGACTCATAGAATGGCAGAGGCAAATAGGGCTTTTGCACATTTTCGT
>Oenothera_parviflora
ATGTCACGTCGAGGTACTGCAGAAGAAAAAACTGCAAAATCCGATCCAATTTATCGTAATCGATTAGTTAACATGTTGATTAACCGTATTCTGAAACACGGAAAAAAATCATTGGCTTATCAAATTCTCTATCGAGCCATGAAAAAGATTCAACAAAAGACAGAAACAAATCCACTATCCGTTTTACGTCAAGCAATACGTAGAGTAACTCCCGATATAGCAGTAAAAGCAAGACGTGCAAGCGGATCGACTCATCCAGTTCCCATTGAAATA--GGATCC-ACACAAGGAAGAGCACTTGCCATTCGTTGGTTATTAGGGGCATCCCGAAAACGTCCGGGTCGAAATATGGCTTTCAAATTAAGTTCCGAATTGGTGGATGCTACCAAAGGGAGGGGCGGTGCCATACGCAAAAGGGAAGAGACTCATAGAATGGCAGAGGCAAATAGAGCTTTTGCGCATTTTCGT
>Oxalis_latifolia
ATGTCACGTCGAGGTACTGCAGAAGAAAAAACTGCAAAATCCGATCCAATTTATCGTAATCGATTAGTTAACATGTTGGTTAACCGTATTCTGAAACACGGAAAAAAATCATTGGCTTATCAAATTATCTATCGAGCCATGAAAAAGATTCAACAAAAGACAGAAACAAATCCACTATCTGTTTTACGTCAAGCAATACGTGGAGTAACTCCCGATATAGCAGTAAAAGCAAGACGTGTAGGCGGATCGACTCATCAAGTTCCCATTGAAATA--GGATCC-ACACAAGGAAAAGCACTTGCCATTCGTTGGTTATTAGGGGCATCCCGAAAACGTCCGGGTCGAAATATGGCTTTCAAATTAAGTTCCGAATTAGTGGATGCTGCCAAAGGGAGTGGCGATGCCATACGCAAAAAAGAAGAGACTCATAGAATGGCAGAGGCAAATAGAGCTTTTGCACATTTTCGT
>Parnassia_brevistyla
ATGTCACGTCGAGGTACTGCAGAAGAAAAAACTGTAAAATCCGATCCAATTTATCGTAATCGATTAGTTAACATGTTGGTTAACCGTATTCTGAAACACGGAAAAAAATCATTGGCTTATCAAATTCTCTATCGAGCCATGAAAAAGATTCAACAAAAGACAGAAACAAATCCACTATCTGTTTTACGTCAAGCAATACGTGGAGTAACTCCCGATATAGCAGTAAAAGCAAGACGTGTAGGCGGATCGACTCATCAAGTTCCCATTGAAATA--GGATCC-ACACAAGGAAAAGCACTTGCCATTCGTTGGTTATTAGGGGCATCCCGAAAACGTCCGGGTCGAAATATGGCTTTCAAATTAAGTTCTGAATTAGTAGATGCTGCCAAAGGGAGTGGCGATGCCATACGCAAAAAGGAAGAGACTCATAGAATGGCAGAGGCAAATAGAGCTTTTGCACATTTTCGT
>Pelargonium_quercifolium
ATGTCACGCCGAGGTCCTGCAGAAAAAAAAACTGTCAAACCCGATCCATTTTATCGTAATCGAGTAGTTAACATGTTGATTAACCGTATTCTGAAACACGGAAAAAAATCATTGGCTTATAAAATTCTCTATCGAGCCATGAAAAAGATTCAACAAAAGAAAAAAAGAAATCCACTATCTGTTTTACGTCAAGCAATACGTCGAGTAACTCCCAAGATAGCAGTAAAAACAAGACGTGTAAGCGGATCGGCTTATCAAGTTCCCATTGAAATA--AAAGCC-CCACAAGGAAAAGTACTTGCCATTCGTTGGTTATTAGAGGCAGCCCGAAAACGTCCGGGTCGAAATATGGCTTTCAAATTAAGTTCCGAATTAGTGGATGCTGCCAAAGGGAAGGGCAATGCCATACGCAAAAAGGAAGAGACTTATAGAATGGCAGAGGCAAATCGAACTTTTGCAAATTTTCGT
>Pentactina_rupicola
ATGTCACGTCGAGGTACTGCAGAAGAAAAAACTGCAAAATCCGATCCAATTTATCGTAATCGATTAGTTAACATGTTGGTTAACCGTATTCTGAAACACGGAAAAAAATCATTGGCTTATCAAATTATCTATAGAGCCATGAAAAAGATTCAACAAAAGACAGAAACAAATCCACTATCTGTTTTACGTCAAGCAATACGTGGAGTAACTCCCGATATAGCAGTAAAAGCAAGACGTGTAGGCGGATCGACTCATCAAGTTCCCATTGAAATA--GGATCC-ACACAAGGAAAAGCACTTGCCATTCGTTGGTTATTAGGGGCATCTCGAAAACGTCCAGGTCGAAATATGGTTTTCAAATTAAGTTCCGAATTAGTGGATGCTGCCAACGGGAGTGGCGATGCCATACGCAAAAAGGAAGAGATTCATAGAATGGCAGAGGCAAATAGAGCTTTTGCACATTTTCGT
>Populus_alba
ATGTCACGTCGAGGTACTGCAGAAGAAAAAACTGCAAAATCCGATCCAATTTATCGTAATCGATTAGTTAACATGTTGGTTAACCGTATTCTGAAACACGGAAAAAAATCATTGGCTTATCAAATTCTCTATCGAGCCATGAAAAAGATTCAACAAAAGACAGAAACAAATCCACTATCTGTTTTACATCAAGCAATACGTGGAGTAACTCCCGATATAGCAGTAAAAGCAAGACGTGTAGGCGGATCGACTCATCAAGTTCCCATTGAAATA--GGATCC-ACACAAGGAAAAGCACTTGCCATTCGTTGGTTATTAGGAGCATCCCGAAAACGTCCGGGTCGAAATATGGTTTTCAAATTAAGTTCCGAATTGGTGGATGCTGCCAAAGGGAGTGGCGATGCCATACGCAAAAAGGAAGAGACTCATAGAATGGCAGAGGCAAATAGAGCTTTTGCACATTTTCGT
>Prunus_persica
ATGTCACGTCGAGGTACTGCAGAAGAAAAAACTGCAAAATCCGATCCAATTTATCGTAATCGATTAGTTAACATGTTGGTTAACCGTATTCTGAAACACGGAAAAAAATCATTGGCTTATCAAATTATCTATCGAGCCATGAAAAAGATTCAACAAAAGACAGAAACAAATCCACTATCTGTTTTACGTCAAGCAATACGTGGAGTAACTCCCGATATAGCAGTAAAAGCAAGACGTGTAGGCGGATCGACTCATCAAGTTCCCATTGAAATA--GGATCC-ACACAAGGAAAAGCACTTGCCATTCGTTGGTTATTAGGGGCATCTCGAAAACGTCCAGGTCGAAATATGGTTTTCAAATTAAGTTCCGAATTAGTGGATGCTGCCAACGGGAGTGGCGATGCCATACGCAAAAAGGAAGAGACTCATAGAATGGCAGAGGCAAATAGAGCTTTTGCACATTTTCGT
>Quercus_nigra
ATGTCACGTCGAGGTACTGCAGAAGAAAAAACTGCAAAATCCGATCCAATTTATCGTAATCGATTAGTTAACATGTTGGTTAACCGTATTCTGAAACACGGAAAAAAATCATTGGCTTATCAAATTATCTATCGAGCTATGAAAAAGATTCAACAAAAGACAGAAACAAATCCACTATCTGTTTTACGTCAAGCAATACGTGGAGTAACTCCCGACATAGCAGTAAAAGCAAGACGTGTAGGCGGATCGACTCATCAAGTTCCCATTGAAATA--GGATCC-GCACAAGGAAAAGCACTTGCCATTCGTTGGTTATTAGGGGCATCCCGAAAACGCCCGGGTCGAAATATGGCTTTCAAGTTAAGTTCCGAATTAGTGGATGCTGCCAAAGGGAGTGGCGATGCCATACGTAAAAAGGAAGAGACTCATAGAATGGCAGAGGCAAATAGAGCTTTTGCACATTTTCGT
>Ricinus_communis
ATGTCACGTCGAGGTACTGCAGAAGAAAAAACTGCAAAATCCGATCCAATTTATCGTAATCGATTAGTTAACATGTTGGTTAACCGTATTCTGAAACACGGAAAAAAACCATTGGCTTATCAAATTATCTATCGAGCCATGAAAAAGATTCAACAAAAGACAGAAACAAATCCACTATCTGTTTTACGTCAAGCAATACGTGGAGTAACTCCCGATATAGCAGTAAAAGCAAGACGTGTAGGCGGATCGACTCATCAAGTTCCCGTTGAAATA--GGATCC-ACACAAGGAAAAGCACTTGCCATTCGTTGGTTATTAGGGGCATCCCGAAAACGTCCGGGTCGAAATATGGCTTTCAAATTAAGTTCCGAATTAGTGGATGCTGCCAAAGGGAGTGGTGATGCCATACGCAAAAAGGAAGAGACTCATAGAATGGCAGAGGCAAATAGAGCTTTTGCACATTTTCGT
>Salix_babylonica
ATGTCACGTCGAGGTACTGCAGAAGAAAAAACTGCAAAATCCGATCCAATTTATCGTAATCGATTAGTTAACATCTTGGTTAACCGTATTCTGAAACACGGAAAAAAATCATTGGCTTATCAAATTCTCTA-CAAG----GAAAA-GATTCAACAAAAGACAGAAACAAATCCACTATCTGTTTTACATCAAGCAATACGTGGAGTAACTCCCGATATAGCAGTAAAAGCAAGACGTGTAGGCGGATCGACTCATAAAAAAATCATTGGCTTATCAAATTCTCTACAAGGAAAAGCACTTGCCATTCGTT---------------------------------------------------------------------------------------------------AGAAAAAGAAAGAA--TC?????????????????????????????????????????
>Sloanea_australis
ATGTCACGTCGAGGTACTGCAGAAGAAAAAACTGCAAAATCCGATCCAATTTATCGTAATCGATTAGTTAACATGTTGGTTAACCGTATTCTGAAACACGGAAAAAAATCATTGGCTTATCAAATTATCTATCGAGCCATGAAAAAGATTCAACAAAAGACAGAAACAAATCCACTATCTGTTTTACGTCAAGCAATACGTGGAGTAACTCCCGATATAGCAGTAAAAGCAAGACGTGTAGGCGGATCGACTCATCAAGTTCCCATTGAAATA--GGATCC-ACACAAGGAAAAGCACTTGCCATTCGTTGGTTATTAGGGGCATCCCGAAAACGTCCGGGTCGAAATATGGCTTTCAAATTAAGTTCCGAATTAGTGGATGCTGCCAAAGGGAGTGGCGATGCCATACGCAAAAAAGAAGAGACTCATAGAATGGCAGAGGCAAATAGAGCTTTTGCACATTTTCGT
>Spondias_tuberosa
ATGTCACGTCGAGGTACTACAGAAGAAAAAACTGCAAAATCCGATCCAATTTATCGTAATCGATTAGTTAACATGTTGGTTAACCGTATTCTGAAACACGGAAAAAAATCATTGGCTTATCAAATTATCTATCGAGCCTTGAAAAAGATTCAACAAAAGACAGAAAAAAATCCACTATCTGTTTTACGTCAAGCAATACGTGGAGTAACTCCCGATATAGCAGTAAAAGCAAGACGTGTAGGCGGATCGACTCATCAAGTTCCCATTGAAATA--GGATCC-GCACAAGGAAAAGCACTTGCCGTTCGTTGGTTATTAGGGGCATCCCGAAAACGTCCGGGTCGAAATATGGCTTTCAAATTAAGTTCCGAATTAGTGGATGCTGCCAAAGGGAGTGGCGATGCCATACGCAAAAAGGAAGAGACTCATAGAATGGCAGAGGCAAATAGAGCTTTTGCACATTTTCGT
>Staphylea_colchica
ATGTCACGTCGAGGTACTGCAGAAGAAAAAACTGCAAAATCCGATCCAATTTATCGTAATCGATTAGTTAACATGTTGGTTAACCGTATTCTGAAACACGGAAAAAAATCATTGGCTTATCAAATTATCTATCGAGCCGTGAAAAAGATTCAACAAAAGACAGAAACAAATCCACTATCTGTTTTACGTCAAGCAATACGTGGAGTAACTCCCGATATAGCAGTAAAAGCAAGACGTGTAGGCGGATCGACTCATCAAGTTCCCATTGAAATA--GGATCC-ACACAAGGAAAAGCACTTGCCATTCGTTGGTTATTAGGGGCATCCCGAAAGCGTCCGGGTCGAAATATGGCTTTCAAATTAAGTTCCGAATTAGTGGATGCTGCCAAAGGGGGTGGCGATGCCATACGCAAAAAGGAAGAGACTCATAGAATGGCAGAGGCAAATAGAGCTTTTGCACATTTTCGT
>Tetraena_mongolica
ATGTCACGTCGAGGTATTGTAGAAAAAAAAACTGCAAAATCTGATCCAATTTATCGTAATCGATTAGTTAACATGTTGGTTAACCGTATTCTGAAACACGGAAAGAAATCATTGGCTTATCAAATTATTTATCGAGCTATGAAAAATATTCAACAAAAGACAGAAAAAAATCCACTATCTGTTTTACGTCAAGCAATACGTGAAGTAACTCCTGATATAGCCGTCAAATCAAGACGTGTAGCCGGATCAACTCAGCAAGTTCCCATTGAAATA--GGATCT-GCACAAGGAAAAGCACTTGCCATTCGTTGGTTATTAATGGCATCCCGAAAACGGCCGGGTCGAAATATGGCTTTCAAATTAAGTTCTGAATTGGTAGATGCTGCCAAAGGGAGTGGCGGTGCCATACGCAAAAAGGAAGAGACTCATAGAATGGCAGAGGCAAATAGAGCTTTTGCACATTTTCGT
>Vitis_acerifolia
ATGTCACGTCGAGGTACTGCAGAAGAAAAAACTGCAAAATCCGATCCAATTTATCGTAATCGATTAGTTAACATGTTGGTTAACCGTATTCTGAAACACGGAAAAAAATCATTGGCTTATCAAATTATCTATCGATCCGTGAAAAAGATTCAACAAAAGACAGAAACAAATCCACTATCTGTTTTACGTCAAGCAATACGTGGAGTAACTCCCGATATAGCAGTAAAAGCAAGACGTGTAGGCGGATCGACTCATCAAGTTCCCATTGAAATA--GGATCC-ACACAAGGAAAAGCACTTGCCATTCGTTGGTTATTAGGGGCATCCCGAAAACGTCCGGGTCGAAATATGGCTTTCAAATTAAGTTCCGAATTAGTGGATGCTGCCAAAGGGAGTGGCGATGCCATACGCAAAAAGGAAGAGACTCATAGAATGGCAGAGGCAAATAGAGCTTTTGCACATTTTCGT
>Viviania_marifolia
ATGTCACGTCGAGGCACTGCAGAAGAAAAAACTGCAAAATACGATCCAATTTATCGTAATCGATTAGTTAACATGTTGGTTAACCGTATTCTGAAACACGGAAAAAAATCATTGGCTTATCAAATTCTCTATCGATCCATGAAAAAGATTCAAAAAAAGACAGAAACAAATCCACTATCTGTTTTACGTCAAGCAGTACGTAGAGTAACTCCCAAGATAGCAGTAAAAGCAAGACGTGTAAGCGGATCGACTCATCAAGTTCCCATTGAAATA--GGACCC-ATACAAGGAAAAGCACTTGCCATTCGTTGGTTATTAGGGGCATCCCGAAAACGTCCGGGTCGAAATATGGCTTTCAAATTAAGTTCCGAATTAGTGGATGCTGCCAAAGGGAGTGGCGATGCCATACGCAAAAAAGAGGAGACTCATAGAATGGCAGAGGCAAGTAGAGCTCTTGCACATTTTCGT
