# Supplementary material for: ­Complete plastid genome sequences of two species of the Neotropical genus Brunellia (Brunelliaceae)
Source: PeerJ. 2020 Jan 28;8:e8392. doi: 10.7717/peerj.8392 (PMC6993752; doi:10.7717/peerj.8392)
Supplement: Supplemental Information 2 [file peerj-08-8392-s002.zip › Alignments/RPS8.fasta]

>Aquilaria_yunnanensis
GTGGGGAGGGACCCTATTGCTGAAATAATAACCTCTATACGAAATGCTGACATGAATAGAAAAGGAACGGTTCGAATAGCATCGACTAACATCAACGAAACCATTGTTAAAATACTTTTACGAGAAGGTTTTATCGAGAACATAAGAAAACATCAGGAAAACAAGAAATACTTTTTTGTTTTAACCCTACGACATAGAAGAAATAGGAAAGGACCATATACTTTAAAACGGATCAGTCGGCCCGGTCTACGAATTTATTCTAAGTATAAAAAAATTCCTAGAATTTTAGGCGGAATAGGTATTGTAATTCTTTCTACTTCTCGAGGTATAATGACAGACCGAGAGGCTCGACTAGAAGGAATCGGCGGAGAAATTTTGTGTTATATATGG
>Arabidopsis_thaliana
ATGGGGAAAGACACCATTGCTGATATAATAACCTCTATACGAAATGCTGACATGAATAGAAAAGGAACGGTTCGGATAGGATCGACTAACATCACGGAAAGTATTGTTAAAATCCTTTTACGAGAGGGTTTTATCGAAAACGTAAGGAAACATCGCGAAAACAACCAATATTTTTTGATTTTAACCCTAAGACATAGACGAAATAAGAAAGAATCCTACATTTTAAAGAGAATAAGTCGACCGGGTCTACGAATCTATTCTAACTCTCAACGAATTCCACGAATTTTAGGCGGAATAGGAATTGTAATCCTTTCGACTTCTCAAGGTATAATGACAGACCGAGAAGCTCGACTAAAAAGAATCGGCGGAGAAATTTTGTGTTATATATGG
>Arabis_alpina
ATGGGGAAAGACACTATTGCTGATATAATAACCTCTATACGAAATGCTGACATGAATAGAAAAGGGACGGTTCGGATAAAATCGACTAACATCACCGAAAGCATTGTTAAAATACTTTTACGAGAGGGTTTCGTCGAAAACGTAAGGAAACATCGCGAAAACAACCAATATTTTTTGATTTTAACCCTAAGACATAGACGAAATAAAAAAGAATCCTAGATTTTAAAGAGAATAAGTCGACCGGGTCTACGAATCTATTCTAACTCTCAACGAATTCCACGAATTTTAGGCGGAATAGGAATTGTAATCCTTTCGACTTCTCAAGGGATAATGACAGATCGAGAAGCTCGACTAAAAAGAATTGGCGGAGAAATTTTGTGTTATATATGG
>Arachis_hypogaea
ATGGGTAAGGACACCATCGCCGACATAATAACCTCTATACGAAATGCTGACATGAATGGAAGAGGAACGGTTCTAATACCATGTACTAACATTACTGAAAACATTGCTAAAATGCTTTTACGAGAGGGTTTTATTGAAAACGTGAGAAAACATAGGGAAGGGGGAAATCTTTTTTTAGTTTTAACTCTACCATATAGAAGAAATAGAAAAGGATCATCGCGTTTAAAACGGATCAGTACTCCTGGTCTACGAATCTATTCTAATTATCAACAAATTCCAAGAATTTTAGGGGGGATGGGAATTGTCATTATTTCTACTTCGAGAGGTATAATGACAGATCGAGAGGCTCGATTAGAACGAATCGGCGGAGAAGTTTTATGTTATATATGG
>Averrhoa_carambola
ATGGGTAAGGACACTATTGCTGACATAATAACCTCTATAAGAAATGCTGACATGGATAGAAAAGGAACAGTTCGAATAGCACCTACGAACATCACCGAAACCATTATTAAAATACTTTTACGAGAAGGATTCATTGAAAACGTGAGGAAACATCAAGAAAACAACAAATATTTTTTGGTTTTAACCCTACGACATAGAAGGAATAGAAAAAGACCATATTTTTTAAAACGGATCAGTCGACCTGGTCTACGAATCTATTCTAACTATCAACGAATTCCTAGAATTTTAGGCGGAATGGGTATTGTAATTCTTTCTACATCTAAGGGTATAATGACCGACCGAGAAGCTCGACTAGAAAAAATCGGCGGAGAGATTTTGTGTTATATATGG
>Brunellia_antioquensis
ATGAGTAAGGACACTATTGCTGACATAATAACCTCTATACGAAATGCTGACATGGATAGAAAAGGAGCGGTTCGAATATCATCTACTAACATCACCGAAAACATTATTAAAATACTTTTACGAGAAGGGTTTATTGAAAACGTGAGGAAACATCGAGAAAGCAACAAATATTTTTTGGTTTTAACCCTACGACATAGAAGGAATAGGAAAGGACCATATATTTTAAAACGGATCAGTCGGCCTGGTCTACAAATCTATTCTAACTATCAACGAATTCCTAGAATTTTAGGCGGGAGGGGGATTGTAATTCTTTCTACTTCTCGGGGTATAATGACAGACCGAGAGGCTCGACTAGAAAGAATCGGCGGAGAAATTTTGTGTTATATATGG
>Brunellia_trianae
ATGAGTAAGGACACTATTGCTGACATAATAACCTCTATACGAAATGCTGACATGGATAGAAAAGGAGCGGTTCGAATATCATCTACTAACATCACCGAAAACATTATTAAAATACTTTTACGAGAAGGGTTTATTGAAAACGTGAGGAAACATCGAGAAAGCAACAAATATTTTTTGGTTTTAACCCTACGACATAGAAGGAATAGGAAAGGACCATATATTTTAAAACGGATCAGTCGGCCTGGTCTACAAATCTATTCTAACTATCAACGAATTCCTAGAATTTTAGGCGGGAGGGGGATTGTAATTCTTTCTACTTCTCGGGGTATAATGACAGACCGAGAGGCTCGACTAGAAAGAATCGGCGGAGAAATTTTGTGTTATATATGG
>Bulnesia_arborea
ATGAGTAAGGACACTATTGCTGACATAATAACCTCTATACGAAACGCTGACATGAATAGAAAGGGAACAGTTCGAATAACATATACTAATATAACTGAAAATTTTGTGAAAATACTTTTACGAGAAGGTTTTATCAAAAACGTCAGAAAACATCAAGAAAGGGGCAAATATTTTTTGGTTTTAACTTTACGCTATAAAAGGAATACAAAAGGATCCCATATGTTAAAACGAATTAGTCGGCCTGGCTTAAGAATATATTCTAATTATCAAAAAATTCCTAAAATTTTAGGCGGGATGGGTATTTTAATTCTTTCGACTTCACGAGGTATAATGACAGACCGAGAGGCTAGACTAGAAAAAATCGGCGGAGAAATTTTGTGTTGTATATGG
>Carica_papaya
ATGGGTAGGGACACTATTGCTGATATAATAACCTCTATACGAAATGCTGACATGAATAGAAAGGGAACGGTTCGGATAGCATCTACTAACATCACCGAAAACATTGTTAAAATACTTTTAAGAGAAGGTTTTATCGAAAACGTAAGGAAACATCGGGAAAACAACAAATATTTTTTGGTTTTAACCCTACGACATAGACGAAATAGGAAAGAACCATATATTTTAAAACGGATCAGTCGCCCTGGTCTACGAATCTATTCTAACTATCAACAAATTCCGAGAATTTTAGGTGGGATGGGGATTGTAATCCTTTCTACTTCTCGAGGTATAATGACAGACCGAGAGGCTCGACGAGAAGGAATCGGCGGAGAGATTTTGTGTTTTATATGG
>Castanea_mollissima
ATGGGTAAAGACACTATTGCTGATATAATAACTTCTATACGCAATGCTGACATGAATAGAAAAGGAACAGTTCGAATACCATCTACTAACATCACCGAAAACCTTGTTAAAATACTGTTAAGAGAAGGTTTTATTGAAAATGTGAGGAAACATCAGGAAAACAACAAATATTTTTTGGTTTTAACCCTACGGCATAGAAGGAATAGGAAAGGTCCATGAGTTTTAAAACGGATCAGTCGACCCGGTCTACGAATCTATTCTAGTTATCAACGAATTCCTAGAATTTTAGGTGGGATGGGGATTGTAATTCTTTCTACCTCTCGGGGTATAATGACGGACCGAGAGGCCCGACTAGAAGGAATCGGCGGAGAAATTTTGTGTTATATATGG
>Catha_edulis
ATGGGTAGGGACACTCTTGCTGACATAATAAACTCTCTACGAAATGCTGCTATGAATAGAAAAGGAACGATTCGAATACCGTTTACTAATATCACCAAAAACATTATTAAAATACTTTTACGAGAAGGTTTTATTGAAAACGCCAGGAAACATCGTGAAAGCGACAAATCTTTTTTGGTTTTAACCCTACGACATAGA---------AAAGGGCTCCATAGTTTAAAACGAATAAGTCGACCGGGTCTACGAATCTATTCTAACTATCAACAAATTCCTAGAATTTTAGGCGGAATGGGGATTGTAATACTTTCTACTTCTCGAGGTATAATGACAGACCGAGAGGCTCGGCTAGAAGGAATCGGCGGAGAAATTTTGTGTTATATATGG
>Ceratopetalum_apetalum
ATGAGTAAAGACACTATTGCTGACATAATAACCTCCATACGAAATGCTGACATGGAGATAAAAGGAACGGTTCGAATATCATCTACTAACATCGCCGAAAACATTATTAAAATACTTTTACGAGATGGGTTTATTGAAAACGTGAGGAAACATCGAGAAAGCAACAAATATTTTTGGGGTTTAACCCTACGACATAGAAAGACTCGGAAAGGACCATATATTTTAAAACGGATCAGCCGGCCCGGTCTACGAATCTATTCTAACTATCAACGAATTCCTAGAATTTTAGGCGGGAGGGGGATTGTAATTCTTTCTACTTCTCGGGGTATAATGACAGACCGAGAGGCTCGACTAGAAAGAATCGGCGGAGAAATTTTGTGTTATATATGG
>Citrus_sinensis
ATGGGCAAGGACACTATTGCTGACATAATAACTTCTATACGAAATGCTGACATGAATAGAAAGGGAACGGTTCGAATAGCATCTACTAACATCACCGAAAACGTTGTTAAAATCCTTTTGCGAGAGGGTTTTATCGAAAACGCAAGGAAAGAAAACAAAAACAAAAAAGAGTTTTTGGTTTTAACCCTACGACATCGAAGGAATAGGAAAGGGCCGTATATTTTAAAACGAATCAGTCGACCCGGTCTACGAATCTATTTTAACTATCGACGAATTCCTAGAATTTTAGATGGGATGGGGATTGTAATTCTCTCTACTTCTCGGGGTATAATGACAGACCGAGCGGCTCGACTGGAAAGAATCGGTGGAGAAATTTTGTGTTATATATGG
>Cucumis_melo
ATGGGTAAGGACACTATTGCTAACATAATAACCTCTATTCGCAATGCTGACATGAATAGAAAAGGAATGGTTCGAATACCATCTACTAACATCACCGAAAACATTGTTAAAATACTTTTACGAGAAGGTTTTATTGAAAACGTAAGGAAACATCGGGAAAGCAACAAGGATTTTTGGGTTTTAACCCTACGACATAGAAGAAATAGGAAAGGACCATAGATTTTAAAACGGATCAGTCGACCTGGTCTCCGAATATATTCTAACTATCAAAAAATTCCTAGAATTTTAGGCGGAATGGGCATTGTAATTCTGTCTACTTCTCGGGGTATAATGACAGACCGAGAAGCTCGACTACAGGGAATCGGCGGCGAAATTTTGTGTTATATATGG
>Eucalyptus_grandis
ATGGGTAGGGACACTATTGCTGACATAATAACCTCTATACGAAATGCTGACATGAATAGAAAAGGGACGATTCAAATAGCATCCACTAACATCACGGAAAACATTGTTAAAATACTTTTAAGAGAAGGTTTTATCAAAAACGTGAGGAAGCATCAGGAAAACAACAAATATTTTTTGGTTTTAACCCTACGACATAGAAGGAATAGGAAAGGACCCTATATTTTAAAACGTATCAGTAGGCCTGGCCTACGAATCTATTCGAACTATCAACGAATTCCTAGAATTTTAGGCGGGATGGGGATTGTAATTCTTTCTACTTCTCGAGGTATAATGACAGACCGAGAGGCTCGACTAGAAGGAATCGGCGGAGAAATTTTGTGTTATATATGG
>Euonymus_japonicus
ATGGGTAGGGATACTCTTGCTGACATAATAAACTCTCTACGAAATGCTGCTATGAATAGAAAAGGAACGATTCGAATACCGTTTACTAATATCACCAAAAACATTATTAAAATACTTTTACGAGAAGGTTTTATTGAAAACGCCAGGAAACATCGCGAAAGCGACAAATCTTTTTTGGTTTTAACCCTACGACATAGA---------AAAGGGCTCGATAGTTTAAAACGAATAAGTCGACCGGGTCTACGAATCTATTCTAACTATCAACAAATTCCTAGAATTTTAGGCGGAATGGGGATTGTAATACTGTCTACTTCTCGAGGTATAATGACAGACCGAGAGGCTCGACTAGAAGGAATCGGAGGAGAAATTTTGTGTTATATATGG
>Ficus_racemosa
ATGAGTAAAGACACTATTGCTAACATACTAACTTCTATACGAAATGCTGACATGACTAAAAAAAGAACAGTTCGAATACCATATACTAACATCACTGAAAACATTCTTAAAATCCTTTTACGAGAAGGTTTTATTGAAAACATGAGGAAACATCAGGAAAGCAACAATCTTTTTTTGGTTTTAACCCTACGACATAGAAGGAATAGGAACGGACCAGATGTTTTAAAACAGATCAGTCGACCCGGTCTACGAATCTATTATAATTATCAACGAATCCCAAGAATTTTAGGAGGGATGGGGATTGTAATTCTTTCTACTTCTCGAGGTATAATGACAGACAAAGAAGCTCGACTAGAAAGAATCGGTGGAGAAATTTTGTGCTATATATGG
>Glycine_max
ATGGGTAAGGACACCATCGCTGACATAATAACCTATATAAGAAATGCTGACATGAATAAAAAAGGAATGGTTCAAATACCATTTACTAACATAACAGAAAACATTGTAAAAATACTTTTACGCGAGGGTTTTGTTGAAAACGTCAGAAAACATAGAGAAAACGACAAATATTTTTTAGTTTTAACTCTACGGTATAGAAGGAATAGAAAAGGATCATATTTTTTAAAACGGATCAGTACACCCGGTCTACGAATATATTCTAATTATCAACGAATCCCTCGAATTTTAGGGGGCATGGGGATTGTAATTCTTTCAACTTCTAGAGGTATAATGACAGATCGAGAGGCTCGATTAGAAAGAATTGGCGGAGAAGTTTTATGTTATATATGG
>Gossypium_arboreum
ATGGGTAAGGACACTATTGCTGACATAATAACCTCTATACGAAATGCTGATATGAATAGAAAAGGAACGATTCAAATAGGATCTACTAACATCACTGAAAACATTGTTAAAATACTTTTACGAGAAGGTTTTATCGATAACGTAAGGAAACATCGGGAACGCAACAAATATTTTTTGGTTTTAACCCTACGACATAGACGGAATAGAAAAGGACCACATATTTTACGACGGATCAGTCGACCAGGTCTACGAATCTATTCTAACTATCAACAAATTCCTAGGATTTTAGGCGGGATGGGGATTGTAATTCTTTCTACTTCTCGGGGTATAATGACAGACCGGGAGGCTCGACTAGAAGGAATCGGTGGAGAAATTTTGTGTTCTATATGG
>Heritiera_angustata
ATGGGTAAGGACACTATTGCTGACATAATAACCTCGATACGAAATGCTGACACGAATAGAAAAGGAACGATTCGAATAGGATCTACTAACATCACTGAAAACATTGTTAAAATACTTTTACGAGAAGGTTTTATCGATAACGTAAGGAAACATCGGGAAAGCAACAAATATTTTTTGGTTTTAACCCTACGACATAGAAGGAATAGGAAAGGACCATATATTTTACGACGGATCAGTCGACCCGGTCTACGAATCTATTCTAACTATCAACAAATTCCTAGAATTTTAGGCGGGATGGGGATTGTAATTCTTTCTACTTCTCGGGGTATAATGACAGACCGGGAGGCTCGACTAGAAGGAATTGGCGGAGAAATTTTGTGTTATATATGG
>Heuchera_sanguinea
ATGGGTAGGGACACTATTGCTGAGATAATAACCTCTATACGAAATGCTGACATGCATAGAAAAGGAACGGTTCGAATAGCATCTACTAACATCACTGAAAACATTGTGAAAATACTTTTACGAGAAGGTTTTATAGAAAACGTGAGAAAGCATCGGGAAAACAACAAAGATTTTTTGGTGTTAACCCTACAACATAGAAGGAATAGGAAAGGACCATATATTTTAAAACGGATCAGTCGACCTGGTCTACGAATCTATTCTAACTATCAAAGAATTCCTAGAATTTTGGGTGGTGTGGGGATTGTAATCCTTTCTACTTCTCGAGGTATAATGACAGACCGAGAGGCTCGACTAGAAGGAATCGGTGGAGAAATTTTGTGTTATATATGG
>Jatropha_curcas
ATGGGTAGGGATTCTATTGCTGAAATAATAACCTCTATACGAAATACTGACATGAATAGAAAAGGAACTGTTCGAATAGCATCTACTAATATCACCGAAAACATTATTAAAATACTTTTACGAGAAGGTTTTATTGAAAATGTCAGGAAACATCAGGAAGGCAACAAAAAATTTTTGGTCTTAACCCTACGACATAGAAGGAAGATGAAAGGGCCATATAGTTTAAAACGAATCAGCCGACCTAGTCTACGAATCTATCCTAACTATCAAAAAATTCCTAGAATTTTGGGCGGGATGGGGATTGTAATTCTTTCTACTTCTCGGGGTATAATGACAGACCGAGAAGCTCGACTAGAAAGAATCGGTGGAGAAATCTTGTGTTATATATGG
>Larrea_tridentata
ATGAGTAAGGACACTATTGCTGACATAATAACTTCTATACGAAACGCTGACATGAATAGAAAGGGAACAGTTCGAATAACATGTACTAATATAACCGAAAACTTTGCTAAAATACTTTTACGAGAAGGTTTTATCAAAAACGTCAGAAAACATCAAGAAAGGGGCAAATATTTTTTGGTTTTAACTTTACGCTATAAAAGGAATACAAAAGGATCCCAGATGTTAAAACGAATTAGTCGGCCTGGCCTAAGAATCTATTCTAATTATCAAAAAATCCCGAAAGTTTTAGGCGGGATGGGGATTTTAATTCTTTCTACTTCGCGAGGTATAATGACAGACCGAGAGGCTAGACTAGAAAAAATCGGAGGAGAAATTTTGTGTTGTATATGG
>Liquidambar_styraciflua
ATGGGTAGGGACACTATTGCTGACATAATAACCTCTATACGAAATGCTGACATGAATAGAAAAGGAATGGTTCGAATAGCATCTACTAACATCACCGAAAACATTGTTAAAATACTTTTACGAGAGGGTTTTATCGAAAACGTGAGGAAACATCGGGAAAGCAACAAATATTTTTTGGTTTTAACCCTACAACATAGAAGGAATAGGAAAGGGCCATCTGTTTTAAAACGGATCAGCCGACCTGGTCTACGAATCTATTCTAACTATCAACGAATTCCTAGAATTTTAGGTGGGATGGGGATTGTAATTCTTTCGACTTCTCGAGGTATAATGACAGACCGAGAGGCTCGACTAGAAGGAATGGGTGGAGAAATTTTGTGTTATATATGG
>Manihot_esculenta
ATGGGTAGGGATCCTATTGCTGACATAATAACCTCTATAAGAAATGCTGACATAAATAGAAAAGGAACCGTTCGAATAGCATCTACTAACATCACTGAAAACATTATTAAAATACTTTTAAGAGAAGGTTTTATTGAAAATGTCAGGAAACATCAGGAGGGCAACAAAAAATTTTTGGTTTTAACCCTACGACATAGAAGGAAGAGGAAAGGACCCTATAGTTTAAAACGGATCAGCCGACCTGGTCTACGAATCTATTCTAACTATCAAAAAATTCCTAGAATTTTGGGCGGGATGGGCATTGTAATTCTTTCTACTTCTCGGGGTATAATGACAGACCGAGAAGCTCGACTCGAAAGAATAGGCGGAGAAATCTTGTGTTATATATGG
>Morus_indica
ATGAGTAAAGACACTATTGCTAACATACTAACTTCTATACGAAATGCTGACATGAATAAAAAAAGAACAGTTCGAATACCATATACTAACATCACTGAAAACATTCTTAAAATCCTTTTACGAGAAGGTTTTATTGAAAACATGAGGAAACATCAGGAAAGCAACAATCTTTTTTTTGTTTTAACCCTACGACATAGAAGGAATAGGAAAGGACCAGATGTTTTAAAACGGATCAGTCGACCCGGTCTACGAATCTATTCTAACTATCAACGAATCCCAAGAATTTTAGGCGGGATGGGAATTGTAATTCTTTCTACTTCTCGGGGTATAATGACAGACCGAGAGGCTCGACTAGAAGGAATCGGTGGAGAAATTTTGTGCTATATATGG
>Oenothera_parviflora
ATGGGTAGGGACACTATTGCTGACATAATAACCTCTATACGAAATGTTGACATGAATAGAAAAGGGACGGTTCGAATAGAATCTACTAACATGGCCGAAAAGATTGTTAAAATACTTTTACGGGAGGGTTTTATCGAAAACGTGCGAAAACACCAGGAAAACAAGAAATCTTTTTTGGTTTTAACCCTACGACATAGAAGGAATAGGAAAGGACCCTCTATTTTAAAACGGATTAGTCGACCTGGCCTCCGAGTCTATTCTAACTATCAAAAAATTCCTAGAATTTTAGGCGGGATGGGGATTGTAATTCTTTCTACTTCTCGAGGGATAATGACAGACCGAGAGGCTAGACTAGAAGGAATCGGCGGAGAAATTTTGTGTTATATATGG
>Oxalis_latifolia
ATGGGTAAGGACACTATTGCTGATATAATAACCGCTATACGAAATGCTGATATGGATCGAAAAGGAACAATTCGAATATCATCTACGAACATCACCGAAAACATTATTAAAATACTTTTACGAGAAGGATTCATTGAAAACGCGAGAAAACATCAAGAAAACAACAAATATTTTTTGGTTTTAACCCTACGACATAAAAGAAATAGAAAAAGACCATATCTTTTAAAACGGATCAGCCGGCCTGGTCTACGAATCTATTCTAACTATCAACGAATTCCTAGAATTTTAGGCGGGATGGGTATTGTAATTCTTTCTACTTCTCGAGGTATAATGACAGACCGAGAAGCTCGACTAGAAAAAATCGGCGGAGAGGTTTTGTGTTATATATGG
>Parnassia_brevistyla
ATGGCTAGGGACACTCTTGCTGACATAATAAACTCTCTACGAAATGCGGATATGAATAGAAAAGGAACGATTCGAGTACCATGTACTAACATCACCAAAAACATTATTAAAATACTTTTACGAGAGGGTTTTATTGAAAACGCCAGGAAACATCGTGAAAGCGAAAAGTCTTTTTGTGTTTTAAAGCTACGACATAGA---------AAGGGGCTACATCGTTTAAAACGAATAAGTCGACCCGGTCTACGAATCTATTCTAATTATCAACGAATTCCGAGAATTTTAGGCGGAATGGGGATTGTAATACTTTCTACTTCTCGGGGTATAATAACAGATCGAGAGGCTCGACTAGAAGGGATCGGCGGAGAACTTTTGTGTTATATATGG
>Passiflora_biflora
ATGAGTAAAGACACAATTGCTGATATACTAACCTCTATACGAAATGCTGAGATGAGCGGAAAAGAAATCATTCGAATCGTATCGACAAAGATCACTAGAAACATTTTGGAAATCCTTTTACGAGAAGGTTTTATTGAAAATGTAAGGAAACATCAGGAAGGTAACAAAAAATTCTTGGTTTTAACCTTACGACATAGGCGACATAGAAAAAAACAATATAGTTTAAAACAGATTAGCCGACCTGGTCAACGAATCTATTCTAACTATCAACAAATTCCTAGAATTTTAGGCGGGATGGGAATTGTAATTCTTTCTACTTCGCAGGGTATAATGACAGATCGGGAGGCTCGACTAAAAAGAATCGGCGGAGAAATCTTGTGTTACATATGG
>Pelargonium_quercifolium
ATGGGTAAGGACACTCTTTCTGACATATTAACCTCTATAAGAAATGCCGATATGGCTAAAAAAGAGACCGTTCGAATAACATGTACTAACATCGCCCAAAACATTGTGAAAATACTGTTACGAGAGGGTTTTATCAAAAATACGAGGACACATCGGGAAAGCGACAAATCCTTTTTGATTTTAACCCTACGCCATAGAAGGAATAGGAAGGGTCCGTATTTTTTTAAACGGGTCAGTCGACCCGGTCTACGAATCTATTCTAACTATCAAAAAATTCCTAGGATTTTGGGCGGAATGGGGATTGCAATTCTTTCTACTTCTAAGGGTATTATGACAGACCGAGAGGCTCGACTAAAAAGAATGGGTGGAGAAATCTTGTTATATGTATGG
>Pentactina_rupicola
ATGAGTAAAGACACTATTGCTGACATAATGACCTCTATACGAAATGCTGACATGAATAAAAAAAGAACAGTTCGAATACCATCTACTAACATCACTGAAAATATTGTTAAAATCCTTTTACAAGAAGGTTTTATTGAAAACGTGAGAAAACATCAGGAAAGCAATAAATATTGTTTGGTTTTAACCCTACGACATAGAAGAAATAGGAAAGGACCCTATGCTTTAAAACGGATCAGTCGGCCCGGCCTACGAATATATTCGAACTATCAACGAATTCCTAGAATTTTAGGTGGGATGGGAATTGTAATTCTTTCTACTTCTCGAGGTATAATGACAGACCGAAAGGCTCGAATAGAAGGAATCGGCGGAGAAATTTTGTGTTATATATGG
>Populus_alba
ATGGGTAGGGACACTCTTGCTGACATAATAACCTCTATACGAAATGCGGACATGGATAGAAAAGGAACCGTTCGAATACCATCTACTAACATCACCGAAAACATTATTAAAATACTTTTACGAGAAGGTTTTATTGAAAATGTGAGGAAACACCAGGAAGGCAATTTTTTTTTTTTTGCTTTAACCCTACGACATAGAAGAAATAGGAAAGGACCATGTAGTTTAAAACGCATCAGTCGCCCTGGTCTACGAATCTATTCTAACTATCAACAAATTCCGAGAATTTTAGGTGGAATGGGGATTGTAATTCTTTCTACTTCTCGGGGTATAATGACAGACCGAGAGGCTCGACTAGAAAGAATCGGTGGAGAAATTTTGTGTTATATATGG
>Prunus_persica
ATGAGTAAAGACACTATTGCTGACATAATAACCGCTATACGAAATGCTGACATGAATAAAAAAAGAACAGTTCGAATACCATCTACTAACACCACTGAAAATATTGTTAAAATCCTTTTACAAGAAGGTTTTATTGAAAACGTGAGAAAACATCAGGAAAGCAATAAATATTTTTTGGTTTTAACACTACGACATAGAAGAAATAGAAAAGGATCGTATGTTTTAAAACGGATCAGTCGACCCGGTTTACGAATATATTCTAACTATCAAAAAATTCCTAGAATTTTAGGCGGAATGGGGATTGTAATTCTTTCTACTTCTCGAGGTATAATGACAGACCGAAGGGCTCGAATAGAAGGAATCGGCGGAGAAATTTTGTGTTATATATGG
>Quercus_nigra
ATGGGTAAAGACACTATTGCTGATATAATAACTTCCATACGCAATGCTGACATGAATAGAAAAGGAACAGTTCGAATACCATCTACTAACATCACCGAAAACCTTGTTAAAATACTGTTAAGAGAAGGTTTTATTGAAAATGTGAGGAAACATCAGGAAAACAACAAATATTTTTTGGTTTTAACCCTACGGCATAGAAGGAATAGGAAAGGTCCATGTGTTTTAAAACGGATCAGTCGACCCGGTCTACGAATCTATTCTAGTTATCAACGAATTCCTAGAATTTTAGGTGGGATGGGGATTGTAATTCTTTCTACCTCTCGGGGTATAATGACGGACCGAGAGGCCCGACTAGAAGGAATCGGCGGAGAAATTTTGTGTTATATATGG
>Ricinus_communis
ATGGGCAGGGATCCTATTGCTGAGATAATAACCTCTATACGAAATGCTGACATGAATAGAAAAGGAACCGTTCGAATAGCATTCACTAACATCACTGAAAACATTATTAAAATACTTTTACGAGAAGGTTTTATTGAAAATGTCAGGAAACACCAGGAAGGCAACAAAAAATTTTTGGTTTTAACCCTACGACATAGAAGGAAGAGGAAGGGACCCTATAGTTTAAAACGGATTAGCCGACCTGGTCTACGAATCTATTCTAACTATCAAAAAATTCCTAGAATTTTGGGCGGGATGGGTATTGTAATTCTTTCTACTTCTCGGGGTATAATGACCGACCGAGAAGCTCGACTAGAAAGAATCGGTGGAGAAATCTTGTGTTATATATGG
>Salix_babylonica
ATGGGTAGGGACACTATTGCTGACATAATAACCTCGATACGAAATGCGGACATGGATAGAAAAGGAACCGTTCGAATACCATCTACTAACATCACCGAAAACATTATTAAAATACTTTTACGAGAAGGTTTTATTGAAAATGTGAGGAAACACCAGGAAGGCAAATTTTTTTTTTTGGCTTTAACCCTACGACATAGAAGAAATAGGAAAGGACCATGGAGTTTAAAACGCATCAGTCGCCCTGGTCTACGAATCTATTCTAACTATCAACAAATTCCGCGAATTTTAGGTGGAATGGGGATTGTAATTCTTTCTACTTCTCGGGGTATAATGACAGACCGAGAGGCTCGACTAGAAAGAATCGGTGGAGAAATCTTGTGTTATATATGG
>Sloanea_australis
ATGGG---CGACACTATTGCTAACATAATAACCTCGATACGAAATGCTGACATGGATAGAAAAGGAACGGTTCGAATATCATCTACTAACATCACCGAAAACATTATTAAAATACTTTTACGAGAAGGATTTATTGAAAACGTGAGGAAACATCGAGAAAGCAACAAATATTTTTTTGTTTTAACCCTACGACATAGAAGGAATAGGAAAGGACCATATATTTTAAAACGGATCAGTCGGCCTGGTCTACGAATCGATTCTAACTATCAACGAATTCCTAGAATTTTAGGCGGGAGGGGGGTTGTAATTCTTTCTACTTCTCGGGGTATAATGACAGACCGAGAGGCTCGACTAGAAAGAATCGGCGGAGAAATTTTGTGTTATATATGG
>Spondias_tuberosa
ATGGGTAAGGACATTATTGCTGACATAATAACTTCTATACGAAATGCTGACATGGATAGAAAAGGAACGGTTCGAATAGCGTCTACTAATATCACTGAAAACATTGTTAAAATACTTTTACAAGAGGGTTTTCTCGAAAACGTAAGGAAACTTGTGGAAAACAACAAATCTTTTTTGGTTTTAACCCTACGCCATAGAAGGAATAGGAAAAGACCATATATTTTAAAACGAATCAGTCGACCTGGTCTCCGAATCTATTCTAACTATCAACGAATTCCTAGAATTTTAGACGGGATGGGGATTGTAATTCTCTCTACTTCTCGGGGTATAATGACAGACCGGGAGGCTCGACTAGAAAGAATCGGCGGAGAAATTTTGTGTTATATATGG
>Staphylea_colchica
ATGAGTAGGGACACTATTGCTGACATAATAACCTCTATACGAAATGCTAACATGGATAGAAAAGGAACGGTTCGACTACCATCTACTAACATCACTGAAAACATTGTTAAAATACTTTTACGAGAAGGTTTTATCGAAAACGTGAGGAAACATCGAGAAAGAAACAAATATTTTTTGGTTTCAACCCTACGACATAGAAGAAATAGGAAAATACCATATTTTTTAAAACGGATCAGTCGGCCTGGTCTACGAATCTATTCTAACTATCAACGAATTCCTAGAATTTTAGGCGGGATGGGGATTGTAATTCTTTCTACTTCTCGAGGTATAATGACAGACCGAGAAGCTCGACTAGAAGAAATCGGTGGAGAAATTTTGTGTTATATATGG
>Tetraena_mongolica
ATGAGTAAGGACACTATTGCTGACATAATAACCTCTATAAGAAATGCTGACATGAGTAGAAAGGGAACAGTTCGAATCACATATACTAATATAACCGATAATTTTGTGAAAATACTTTTACGAGAAGGTTTTATTGAAAACGTAAGAAAACATAAAGAAAGAGACAAATATTTTTTAGTTTTAACCTTACGACATAAAAGGAATAAAAAGGGATCCTATATTTTAAAACGAATTAGTCGGTCTGGTTTACGAATCTATTCAAATTACAAACGAATTCCTAAAATTTTAGGCGGGATGGGAATTTTAATTCTTTCTACTTCTCGAGGTATAATGACAGACCGAGAGGCTAGACTCGAAAAAATCGGCGGAGAAATTTTGTGTTGTATATGG
>Vitis_acerifolia
ATGGGTAGGGACACTATTGCTGACATAATAACCTCTATACGAAATGTCGACATGGATAGAAAAGTAACGGTTCGAATAGCATCTACTAATATCACCGAAAACATTGTTAAAATACTTTTACGGGAAGGTTTTATCGAAAACGTGAGGAAACATCAGGAAAGCAACAAATATTTTTTGGTTTTAACCCTGCGACATAGAAGGAATAGGAAAGGAACATATATTTTAAAACGGATCAGTCGACCTGGTCTACGAATCTATTCTAACTATCAACGAATTCCTAGAATTTTAGGTGGTATGGGGATTGTAATTCTTTCTACTTCTAGAGGTATAATGACAGACCGAGAGGCTCGCCTAGAAAGAATTGGTGGAGAAATTTTGTGTTATATATGG
>Viviania_marifolia
ATGGGCAGGGACACTATTGCTAACGTACTAACCTCTATACGAAATGCTGACATGGATAGAAAAGGAATGGTCCGCATAACATCCACTACCATCACCGAAAACCTTGTTAAAATACTTTTACGAGAAGGTTTTATCAAAAACGTGAGGAAACATCGAGAAAACAACAAAGATTTTTTGGTTTTAACCCTACGACACAGACGGAATAGAAAAAGGCTAGATAGTTTAAAACGAATCAGCCGGCCCGGTCTACGAATCTATTCTAACTATCAACGAATTCCTCGAATTTTAGGCGGGATAGGGATTGTAATTCTTTCTACTTCTCGAGGTCTAATGACAGACCGAGAAGCTCGATTAGAAGGGGTTGGCGGAGAAATTTTGTGTTATATATGG
