# Supplementary material for: ­Complete plastid genome sequences of two species of the Neotropical genus Brunellia (Brunelliaceae)
Source: PeerJ. 2020 Jan 28;8:e8392. doi: 10.7717/peerj.8392 (PMC6993752; doi:10.7717/peerj.8392)
Supplement: Supplemental Information 2 [file peerj-08-8392-s002.zip › Alignments/YCF2.fasta]

>Arabidopsis_thaliana
TCCTGGATTTTCGAAGTGAGAGAGATCAAGAATGATTCATGGACCCAATTCAATTCAGTGGGATCTTTCATTCATATTTTTTTCCACCAAGAACGTTTTAGAAAACTCTTGGACCCTCGGATTTTTAGTATCCTACTTTTGCGCTATTTC------ACGATCAAGGGT---GTAGTACTA---TTTGTAGTAGCGGCCCTTCTATATCGTATTAACAATCGAAAT---ATGGTCGAAAGCAAAAATCTCGATACATCGGAAGAATTGATTGTTTCGCTCCTGTATCTTACACAATTGAACGGATCTTCTGATCAATTCATAGATCCTTTCGATTCCATTAA-AGAAAGATCGATTCTTATTCAAACGGAAGGAAGAGAGATAGAATCAGACTCAATGCCCCGGCTATTCACGGAACGTGAGAAGCGAATGACAAGAGCCATTCGTCTGGGTTCG---AATCCTACTGAGAGGTCCACTAGGGATAAATTGTTGAAGAAAGAACAAGATGTTT---CTTTTAAAGAAATAGTTAATATATTCAAGATACAAAATACCGTCTCAATTTCATCAGATCTGGGATGTGATATGGTTCTATTCCATGAACGGAAGAGGTTTCAAGAAATGGCAGATCTATTCACTCTATCAATAACCGAGCCGGATAAGGGATTTGCCTTTTTGGATCAAAGACAATTCAACTTCAGGGATGAATCAAAAAAGAAATCTGAAGAAAATGAAAATTATTTGGAAGAT------AGCAACAACATAATGGAGGCAGTCAAT------TATAGATTGATCCGAAGAAATGTATTGAATCGATTCATGAAAGATACGATCAACCAACATTTATCGAATAAAAAGAGTCAGAAGAAATGGTTCGATCCTCTTTCTCAAACCGAGAGAATAAATCGGGATCCTAATGCATATAGATACAAATGGTCCAATAGCAAGAATTTCCAGGAGCATTTGGAACATTTCGTTTCTGAGCGGAAGAGCGAGAATATC---CCTATTGAA---TTGAAAGGTCCGAACGATCAACTCTTAGAATCAATAGGTATCGTTCATTTGAAAAAGTTGAAACCC---------TTATTGGATGATCATAATACTTCTCAAAAATCGAAATTCTTG------ATCAATGGAGGAACAATATCACCATTTTTGTTCAATAAAATACCACGCAGGAAATCTTTTGATAACACGTTCTCAATCGTATCCCACGATCAAGACAATTGGCTGAGAAGTTCATTGATATCTTCTTTTAAAGCAAATCGACTTCGATTCTTGAATAATCCACATCACAACAAAAGATTCCCTACGTATGGACAATTCCTCACTATCTTGTTCATTCACAACAAAACATTTTCTTCGTGCGGT------GGTAAAAAAAAAACTATTTCACAGGTATCTAACATATTCATATCTAACGATTTTCAAAGTGGTG---ACGAA---AGGTATTTGTACAAATCTTTCCGATCCGATCCATTAGTTCGTAGAGCTATTTACTCGATTGCAGACATTTCTGGAACA------CCTCTAATAGAGGGACAAAGAGTCAATTTTGAAAGAACGTCAGAAGAGAAGAGCTTGAATTTCAATTCACTAAA------AAAAGTTGACAAAGGGCAGATGGATAGAGATAGTGCTTTTAAATGGAATCTATTCCAAACATAT---ATGCCATGGTTCTTTACTTCGACAGGGTACAAATATCTAATATTTTTAGATACTTTT---TCAGAC---CTAAAATTTG------TATCCATTGAGATTTCGAGTAATAATGAGTCA------TCATTGATATCGACA------CATCTGAGATCGCCAAATGTTC-----------GTGAGGTCCTCTATTCAATCCTTTTCCTTCTTCTTGTTGCTGGATATATCGTTAGTGAGTTACAGACAGAGTTCGAAAAGATCAAATCTTTGCCATCATACATG------ATTGAGTTGCGAATCTATTCATTGATAAGAGATAAAATAGAATCCTGGGTCGATAAAGAAAGAGAATTCTTGGTTCAGGAAAAAAGGATTCAAATTCTATTGAGTCTGACTAAGAATGACTCTGGTTATCAAATGATTGAACAACCGGGAACAATTTACTTACGATACTTAGTTGACATTCATAAAAAGTATCTAATGAATTATGAGTTCAATACATCCTGTTTAGCAGAAAGACGGATATTCCTTGCTCATTATCAGACAATCACTTATTCACAAACTTCGTGTCATGG------AAAACCCTTTTCGCTCCGC---TTAGCCCTATCTAGGAGTATTTTAGTGATAGGTTCTATAGGAACTGGACGATCCTATTTGGTCAAATACCTAGCGACAAACTCCTATGTTCCTTTCATTACAGTA------------------------------------TTTCTGGAATTAGCAAAAGCAATGTCTCCTTGCATAATATGGATTCCAAACATTCATGATCTTGATGTGAATCTCGGTCTATTGGTGAACTCTCTCTCCACTAGAAAT---ATTCTTGTTATTGCTTCGACTCATATTCCCCAAAAAGTGGATCCCGCTCTAATAGCCCCGAATAAATTAAATACATGCATTAAAATACGAAGGCTTCTTATTCCACAACAACGAAAGCACTTTTTCACTCTTTCCTATACTAGGTTGGAAAAGAAAATGAATGGATTCGAG------TCTATAACCATGGGTTCCAGTGCACGAGATCTTGTAGCACTTACCAATGAGGCCCTATCAATTAGTATTACACAGAAGAAATCAATTATAGACACTAATACAATTAGATCTGCTCTTCATAGACAAACTCAGGTAAGATCGGTTCAGGATCTTTTCTATCAGATAGGAAGGGCTGTTGCACAAAATGTACTTCCCATAGATCCTATATCTATCTATTTGTACAAATGGTACTTCGAGCTTGGAACGAGCATGAAGAAATTCACGATACTTCTTTATCTTTTGAGTTGTTCTGCCGGATCGGTCGCTCAAGACCTTTGGTCTCTATTCGTTGAGAATGATTCGGATCTAGCTTTGGTGGGATCCTCAGATAATG------ATCGAGT------GACATTGCTTTTTCGCTCCGAATTATATATGATGCAAGAAAAATACGAAATAGAG------GAGGATTTATTCAATATAGTTTGGGCTCCT------AGAATATGGCGC---CCTTTGGGATTTCCCTATCAGTAC------CAGAGACGAAGGTCTTCCAAAAGCCAATTCATTTGGGACCCCCTATTCAAAGATCAAGTGTTTTCA------CATC--------GAGAATTCTTTGCAGATGAAGAGAAACGCTGGTTTATCAAGAAT---ACGCAAGAAAAGTTCGAATTGTTGATTCAGCGCCAG------AGATGGACCAATAGTTCATTA------TCTAATGGATTTAAT------ACTCGATCCGAGAGTTATCAGTATTTATCAAATCTGTTCATATCT---AACGGAACGCTATTGGATCGAATGACAAAGACATTGTTGAAAAAAAGATGGCTTTTCTCGGATGAAATGAAA-ATAGGATTC
>Arabis_alpina
TCCTGGATTTTCGAATTGAGAGAGATCAAGAATGATTCATGGACCCAATTCAATTCAGTGGGATCTTTCATTCATATTTTTTTCCACCAAGAACGTTTTAGAAAACTCTTGGACCCTCGAATTTTGAGTATCCTACTTTTGCGCTATTTC------AGGATCAAGGGT---GTAGTACTA---TTTGTAGTAGCGGCCCTTCTATATCGTATTAACAATCGAAAT---ATGGTCGAAAGCAAAAATCTCGATACATCGGAAGAATTGATTGTTTCGCTCCTGTATCTTACCCAATTGAACGGATCTTCTGATCAATTCATAGATCCTTTCGATTCCATTAAAAGAAAGATCGATTCTTATTCAAACGGAAGGAAGAGAGATAGAATCAGACTCAATGCCCCGGCTATTCACGGAACGTGAGAAGAAGA-GACAAGAGCCATTCGTCTGGGTTCG---AATCCTACTGAGAGGTCCACCAGGGATAAATTGTTGAAGAAAGAACAAGATGTTT---CTTTTAAAGAAATAGTTAATATATTCAAGATACAAAATACCGTCTCAATTTCATCAGATCTGGGATGTGATATGGTTCTATTCCATGAACGGAAGAGGTTTCAAGAAATGGCAGACCTATTCACTCTATCAATAACCGAGCTGGATAAGGGATTTGCCTTTTTGGATCAAAGACAATTCAACTCCAGGGATGAATCGAAAAAGAAATCTGAAGAAAATGAAAATTATTTGGAAGATCCAAAAAGCAACAACATAATGGAGGCAGTCAATCAA---TATAGATTGATCCAAAAAAATGTATTGAATCGATTCATGAAAGATACGATCAACCAACATTTCTCGAATAAAAAGAGTCAGAAGAAATGGTTCGATCCTCTTTCTCGAACCGAGAGAATAAATCGGGATCCTAATGTATATAGATACAAATGGTCCAATAGCAAG---------AAGCATTTGGAACATTTCGTTTCTGAGCGCAAGAGCGAGAATATC---CCCATTGAA---TTGAAAGGTCCGAACGATCAACTCTTAGAATCAATAGGTATCGTTCATTTGAAAAAATTGAAACCCTTT------TTATTGGATGATCATAATACTTCTCAAAAATCGAAATTCTTG------ATCAATGGAGGAACAATATCACCATTTTTGTTCAATAAGATACTACGCAGGAAATCTTTTGATAACACGTTCTCAATCGTATCCCACGATCAAGACAATTGGCTGAGAAGTTCATTGATATCTTCTTTTAAAGCAAATCGACTTCGATTCTTGAATAATCCACATCACAACAAAAGATTCCCTACGTATGGACAATTCCTCACTATCTTGTTCATTCACAACAAAATATTTTCTTCGTGCGGT------GGTAAAAAAAAAAATGCTTCACAGGTATCTAACATATTCATATCTAATGATTTTCCAAGTGGTG---ACGAA---AGGTATTTGTACAAATCTTTCAGATCCGATCCATTAGTTCGTAGAGCTATTTACTCGATTGCAGACATTTCTGGAACA------CCTCTAATAGAGGGACAAAGAGTAAATTTTGAAAGAACTTCAGAAGAGAAGAGCTTGAATTTCAATTCACTAAA------AAGAGTTGACAAAGGGCAGATGGGTCGAGATAGTGCTTTTAAATGGAATCTATTCCAAACATAT---ATGCCATGGTTCTTTACTTCGACAGGGTACAAATATCTAATATTTTTAGATACTTTT---TCAGAC---CTAAAATTTG------TATCCATTGAGATTTCGAGTCATAATGAGTCA------TCATTGATATCGACA------CATCTGAGATCGCCAAATGTTC-----------GTGAGGTCCTCTATTCAATCCTTTTCCTTCTTCTTGTTGCTGGATATATCGTTAGTGAGTTACAGACAGAGTTCGAAAAGATCAAATCTTTGCCATCATACATG------ATTGAGTTGCGAATCTATTCGTTGATAAGAGATAAAATAGAATCCTGGGTCGATAAAGAAAGAGAATTCTTGGTTCAGGAAAAAAGGATTCAAATTCTATTGAGTCTGACTAAGAATGACTCTGGTTATCAAATGATTGAACAACCGGGAACAATTTACTTACGATACTTAGTTGACATTCATAAAAAGTATCTAATGAATTACGAGTTCAATACATCCTGTTTAGCAGAAAGACGGATATTCCTTGCTCATTATCAGACAATCACTTATTCACAAACTTCGTGTCATGG------AAAACCCTTTTCGCTCCGC---TTAGCCCTATCTAGGAGTATTTTAGTGATAGGTTCTATAGGAATCGGACGATCCTATTTGGTCAAATACCTAGCGACAAACTCCTATGTTCCTTTCATTACAGTA------------------------------------TTTCTGGAATTAGCAAAAGCAATGTCTCCTTGCATAATATGGATTCCAAACATTCATGATCTTGATGTGAATCTCGGTCTATTGGCGAACTCTCTCTCCACTAGAAAT---ATTCTTGTTATTGCTTCGACTCATATTCCCCAAAAAGTGGATCCCGCGCTAATAGCCCCGAATAAATTAAATACATGCATTAAAATAAGAAGGCTTCTTATTCCACAACAACGAAAGCACTTTTTCACTCTTTCCTATACTAGGTTGGAAAAGAAAATGAATGGATTCGAG------TCCATAACCATGGGTTCCAGTGCACGAGATCTTGTAGCACTTACCAATGAGGCCCTATCAATTAGTATTACACAGAAGAAATCAATTATAGACACTAATACAATTAGATCTGCTCTTCATAGACAAACTCAGGTAAGATCGGTTCAGGATCTTTTCTATCAGATAGGAAGGGCTGTTGCACAAAATGTACTTACCGTAGATCCTATATCTATCTATTTGTACAAATGGTACTTCGAACTTGGAACGAGCATGAAGAAATTCACGATACTTCTTTATCTTTTGAGTTGTTCTGCCGGATCGGTCGCTCAAGACCTTTGGTCTCTATTCATTGAGAATGATTCGGATCTAGTTCTGGTGGGATCCTCAGATAATG------ATCGAGT------GACATTGCTTTTTCGCTCCGAATTATATATGATGCAAGAAAAATACGAAATAGAG------GAGGATTTATTCAATATAGTTTGGGCTCCT------AGAATATGGCGC---CCTTTGGGATTTCCCTATCAGTAC------CAGAGACGAAGGTCTTCCATAAGCCAATTCATTTGGGACCCCCTATTCAAAGAGCAGGTGTTTTCA------CATC--------GAGAATTCTTTGCAGATGAAGAGAAACGCTGGTTTATCAAGAAT---ACGCAAGAAAAGTTCGAATTGTTGATTCAGCGCCAG------AGATGGACCAACAGTTCATTA------TCTAATGGATCTAAT------ACTCTATCCGAGAGTTATCAGTATTTATCAAATCTGTTCCTATCT---AACGGAACGCTATTGGATCGAATGACAAAGACATTGTTGAAAAAAAGATGGCTTTTCCCGGATGAAATGAAA-ATAGGATTC
>Arachis_hypogaea
TCCTGGATTTTCGAATTGAGAGAGATCAAGAATGATTCATGGACCCAATTCAATTCAGCGGGATCTTTCATTCACATTTTTTTCCATCAAGAGAGTTTTATAAAACTCTTGGACTCACGAATTTGGAGTATCCTACTTTCACGCTATTTC------ACGATCAAGGAT---GTAGTACTC---TTTGTAGTAGCGGTCCTTATATATCGTATTAACAATCGAAAG---ATGGTCGAAAGAAAAGATCTCGATACATTGGAAGACTTTATTGTTCCGCTCCTGTATCTTCCCCAATTGAAAGGATCTTCTGATCAATCCAGG---------GATTCCATTAAAAGAAAGATCGATTCTTCTTCAAACGGAACGAACAGAGATAGAATCGGAGTCAATGTGCCGACTATTCATGGAACGTGAGAAGAAGA-GACAAGAGCCAATCGTCTGGGTTCG---AATCCTACTGAGAGGTCTACTAGAGATAAATTGCTGAAGAAAGAACAAGATGTTT---CTTTTAAAGAAATGGTTAATATATTCAAGATACAAAATACTGTCTCAATTTCATCAGATCCGGGATGGGATATGGTTCTATTCCATGAACGGAACAGGTCTCAAGAAATGGCAGATCTATTCACTCTATCAATAACCGAGCTGGATAAGGGATTTGCCTTTTTGGATCAAAAACAATTCAACTCCAGGGATGAGTCGAAAAATAAATCTGAAGAGAATGAAAATGATTTGGAAGATCCAAAAAGCAACAACATAATGGAGGCAGTCAATCAA---TATAGATTGATCCGAAGAAATGTATTGAATCGATTCATGAAATACACGATCAACCACCAGTTATCAAATAAAAAGAGTCAGAAGAAATGGTTCGATCCTCTTTCTCGAACCGAGAGAATGAATCGGGATCTTAATGCATGTAGATACAGATGGTCCAATAGCAAGAATTTCCAGGAACATTTAGAACTTCTCAGTTCTGAGCAGAATAGCGGGAGTATC---CCCATTGAA---TTGAAAGGTCCGAATGATCCACTCTTAGAATCAATAGGTATCGTTCATTTGAAAAAATTGAAACCCTTC------TTATTGGATGGCCGTGATACTTCCCAAAAATCGAAATTCTTG------ATCAATGGAAGAACAATATCACCATCTTTTTTCAATAAGATACTACGCAGGAAATCTTTTGATAACACGGTTTCAATGATATCCCACGATCAAGACAATTGGCTGAGAAGTTCATTGATATCCTCTTTTAAAGCAAATCGACTTCGATTCTTGAATAATCAATATCACAACAAAAGATTCCCTACGTATGGACAATTCCTCAATATCTTGTTCATTCGGAACAAAATATTTTCTTTGTGCGGC------GGTAAAAAAAAACATGCTTCACAGGTATCTAACATATTGATATCTAACCATTTTCCGAGTGGTG---ACGAA---GGGTATTTGTACAAATCTTTCCGATTCGATCCATTCGTTCGTAGAGCTATTTACTCGATCGCAGACATTTCGGGAACA------CCTCTAACAGAGGGACAAATAGTCAATTTTGAAAGAACTTCAGAAGGGAAGAACTTGAATTTGAATTCACTAAA------AAGACTTGAGAAAGGGCAGATGTATCGAGATAGTACTCTTAAATGGAATCTATTCCAAACATAT---ATACCATGGTTCCTTACTTCGACAGGGTACAAATATCTAATATTTTTAGATACTTTT---TCAGAC---CTAAAATTTG------TATCCATTGAGATTTCGAGTCATAATGAGTCA------CCATTGATATCGACA------CATCTGAGATCGCTAAATGTTC-----------GGGAGTTCCTCTATTCAATCCTTTTCCTTCTTCTTGTTGCTGGATATCTCGTCAGAGAGTTACAGACAGAGTTCGAAAAGGTCAAATCTTTGCCATCATACATG------ATTGAGTTGCGAATCTATTCCTTGATAAGAGATAAAATAGAATCCTGGTTCGATAAAGAAAGAGAATTCTTGGTTCAGGAAAAAAGGATTCAAATTCTATTGAGTCTGACTAAGAATAACTCTGGTTATCAAATGATTGAACAACCGGGAGCAATTTACTTACGATACTTAGTTGACATTCATAAAAAGTATCTAATGAATTATGAGTTCAATACATCCTGTTTAGCAGAAAGACGGATATTCCTTGCTCATTATCAGACAATCACTTATTCACAAACCCCCTGTCATGG------GAAACCCTTTTCGCTCCGC---TTAGCCCTACCCAGGGGTATTTTAGTGATAGGTTCTATAGGAACTGGACGATCCTATTTGGTCAAATACCTAGCGACAAACTCCTATGTTCCTTTCATTACAGTA------------------------------------TTTCTGGAATTAGCAAAAGCAATGTCTCCTTGCATAATATGGATTCCAAACATTCATGATCTGGATGTGAATCTCGGTCTATTAGTGAACTATCTCTCCACTAGAAAT---ATTCTTGTTATTGCTTCGACTCATATTCCCCAAAAAGTGGATCCCGCTCTAATAGCTCCGAATAAATTAAATACATGCATTAAGATACGAAGGCTTCTTATTCCACAACAACGAAAGCACTTTTTCACTCTTTCATATACTAGGTTGGAAAAGAGAATGAATGGACTCGGGTGCATAACCATAACTATGGGTTCCAATGTACGAGATCTTGTAGCACTTACCAATGAGGCCCTATCGATTAGTATTATACAAAAGAAATCCATTATAGACACTAATATAATTAGATCTGCTCTTCATAGACAAACTCAGGTAAGATCGGTTCAGGATCTTTTCTATCAGATAGGAAGGGCTATTTCAAAAAATGTACTTCCCATAGATCCTATATCTATCTATTTGTACAAATGGTACTTCGAACTTGGAACGAGCATGAAGGAATTAACGATACTTCTTTATCTTTTGAGTTGTTCTGCCGGATCGGTCGCTCAAGACCTTTGGTCTCTACTCGTTGAGAATGATTCTGATCTAGTTCTGGTGGGATCCTCAGATAATG------ATCGAGT------GACATTGCTTCTTCGGTCCGAATTAAATATGATTCAAGAAAAATATGAAATGGAG------GAGGATTTATTCAATATAGTTTGGGCTCCT------AGAATATGGCGC---CCTTTGGGATTTCCCTATCAGTAC------CAGACACGAAGATCTTCCATAAGCCAATTCATTTGGGACCCTCTATTGAAAGATCAGGTGTTTTCA------CATC--------GACAATTCTTTGCAGATGAAGAGAAACGCTGGTTTATCAAGAAT---ACGCAAGAAAAGTTCGAATTGTTGATTCATCGCCAG------AGATGGACCAATAGTTCATTA------TCTAATGGATCTAAT------ACTCTATCCGAGAGTTATCAATATTTATCAAATATGTTCCTATCT---AACGGAACGCTATTGGATCAAATGACAAAGACATTGTTGAGAAAAAGATGGCTTTTCCCGGATGAAATGGTT-GTTGCTATC
>Averrhoa_carambola
TCCTGGATTTTCGAATTGAGAGAGATCAAGAATGATTCATGGACCCAATTCAATTCAGTGGGATCTTTCATTCACATTTTTTTCCATCAAGAACGTTTTATAAAACTCTTGGACTCCCGAATTTGGAGTATCCTACTTTCACGCTATTTC------ACGATCAAGGGT---ATAGTACTA---TTTGTAGTAGCGTTCCTTATATATCGTATTAACAATCGAAAG---ATGGTCGAAAGAAAAAATCTAGATACATTGGAAGAATTGATTGTTTCGCTCCTGTATCTTCCCCAATTGAAAGGATCTTCTGATCAATCCAGAGATCATTTCGATTCCATTAAAAGAAAGATCGATTCTTCTTCAAACGGAACGAACAGAAATAGAATCAGACTCAATGTCCCGGCTATTCACGGAACGTGAGAAGAAGA-GACAAGATCTATTCGTCTGGGTTCG---AATCCTACTGAGAGGTCCACTAGAGATAAATTGTTGAAGAAAGAACAAGATGTTT---CTTTTAAAGAAATAGTTAATATATTCAAGATACAAAATACCGTCTCAATTTCATCAGATCCGGGATGTGATATGGTTCTATTCCATGACCGGAGCAGGTTTCAAGAAATGGCAGATCTATTCACTCTATCAATAACCGAGCTGGATAAGGGATTTGCCTTTTTGGATCAAAAACAATTCAACTCCAGGGATGAATCGAAAAAGAAATCTGAAGAGAATGAAAATGATTTGGAAGATCCA---AGCAACAACATAATGGAGGCAGTCAATCAA---TATAGATTGATCCGAAGAAATGTATTGAATCGATTCATGAAATATACGATCAACCAACATTTATCGAATAAAAAGAGTCAGAAGAAATGGTTCGATCCTCTTTCTCGAACCGAGAGAGTGAATCGGGATCCTAATGCATATAGATACAAATGGTCCAATAGCAAGAATTTCCAGGAACATTTGGAACATTTCATTTCTGAGCAGAAGAGCGGGAATATC---CCCATTGAA---TTGAAAGGTCCGAATGGTCAACTCTTAGAATCAATAGGTATCGTTCATTTGAAAAAATTGAAACCCTTT------TTATTGGATGACCATGATACTTCCCAAAAATCGAAATTCTTG------ATCAATGGAGGAACAATATTACCATTTTTGTTCAATAAGATACTACACAGGAAATCTTTTGATAACACGTTCTCAATGATATCCCACGATCAAGACAATTGGCTGAGAAGTTCATTGATATCTTCTTTTAAAGCAAATCGACTTCGATTCTTGAATAATCCACATCACAACAAAAGATTCCCTACGTATGGACAATTCCTCAATATCTTGTTCATTCGCAATAAAATATTTTCTTTGTGCGGC------GGTAAAAAAAAACATGCTTCACAGGTATCTAACATATTCATACCTAACGATTTTCCAAGTGGTG---ACGAA---AGGTATTTGTACAAATCTTTCCGATCCGATCCATTCGTTCGTAGAGCTATTTACTCGATCGCAGACATTTCTGGAACACCCCTACCCCTAACAGAGGGACAAATAGTCAATTTTGAAAGAACTTCAGAAGGGAAGAATTTGAATTTCAATTCACTAAA------GAAAGTCGAGAAGGGGCAGATGTATGGAGATAGTGCTTTTAAATGGAATCTATTCCAAACATAT---ATGCCATGGTTCCTTACTTCGACAGGGTACAAATATCTAATATTTTTAGATACTTTT---TCAGAC---CTAAAATTTG------TATCTACTGAGATTTCGAGTCATAATGAGTCA------CTATTGATATCGACA------CATCTGAGATCGCCAAATGTTT-----------GGGAGTTCCTCTATTCAATCCTTTTCCTTCTTCTTGTTGCTGGATATCTCGTTAGTGAGTTACAGACAGAGTTAGAAAAGGCCAAATCTTTGCCATCATACATG------ATTGAGTTGCGAATCTATTCATTGATAAGAGATAAAATAGAATCCTTGGTCGATAAAGAAAGAGAATTCTTGGTTCAGGAAAAAAGGATTCAAATTCTATTGAGTCTGACTAAGAATGACTCTGGTTATCAAATGATTGAACAGCCGGGAGCAATTTACTTACGATACTTAGTTGACATTCATAAAAAGTATCTAATGAATTATGAGTTCAATACATCCTGTTTAGCAGAAAGACGTATATTCCTTGCTCATTATCAGACAATCACTTATTCACAAACCTCGTGTCATGG------AAAACCCTTTTCGCTCCGC---TTAGCCCTATCTAGGGGTATTTTAGTGATAGGTTCTATAGGAACTGGACGATCCTATTTGGTCAAATACCTAGCGACAAACTCCTATGTTCCTTTCATTACAGTA------------------------------------TTTCTGGAATTAGCAAAAGCAATGTCTCCTTGCATAATATGGATTCCAAACATTCATGATCTGGATGTGAATCTCGGTCTATTAGTGAACTATCTTTCCACTAGAAAT---ATTCTTGTTATTGCTTCGACTCATATTCCCAAAAAAGTGGATCCCGCTCTAATAGCTCCGAATAAATTAAATACATGCATTAAGATACGAAGGCTTCTTATTCCACAACAACGAAAGCACTTTTTCACTCTTTCATATACTAGGTTGGAAAAGAAAATGAATGGATTCGGG------TCCATAACCATGGGTTCCAATGTACGAGATCTTGTAGCACTTACCAATGAGGCCTTATCGATTAGTATTACACAGAAGAAATCAACTATAGACACTAATATAATTAGATCTGCTCTTCATAGACAAACTCAGGTAAGATCGGTTCAGGATCTTTTCTATCAGATAGGAAGGGCTGTTGCACAAAATGTACTTCCCATAGATCCGATATCTATCTATTTGTACAAATGGTACTTCGAACTTGGAACGAGCATGAAGCAATTAACAATACTTCTTTATCTTTTGAGTTTTTCTGCCGGATCGGTCGCTCAAGACCTTTGGTCTATACTCGTTGAGAATGATTCTGATCTAGTTCTGGTGGGATCCTCAGATAATG------ATCGAGT------GACATTGCTTCTTCGGCCCGAATTAGATATGATGCAAGAAAAATACGAAATAGAG------GAGGATTTATTCAATATAGTTTGGGCTCCT------AGAATATGGAGC---CCTTTGGGATTTCCCTATCAGTAC------CAGATACGAAGATCGTCCATAAGCCAATTCATTTGGGACCCTCTATTCAAAGATCAGGTGTTTTCA------CATC--------GAGAATTCTTTGCAGATGAAGAGAAACGCTGGTTTATCAAGAAT---ACGCAAGAAAAGTTCGAATTGTTGATTCATCGCCAG------AGATGGACCAATAGTTCATTA------TCTAGTGGATCTAAT------ACTCCATCCGAGAGTTATCAGTATTTATCAAATCTGTTCCTATCT---AACGGAACGCTATTGGATCAAATGACAAAGACATTGTTGAGAAAAAAATGGCTTTTCCCGGATGAAATGAAA-ATTGGATTC
>Brunellia_antioquensis
TCCTGGATTTTCGAATTGAGAGAGATCAAGAATGATTCATGGACCCAATTCAATTCAGTGGGATCTTTCATTCACATTTTTTTCCATCAAGAACGTTTTATAAAACTCTTGGACTCCCGAATTTGGAGTATCCTACTTTCACGCTATTTC------ACGATCAAGGGT---GTAGTACTA---TTTGTAGTAGCGGTCCTTATATATCGTATTAACAATCGAAAG---ATGGTCGAAAGAAAAAATCTCGATACATTGGAAGAATTGATTGTTTCGCTCCTGTATCTTCCCCAATTGAAAGGATCTTCTGATCAATCCAGAGATCATTTCGATTCCATTAAAAGAAAGATCGATTCTTCTTCAAACGGAACGAACAGAGATAGAATCAGACTCAATGTCCCGGCTATTCACGGAACGTGAGAAGAAGA-GACAAGATCTATTCGTCTGGGTTCG---AATCCTACTGAGAGGTCCACTAGAGATAAATTGTTGAAGAAAGAACAAGATGTTT---CTTTTAAAGAAATAGTTAATATATTCAAGATACAAAATACCGTCTCAATTTCATCAGATCCGGGATGTGATATGGTTCTATTCCATGACCGGAACAGGTTTCAAGAAATGGCAGATCTATTCACTCTATCAATAACCGAGCTGGATAAGGGATTTGCCTTTTTGGATCAAAAACAATTCAACTCCAGGGATGAATCGAAAAAGAAATCTGAAGAGAATGAAAATGATTTGGAAGATCCAAAAAGCAACAACATAATGGAGGCAGTCAATCAA---TATAGATTGATCCGAAGAAATGTACTGAATCGATTCATGAAATATACGATCAACCAACATTTATCGAATAAAAAGAGTCAGAAGAAATGGTTCGATCCTCTTTCTCGAACCGAGATAGTGAATCGGGATCCTAATGCATATAGATACAAATGGTCCAATAGCAAGAATTTCCAGGAACATTTGGAACATTTCATTTCTGAGCAGAAGAGCGGGAATATC---CCCATTGAA---TTGAAAGGTCCGAATGATCAACTCTTAGAATCAATAGGTATCGTTCATTTGAAAAAATTGAAACCCTTC------TTATTGGATGATCATGATACTTCCCAAAAATCGAAATTCTTG------ATCAATGGAGGAACAATATCACCATTTTTGTTCAATAAGATACTACACAGGAAATCTTTTGATAACACGTTCTCAATGATATCCCACGATCAAGACAATTGGCTGAGAAGTTCATTGATATCTTCTTTTAAAGCAAATCGACTTCGATTCTTGAATAATCCACATCACAACAAAAGATTCCCTACGTATGGACAATTCCTCAATATCTTGTTCATTCGCAATAAAATATTTTCTTTGTGCGGC------GGTAAAAAAAAACATGCTTCACAGGTATCTAACATATTCATACCTAACGATTTTCCAAGTGGTG---ACGAA---AGGTATTTGTACAAATCTTTCCGATCCGATCCATTCGTTCGTAGAGCTATTTACTCGATCGCAGACATTTCTGGAACA------CCTCTAACAGAGGGACAAATAGTCAATTTTGAAAGAACTTCAGAAGGGAAGAATTTGAATTTCAATTCACTAAA------GAAAGTCGAGAAAGGGCAGATGTATGGAGATAGTGCTTTTAAATGGAATCTATTCCAAACATAT---ATGCCATGGTTCCTTACTTCGACAGGGTACAAATATCTAATATTTTTAGATACTTTT---TCAGAC---CTAAAATTTG------TATCCACTGAGATTTCGAGTCATAATGAGTCA------CCATTGATATCGACA------CCTCTGAGATCGCCAAATGTTC-----------GGGAGTTCCTCTATTCAATCCTTTTCCTTCTTCTTGTTGCTGGATATCTCGTTAGTGAGTTACAGACAGAGTTCGAAAAGGCCAAATCTTTGCCATCATACATG------ATTGAGTTGAGAATCTATTCATTGATAAGAGATAAAATAGAATCCTTGGTCGATAAAGAAAGAGAATTCTTGGTTCAGGAAAAAAGGATTCAAATTCTATTGAGTCTGACTAAGAATGACTCTGGTTATCAAATGATTGAACAGCCGGGAGCAATTTACTTACGATACTTAGTTGACATTCATAAAAAGTATCTAATGAATTATGAGTTCAATACATCCTGTTTAGCAGAAAGACGTATATTCCTTGCTCATTATCAGACAATCACTTATTCACAAACCTCGTGTCATGG------AAAACCCTTTTCGCTCCGC---TTAGCCCTATCTAGGGGTATTTTAGTGATAGGTTCCATAGGAACTGGACGATCCTATTTGGTCAAATACCTAGCGACAAACTCCTATGTTCCTTTCATTACAGTA------------------------------------TTTCTGGAATTAGCAAAAGCAATGTCTCCTTGCATAATATGGATTCCAAACATTCATGATCTGGATGTGAATCTCGGTCTATTAGTGAACTCTCTCTCCACTAGAAAT---ATTCTTGTTATTGCTTCGACTCATATTCCCCAAAAAGTGGATCCCGCTCTAATAGCTCCGAATAAATTAAATACATGCATTAAGATACGAAGGCTTCTTATTCCACAACAACGAAAGCACTTTTTCACTCTTTCATATACTAGGTTGGAAAAGAAAATGAATGGATTCGGG------TCCATAACCATGGGTTCCAATGTACGAGATCTTGTAGCACTTACCAATGAGGCCCTATCGATTAGTATTACACAGAAGAAATCAACTATAGACACTAATATAATTAGATCTGCTCTTCATAGACAAACTCAGGTAAGATCGGTTCAGGATCTTTTCTATCAGATAGGAAGGGCTGTTGCACAAAATGTACTTCCCATAGATCCTATATCTATCTATTTGTACAAATGGTACTTCGAACTTGGAACGAGCATGAAGAAATTAACAATACTTCTTTATCTTTTGAGTTGTTCTGCCGGATCGGTCGCTCAAGACCTTTGGTCTATACTCGCTGAGAATGATTCTGATCTAGTTCTGGTGGGATCCTCAGATAATG------ATCGAGT------GACATTGCTTCTTCGGCCCGAATTAAATATGATGCAAGAAAAATACGAAATAGAG------GAGGATTTATTCAATATAGTTTGGGCTCCT------AGAATATGGCGC---CCTTTGGGATTTCCCTATCAGTAC------CAGATACGAAGATCTTCCATAAGCCAATTCATTTGGGACCCTCTATTCAAAGATCAGGTGTTTTCA------CATC--------GAGAATTCTTTGCAGATGAAGAGAAACGCTGGTTTATCAAGAAT---ACGCAAGAAAAGTTCGAATTGTTGATTCATCGCCAG------AGATGGACCAATAGTTCATTA------TCTAATGGATCTAAT------ACTCCATCCGAGAGTTATCAGTATTTATCAAATCTGTTCCTATCT---AACGGAACGCTATTGGATCAAATGACAAAGACATTGTTGAGAAAAAGATGGCTTTTCCCGGATGAAATGAAA-ATTGGATTC
>Brunellia_trianae
TCCTGGATTTTCGAATTGAGAGAGATCAAGAATGATTCATGGACCCAATTCAATTCAGTGGGATCTTTCATTCACATTTTTTTCCATCAAGAACGTTTTATAAAACTCTTGGACTCCCGAATTTGGAGTATCCTACTTTCACGCTATTTC------ACGATCAAGGGT---GTAGTACTA---TTTGTAGTAGCGGTCCTTATATATCGTATTAACAATCGAAAG---ATGGTCGAAAGAAAAAATCTCGATACATTGGAAGAATTGATTGTTTCGCTCCTGTATCTTCCCCAATTGAAAGGATCTTCTGATCAATCCAGAGATCATTTCGATTCCATTAAAAGAAAGATCGATTCTTCTTCAAACGGAACGAACAGAGATAGAATCAGACTCAATGTCCCGGCTATTCACGGAACGTGAGAAGAAGA-GACAAGATCTATTCGTCTGGGTTCG---AATCCTACTGAGAGGTCCACTAGAGATAAATTGTTGAAGAAAGAACAAGATGTTT---CTTTTAAAGAAATAGTTAATATATTCAAGATACAAAATACCGTCTCAATTTCATCAGATCCGGGATGTGATATGGTTCTATTCCATGACCGGAACAGGTTTCAAGAAATGGCAGATCTATTCACTCTATCAATAACCGAGCTGGATAAGGGATTTGCCTTTTTGGATCAAAAACAATTCAACTCCAGGGATGAATCGAAAAAGAAATCTGAAGAGAATGAAAATGATTTGGAAGATCCAAAAAGCAACAACATAATGGAGGCAGTCAATCAA---TATAGATTGATCCGAAGAAATGTACTGAATCGATTCATGAAATATACGATCAACCAACATTTATCGAATAAAAAGAGTCAGAAGAAATGGTTCGATCCTCTTTCTCGAACCGAGATAGTGAATCGGGATCCTAATGCATATAGATACAAATGGTCCAATAGCAAGAATTTCCAGGAACATTTGGAACATTTCATTTCTGAGCAGAAGAGCGGGAATATC---CCCATTGAA---TTGAAAGGTCCGAATGATCAACTCTTAGAATCAATAGGTATCGTTCATTTGAAAAAATTGAAACCCTTC------TTATTGGATGATCATGATACTTCCCAAAAATCGAAATTCTTG------ATCAATGGAGGAACAATATCACCATTTTTGTTCAATAAGATACTACACAGGAAATCTTTTGATAACACGTTCTCAATGATATCCCACGATCAAGACAATTGGCTGAGAAGTTCATTGATATCTTCTTTTAAAGCAAATCGACTTCGATTCTTGAATAATCCACATCACAACAAAAGATTCCCTACGTATGGACAATTCCTCAATATCTTGTTCATTCGCAATAAAATATTTTCTTTGTGCGGC------GGTAAAAAAAAACATGCTTCACAGGTATCTAACATATTCATACCTAACGATTTTCCAAGTGGTG---ACGAA---AGGTATTTGTACAAATCTTTCCGATCCGATCCATTCGTTCGTAGAGCTATTTACTCGATCGCAGACATTTCTGGAACA------CCTCTAACAGAGGGACAAATAGTCAATTTTGAAAGAACTTCAGAAGGGAAGAATTTGAATTTCAATTCACTAAA------GAAAGTCGAGAAAGGGCAGATGTATGGAGATAGTGCTTTTAAATGGAATCTATTCCAAACATAT---ATGCCATGGTTCCTTACTTCGACAGGGTACAAATATCTAATATTTTTAGATACTTTT---TCAGAC---CTAAAATTTG------TATCCACTGAGATTTCGAGTCATAATGAGTCA------CCATTGATATCGACA------CCTCTGAGATCGCCAAATGTTC-----------GGGAGTTCCTCTATTCAATCCTTTTCCTTCTTCTTGTTGCTGGATATCTCGTTAGTGAGTTACAGACAGAGTTCGAAAAGGCCAAATCTTTGCCATCATACATG------ATTGAGTTGAGAATCTATTCATTGATAAGAGATAAAATAGAATCCTTGGTCGATAAAGAAAGAGAATTCTTGGTTCAGGAAAAAAGGATTCAAATTCTATTGAGTCTGACTAAGAATGACTCTGGTTATCAAATGATTGAACAGCCGGGAGCAATTTACTTACGATACTTAGTTGACATTCATAAAAAGTATCTAATGAATTATGAGTTCAATACATCCTGTTTAGCAGAAAGACGTATATTCCTTGCTCATTATCAGACAATCACTTATTCACAAACCTCGTGTCATGG------AAAACCCTTTTCGCTCCGC---TTAGCCCTATCTAGGGGTATTTTAGTGATAGGTTCCATAGGAACTGGACGATCCTATTTGGTCAAATACCTAGCGACAAACTCCTATGTTCCTTTCATTACAGTA------------------------------------TTTCTGGAATTAGCAAAAGCAATGTCTCCTTGCATAATATGGATTCCAAACATTCATGATCTGGATGTGAATCTCGGTCTATTAGTGAACTCTCTCTCCACTAGAAAT---ATTCTTGTTATTGCTTCGACTCATATTCCCCAAAAAGTGGATCCCGCTCTAATAGCTCCGAATAAATTAAATACATGCATTAAGATACGAAGGCTTCTTATTCCACAACAACGAAAGCACTTTTTCACTCTTTCATATACTAGGTTGGAAAAGAAAATGAATGGATTCGGG------TCCATAACCATGGGTTCCAATGTACGAGATCTTGTAGCACTTACCAATGAGGCCCTATCGATTAGTATTACACAGAAGAAATCAACTATAGACACTAATATAATTAGATCTGCTCTTCATAGACAAACTCAGGTAAGATCGGTTCAGGATCTTTTCTATCAGATAGGAAGGGCTGTTGCACAAAATGTACTTCCCATAGATCCTATATCTATCTATTTGTACAAATGGTACTTCGAACTTGGAACGAGCATGAAGAAATTAACAATACTTCTTTATCTTTTGAGTTGTTCTGCCGGATCGGTCGCTCAAGACCTTTGGTCTATACTCGCTGAGAATGATTCTGATCTAGTTCTGGTGGGATCCTCAGATAATG------ATCGAGT------GACATTGCTTCTTCGGCCCGAATTAAATATGATGCAAGAAAAATACGAAATAGAG------GAGGATTTATTCAATATAGTTTGGGCTCCT------AGAATATGGCGC---CCTTTGGGATTTCCCTATCAGTAC------CAGATACGAAGATCTTCCATAAGCCAATTCATTTGGGACCCTCTATTCAAAGATCAGGTGTTTTCA------CATC--------GAGAATTCTTTGCAGATGAAGAGAAACGCTGGTTTATCAAGAAT---ACGCAAGAAAAGTTCGAATTGTTGATTCATCGCCAG------AGATGGACCAATAGTTCATTA------TCTAATGGATCTAAT------ACTCCATCCGAGAGTTATCAGTATTTATCAAATCTGTTCCTATCT---AACGGAACGCTATTGGATCAAATGACAAAGACATTGTTGAGAAAAAGATGGCTTTTCCCGGATGAAATGAAA-ATTGGATTC
>Carica_papaya
TCCTGGATTTTCGAATTGAGAGAGATCAAGAATGATTCATGGACCCAATTCAATTCAGTGGGATCTTTCATTCACATTTTTTTCCACCAAGAACGTTTTATAAAACTCTTGGACCCTCGAATTTGGAGTATCCTACTTTCACGCTATTTC------ACGATCAAGGGT---GTAGTACTA---TTTGTAGTAGCGGTCCTTATATATCGTATTAACAATCGAAAT---ATGGTCGAAAGAAAAAATCTCGATACATTGGAAGAATTGATTGTTTCGCTCCTGTATCTTCCACAATTGAAAGGATCTTCTGATCAATTCAGAGATCATTTCGATTCCATTAA-AGAAAGATCGATTCTTCTTCAAACGGAACGAACAGAGATAGAATCAGACTCAATGCCCCGGCTATTCACGGAACGTGAGAAGCGGATGACAAGACCCATTCGTCTGGGTTCG---AATCCTACTGAGAGGTCCACTAGGGATAAATTGTTGAAGAAAGAACAAGATGTTT---CTTTTAAAGAAATAGTTAATATATTCAAGATACAAAATACCGTCTCAATTTCATCAGATCTGGGATGTGATATGGTTCTATTCCATGACCGGAACAGGTTTCAAGAAATGGCAGATCTATTCACTCTATCAATAACCGAGCCGGATAAGGGATTTGCCTTTTTGGATCAAAAACAATTCAACTCCAGGGATGAATCGAAAAAGAAATCTGAAGAAAATGAAAATGATTTGGAAGATCCAAAAAGCAACAACATAATGGAGGCAGTCAAT------TATAGATTGATCCGAAGAAATGTATTGAATCGATTCATGAAATATACGATCAACCAACATTTATCGAATAAAAAGAGTCAGAAGAAATGGTTCGATCCTCTTTCTCGAACCGAGAGAATAAATCGGGATCCTAATGCATATAGATACAAATGGTCCAATAGCAAGAATTTCCAGGAGCATTTGGAACATTTCGTTTCTGAGCAGAAGAGCGAGAATATC---CCCATTGAA---TTGAAAGGTCCGAACGATCAACTCTTAGAATCAATAGGTATCGTTCATTTGAAAAAATTGAAACCT---------TTATTGGATGATCATAATACTTCTCAAAAATCGAAATTCTTG------ATCAATGGAGGAACAATATCACCATTTTTGTTCAATAAGATACCACGCAGGAAATCTTTTGATAACACGTTCTCAATGATATCCCACGATCAAGACAATTGGCTGAGAAGTTCATTGATATCTTCTTTTAAAGCAAATCGACTTCGATTCTTGAATAATCCACATCACAACAAAAGATTCCCTACGTATGGACAATTCCTCAATATCTTGTTCATTCGCAACAAAATATTTTCTTTGTGCGGT------GGTAAAAAAAAAACTATTTCACAGGTATCTAACATATTCATATCTAACGATTTTCAAAGTGGTG---ACGAA---AGGTATTTGTACAAATCTTTCCGATCCGATCCATTAGTTCGTAGAGCTATTTACTCGATTGCAGACATTTCTGGAACA------CCTCTAACAGAGGGACAAATAGTCAATTTTGAAAGAACTTCAGAAGAGAAGAACTTGAATTTCAATTCACTAAA------GAAAGTTGAGAAAGGGCAGATGGATAGAGATAGTGCTTTTAAATGGAATCTAGTCCAAACATAT---ATGCCATGGTTCCTTACTTCGACAGGGTACAAATATCTAATATTTTTAGATACTTTT---TCAGAC---CTAAAATTTG------TATCCATTGAGATTTCGAGTAATAATGAGTCA------CCATTGATATCGACA------CATCTGAGATCGCCAAATGTTC-----------GGGAGTTCCTCTATTCAATCCTTTTCCTTCTTCTTGTTGCTGGATATCTCGTTAGTGAGTTACAGACAGAGTTCGAAAAGGTCAAATCTTTGCCATCATACATG------ATTGAGTTGCGAATCTATTCATTGATAAGAGATAAAATAGAATCCTGGGTCGATAAAGAAAGAGAATTCTTGGTTCAGGAAAAAAGGATTCAAATTCTATTGAGTCTGACTAAGAATGACTCTGGTTATCAAATGATTGAACAACCGGGAACAATTTACTTACGATACTTAGTTGACATTCATAAAAAGTATCTAATGAATTATGAGTTCAATACATCCTGTTTAGTAGAAAGACGGATATTCCTTGCTCATTATCAGACAATCACTTATTCACAAACTTCGTGTCATGG------AAAACCCTTTTCGCTCCGC---TTAGCCCTATCTAGGGGTATTTTAGTGATAGGTTCTATAGGAACCGGACGATCCTATTTGGTCAAATACCTAGCGACAAACTCCTATGTTCCTTTCATTACAGTA------------------------------------TTTCTGGAATTAGCAAAAGCAATGTCTCCTTGCATAATATGGATTCCAAACATTCATGATCTGGATGTGAATCTCGGTCTATTAGTGAACTCTCTCTCCACTAGAAAT---ATTCTTGTTATTGCTTCGACTCATATTCCCAAAAAAGTGGATCCCGCTCTAATAGCCCCGAATAAATTAAATACATGCATTAAGATACGAAGGCTTCTTATTCCACAACAACGAAAGCACTTTTTCACTCTTTCATATACTAGGTTGGAAAAGAAAATGAATGGATTCGAG------TCCATAACCATGGGTTCCAATGCACGAGATCTTGTAGCACTTACCAATGAGGCCCTATCGATTAGTATTACACAGAAGAAATCAATTATAGACACTAATACAATTAGATCTGCTCTTCATAGACAAACTCAGGTAAGATCGGTTCAGGATCTTTTCTATCAGATAGGAAGGGCTGTTGCACAAAATGTACTTCCCATAGATCCTATATCTATCTATTTGTACAAATGGTACTTCGAACTTGGAACGAGCATGAAGAAATTAACGATACTTCTTTATCTTTTGAGTTGTTCTGCCGGATCGGTCGCTCAAGACCTTTGGTCTCTATTCGTTGAGAATGATTCTGATCTAGCTCTGGTGGGATCCTCAGATAATG------ATCGAGT------GACATTGCTTCTTCGGTCCGAATTATATATGATGCAAGAAAAATACGAAATAGAG------GAGGATTTATTCAATATAGTTTGGGCTCCT------AGAATATGGCGC---CCTTTGGGATTTCCCTATCAGTAC------CAGACACGAAGATCTTCCAAAAGCCAATTCATTTGGGACCCTCTATTCAAAGATCAGGTGTTTTCA------CATC--------GAGAATTCTTTGCAGATGAAGAGAAACGCTGGTTTATCAAGAAT---ACGCAAGAAAAGTTCGAATTGTTGATTCATCGCCAG------AGATGGACCAATAGTTCATTA------TCTAATGGATTTAAT------ACTCCATCCGAGAGTTATCAGTATTTATCAAATCTGTTCCTATCT---AACGGAACGCTATTGGATCAAATGACAAAGACATTGTTGAGAAAAAGATGGCTTTTCCCGGATGAAATGAAA-ATTGGATTC
>Castanea_mollissima
TCCTGGATTTTCGAATTTAGAGAGATCAAGAATGATTCATGGACCCAATTCAATTCAGTGGGATCTTTCATTCACATTTTTTTCCATCAAGAACGTTTTATAAAACTCTTGGACTCCCGAATTTGGAGTATCTTACTTTCACGCTATTTC------ACGATCAAGGGT---GTAGTACTA---TTTGTAGTAGTGGTCCTTATATATCGTATTAACAATCGAAAG---ATGGTCGAAAGAAAAAATATCGATACATTGGAAGACTTGATTGTTTCGCTCCTGTATCTTCCCCAATTGAAAGGATCTTCTGATCAATCCAGAGATCATTTCGATTCCATTAAAAGAAGGATCGATTCTTCTTCAAACGGAACGAACAGAGATAGAATCAGACTTAATGTCCCGGCTATTCACGGAACGTGAGAAGAAGA-GACAAGATCCATTCGTCTGGGTTCG---AATCCTACTGAGAGGTCCACTAGAGATAAATTGTTGAAGAAAGAACAAGATGTTT---CTTTTAAAGAAATAGTTAATATATTCAAGATACAAAATACCGTCTCAATTTCATCCGATCCGGGATGTGATATGGT-TTATTTCGTGACCGGAACAGGTTTCAAGAAATGGCGGATATATTCACTCTATCAATAACCGAGCTGTATAAGGGATTTACCTTTTTGGATCAAAAACAATTCAACTCCAGGGATGAATCGAAAAAGAAATATGAAGAGAATGAAAATGATTTGGAAGATCCAAAAAGCAACAACATAATCGAGGCAGTCAATCAA---TATAAATTGATCCGAATAAATGTATTGAATCGATTCATGAAATATACGATCAACCAACATTTATCAAATAAAAAGAGCCAGAAGAAAGGGTTCGATCCTCGTTCTCGAACCGAGAGAATGAATCGGGATCCTAATGCATATAGATACAAATGGTCCAATAGCAAGAATTTCCAGGAACATTTGGAACATTTCATTTCTGAACAGAAGAGCGGGAATATC---CCCATTGAA---TTGAAAGGTCCGAATGATCAACTCTTAGAATCAATAGGTATCGTTCATTTGAAAAAATTGAAACCCTTC------TTATTGGATGATCATGATACTTCCCAGAAATCGAAATTCTTG------ATCAACGGAGGAACAATATCACCATTTTTGTTCAATAAGATACTACGCAGGAAATCTTTTGAGAACACGTTCTCAATGATATCCCACGATCAAGACAATTGGCCGAGAAGTTCATTGATATCTTCTTTTAAAGCAAATCGACTTCGATTCTTGAATAATCCACATCACAACAAAAGATTCCCTACGTATGGACAATTCCTCAATATCTTGTTCATTCGCAACAAAATATTTTCTTTGCGCGGC------GGTAAAAAAAAACATGCTTTACAGGTATCTAACATATTCATACCTAACGATTTTCCAAGTGGTG---ACGAAAGAAGGTATTTGTACAAATCTTTCCGATCCGATCCATTCGTTCGTAGAGCTATTTACTCGATCGCAGACATTTTTGGAACA------CCTCTAACAGAGGGACAAATAGTCAATTTTGAAAGAACTTCAGAGGGGAAGAACTTGAATTTCAATTCACTAAA------GAAACTTGAGAAAGGGCAGATGTATCGAGATAGTGCTTTTAAATGGAATCTATTCCAAACATAT---ATGCCATGGTTCCTTACTTCGACAGGGTACAAATATCTAATATTTTTAGATACTTTT---TCAGAC---CTAAAATTTG------TATCCATTGAGATTTCGAGTCATAATGAGTCA------CCATTGATATCGACA------CATCTGAGATCGCAAAATGTTC-----------GGGAGTTCCTCTATTCAATCCTTTTCCTTCTTCTTGTTGCTGGATATCTCGTTAGTGAGTTACAGACAGAATTCGAAAAGGTCAAATCTTTGCCATCATACATG------ATTGAGTTGCGAATCTATTCATTGATAAGAGATCAAATAGAATCCTGGGTCGATAAAGAAAGAGAATTCTTGGTTCAGGAAAAAAGGATTCAAATTCTATTGAGTCTGACTAAGAATGACTCTGGTTATCAAATGATTGAACAACCGGGAGCAATTTACTTACGATACTTAGTTGACATTCATAAAAAGTATCTAATGAATTATGAGTTCAATACATCCTGTTTAGCAGAAAGACGGATATTTCTTGCTCATTATCAGACAATCACTTATTCACAAACCTCGTGTCATGG------AAAACCCTTTTCGCTCCGC---TTAGCCCTATCTAGGGGTATTTTAGTGATAGGTTCTATAGGAACTGGACAATCCTATTTGGTCAAATACCTAGCGGAAAACTCCTATGTTCCTTTCATTACAGTA------------------------------------TTTCTGGAATTAGCAAAAGCAATGTCTCCTTGCATAATATGGATTCCAAACATTCATGATCTAGATGTGAATCTCGGTCTATTAGTGAACTATCTCTCCACTAGAAAT---ATTCTTGTTATTGCTTCGACTCATATTCCCCAAAAAGTAGATCCCGCTCTAATAGCTCCGAATAAATTAAATACATGCATTAAGATACGAAGGCTTCTTATTCCACAACAACGAAAGCACTTTTTCACTCTTTCATATACTAGGTTGGAAAAGAAAATGAATGGATTCGGG------TCCATAACCATGGGTTCCAATGTACGAGATCTTGTAGCACTTACCAATGAGGCCCTATCAATTAGTATTACACAGAAGAAATTAATTATAGACACTAATATAATTAGATCTGCTCTTCATAGACAAACTCAGGTAAGATCGGTTCATGATCTTTTCTATCAGATAGGAAGGGCTGTTGCACAAAATGTACTTCCCATAGATCCTATATCTATCTATTTGTACAAATGGTACTTCGAACTTGGAACGAGCATGAAGAAATTAACGATACTTCTTTACCTTTTGAGTTGTTCTGCCGGATCGGTCGCTCAAGACCTTTGGTCTCTACTCGTTGAGAATGATTCTGATCTAGTTCTGGTGGGATCCTCAGATAATG------ATCGAAT------GACATTGCTTCTTCGGCCCGAATTAGATATGATGCAAGAACAATACGAAATAGAG------GAGGATTTATTCAATATAGTTTGGGCTCCT------AGAATATGGCGC---CCTTTGGGATTTCCCTATCAGTAC------CAGACAAGAAGATCTTCCATAAGCCAATTCATTTGGGACCCTCTATTCAAAGATCCGGTGTTTTCA------CATC--------GAGAATTCTTTGCAGATGAAGAGAAACGCTGGTTTATCAAGAAT---ACGCAAGAAAAGTTCGAATTGTTGATTTATCGCCAG------AGATGGACCAATAGTTCATTA------TCTAATGGATCTAAT------ACTCCATCCGAGAGTTATCAGTATTTATCAAATCTGTTCCTATCT---AACGGAACGCTATTGGATCAAATGACAAAGACATTGTTGAAAAAAAGATGGCTTTTCCCGGATGAAACGAAA-ATTGGATTC
>Catha_edulis
TCCTGGATTTTCGAATTGAGAGAGATCAAGAATGATTCATGGACCCAATTCAATTCAGTGGGATCTTTCATTCACATTTTTTTCCATCAAGAACGTTTTATAAAACTCTTGGACTCCCGAATTTTGAGTATCCTACTTTCACGCTATTTC------ACGATCAAGGGT---GTAGTCTTA---TTTGTAGTAGCGGTCTTTATATATCGTATTAACAATAGAAAG---ATGGTCGAAAGAAAAAATCTTGAGAAATTGGAAGAATTGATTCTTTCGCTCCTGTATCTTCCCCAATTGAAAGGATCTTCTGATCAATCCAGAGATCATTTCGATTCCATTAAAAGAAAGATCGATTCTTCTTCAAACGGAACGAACAGAGATAGAATCAGACTCAATGTCCCGGCTATTCGCGGAACGTGAGAAGAAGA-GACAAGATCCATTCGTCTGGGTTCG---AATCCTACTGAGAGGTCCACCAGAGATAAATTGTTGAAGAAAGAACAAGATGTTT---CTTTTAAAGAACTAGTTAATATATTCAAGATACAAAATACCGTCTCAATTTTATCAGATCCGGGATGTGATAGGGTTCTATTCCATGACCGGAACAGGTTTCAAGAAATGGCGGATCTATTCACTCTATCAATAACCGAGCTGGATAAGGGATTTGCCTTTTTGGATCAAAAACAATTG---------GATGAATCGAAAAAGAAATCTGAAGAGAATGAAAATGATTTGGAAGATCCAAAAAGCAACAACATAATGGAGGCAGTTAATCAA---TATAGATTGATCCGAAGAAATGTATTGAATCGATTCATGAAATATACGATCAACCAACATTTATCGAATAAAAAGAGTCAGAAGAAATGGTTCGACGCTCTTTCTCGAACCGAGAGAATGAATCGGGATCCTAATGCATATAGATACAAATGGTCCAATAGCAAGAATTTCCAGGAACATTTGGAACATTTCATTTCTGAGCCGAAGAGCGGGAATATC---CCCATTGAA---TTGAAAGGTCCGAATAATCAACTCTTAGAATCAATAGGTATCGTTCATTTGAAAAAATGGAAACCCTTC------TTATTGGATGATCATGATACTTCCCAAAAATCGAAATTCTTG------ATCAATGGAGGAACAATATCACCATTTTTGTTCAATAAGATACTACGCGGGAAATCTTTTGATAAGACGTTCTCAATGATATCCCACGATCAAGACAATTGGCCGATAAGTTCATTGATATCTTCTTTTAAAGCAAATCGACTTCGATTCTTGAAGAATCCACATCACAACAAAAGATTCCCTACGTATGGACAATTCCTCAATATCTTGTTCATTCGCAACAAAATATTTTCTTTGTACGCC------GGTAAAAAAAAACATGCTTCACAGGTATCTAACATATTCATACCTAACGATTTTTCAAGTGGTG---ACGAA---AGGTATTTGTACAAATCTTTCCGATCCGATCCATTCGTTCGTAGAGCTATTTACTCGATCGCAGACATTTCTGGAACG------CCTCTCACAGAGGAACAAATAGTCAATTTTGAAAAAACTTCAGAAAGGAAGAACTTGAATTTCAATTCACTAAA------GAAAGTTGAGAAAGGGCAGATGTATCGAGATAGTGCTTTTAAATGGAATCTATTCAAAACATAT---ATGCCATGGTTCCTTACTTCGACAGGTTACAAATATCTAAGATTTTTAGATACTTTT---TCAGAC---CTAAAATTTG------TATCCATTGATATTTCGAGTCATAATGAGTCA------CCATTGATATCGACA------CATCTGAGATCGCCAAATGTTC-----------GGGAGTTGCTCTATTCAATCCTTTTCCTTCTTCTTGTTGCTGGATATCTTGTTAGTGAGTTACAGACAGAGTTCGAAAAGGTCAAATCTTTGCCATCATACATG------ATTGAGTTACGAATCTATTCATTGATAAGAGATAAAATCGAATCCTTGGTCGATAAAGAAAGAGAATTCTTGGTTCAGGAAAAAAGGATTCAAATTCTATTGAGTCTGACTAAGAATGACTCTGGTTATCAAATGATTGAACAACCGGGAGCAATTTACTTACGATACTTAGTTGACATTCATAAAAAGTATCTAATGCATTATGAGTTCAATACGTCCTGTTTAGCAGAAAGACGGCTATTCCTTGCTCATTATCAGACAATCACTTATTCACAAATCTCGTGTCATGG------AAAACCCTTTTCGCTCCGC---TTAGCCCTATCTAGGGCTATTTTAGTGATAGGTTCTATAGGAACTGGACGATCCTATTTGGTCAAATACCTAGCGGAAAACTCCTATGTTCCTTTCATTACAGTA------------------------------------TTTCTGGAATTAGCAAAAGCAATGTCTCCTTGCATAATATGGATTCCAAACATTCATGATCTGAACGTGAATCTCGGTCTATTAGTGAACTATCTCTCCACTAGAGAG---ATTCTTGTTATTGCTTCGACTCATATTCCCAAAAAAGTGGATCCCGCTCTAATAGCTCCGAATAAATTAAATACATGCATTAAGATACGAAGGCTTCTTATTCCACACCAACGAAAGCACTTTTTCACTCTTTCCTATACTCGGTTGGAAAAGAAAATGAATGGATTCGGG------TCCATAACTATGGGTTCCAATGTACGAGATCTTGTAGCACTTACCAATGAGGCCCTATCGATTAGTATTACACAGAAGAAATCAATTATAGACACTAATATAATTAGATCTGCTCTTCATAGACAAACTCAGGTAAGATCGGTTCAGGATCTTTTCTATCAGATAGGAAGGGCTGTTGCACAAAACGTACTTCCCATGGATCCTATATCTATCTATTTGTACAAATGGTACTTCGAACTTGGAACGAGCATGAAGAAATTAACGATACTTCTTTATCTTTTGAGTTGTTCTGCCGGATCGGTCGCTCAAGACCTTTGGTCTATACTCGTTGAGAATGATTCTGATCTAGTTCTGGTGGGATCCTCAGATAATG------ATCGAGT------GACATTGCTTCTTCGGCCCGAATTAGATATGATGCAAGAAAAATACGAAAGAGAG------GAGGATTTATTCAATATAGTTTGGGCTCCT------AGAATATGGCGC---TATTTGGGATTTCCCTATCAGTAC------CAGATACGAAGATCTTCTATAAGCCAATTCATTTGGGACCCTCTATTCAAAGATCAGGTGTTTTCA------CATC--------GAGAATTCTTTGCAGATGAAGAGAAACGCTGGTTTATCAAGAAT---ACGCAAGAAAAGTTCGAATTGTTGATTCATCGCCAG------AGATGGACCAATAGTTCATTA------TCTAATGGATCTAAT------ACTCTATCCGAGAGTTATCAGTATTTATCAAATCTGTTCCTATCT---AACGGAACGCTATTGGATCAAATGACAAAGACAGTGTTGAGAAAAAGATGGCTTTTCCCGGATGAAATGAAA-ATTGGATTC
>Ceratopetalum_apetalum
TCCTGGATTTTCGAATTGAGAGAGATCAAGAATGATTCATGGACCCAATTCAATTCAGTGGGATCTTTCATTCACATTTTTTTCCATCAAGAACGTTTTATAAAACTCTTGGACTCCCGAATTTGGAGTATCCTACTTTCACGCTATTTC------ACGATCAAGGGT---GTAGTACTA---TTTGTAGTAGCGGTCCTTATATATCGTATTAACAATCGAAAG---ATGGTCGAAAGAAAAAATCTCGATACATTGGAAGAATTGATTGTTTCGCTCCTGTATCTTCCCCAATTGAAAGGATCTTCTGATCAATCCAGAGATCATTTCGATTCCATTAAAAGAAAGATCGATTCTTCTTCAAACGGAACGAACAGAGATAGAATCAGACTCAATGTCCCGGCTATTCACGGAACGTGAGAAGAAGATGACAAGATCTATTCGTCTGGGTTCG---AATCCTACTGAGAGGTCCACTAGAGATAAATTGTTGAAGAAAGAACAAGATGTTT---CTTTTAAAGAAATAGTTAATATATTCAAGATACAAAATACCGTCTCAATTTCATCAGATCCGGGATGTGATATGGTTCTATTCCATGACCGGAACAGGTTTCAAGAAATGGCAGATCTATTCACTCTATCAATAACCGAGCTGGATAAGGGATTTGCCTTTTTGGATCAAAAACAATTCAACTCCAGGGATGAATCGAAAAAGAAATCTGAAGAGAATGAAAATGATTTGGAAGATCCAAAAAGCAACAACATAATGGAGGCAGTCAATCAA---TATAGATTGATCCGAAGAAATGTATTGAATCGGTTCATGAAATATACGATCAACCAACATTTATCGAATAAAAAGAGTCAGAAGAAATGGTTCGATCCTCTTTCTCGAACCGAGAGAGTGAATCGGGATCCTAATGCATATAGATACAAATGGTCCAATAGCAAGAATTTCCAGGAACATTTGGAACATTTCATTTCTGAGCAGAAGAGCGGGAATATC---CCCATTGAA---TTGAAAGGTCCGAATGATCAACTCTTAGAATCAATAGGTATCGTTCATTTGAAAAAATTGAAACCCTTC------TTATTGGATGATCATGATACTTCCCAAAAATCGAAATTCTTG------ATCAATGGAGGAACAATATCACCATTTTTGTTCAATAAGATACTACACAGGAAATCTTTTGATAACACGTTCTCAATGATATCCCACGATCAAGACAATTGGCTGAGAAGTTCATTGATATCTTCTTTTAAAGCAAATCGACTTCGATTCTTGAATAATCCACATCACAACAAAAGATTCCCTACGTATGGACAATTCCTCAATATCTTGTTCATTCGCAAGAAAATATTTTCTTTGTGCGGC------GGTAAAAAAAAACATGCTTCACAGGTATCTAACATATTGATACCTAATGATTTTCCAAGTGGTG---ACGAA---AGGTATTTGTACAAATCTTTCCGATCCGATCCATTCGTTCGTAGAGCTATTTACTCGATCGCAGACATTTCTGGAACA------CCTCTAACAGAGGGACAAATAGTCAATTTTGAAAGAACTTCAGAAGGGAAGAATTTGAATTTCAATTCACTAAA------GAAAGTCGAGAAAGGGCAGATGTATGGAGATAGTGCTTTTAAATGGAATCTATTCCAAACATAT---ATGCCATGGTTCCTTACTTCGACAGGGTACAAATATCTAATATTTTTAGATACTTTT---TCAGA---CCTAAAATTTG------TATCCACTGAGATTTCGAGTCATAATGAGTCA------CCATTGATATCGACA------CATCTGAGATCGCCAAATGTTC-----------GGGAGTTCCTCTATTCAATCCTTTTCCTTCTTCTTGTTGCTGGATATCTCGTTAGTGAGTTACAGACAGAGTTCGAAAAGGCCAAATCTTTGCCATCATACATG------ATTGAGTTGCGAATCTATTCATTGATAAGAGATAAAATAGAATCCTTGGTCGATAAAGAAAGAGAATTCTTGGTTCAGGAAAAAAGGATTCAAATTCTATTGAGTCTGACTAAGAATGACTCTGGTTATCAAATGATTGAACAGCCGGGAGCAATTTACTTACGATACTTAGTTGACATTCATAAAAAGTATCTAATGAATTATGAGTTCAATACATCCTGTTTAGCAGAAAGACGTATATTCCTTGCTCATTATCAGACAATCACTTATTCACAAACCTCGTGGCATGG------AAAACCCTTTTCGCTCCGC---TTAGCCCTATCTAGGGGTATTTTAGTGATAGGTTCTATAGGAACTGGACGATCCTATTTGGTCAAATACCTAGCAACAAACTCCTATGTTCCTTTCATTACAGTA------------------------------------TTTCTGGAATTAGCAAAAGCAATGTCTCCTTGCATAATATGGATTCCAAACATTCATGATCTGGATGTGAATCTCGGTCTATTAGTGAACTATCTCTCCACTAGAAAT---ATTCTTGTTATTGCTTCGACTCATATTCCCCAAAAAGTGGATCCCGCTCTAATAGCTCCGAATAAATTAAATACATGCATTAAGATACGAAGGCTTCTTATTCCACAACAACGAAAGCACTTTTTCACTCTTTCATATACTAGGTTGGAAAAGAAAATGAATGGATTCGGG------TCCATAACCATGGGTTCCAACGTACGAGATCTTGTAGCACTTACCAATGAGGCCCTATCGATTAGTATTACACAGAAGAAATCAACTATAGACACTAATATAATTAGATCTGCTCTTCATAGACAAACTCAGGTAAGATCGGTTCAGGATCTTTTCTATCAGATAGGAAGGGCTGTTGCACAAAATGTACTTCCCATAGATCCTATATCTATCTATTTGTACAAATGGTACTTCGAACTTGGAACGAGCATGAAGAAATTAACAATACTTCTTTATCTTTTGAGTTGTTCTGCCGGATCGGTCGCTCAAGACCTTTGGTCTATACTCGCTGAGAATGATTCTGATCTAGTTCTGGTGGGATCCTCAGATAATG------ATCGAGT------GACATTGCTTCTTCGGCCCGAATTAGATATGATGCAAGAAAAATACGAAATAGAG------GAGGATTTATTCAATATAGTTTGGGCTCCT------AGAATATGGCGC---CCTTTGGGATTTCCCTATCAGTAC------CAGATACGAAGATCTTCCATAAGCCAATTCATTTGGGACCCTCTATTCAAAGATCATGTGTTTTCA------CATC--------GAGAATTCTTTGCAGATGAAGAGAAACGCTGGTTTATCAAGAAT---ACGCAAGAAAAGTTCGAACTATTGATTCATCGCCAG------AGATGGACCAATAGTTCATTA------TCTAATGGATCTAAT------ACTCCATCCGAGAGTTATCAGTATTTATCAAATCTGTTCCTATCT---AACGGAACGCTATTGGATCAAATGACAAAGACATTGTTGAGAAAAAGATGGCTTTTCCCGGATGAAATGAAA-ATTGGATTC
>Citrus_sinensis
TCCTGGATTTTCGAATTGAGAGAGATCAAGAATGATTCATGGACCCAATTCAATTCAGTGGGATCTTTCATTCACATTTTTTTCCACCAAGAACGTTTTATAAAACTCTTGGATCCACGAATTTGGAGTATCCTACTTTCACGCTATTTC------ACGATCAAGTGT---GTAGTACTG---TTTGTAGTAGCGATCCTTATATATCGTATTAACAATCGAAAT---ATGGTCGAAAGAAAAAATCTCGATACATTGGAAGAATTGATTGTTTCGCTCCTGTATCTTCCACAATTGAAAGGATCTTCTGATCAATCCAGAGATCATTTCGATTCCATTAA-AGAAAGATCGATTCTTCTTCAAGCGGAACGAAGAGAGATAGAATCAGACTCAATGTCCCGGCTATTCACGGAACGTGAAAGGCAGATGGCAAGATCCATTCGTCTGGGTTCG---AATCCTACTGAGAGGTCCACTAGAGATAAATTGTTGAAGAAAGAAGAGGATGTTT---CTTTTAAAGAAATAGTTAATATATTCAAGATACAAAATACCGTCTCAATTTCATCAGATCCGGGATGTGATATGGTTCTATTCCATGACCGGAACAGGTTTCAAGAAATGGCAGATCTATTCACTCTATCAATAACCGAGCCGGATAAGGGATTTGCCTTTTTGGAGCAAAAACAATTCAACTCCAGGAATGAATCGAAAAAGAAATCTGAAGAGAATGAAAATGATTTGGAAGATCCAAAAAGCAACAACATAATGGAGGCAGTCAAT------TCTAGATTGATCCGAAGAAATGTATTGAATCGATTCATGAAATATACGATCAACCAACATTTATCGAATAAAAAGAGTCAGAAGAAATGGTTCGCTCCTCTGTCTCGAACCGAGAGAATGAATCGGGATCCTAATGCATATAGATACAAATGGTCCAATAGCAAGAATTTCCAGGAGCATTTGAAACATTTCGTTTCTGAGCAGAAGAGCGGGAATATC---CCCATTGAA---TTGAAAGGTCCGAATGATCAACTCTTAGAATCAATAGGTATCGTTCATTTGAAAAAATTGAAACCC---------TTATTGGATGATCATAATACTTCCCAAAAATCGAAATTCTTG------ATCAATGGAGGAAGAATATCACCATTTTTGTTCAATAAGATACCGCGCAGGAAATCTTTTGATAACACGTTCTCAATGATATCCCACGATCAAGACAATTGGCTGAGAAGTTCATTGATATCTTCTTTTAAAGCAAATCGACTTCGATTCTTGAATAATCCACATCGCAACAAAAGATTCACTACGTATGGACAATTCCTCAATATCTTGTTCATTCGCAACAAAATATTTTCTTTGTGCGGC------GGTAAAAAAAAAACTATTTCACAGGTATCTAACATATTCATACCTAACGATTTTCAAAGCGGTG---ACGAA---AGGTATTTGTACAAATTTTTCCGATCCGATCTATTAGTTCGTAGAGCTATTTACTCGATCGCAGCCATTTCTGGAACA------CCTCTAACAGAGGGACAAATAGTCAATTTTGAAAGAACTTCAGACGAGAAGAACTTGAATTTCAATTCACTAAA------GAAAGTTGAGAAAGGGCAGATGTCTAGAGACAGTGCTTTTAAATGGAATCGATTCCAAACATAT---ATGCCATGGTTCCTTACTTCGACAGGGTACAAATATCTAATATTTTTAGATACTTTT---TCAGAC---CTAAAATTTG------TATCCATTGAGATTTCGAGTAATAATGAGTCA------CCATTGATATCGACA------CATCTGAGATCGCCAAATGCTC-----------GGGAGTTCCTCTATTCAATCCTTTTCCTTCTTCTTGTTGCTGGATATCTCGTTAGTGAGTTAGAGACAGAGTTCGAAAGGGTCAAATCTTTGCCACCATACATG------ATTGAGTTGCGAATCTATTCATTGATAAGAGATAAAATAGAATCCTGGGTCGATAAAGAAAGAGAATTCTTGGTTCAGGAAAAAAGGATTCAAATTCTATCGAGTCTGACTAAGAATGACTCTGGTTATCAAATGATTGAACAACCGGGAACAATTTACTTACGATACTTAGTTGACATTCATAAAAAGCATTTCATGAATTATGAGTTCAATACATACTGTTTAGCAGAAAGACGGATATTCCTTGCTCATTATCAGACAATCACTTATTCACAAACTTCGTGTCATGG------AAAACCCTTTTCGCTCCGC---CTAGCCCTATCTAGGGGTATTTTAGTGATAGGTTCTATAGGAACCGGACGCTCCTATTTGGTCAAATACCTAGCGGCAAACTCCTATGTTCCTTTCATTACAGTA------------------------------------TTTCTGGAATTAGCAAAAGCAATGTCTCCTTGCATAATATGGATTCCAAACATTCATGATCTGGATGTGAATCTCGGTCTATTAGTGAACTATCTCTCCACTAGAAAT---ATTCTTGTTATTGCTTCGACTCATATTCCCCAAAAAGTGGATCCCGCTCTAATAGCCCCGAATAAATTAAATACATGCATTAAGATACGAAGGCTTCTTATTCCACAACAACGAAAGCACTTTTTCACTCTTTCATATACTAGGTTGGAAAAGAAAATGAATGGATTCGGG------TCCATAACCATGGGTTCCAATGCACGAGATCTTGTAGCACTTACCAATGAGGCCCTATCGATTAGTATTACACAGAAGAAATCAATTATAGACACTAATACAATTAGATCTGCTCTTCATAGACAAACTCAGGTAAGATCGGTTCAAGATCTTTTCTATCAGATAGGGAGGGCTGTTGCACAAAATGTACTTCCCATAGATCCTATATCTATCTATTTGTACAAATGGTACTTCGAACTTGGAACGAGCATGAAGAAATTAACGATACTTCTTTATCTTTTGAGTTGTTCTGCCGGATCGGTCGCTCAAGACCTTTGGTCTCTACTCGTTGAGAATGATTCTGATCTAGCTCTGGTGGGATCCTCGGATAATG------ATCGAGT------GACATTGCTTCTTCGGCCCGAATTAGATATGATGCAAGAAAAATACGAAATAGAG------GAGGATTTATTCAATATAGTCTGGGCTCCT------AGAATATGGCGC---CCCTTGGGATTTCCCTATCAGTAC------CAGACACGAAGATCTTCCAACAGCCAATTCATTTGGGAACCTCTATTCAAAGATCAGGTGTTTTCA------CACC--------GAGAATTCTTTGCAGATGAAGAGAAACGCTGGTTTATCAAGAAT---ACGCAAGAAAAGTTCGAATTGTTGATTCATCGCCAG------AGATGGACCAATAGTTCATTA------TCTAATGGATTTAAT------ACTCCATCCGAGAGTTATCAGTATTTATCAAATCTGTTCCTATCT---AACGGAACGCTATTGGATCAAATGACAAAGACATTGTTGAGAAAAAGATGGCTTTTTCCGGATGAAATGAAA-ATTGGATTC
>Cucumis_melo
TCCTGGATTTTCGAA------GAGATCAAGAATGATTCATGGAACCAATTCAATTCATTGGGATCTTTCATTCACATTTTTTGCCATCAAGAACGTTTTATAAAACTCTTAGACTCCCGAATTTGGAGTATCCTACTTTCACGCTATTTC------ACGATCAAGGGT---GTAGTACTA---TTTGTAGTAGCGGTCCTTATATATCGTATTAACAATCGAAAG---ATGGTCGAAAGAAAAAATCTCGATACATTGGAAGAATTGATTGTTTCGCTCCTGTATCTTCCCCAATTGAAAGGATCTTCTGATCAATCCAGAGATCATTTCGATTCCATTAAAAGAAAGATCGATTCTTCTTCAAACGGAACGAACAGAGATAGAATCAGACTCAATGTCCCGGCTATTCACGGAACGTGAGAAGAAGA-GACAAGATCCATTCGTATGGGTTCG---AATCCTATTCAGAGGTCCACTAGAGATAAATTGTTGAAGAAAGAACAAGATGTTT---CTTTTAAAGAAATAGTTAATATATTCAAGATACAAAATACCGTCTCAATTTCATCAGATCCGGGATGTGATATGGTTCTATTCCATGACCGGAACAGGTTTCAAGAAATGGCAGATCTATTCACTCTATCAATAACCGAGCTGGATAAGGGATTTGCCTTTTTGGATCAAAAACAATTCAACTCCAGGGATGAATCGAAAAAGAAATATGAAGAGAATGAAAATGATTTGGAAGATCCAAAAAGCAACAACATAATGGAGGCAGTCAATCAA---TATAGATTGATCCGAAGAAATGTATTGAATCGATTCATGAAATATACGATCAACCAACATTTATCAAATAAAAAGGGTCAGAAGAAATGGTTCGATCCTCTTTCTCGAACCGAGAGAATGAATCGGGATCCTAATGCATATAGATACAAATGGTCCAATAGCAAGAATTTCCAG---------GAACATTTCATTTCTGAGCAGAAGAGCGGGAATATC---CCCCTTGAA---TTGAAAGGTCCGAATGATCAACTCTTAGAATCAATAGGTATCGTTCATTTGAAAAAATTGAAACCCTTC------TTATTGGATGATCATTATACTTCCCAAAAATCGAAATTCTTG------ATCAATGGAGGAACAATATCACCATTTTTGTTCAATAAGATACTACGCAGGAAATCCTTTGATAACACGTTCTCAATGATATCCCACGATCAAGACAATTGGCTAAGAAGTTCATTGATATCTTCTTTTAAAGCAACTCGACTTCGATTCTTGAATAATCCACATCACAACAAAAGATTCCCTACGTATGGACAATTCCTCAATATCTTGTTCATTCGCAACAAAATATTTTCTTTGTGCGGC------GGTAAAAAAAAACATGCTTCACAGGTATCTAACATATTCATACCTAACGATTTTCCAAGTGGTG---ACGAA---AGGTATTTGTACAAATCTTTCCGATCCGATCCATTCGTTCGTCGAGCTATTTACTCGATCGCAGACATTTCTGGAACA------CCTCTAACAGAGGGACAAATAGTCAATTTTGAAAGAACTTCAGAGGGGAAGAACTTGAATTTCAATTCACTAAA------GAAACTTGAGAAAGGGCAGATGTATCGAGATAGTGCTTTTAAATGGAATCTATTCCAAACATAT---ATGCCATGGTTCCTTACTTCGACAGGGTACAAATATCTACTATTTTTAGATACTTTT---TCAGAC---CTAAAATTTG------TATACATTGAGATTTCGAGTCCTAATGAGTCA------CCATCGATATCGACA------CATCTGAGATGGCCAAATGTTC-----------GGGAGTTCCTCTATTCAATCCTTTTCCTTCTTCTTATTGCTGTATATCTCGTTAGTGAGTTACAGACAGAGTTCGAAAAGGTCAAATCTTTGCCATCATACATG------ATTGAGTTGCGAATATATTCATTGATAAGAGAGAAAATCCAATCCTGGGTCGATAAAGAAAGAGAATTCTTGATTCAGGAAAAAAGGATTCAAATTCTATTGAGTCTGACTAAGAATGACTCTGGTTATCAAATGATTGAACAACCGGGAGTAATTTACTTACGATACTTAGTTGACATTCATAAAAAGTATCTAATGAATTATGAGTTCAATACATCCTGTTTAGCAGAAAGACGGACATTCCTTGCTCATTATCAGACAATCACTTATTCACAAACCTCGTGTCATGG------AAAACCCTTTTCGCTCCGCTTATTAGCCCTCCCTAGGGGTATTTTAGTGATAGGTTCTATAGGAACTGGACGATCCTATTTGGTCAAATACCTAGCGACAAACTCCTATCTTCCTTTCGTTACAGTA------------------------------------TTTCTGGAATTAGCAAAAGCAATGTCTCCTTGCATAATATGGATTCCAAACATTCATAATCTGTATGTGACTCTTGGTCTATTAGTGAACTATCTCTCCACTACAAAT---ATTCTTGTTATTGCTTCGACCCATATTCCCCAAAAAGTGGATCCCGCTCTAATAGCTCCGAATAAATTGAATACATGCATTAAAATACGAAGGCTTCTTATTCCACAACAACGAAAGCACTTTTTCACTCTTTCATATACTAGGTTGGAAAAGAAAATGAATGGATTCGGT------TCCATAACCATGGGTTCCAATGTACGAGATCTTGTAGCACTTACCAATGAGGCCCTATCGATTAGTATTACGCAGAAGAAATCAATTATAGACACTAATATAATTCAATCTGCTCTTCATAGACAAACTCAGGTAAGATCGTTTCAGGATCTTTTCTATCAGATAGGAAGGGCTGTTGCACAAAATGTACTTCCCATAGATCCTATATCTATCTATTTGTACAACTGGTACTTCGAACTTCAAACGAGCATGAAGAAATTAATGATACTTCTTTATGTTTTGATTTGTTCTGCCGGATTGGTCGTTCAAGACCTTTGGTCT--ACTCGTTGAGAATGATTCTGATCTAGTTCTGTTGGGATCCTCAGATAATG------ATCGAGT------GACATTGCTTCTTCGGCCCGAATTAGATATGATACAACAACAATACGAAATAGAG------GAGGATTTCTTCAATATAGTTTGGGCTCCT------AGAATATGGCGC---CCTTTGGGATTTCCCTATCAGTAC------CAGACACGAAGATCTTCCATAAGCCAATTCATTTGGGATCCTCTATTCAAAGATCATGTGTTTTCA------CATC--------GAGAATTCTTTGGAGATGAAGAGAAACCCTTGTTTATCAAGAAT---ACGCAAGAAAAGTTCGGATTGTTGATTCATCGCCAG------AGATGGACCAATAGTTCATTA------TCTAATGGATCTAAT------ACTCCATCCGAGAGTTATCAGTATTTATCAAATCTGTTCCTATCT---AAGGGAACACTATTGGATCAAATGACAAAGACATTGTTGAGAAAAAGATGGCTTTTCCCGGATGAAATGGTT-GTTGCTATC
>Eucalyptus_grandis
TCCTGGATTTTCGAATTGAGAGAGATCAAGAATGATTCATGGACCCAATTCAATTCCGTGGGATCTTTCATTCACATTTTTTTCCACCAAGAACGTTTTATAAAACTCTTGGACCCCCGAATTTGGAGTATCCTACTTTCACGCTATTTC------ACGATCAAGGGT---GTAGTACTA---TTTGTAGTAGCGGTCCTTCTATATCGTATTAACAATCGAAAT---ATGGTCGAAAGAAAAAATCTCGATACATTGGAAGAATTGATTGTTTCGCTCCTCTATCTTCCCCAATTGAAAGGATCTTCTGATCAATCCAGAGATCATTTCGATTCCATTAAAAGAAAGATCGATTCTTCTTCAAACGGAACGAACAGAGCTAGAATCAGACTC-------CGGCTATTCACGGAACGTGAGAAGAAGA-GACAAGATCCATTCTTCTGGGTTCG---AATCCTACTGAGAGGTCCACTAGAGATAAATTGTTGAAGAAAGAACAAGATGTTT---CTTTTAAAGAAATAGTTAATATATTCAAGATACAAAATACCGTCTCAATTTCATCAGATCCGGGATGTGATATGGTTCTGTTCCATGACCGGAACAGGTTTCAAGAAATGGCAGATCTATTCACTCTATCAATAAGCGAGCTGGATAAGGGATTTGCCTTTTTGGATCAAAAACAATTCAACTCCAGGGATGAATCGAAAAAGAAATCTGAAGAGAATGAAAATGATTTGGAAGATCCAAAAAGCAACAACATAATGGAGGCAGTCAATCAA---TATAGATGGATCCGAAGAAATGTATGGAATCGATTCATGAAATATACGATCAACCAACATTTATCGAATAAAAAGAGTCAGAAGAAATGGTTCAATCCTCTTTCTCGAACCGAGAGAGTGAATCGGGATCCTAATGCATATAGATACAAATGGTCCAATAGCAAGAATTTCCAGGAACATTTGGAACATTTCGTTTCTAAGCAGAAGAGCGGGAATACC---CCCATTGAA---TTGAAAGGTCCGAATGATCAACTCTTAGAATCAATAGGTATCGTTCATTTGAAAAAATGGAAACCATTA------TTATTGGATGATCATGATACTTCCCAAAAATCGAAATTATTG------ATCAATGGAGGAACAATATCACCATTTTTTTTCAATAAGATACTACGCAGGAAATCTTTTGATAACACGTTCTCAATGATATCCCACGATCAAGACAATTGGCTGAGAAGTTCATTGATATCTTCTTTTAAAGCAAATCGACTTCGATTCTTGAATAATCCACATCACAACAAAAGATTCCCTACATATGGACAATTCCTCAATATCTTGTTCATTCGCAACAAAATATTTTCTTTGTGCGGC------GGTAAAAAAAAATACGCTTCACAGGTATCTAACATATTCATACCTAACGATTTTCCAAGTGGTG---ACGAA---AGGTCTTTGTACAAATCTTTCCGATCCGATCCATTAGTTCGTAGAGCTATTTACTCGATCGCAGACATTTCTGGAACA------CCTCTAACAGAGGGACAAATAGTCAATTTTGAAAGAACTTCAGAAGGGAAGAACTTGAATTTCAATTCACTAAA------GAAAGTTGAGAAAGGACAGATGTATCGAGATAGTGCTTTTAAATGGAATCTATTCCAAACATAT---ATGCCATGGTTCCTTACCTCGACAGGGTACAAATATCTAATATTTTTAGATACTTTT---TCAGAC---CTAAAATTTG------TATCCATTGAGATTTCGAGTCATAATGAGTCA------CCATTGATATCGACC------CATCTGAGATCTCCAAATGTTC-----------GGGAGTTCCTCTATTCAATCCTTTTCCTTCTTCTTGTTGCTACATATATCGTTAGTGAGTTACAGACAGAGTTCGAAAAGGTCAAATCTTGGCCATCATACATG------ATGGAGTTGCGAATCTATTCATTGATAAGAGATAAAATAGAATCCTGGGTCGATAAAGAAAGAGAATTCTTGGTTCAGGAAAAAGGGATTCAAATTCTATTGAGTTTGACTAAGAATGACTCTGGTTATCAAATGATTGAACAACCGGGAGCAATTTACTTACGATACTTAGTTGACATTCATAAAAAGTATCTAATGAATTATGAGTTCAATACATTCTGTTTAGCAGAAAGACGGATATTCCTTGCTCATTATCAGACAATCACTTATTCACAAACCTCGTGTCATGG------AAAACCCTTTTCGCTCCGC---TTAGCCCTATCTAGGGGTATTTTAGTGATAGGTTCTATAGGAACTGGACGATCCTATTTGGTCAAATACCTAGCGACAAACTCCTATGTTCCTTTCATTACAGTA------------------------------------TTTCTGGAATTAGCAAAAGCAATGTCTCCTTGCATAATATGGATTCCAAACATTCATGATCTGGATGTGAATCTCGGTCTATTAGTGAACTATCTCTCCACTCAAAAT---ATTCTTGTTATTGCTTCGACTCATATTCCCCAAAAAGTGGATCCCGCTCTAATAGCTCCGAATAAATTAAATACATGCATTAAGATACGAAGGCTTCTTATTCCACAACAACGAAAGCACTTTTTCACCCTTTCATATACTAGGTTGGAAAAGAAGATGAATGGATTCGGG------TCCATAACCATGGGTTCCAATGTACGAGATCTTGTAGCACTTACCAATGAGGCCCTATCGATTAGTATTACACAAAAGAAATCAATTCTAGACACTAATACAATTAGATCTGCTCTTCATAGACAAACTCAGGTAAGATCGGTTCAGGATCTTTTCTATCAGATAGGAAGGGCTGTTGCACAAAATGTACTTCCCATAGATCCTATATCTATCTATTTGTACAAATGGTACTTCGAACTTGGAACGAGCATGAAGAAATTAACGATACTTCTTTATCTTTTGAGTTGTTCTGCCGGATCGATCGCTCAAGACCTTTGGTCTCTACTCGTTGAGAATGATTCTGATCTAGTTCTGGTGGGATCCTCGGATAATG------ATCGAGT------GACATTGCTTCTTCGGCCCAAATTAGATATGATGCAAGAAAAATACGAAATAGAG------GAGGACTTATTCAATATAGTTTGGGCTCCT------AGAATATGGCGC---CCTTTGGGATTTCCCTACCAGTAC------CAGACACGAAGATCTTCCATAAGCCAATTCATTTGGGACCCTCTATTCAAAGATCAGGTGTTTTCA------CATC--------GAGAATTCTTTGCAGATGAAGAGAAACGCTGGTTTATCAAGAAT---ACGCAAGAAAAGTTCGAATTGTTGATTCATCGCCAG------AGATGGACCAATAGTTCATTA------TCTAATGGATCTAAT------ACTCCATCCGAGAGTTATCAGTATTTATCAAATCTGTTCCTATCG---AACGGAAGGCTATTGGATCAAATGACAAAGACATTGTTGAGAAAAAGATGGCTTTTCCCGGATGAAATGAAA-ATCGGATTC
>Euonymus_japonicus
TCCTGGATTTTCGAATTGAGAGAGATCAAGAATGATTCATGGACCCAATTCAATTCAGTGGGATCTTTCATTCACATTTTTTTCCATCAAGAACGTTTTATAAAACTCTTGGACTCCCGAATTTTGAGTATCCTACTTTCACGCTATTTC------ACGATCAAGGGT---GTAGTCTTA---TTTGTAGTAGCGGTCTTTATATATCGTATTAACAATAGAAAG---ATGGTCGAAAGAAAAAATCTTGAGAAATTGGAAGAATTGATTCTTTCGCTCCTGTATCTTCCCCAATTGAAAGGATCTTCTGATCAATCCAGAGATCATTTCGATTCCATTCAAAGAAAGATCGATTCTTCTTCAAACGGAACTCACAGAGATAGAATCAGACTCAATGTCCCGGCTATTCGCGGAACGTGAGAAGAAGA-GACAAGATCCATTCGTCTGGGTTCG---AATCCTACTGAGAGGTCCACCAGAGATAAATTGTTGAAGAAAGAACAAGATGTTT---CTTTTAAAGAAATAGTTAATATATTCAAGATACAAAATACCGTCTCAATTTTATCAGATCCGGGATGTGATAGGGTTCTATTCCATGACCGGAACAGGTTTCAAGAAATGGCGGATCTATTCACTCTATCAATAACCGAGCTGGATAAGGGATTTACCTTTTTGGATCAAAAACAATTG---------GATGAATCGAAAAAGAAATCTGAAGAGAATGAAAATGATTTGGAAGATCCAAAAAGCAACAACATAATGGAGGCAGTTAATCCA---TATAGATTGATCCGAAGAAATGTATTGAATCGATTCATGAAATATACGATCAACCAACATTTATCGAATAAAAAGAGTCAGAAGAAATGGTTCGACCCTCTTTCTCGAACCGAGAGAATGAATCGGGATCCTAATGCATATAGATACAAATGGTCCAATAACAAGAATTTCCAGGAACATTTGGAACATTTCATTTCTGAGCCGAAGAGCGGGAATATC---CCCATTGAA---TTGAAAGGTCCGAATAATCAACTCTTAGAATCAATAGGTATCGTTCATTTGAAAAAATGGAAACCCTTC------TTATTGGATGATCATGATACTTCCCAAAAATCGAAATTCTTG------ATCAATGGAGGAACAATATCACCATTTTTGTTCAATAAGATACTACGCGGGAAATCTTTTGATAAGACGTTCTCAATGATATCCCACGATCAAGACAATTGGCCGATAAGTTCATTGATATCTTCTTTTAAAGCAAATCGACTTCGATTCTTGAAGAATCCACATCACAACAAAAGATTCCCTACGTATGGACAATTCCTCAATATCTTGTTCATTCGCAACAAAATATTTTCTTTGTACGCC------GGTAAAAAAAAACATGCTTCACAGGTATCTAACATATTCATACCTAACGATTTTTCAAGTGGTG---ACGAA---AGGTATTTGTACAAATCTTTCCGATCCGATCCATTCGTTCGTAGAGCTATTTACTCGATCGCAGACATTTCTGGAACG------CCTCTCACAGAGGAACAAATAGTCAATTTTGAAAAAACTTCAGAAAGGAAGAACTTGAATTTCAATTCACTAAA------GAAAGTTGAGAAAGGGCAGATGTATCGAGATAGTGCTTTTAAATGGAATCTATTCAAAACATAT---ATGCCATGGTTCCTTACTTCGACAGGTTACAAATATCTAAGATTTTTAGATACTTTT---TCAGAC---CTAAAATTTG------TATCCATTGATATTTCGAGTCATAATGAGTCA------CCATTGATATCGACA------CATCTGAGATCGCCAAATGTTC-----------GGGAGTTGCTCTATTCAATCCTTTTCCTTCTTCTTGTTGCTGGATATCTTGTTAGTGAGTTACAGACAGAGTTCGAAAAGGTCAAATCTTTGCCATCATACATG------ATTGAGTTGCGAATCTATTCATTGATAAGAGATAAAATCGAATCCTTGGTCGATAAAGAAAGAGAATTCTTGGTTCAGGAAAAAAGGATTCAAATTCTATTGAGTCTGACTAAGAATGACTCTGGTTATCAAATGATTGAACAACCAGGAGCAATTTACTTACGATACTTAGTTGACATTCATAAAAAGTATCTAATGCATTATGAATTCAATACGTCCTGTTTAGCAGAAAGACGGCTATTCCTTGCTCATTATCAGACAATCACTTATTCACAAATCTCGTGTCATGG------AAAACCCTTTTCGCTCCGC---TTAGCCCTATCTAGGGCTATTTTAGTGATAGGTTCTATAGGAACTGGACGATCCTATTTGGTCAAATACCTAGCGGAAAACTCCTATGTTCCTTTCATTACAGTA------------------------------------TTTCTGGAATTAGCAAAAGCAATGTCTCCTTGCATAATATGGATTCCAAACATTCATGATCTGAACGTGAATCTCGGTCTATTAGTGAACTATCTCTCCACTAGAGAT---ATTCTTGTTATTGCTTCGACTCATATTCCCAAAAAAGTGGATCCCGCTCTAATAGCTCCGAATAAATTAAATACATGCATTAAGATACGAAGGCTTCTTATTCCACAACAACGAAAGCACTTTTTCACTCTTTCCTATACTCGGTTGGAAAAGAAAATGAATGGATTCGGG------TCCATAACTATGGGTTCCAAGGTACGAGATCTTGTAGCACTTACCAATGAGGCCCTATCGATTAGTATTACACAGAAGAAATCAATTATAGACACTAATATAATTAGATCTGCTCTTCATAGACAAACTCAGGTAAGATCGGTTCAGGATCTTTTTTATCAGATAGGAAGGGCTGTTGCACAAAACGTACTTCCCATGGATCCTATATCTATCTATTTGTACAAATGGTACTTCGAACTTGGAACGAGCATGAAGAAATTAACGATACTTCTTTATCTTTTGAGTTGTTCTGCCGGATCGGTCGCTCAAGACCTTTGGTCTATACTCGTTGAGAATGATTCTGATCTAGTTCTGGTGGGATCCTCAGATAATG------ATCGAGT------GACATTGCTTCTTCGGCCCGAATTAGATATGATGCAAGAAAAATACGAAAGAGAG------GAGGATTTATTCAATATAGTTTGGGCTCCT------AGAATATGGCGC---TATTTGGGATTTCCCTATCAGTAC------CAGATACGAAGATCTTCTATAAGCCAATTCATTTGGGACCCTCTATTCAAAGATCAGGTGTTTTCA------CATC--------GAGAATTCTTTGCAGATGAAGAGAAACGCTGGTTTATCAAGAAT---ACGCAAGAAAAGTTCGAATTGTTGATTCATCGCCAG------AGATGGACCAATAGTTCATTA------TCTAATGGATCTAAT------ACTCTATCCGAGAGTTATCAGTATTTATCAAATCTGTTCCTATCT---AACGGAACGCTATTGGATCAAATGACAAAGACAGTGTTGAGAAAAAGATGGCTTTTCCCGGATGAAATGAAA-ATTGGATTC
>Ficus_racemosa
TCCTGGATTTTCGAATTGAGAGAGATCAAGAATGATTCATGGACCCAATTGAATTCAGTGGTATCTTTCATTCACATTTTTTTCCATCAAGAACGTTTTATAAAACTCTTGGACTCCCGAATTTGGAGTATCCTACTTTCACGCTATTTC------ACGATCAAGGGT---GTAGTACTA---TTTGTAGTAGCGGTCTTTATATATCGTATTAACAATCGAAAG---ATGGTCGAAAGAAAAAATCTCGATACATTGGAAGAATTGATTGTTTCGCTCCTGTATCTTCCCCAATTGAAAAGATCTTCTGATCGATCCAGAGATCATTTTGATTCCATTAAAAGAAAGATCGATTCTTCTTCAAATGGAACGAACAGAGATAGAATCAGACCCAATGTTCCGGCTATTCACGGAACGTGAGAAGAAGATGACAAGATCCATTCGTCTGGGTTCG---AATCCTACTGAGAGGTCCACTAGAGATAAATTGTTGAAGAAAGAACAAGATGTTT---CTTTTAAGGAAATAGTTACTATATTCAAGATACAAAATACCGTCTCAATTTCATCAGATCCGGGATGTGATATGGTTCTATTCCATGACCGGAACAGGTTTCAAGAAATGGCAGATCTATTCACTCTATCAATAACCGAGCTGGATAAGGGATTTGCCCTTTTGGATCAAAAACAATTCAACTCCAGGGATGAATCGAAAAATAAATCTGAAGAAAATGAAAATGATTTGGAAGATCCAAAAAGCAACAACATAATGGAGGCAGTCAATCAA---TATAGATTGATCCGAAGAAATGTATTGAATCGATTCATGAAATATATGATCAACCAACATTTATCAAATAAAAAGAGTCAGAAGAAATGGTTCGATCCTCTTTCTCGAAAGGAGAGAATGAATCGGGATCCTAATGCATATAGATACAAATGGTCCAATAGCAAGAATTTACAG---------GAACATTTCATTTCTGAGCAGAAGAGCGGGAATATC---CCCATTGAA---TTGAAAGGTCCGAATGATCAACTCTTAGAATCAATAGGTATCGTTCATTTGAAAAAATTGAAACCCTTC------TTATTGGATGATCATGATACTTCCCAAAAATCGAAATTCTTG------ATCAATGGAGGAACAATATCACCATTTTTGTTCAATAAGATACTACGCAGGAAATCTTTTGATAACACATTCTCAATGATATCCCACGATCAAGACAATTGGCTGAGAAGCTCATTGATATCCTCTTTTAAAGCAAATCGACTTCGATTCTTGAATAATCCACATCACAACAAAGGATTCCCTACGTATGGACAATTCCTCAATATCTTGTTCATTCGCAACAAAATATTTTCTTTGCGCGGC------GGTAAAAAAAAATATGCTTTACAGGTGTCTAACATATTCATACCTAACGATTTTCCAAATGGTG---ACGAA---AGGTATTTTTACAAATCTTTCCGATCCGATCCATTCGTTCGTAGAGCTATTTACTCGATCGCAGACTTTTCTGGAACA------CCTCTAACAGAGGGACAAATAGTCAATTTTGAAAGAACTTCAGAAGGGAAGAACTTGAATTTCAATTCACTAAA------GAAACTTGAGAAAGGGCAGATGTATCGGGATAGTGCTTTTAAATGGAATATATTCCAAACATAT---ATGCCATGGTTCCTTACTTCGACAGGATACAACTATCTAATATTTTTAGATACTTTT---TCAGAC---CTAAAATTTG------TATCCATTGAGATTTCGAGTCATAATGAGTCA------CCATTGATATCGACA------CATCTGAGATCGCCAAATGTTT-----------GGGGGTTCCTCTATTCAATCCTTTTCCTTCTTCTTGTTGCTGGATATCTCGTTAGTGAGTTACAGACAGAGTTCGAAAGGGTCAAATCTTTGCCATCATACATG------ATTGAGTTGCGAACCTATTCATTGATAAGAGATAAAATAGAATCCTGGGTCGATAAAGAAAGAGAATTCTTGGTTCAGGAAAAAAGGATTCAAATTCTATTGAGTCTGACTAAGAATGACTCTGGTTATCAAATGATTGAACAACCGGGAGCAATTTACTTACGATACTTAGTTGACATTCATAAAAAGTATCTAATGAATTATGAATTCAATACATCCTGTTTAGCAGAAAGGCGGATATTCCTTGCTCATTATCAGACAATCACTTATTCACAAACCTCCTGTCATGG------AAAACCTTTTTCGCTCCGC---TTAGCCCTATCTAGGGGTATTTTAGTGATAGGTTCTATAGGAACTGGACGATCCTATTTGGTCAAATACCTAGCGACAAACTCCTATGTTCCGTTCATTACAGTA------------------------------------TTTCTGGAATTAGCAAAAGCAATGTCTCCTTGCATAATATGGATTCCAAACATTCATGATCTGGATGTGAATCTCGGTCTATTAGTGAACTATCTCTCCACTAGAAAT---ATTCTTGTTATTGCTTCGACTCATATTCCTCAAAAAGTGGATCCCGCTCTAATAGCTCCGAATAAATTAAATACATGCATTAAGATACGAAGGCTTCTTATTCCACAACAACGAAAGCACTTTTTCACTCTTTCATATACTAGGTTGGAAAAGAAGATGAATGGATTCGGG------TCCATAACCATGGGTTCCAATGTACGAGATCTTGTAGCACTTACCAATGAGGCCCTATCGATTAGTATTACACAGAAGAAATCAATTATAGACACTAATATAATTAGATCTGCTCTTCATAGACAAACTCAGGTAAGATCGGTTCAGGATCTTTTCTATCAGATAGGAAGGGCTGTTGCACAAAATGTACTTCCCATAGATCCTATATCTATCTATTTGTACAAATGGTACTTCGAACTTGGAGCGAGCATGAAGAAATTAACGATACTTCTTTATCTTTTGAGTTGTTCTGCCGGATCGGTCGCTCAAGACCTTTGGTCTCTACTCGTTGAGAATGATTCTGATCTAGTTCTGGTGGGATCCTCAGATAATG------ATCGAGT------GACATTGCTTCTTCGGCCCGAATTAGATATGATGCAAGAACAATACAAAATAGAG------GAGGATTTATTCAATATAGTTTGGGCTCCT------AGAACATGGCGC---CCTTTGGGATTTCCCTATCAGTAT------CAGACACGAAGATCTTCCATAAGCCAATTCATTTGGGACCCTCTATTCAAAGATCAGGTGTTTTCA------CATC--------GAGAATTCTTTGCAGATGAAGAGAAACGCTGGTTTATCAAGAAT---ACGCAAGAAAAGTTCGAATTGTTGATTTATCGCCAG------AGATGGACCAATAGTTCATTA------TCTAATGGATCTAAT------ACTCCATCTGAGAGTTATCAGTATTTATCAAAGCTGTTCCTATCT---AACGGAACGCTATTGGATCAAATGACAAAGACATTGTTGAAAAAAAGATGGCTTTTCCCGGATGAAATGGTT-GTTGCTATC
>Glycine_max
TCCTGGATTTTCGAATTGAGAGAAATCAAGAATGATTCATGGACCCAATTCAATTCAGCGGGATTTTTCATTCATATTTTTTTCCATCAAGAGAGTTTTATAAAACTCTTGGACTCCCGAATTTGGAGTATCCTACTTTCACGCTATTTC------ACGATCAAGTAT---GTAGTACTC---TTTGTAGTAGCGGTCCTTATCTATCGTATTAACAATCGAAAA---ATGGTCGAAAGAAAAAATCCCGATACATTGGAAGAATTGATTGTTCCGCTCCTGTATCTTCCACAATTGAAAGGATCTTCTGATCAATCCAAGGATTATTTCGATTCCATTAA-AGAAAGATCGATTCTTCTTCAAACGGAACGAACAGAGATAGAATCAGAGTCAATGTGCCGACTATTCATGGAACGTGAGAAGCAGATGGCAAGAGCTACTCGTCTGAGTTCG---AATCCTACTGAGAGGTCTACTAGAGATAAATTGTTGAAGAAAGAACAAAAGAAAC---ATCTTAAAGAAATAGTGAATTTATTCAAGATACAAAATACCGTCTCAATTTCATCATATCCGGGATGTGATATGGTTCTATTCCATGACCGGAACAGTTTTCAAGAAATGGCAGATCTATTCACTCTATCAATAACCGAGCCGGATAAGGGATTTGCTTTTTTGGGTCAAAAACATTTCAACTCCAGGGATGAATCGAAAAATCACTCTGAAGAGAATGAAAATAATTTGGAAGATCCAAAAAGCAACAACATAATGGAGGCAGTCAAT------TATAGATTGATCCGAAGAAATGTATTGAATCGATTCATGAAATACACGATCAACCAACATTTATCCAATAAAAAGAGTCAGAAGAAATGGTTCGATCCTCTTTCTCGAACGGAGAGAATGAATCGGGATCCTAATGCATATAGATACAAATGGTCCAATAGCAAGAATTTCCAGGAACATTTGGACTATTTCATTTCTGAGCAGAATAGCGGGGGTATC---CCCATTGAA---TTGAAAGGTCCGAATAATCCACTCTTAGAATCAATAGGTATCTTTCATTTGAAAAAATGGAAACCC---------TTATTGGATGACCAAGATACTTCCCAAAAATCGAAATTCTTG------ATCAATGGAGGAACAATATCACCATTTTTGTTCAATAAGATACCACGCAGGAAATCTTTTGATAACACATTCTCAATGATATCCCACGATCCAGACAATTGGCTGAGAAGTTCATTGATATACTCTTTTAAAGCAAATCGACTTCGATTCTTGAATAATCAATATCACAACAAAAGATTCCCTACGTATGGACAATTCCTCAATATCTTGTTCATTCGCAACAAAATCTTTTCTTTTTGCGAT------GGTCAAAAAAAAACTATTTCACAGGTATCTAACATATTGATACCTAACGATTTTCAAAGTGGCG---ACGAA---GGGTATTTGTACAAATCTTTCCGATACGATCTATTCGTTCGTGGAGCTATTTACTCGATCGCAGACATTTCTGGAACA------CCTCTAACAGAGGGACAAATAGTCCATTTTGAAAAAACTTCAGAAGGGAAGAACTTGAATTTCAATTCACTAAA------AAAACTTGAGAAAGGGCAGATGTATAGAGATAGTGTTTTTAAATGGAATCTATTCCAAACATAT---ATACCATGGTTCCTTACCTCGACAGGGTACAAATATCTAATATTTTTAGATACTTTT---TCAGAC---CTAAAATTTG------TATCCATTGAGATTCCGGGTAATAATGAGTTA------CTATTAATATCGACA------CATCTGAGATCGCTAAATGTTC-----------AGGAGTTCTTCTATTCAATCCTTTTCCTTCTCCTTGTTGCTGGATATCTCGTTAGTGAGTTACAGACAGAGTTCGAAAAGGTAAAATCTTTGCCATCATACATG------ATTGAGTTGCGAATCTATTCCTTGATAAGAGATAAAATAGAATCCTGGGTCGATAAAGAAAGAGAATTCTTGGTTCAGGAAAAAAGGATTCAAATTCTATTGAGTCTGACTAAGAATAACTCTGGTTATCAAATGATTGAACAACCGGGAGCAATTTACTTACGATATTTAGTTGACATTCATAAAAAGTATCTAATGATTTATGAATTCAATACATCCTGTTTAGCAGAAAGACGTATATTCCTTGCTAATTATCAGACAATTACTTATTCACAAACCTTGCGGCATGG------AAAACCCTTTTCGCTCCGC---TTAGCCCTAAGTAGGGGTATTTTAGTGATAGGTTCTATAGGAACTGGACGATCCTATTTGGTCAAATACCTAGCGACAAACTCCTATGTTCCTTTCATTACAGTA------------------------------------TTTCTGGAATTAGCAAAAGCAATGTCTCCTTGCATAATATGGATTCCAAACATCCATGATCTGGATGTGAATCTCGGTCTTTTAGTGAACTATCTCTCTACTAGAAAT---ATTCTTGTTATTGCTTCGACTCATATTCCCCAAAAAGTAGATCCGGCTCTAATAGCTCCGAATAAATTAAATACATGCATTAAGATACGAAGGCTTCTTATTTCACAACAACGAAAACACTTTTTCACTCTTTCATATACTAGGTTGGAAAAGAAAATGAATGGATTCGGG------TCCACAACGATGGGTTCAAATGTACGAGATCTTGTAGCACTTACCAACGAGGCCCTATCGATTAGTATTATACAAAAAAAATCCATCATAGACACTAATATAATTAGATCTGTTCTTCATAGACAAACTCAGGTAAGATCGGTTCAGGATCTTTTCTATCAGATAGGAAGGGCTGTTTCACAAAATGTACTTTCCATAGATCCTATATCTATCTATTTGTACAAATGGTACTTCGAACTTGGAACGAGTATGAAGAAATTAACGATACTTCTTTACCTTTTGAGTTGTTCTGCCGGATCGGTCGCTCAAGACCTTTGGTCTCTACTCGTTGAGAATAATTCTGATCTAGCTCTGGTGGGATCCTCAGATAAGG------ATCGAGT------GACATTGCTTCTTCGGTCCGAATTAAATATGATTCAAGAAAAATATGAAATAGAG------GAGGATTTTTTCAATATCGTTTGGGCTCCT------AGAATATGGAGC---CCTTTGGGATTTCCCTATCAGTAC------CAGACACGAAGATCTTCCAAAAGCCAATTCATTTGGGACCCCCTATTCAAAGATCAGGTGTTTTCA------CATC--------GACAATTCTTTACAGATGAAGAGAAACACTGGTTTATCAAGAAT---ACGCAAGAAAAGTTTGAATTGTTGATTCATTGCCAG------AGATGGATCAATAGTTCATTA------TCTAATGGATTTAAT------ACTCTATCTGAGAGTTATCAATATTTATCAAATCTGTTCCTATCT---AACGAAGCGCTATTGGATCAAATGACAAAGACATTGTTGAGAAAAAGATGGCTTTTCCCAGATGAGATGGTT-GTTGCTATC
>Gossypium_arboreum
TCCTGGATTTTCGAATTGAGAGAGATCAAGAATGATTCATGGACCCAATTCAATTCAGTGGGATCTTTCATTCACATTTTTTTCCACCAAGAACGTTTTATAAAACTCTTGGACCCCCGAATTTGGAGTATCCTACTTTCACGCTATTTC------ACGATCAAGGGT---GTAGTACTA---TTTGTAGTAGCGGTCCTTATATATCGTATTAACAATCGAAAT---ATGGTCGAAAGAAAAAATCTCGATACATTGGAAGAATTGATTGTTTCGCTCCTGTATCTTCCACAATTGAAAGGATCTTCTGATCAATCCAGAGATCGTTTCGATTCCATTAA-AGAAAGATCGATTCTTCTTCAAACGGAACGAACGGAGATAGAATCAGACTCAATGTCCCGGCTATTCACGGAACGTGAGAAGCGGATGACAAGATCCATTCGTCTGGGTTCG---AACCCTACTGAGAGGTCCACTAGAGATAAATTGTTGAAGAAAGAACAAGATGTTT---CTTTTAAAGAAATAGTTAATATATTCAAGATACAAAATACCGTCTCAATTTCATCAGATCCGGGATGTGATATGGTTCTATTCCATGACCAGAACAGGTTTCAAGAAATGGCAGATCTATTCACTCTATCAATAACCGAGCCGGATAAGGGATTTGCCTTTTTGGATCAAAAACAATTCAACTCCAGGGATGAATCGAAAAAGAAATCTGAAGAAAATGAAAATGATTTGGAAGATCCAAAAAGCAACAACATAATGGAGGCAGTCAAT------GATAGATTGATCCGAAGAAATGTATTGAATCGATTCATGAAATATACGATCAACCAACATTTATCGAATAAAAAGAGTCAGAAGAAATGGTTCGATCCTCTTTCTCGGACCGAGAGAATGAATCGGGATCCTAATGCATATAGATACAAATGGTCCAATAGCAAGAATTTCCAGGAGCATTTGGAACATTTCGTTTCTGAGCAGAAGAGCGGGAATATC---CCCATTGAA---TTGAAAGGTCCGAATGATCAACTTTTAGAATCAATAGGTATCGTTCATTTGAAAAAATTGAAACCT---------TTATTGGATGATCATAATACTTCTCAAAAACCGAAATTCTTG------ATCAATGGAGGAACAATATCACCATTTTTGGTCAATAAGATACCACGCAGGAAATCTTTTGATAACATGTTCTCAATGATATCCCACGATCAAGACAATTGGCTGAGAAGTTCATTGATATCTTCTTTTAAAGCAAATCGACTTCGATTCTTGAATAATCCACATCACAACAAAAGATTCCCTACGTATGGACAATTCCTCAATATCTTGTTCATTCGCAACAAAATATTTTCTTTGTGCGGT------GGTAAAAAAAAAACTATTTCACAGGTATCTAACATATTCATATCTAATGATTTTCAAAGTGGTG---ACGAA---AGGTATTTGTACAAATCTTTCCGATCCGATCCATTAGTTCGTAGAGCTATTTACTCGATTGCAGACATTTCTGGAACA------CCTCTAACAGAGGGACAAATAGTCAATTTTGAAAGAACTTCAGAAGAGAAGAACTTGAATTTCAATTCACTAAA------GAAAGTTGAGAAAGGGTGGATGTATAGAGATAGTGCTTTTAAACGGAATCTATTCCAAACATAT---ATGCCATGGTTCCTTACTTCGACAGGGTACAAATATCTAATATTTTTAGATACTTTT---TCAGAC---CTAAAATTTG------TATCCATTGAGATTTCGAGTAATAATGAGTCA------CCATTGATATCGACA------CATCTGAGATCGCCAAATGTTC-----------AGGAGTTCCTCTATTCAATCCTTTTCCTTCTTCTTGTTGCTGGATATCTCGTTAGTGAGTTACAGACAGAGTTCGAAAAGGTCAAATCTTTGCCATCATACATG------ATTGAGTTGCGAATCTATTCATTGATAAGAGAGAAAATAGAATCCTGGGTCGATAAAGAAAGAGAATTCTTGGTTCAGGAAAAAAGGATTCAAATTCTATTGAGTCTGACTAAGAATGACTCTGGTTATCAAATGATTGAACAACCGGGACCAATTTACTTACGATACTTAGTTGACATTCATAAAAAGTATCTAATGAATTATGAGTTCAATACATCCTGTTTAGCAGAAAGGCGGATATTCCTTGCTCATTATCAGACAATCACTTATTCACAAACTTCGTGTCGTGG------AAAACCCTTTTCGCTCCGC---TTAGCCCTATCTAGGGGTATTTTAGTGATAGGTTCTATAGGAACCGGACGATCCTATTTGTTCAAATACCTAGCGACAAACTCCTATGTTCCTTTCATTACAGTA------------------------------------TTTCTGGAACTAGCAAAAGCAATGTCTCCTTGCATAATATGGATTCCAAACATTCATGATCTGGATGTGAATCTCGGTCTATTAGTGAACTATCTCTCCACTAGAAAT---ATTCTTGTTATTGCTTCGACTCATATTCCCCAAAAAGTGGATCCCACTCTAATAGCCCCGAATAAATTAAATACATGTATTAAGATACGAAGGCTTCTTATTCCACAACAACGAAAGCACTTTTTCACTCTTTCATATACTAGGTTGGAAAAGAAAATGAATGGATTCGGG------TCCATAACCGTGGGTTCCAATGCACGAGATCTTGTAGCACTTACCAATGAGGCCCTATCGATTAGTATTACACAGAAGAAATCAATTATAGACACTAATACAATTAGATCTGCTCTTCATAGACAAACTCAGGTAAGATCGGTTCAGGATCTTTTCTATCAGATAGGAAGGGCTGTTGTACAAAATGTACTTCCCTTAGATCCTATATCTATCTATTTGTACAAATGGTACTTCGAGCTTGGAACGAGCATGAAGAAATTAACGATACTTCTTTATCTTTTGAGTTGTTCTGCCGGATCGGTCGCTCAAGACCTTTGGTCTCTATTCGTTGAGAATGATTCTGATCTAGCTCTGGTGGGATCCTCAGATAATG------ATCGAGT------GACATTGCTTCTTCGGTCCGAGTTATATATGATGCAAGAAAAATACGAAATAGAG------GAGGATTTATTCAATATAGTTTGGGCTCCT------AGGATATGGCGC---CCTTTGGGATTTCCCTATCAGTAC------CAGGCACGAAGATCTTCCAAAAGCCAATTCATTTGGGATCCTCTATTCAAAGATCAGGTGTTTTCA------CACC--------GAGAATTCTTTGCAGATGAAGAGAAACGCTGGTTTATCAAGAAT---ACGCAAGAAAAGTTCGAATTATTGATTCATCGCCAG------AGATGGACCAATAGTTCATTA------TCTAATGGATTTAAT------ACTCCATCCGAGAGTTATCAGTATTTATCAAATCTGTTCCTATCT---AACGGAAGACTATTGGATCAAATGACAAAGACATTGTTGAGAAAAAGATGGCTTTTCCCGGATGAAATGAAA-ATTGGATTC
>Heritiera_angustata
TCCTGGATTTTCGAATTGAGAGAGATCAAGAATGATTCATGGACCCAATTCAATTCAGTGGGATCTTTCATTCACATTTTTTTCCACCAAGAACGTTTTATAAAACTCTTGGACCCCCGAATTTGGAGTATCCTACTTTCACGCTATTTC------ACGATCAAGGGT---GTAGTACTA---TTTGTAGTAGTGGTCCTTATATATCGTATTAACAATCGAAAT---ATGGTCGAAAGAAAAAATCTCGATACATTGGAAGAATTGATTGTTTCGCTCCTGTATCTTCCCCAATTGAAAGGATCTTCTGATCAATCCAGAGATCGTTTCGATTCCATTAAAAGAAAGATCGATTCTTCTTCAAACGGAACGAACGGAGATAGAATCAGACTCAATGTCCCGGCTATTCACGGAACGTGAGAAGAAGA-GACAAGATCCATTCGTCTGGGTTCG---AATCCTACTGAGAGGTCCACTAGAGATAAATTGTTGAAGAAAGAACAAGATGTTT---CTTTTAAAGAAATAGTTAATATATTCAAGATACAAAATACCGTCTCAATTTCATCAGATCCGGGATGTGATATGGTTCTATTCCATGACCAGAACAGGTTTCAAGAAATGGCAGATCTATTCACTCTATCAATAACCGAGCTGGATAAGGGATTTGCCTTTTTGGATCAAAAACAATTCAACTCCAGGGATGAATCGAAAAAGAAATCTGAAGAAAATGAAAATGATTTGGAAGATCCAAAAAGCAACAACATAATGGAGGCAGTCAATCAA---GATAGATTGATCCGAAGAAATGTATTGAATCGATTCATGAAATATACGATCAACCAACATTTATCGAATAAAAAGAGTCAGAAGAAATGGTTCGATCCTCTTTCTCGGACCGAGAGAATGAATCGGGATCCTAATGCATATAGATACAAATGGTCCAATAGCAAGAATTTCCAGGAGCATTTGGAACATTTCGTTTCTGAGCAGAAGAGCGGGAATATC---CCCATTGAA---TTGAAAGGTCCGAATGATCAACTCTTAGAATCAATAGGTATCGTTCATTTGAAAAAATTGAAACCTTTC------TTATTGGATGATCATAATACTTCTCAAAAACCGAAATTCTTG------ATCAATGGAGGAACAATATCACCATTTTTGTTCAATAAGATACTACGCAGGAAATCTTTT---------TTCTCAATGATATCCCACGATCAAGACAATTGGCTGAGAAGTTCATTGATATCTTCTTTTAAAGCAAATCGACTTCGATTCTTGAATAATCCACATCACAACAAAAGATTCCCTACGTATGGACAATTCCTCAATATCTTGTTCATTCGCAACAAAATATTTTCTTTGTGCGGT------GGTCAAAAAAAACATGCTTCGCAGGTATCTAACATATTCATATCTAATGATTTTCCAAGTGGTG---ACGAA---AGGTATTTGTACAAATCTTTCCGATCCGATCCATTAGTTCGTAGAGCTATTTACTCGATTCCAGACATTTCTGGAACA------CCTCTAACAGAGGGACAAATAGTCAATTTTGAAAGAACTTCAGAAGAGAAGAACTTGAATTTCAATTCACTAAA------GAAAGTTGAGAAAGGGTGGATGTATCGAGATAGTGCTTTTAAACGGAATCTATTCCAAACATAT---ATGCCATGGTTCCTTACTTCGACAGGGTACAAATATCTAATATTTTTAGATACTTTT---TCAGAC---CTAAAATTTG------TATCCATTGAGATTTCGAGTCATAATGAGTCA------CCATTGATATCGACA------CATCTGAGATCGCCAAATGTTC-----------AGGAGTTCCTCTATTCAATCCTTTTCCTTCTTCTTGTTGCTGGATATCTCGTTAGTGAGTTACAGACAGAGTTCGAAAAGGTCAAATCTTTGCCATCATACATG------ATTGAGTTGCGAATCTATTCATTGATAAGAGATAAAATAGAATCCTGGGTCGATAAAGAAAGAGAATTCTTGGTTCAGGAAAAAAGGATTCAAATTCTATTGAGTCTGACTAAGAATGACTCTGGTTATCAAATGATTGAACAACCGGGACCAATTTACTTACGATACTTAGTTGACATTCATAAAAAGTATCTAATGAATTATGAGTTCAATACATCCTGTTTAGCAGAAAGGCGGATATTCCTTGCTCATTATCAGACAATCACTTATTCACAAACTTCGTGTCATGG------AAAACCCTTTTCGCTCCGC---TTAGCCCTATCTAGGGGTATTTTAGTGATAGGTTCTATAGGAACCGGACGATCCTATTTGGTCAAATACCTAGCGACAAACTCCTATGTTCCTTTCATTACAGTA------------------------------------TTTCTGGAACTAGCAAAAGCAATGTCTCCTTGCATAATATGGATTCCAAACATTCATGATCTGGATGTGAATCTCGGTCTATTAGTGAACTCTCTCTCCACTAGAAAT---ATTCTTGTTATTGCTTCGACTCATATTCCCCAAAAAGTGGATCCCGCTCTAATAGCCCCGAATAAATTAAATACATGTATTAAGATACGAAGGCTTCTTATTCCACAACAACGAAAGCACTTTTTCACTCTTTCATATACTAGGTTGGAAAAGAAAATGAATGGATTCGGG------TCCATAACCGTGGGTTCCAATGCACGAGATCTTGTAGCACTTACCAATGAGGCCCTATCGATTCGTATTACACAGAAGAAATCCATTATAGACACTAATACAATTAGATCTGCTCTTCATAGACAAACTCAGGTAAGATCGGTTCAGGATCTTTTCTATCAGATAGGAAGGGCTGTTGTACAAAATGTACTTCCCATAGATCCTATATCTATCTATTTGTACAAATGGTACTTCGAGCTTGGAACGAGCATGAAGAAATTAACGATACTTCTTTATCTTTTGAGTTGTTCTGCCGGATCGGTCGCTCAAGACCTTTGGTCTCTGTTCGTTGAGAATGATTCTGATCTAGTTCTGGTGGGATCCTCAGATAATG------ATCGAGT------GACATTGCTTCTTCGGTCCGAATTATATATGATGCAAGAAAAATACGAAATAGAG------GAGGATTTATTCAATATAGTTTGGGCTCCT------AGAATATGGCGC---CCTTTGGGATTTCCCTATCAGTAC------CAGGCACGAAGATCTTCCATAAGCCAATTCATTTGGGACCCTCTATTCAAAGATCAGGTGTTTTCA------CACC--------GAGAATTCTTTGCAGATGAAGAGAAACGCTGGTTTATCAAGAAT---ACGCAAGAAAAGTTCGAATTGTTGATTCATCGCCAG------AGATGGACCAATAGTTCATTA------TCTAATGGGTCTAAT------ACTCCATCCGAGAGTTATCATTATTTATCAAATCTGTTCCTATCT---AACGGAAGGCTATTGGATCAAATGACAAAGACATTGTTGAGAAAAAGATGGCTTTTCCCGGATGAAATGAAA-ATTGGATTC
>Heuchera_sanguinea
TCCTGGATTTTCGAATTGAGAGAGATCAAGAATGATTCATGGACCCAATTCAATTCAGTGGGATCTTTCATTCACATTTTTTTCCACCAAGAACGTTTTATAAAACTCTTTGACCCCCGAATTTGGAGTATCCTACTTTCACGCTATTTC------ACGATCAAGGGT---GTAGTACTA---TTTGTAGTAGCGGTCCTTATATATCGTATTAACAATCGAAAT---ATGGTCGAAAGCAAAAATCTCGATACATTGGAAGAATTGATTGTTTCGCTCCTGTATCTTCCACAATTGAAAGGATCTTCTGATCAATCCAGAGATCATTTCGATTCCATTAA-AGAAAGATCGATTCTTCTTCAAACGGAACGAACAGAGATAGAATCAGACTCAATGTCCCGGCTATTCACGGAACGTGAGAAGCAGATGACAAGATCCATTCGTCTGGGTTCG---AATCCTACTGAGGGGTCCACTAGAGATAAATTGTTGAAGAAAGAACAATATCTTT---CTTTTAAAGAAATGGTTAATATATTCAAGATACAAAATACCGTCTCAATTTCATCAGATCCGGGATGTGATATGGTTCTATTCCATGACCGGAACAGGTTTCAAGAAATGGCAGATCTATTCACTCTATCAATAACCGAGCCGGATAAGGGATTTGCCTTTTTGGATCAAAAACAATTCAACTCCAGGGATGAATCGAAAAAGAAATCTGAAGAGAATGAAAATGATTTGGAAGATCCAAAAAGCAACAACATAATGGAGGCAGTCAAT------TATAGATTGATCCAAAGAAATGTATTGAATCGATTCATGAAATATAGGATCAACCAACATTTATCGAATAAAAAGAGTCAGAAGAAATGGTTCGATCCTCTTTCTCGAACCGAGAGAACGAATCGGGATCTTAATGCATATAGATACAAATGGTCCAATAGCAAGAATTTCCAGGAACATTTGGAACATTTCGTTTCTGAGCAGAAGAGCGGGAATATC---CCCATTGAA---TTGAAAGGTCCGAATGATCAACTCTTAGAATCAATAGGTATCGTTCATTTGAAAAAATTGAAACCC---------TTATTGGATGATCATGATACTTCCCAAAAATCGAAATTCTTG------ATCAATGGAGGAACAATATCACCATTTTTGTTCAATAAGATACCACGCAGGAAATCCTTTGATAACACGTTCTCAATGATATCCCACGATCAAGACAATTGGCTGGGAAGTTCATTGATATCTTCTTTTAAAGCAAATCGACTTCGATTCTTGAATAATCCACATCACAACAAAAGATTCCCTACGTATGGACAATTCCTCAATATCTTGTTCATTCGCAACAAAATATTTTCTTTGTGCGGC------AGTCAAAAAAAAACTATTTCACAGGTATCTAACATATTCATACCTAACGATTTTCAAAGTGGTG---ACGAA---ACGTATTTGTCCAAATCTTTCCGATCCGATCCATTCGTTCGTAGAGCTATTTATTCGATCGCAGACATTTCTGGAACA------CCTCTAACAGAGGGACAAATAGTCAATTTTGAAAGAACTTCAGAAGGGAAGAACTTGAATTTCAATTCACTAAA------GAAAGTTGAGAAAGGGCAGATGTATAGAGATAGTGCTTTTAAATGGAATCTATTCCAAACATAT---ATGCCATGGTTCCTTACTTCGACAGGGTACAAATATCTAATATTTTTAGATACTTTT---TCAGAC---TTAAAATTTG------TATCCATTGATATTTCGAGAAATAATGAGTCA------CCATTGATATCGACA------CATCTGAGATCGCCAAATGTTC-----------GGGAGTTCCTCTATTCAATCCTTTTCCTTCTTCTTGTTGCTGGATATCTCGTTAGTGAGTTACAGACAGAGTTCGAAAAGGTCAAATCTTTGCCATCATACATG------ATTGAGTTGCGAATCTATTCATTGATAAGAGATAAAATAGAATCCTGGGTCGATGAAGAAAGAGAATTCTTGGTTCAGGAAAAAAGGATTCAAATTCTATTGAGTATGACTAAGAATGACTCTGGTTATCAAATGATTGAACAACCGGGAGCAATTTACTTACGATACTTAGTTGACATTCATAAAAAGTGTCTAATGAATTATGAGTTCAATACATCCTGTTTAGCAGAAAGACGGATATTCCTTGCTCATTATCAGACAATCACTTATTCA------CCGTGTCATGG------AAAACCCTTTTCGCTCCGC---TTAGCCCTATCTAGGGGTATTTTAGTGATAGGTTCTATAGGAACTGGACGATCCTATTTGGTCAAATACCTAGCGACAAACTCCTATGTTCCTTTCATTACGGTA------------------------------------TTTCTGGAATTAGCAAAAGCAATGTCTCCTTGCATAATATGGATTCCAAACATTCATGATCTGGATGTGAATCTCGGTCTATTAGTGAACTATCTCTCCACTAGAAAT---ATTCTAGTTATTGCTTCGACTCATATTCCCCAAAAAGTGGATCCCGCTCTAATAGCTCCGAATAAATTAAATACATGCATTAAGATACGAAGGCTTCTTATTCCACAACAACGAAAGCACTTTTTCACTCTTTCATATACTAGGTTGGAAAAGAAAATGAATAGATTCGGG------TCCATAAGCATGGGTTCCAATGCACGAGATCTTGTAGCACTTACCAATGAGGCCCTATCGATTAGTATTACACAGAAGAAATCAATTATAGACACTAATACAATTAGATCCGCTCTTCATAGACAAACTCAGGTAAGATCGGTTCAGGATCTTTTCTATCAGATAGGAAGGGCTGTTGCACAAAATGTACTTCCCATAGATCCTATATCTATCTATTTGTACAAATGGTACTTCGAACTTGGAACGAGCATGAAGAAATTAACGATACTTCTTTATCTTTTGAGTTGTTCTGCCGGATCGGTCGCTCAAGACCTTTGGTCTCTACTCGTTGAGAATGATTCTGATCTAGCTCTGGTGGGATCCTCAGATAATG------ATCGAGT------GACATTGTTTCTTCGGCCCGAATTAGATATGATCCAAGAAAAATACGAAATAGAA------GAGGATTTATTCAATATAGTTTGGGCTCCT------AGAATATGGCGC---CCTTTGGGATTTCCCTATCAGTAC------CAGACACGAAGATCTTCCAAAAGCCAATTCATTTGGGACCCTCTATTCAAAGATCAGGTGTTTTCA------CATC--------GAGAATTCTTTGCAGATGAAGAGAAACGCTGGTTTATCAAGAAT---ACGCAAGAAAAGTTCGAATTGTTGATTCATCGCCAG------AGATGGACCAATAGTTCATTA------TCTAATGGATCTAAT------ACTCTATCCGAGAGTTATCAGTATTTATCAAATCTGTTCCTATCT---AACGGAACGCTATTGGATCAAATGACAAAGACATTGTTGAGAAAAAGATGGCTTTTCCCGGATGAAATTAAA-ATTGGATTC
>Jatropha_curcas
TCCTGGATTTTCGAATTGAGAGAGATCAAGAATGATTCATGGACCCAATTCAATTCAGTGGGATCTTTCATTCACATTTTTTTCCATCAAGAACGTTTTATAAAACTCTTGGACTCCCGAATTTGGAGTATCTTACTTTCACGCTATTTC------ACGATCAAGGGT---GTAGTACTA---TTTGTAGTAGTGGTTCTTATATATCGTATTAACAATCGAAAG---ATGGTCGAAAGAAAAAATCTCGATACATTGGAAGAATTGATTGTTTCGCTCCTGTATCTTCCACAATTGAAGGGATCTTCTGATCAATCCAGAGATCATTTCGATTCCATTAA-AGAAAGATCGATTCTTCTTCAAACGGAACGAACAGAGATAGAATCAGACTCAATGTCCCGACTATTCACGGAAGGTGAGAAGGAGATGACAAGATCCATTCGTCTGGGTTCG---AATCCTACTGAGAGGTCCACT------AAATTGTTGAAGAAAGAACAAGATGTTT---CTTTTAAAGAAATAGTTAATATATTCAAGATACAAAATACCGTCTCAATTTCATCAGATCCGGGATGTGATATGGTTCTATTCCATGATCGGAACGGGTTTCAAGAAATGGCAGATCTATTCACTCTATCAATAACCGAGCCGGATAAGGGATTTACCTTTTTGGATCAAAAACAATTCAACTCCAGGGATGAATCGAAAAAGAAATCTGAAGAGAATGAAAATGATTTGGAAGATCCAAAAAGCAACAACATAATGGAGGCAGTCAAT------TATGGATTGATCCTAAGAAATGTATTGACTCAATTCATGAAATATACGATCAACCAACATTTATCGAATAAACAGAGTCAGAAGAACTGGTTCGATCCTCTTTCTCGAACCGAGAGAATGAATTGGGATCCTAATGCATATAGATACAAATGGTCTAATAGCAAGAATTTCCAGGAATATTTGGAACATTTCATTTCTGAGCAGAAGAGCGGGAATATC---CCCATTGAA---TTGAAAGGTCCGAATGATCCACTCTTAGAACCAATAGGTATCGTTCATTTGAAAAAATGGAAACCC---------TTATTGGATGATCATGATACTTCCCAAAAATCGAAATTTTTG------ATTAATGGAGGAACAATATCACCATTTTTGTTCAATAAGATACCACGCAGGAAATCTTTTGATAACACGTTCTCAATGATATCCCACGATCAAGACAATTGGCTGAGAAGTTCATTGATATCTTCTTTTAAAACAAATCGACTTCGATTCTTGAATAATCTACATCACAACAAAAGATTCCCTACGTATGGACAATTCCTCAATATCTTGTTCATTCGCAACAAAATATTTTCTTTGTGCGGC------GGTAAAAAAAAAACTATTTCACAGGTATCTAACATATTCATACCTAATGATTTTCAAAGTGGTA---ACGAA---AGGTATTTGTACAAATCTTTCCGATCCGATCCATTCGTTCGTAGAGCTATTTATTTGATCGCAGACATTTCGGGAACA------CCTCTAACAGAGGGACAAATAGTCAATTTTGAAAGAACTTCAGAAGGGAAGAACTTGAATTTCAATTCACTAAA------GAAAGTTGAAAAAGGGCAGATGTATAGAGATAGTGCTTTTAAATGGAATCTATTCCAAACATAT---ATGCCATGGTTCCTTACTTCGACAGGGTACAAATATCTAATATTTTTAGATACCTTT---TCGGAC---CTAAAATTTG------TATCCATTGAGATTTCGAGTAATAATGAGCCA------CCATTGATATCGACA------CATCTGAGATCGCCAAATGTTC-----------GGGAGTTCCTCTATTCAATCCTTTTCCTTCTTCTTGTTGCTGGATATCTCGTTAGTGAGTTACAGACAGAGTTCGAAAAGGTCAAATCTTTGCCATCATACATG------ATTGAGTTGCGAATTTATTCATTGATAAGAGATAAAATAGAATCCTTGGTCGATAAAGAAAGAGAATTCTTGGTTCAGGAAAACAGGATTCAAATTCTATTGAGTCTGACGAAGAATGACTCTGGTTATCAAATGATTGAAGAGCCGGGAGCAATTTATTTACGATACTTAGTTGACATTCATAAAAAGTATCTAATGAATTATGAGTTCAATACACCCTGTTTAGCAGAAAGACGGATATTCCTTGCTTATTATCAGACAACCACTTATTCACAAACCTCGTGTCATGG------AAAACCCTTTTCGCTCCGC---TTAGCCCTATCTAGGGGTATTTTAGTGATAGGTTCTATAGGAACTGGACGATCCTATTTGGTCAAATACCTAGCGACAAACTCCTATCTTCCTTTCATTACAGTA------------------------------------TTTCTGGAATTAGCAAAAGCAATGTCTCCTTGCATAATATGGATTCCAAACATTCATGATTTGGATGTGAATCTCGGTCTATTAGTGAACTATCTCTCCACTAGAAAT---ATTCTTGTTATTGCTTCGACTCATATTCCCCAAAAAGTGGATCCCGCTCTAATAGCTCCGAATAAATTAAATACATGCATTAAGATACGAAGGCTTCTTATTCCACAACAACGAAAGCACTTTTTTACTCTTTCATATACTAGGTTGGAAAAGAAAATGAATGGATTCGGG------TCCATAACCATGGGTTCCAATGTACGAGATCTTGTAGCACTTACCAATGAGGCCCTATCGATTAGTATTACACAGAAGAAATCAATTCTAGACACTAATATAATTAGATCCGCTCTTCATAGACAAACTCAGGTAAGATCGGTTCAGGATCTTTTCTATCAGATAGGAAGGGCTGTTGCACAAAATGTATTTCCCATAGATCCTATATCTATCTATTTGTACAAATGGTACTTCGAACTTGGAATGAGCATGAAGAAATTAACGATACTTCTTTATCTTTTGAGTTGTTCCGCCGGATCGGTTGCTCAAGACCTTTGGTCTCTACTTGTTGAGAATGATTCTGATCTAGCTCTGGTGGGATCCTCAGATAATG------ATCGAGT------GACATTGCTTCTTCGGCCCGAATTAGATATGATGCAAGAAAAATACGAAATAGAG------GAGGATTTATTCAATATAGTTTGGGCTCCT------AGAATATGGCGC---CCTTTGGGATTTCCCTATCAGTAC------CAGATACGAAGATCTTCCAAAAGCCAATTCATTTGGGACCCTCTATTCAAAGATCAGGTGTTTTCA------CATC--------GAGAATTCTTTGCAGATGAAGAGAAACGCTGGTTTATCAAGAAT---ACGCAAGAAAAGTTCGAATTGTTGATTCATCGCCAG------AGATGGACCAATAGTTCATTA------TCTAATGGATTTAAT------ACTCTATCCGAGAGTTATCAGTATTTATCAAATCTGTTCCTATCT---AACGGAACGCTATTGGATCAAATGACAAAGGCATTGTTGAGAAAAAGATGGCTTTTCCCGGATGAAATGAAA-ATTGGATTC
>Larrea_tridentata
------ATTTTCGAATTGAGAGAGATCAAGAATGATTCATGGACCCAATTCAATTCAGTGGCATCTTTCATTCACATTTTTTTCCACCAAGAGCGTTTTATAAAACTCTTGGACCCCCGAATTTGTAGTATCCTACTTTCACGCTATTTC------ATGATCAGGGGG---GTAGTACTC---TTTTTAGTAGCAGTCCTTATATATCGTATGAACAATCGAAAT---ATGGTCGAAAGAAAAAATATCGATACATTGGAAGAATTGATTGTTTCGCTCCTGTATCTTCC-----------------------------------------------------------------------------------------------------------------------------------------------------------------------------------------------------------------------------------------------------------------------------------------------------------------------------------------------------------------------------------------------------------------------------------------------------------------------------------------------------------------------------------------------------------------------------------------------------------------------------------------------------------------------------------------------------------------------------------------------------------------------------------------------------------------------------------------------------------------------------------------------------------------------------------------------------------------------------------------------------------------------------------------------------------------TCCTATC-------------------------------------------------------------------------------------------------------------------------------------------------------------------------------------------------------------------------------------------------------------------------------------------------------------------------------------------------------------------------------------------------------------------------------------------------------------------------------------------------------------------------------------------------------------------------------------------------------------------------------------------------------------------------------------------------------------------------------------------------------------------------------------------------------------------------------------------------------------------------------------------------------------------------------------------------------------------------------------------------------------------------------------------------------------------------------------------------------------------------------------------------------------------------------------------------------------------------------------------------------------------------------------------------------------------------------------------------------------------------------------------------------------------------------------------------------------------------------------------------------------------------------------------------------------------------------------------------------------------------------------------------------------------------------------------------------------------------------------------------------------------------------------------------------------------------------------------------------------------------------------------------------------------------------------------------------------------------------------------------------------------------------------------------------------------------------------------------------------------------------------------------------------------------------------------------------------------------------------------------------------------------------------------------------------------------------------------------------------------------------------------
>Liquidambar_styraciflua
TCCTGGATTTTCGAATTGAGAGAGATCAAGAATGATTCATGGACCCAATTCAATTCAGTGGGATCTTTCATTCACATTTTTTTCCACCAAGAACGTTTTATAAAACTCTTTGACCCCCGAATTTGGAGTATCCTACTTTCACGCTATTTC------ACGATCAAGGGT---GTAGTACTA---TTTGTAGTAGCGGTCCTTATATATCGTATTAACAATCGAAAT---ATGGTCGAAAGAAAAAATCTCGATACATTGGAAGAATTGATTGTTTCGCTCCTGTATCTTCCACAATTGAAAGGATCTTCTGATCAATCCAGAGATCATTTCGATTCCATTAA-AGAAAGATCGATTCTTCTTCAAACGGAACGAACAGAGATAGAATCAGACTCAATGTCCCGGCTATTCACCGAACGTGAGAAGCAGATGACAAGACCCATTCGTCTGGGTTCG---AATCCTACTGAGAGGTCCACTAGAGATAAATGGTTGAAGAAAGAACAAGATGCTT---CTTTTAAGGAAATGGTTACTATATTCAAGATACAAAATACCGTCTCAATTTCATCAGATCGGGGATGTGATATGGTTCTATTCCATGACCGGAACAGGTTTCAAGAAATGGCAGATCTATTCACTCTATCAATAACCGAGCCGGATAAGGGATTTGCCTTTTTGGATCAAAAACAATTCAACTCCAGGGATGAATTGAAAAAGAAATCTGAAGAGAATGAAAATGATTTGGAAGATCCAAAAAGCAACAACATAATGGAGGCAGTCAAT------TATCGATTGATCCGAAGAAATGTATTGAATCAATTCATGAAATATACGATCAACCAACATTTATCGAATAAAAAGAGTCAGAAGAAATGGTTCGATCCTCTTTCTCGAACCGAGAGAATGAATCGGGATCCTAATGCATATAGATACAAATGGTCCAATAGCAAGAATTTCCAGGAACATTTGGAACATTTCGTTTCTGAGCAGAAGAGCGGGAATATC---CCCATTGAA---TTGAAAGGTCCGAATGATCAACTCTTAGAATCAATAGGTATCGTTCATTTGAAAAAATGGAAACCC---------TTATTGGATGATCATGATACTTCCCAAAAATCTAAATTCTTG------ATCAATGGAGGAACAATATCACCATTTTTGTTCAATAAGATACCACGCAGGAAATCCTTTGATAACACGTTCTCAATGATATACCACGATCAAGACAATTGGCTGGGAAGTTCATTGATATCTTCTTTTAAAGCAAATCGACTTCGATTCTTGAATAATCCACACCACAACAAAAGATTCCCTACGTATGGACAATTCCTCAATATCTTGTTCATTCGCAACAAAATATTTTCTTTGTGCGGC------GGTAAAAAAAAAACTATTTCACAGGTATCTAACATATTCATACCTAACGATTTTCAAAGTGGTG---ACGAA---ACGTATTTGTACAAATCTTTCCGATCCGATCCATTCGTTCGTAGAGCTATTTATTCGATCGCAGACATTTCTGGAACA------CCTCTAACAGAGGGACAAATAGTCAATTTTGAAAGAACTTCAGAAGGGAAGAACTTGAATTTCAATTCACTAAA------GAAAGTTGAGAAAGGGCAGATGTATAGAGATAGTGCTTTTAAATGGAATCTATTCCAAACATAT---ATGCCATGGTTCCTTACTTCGACAGGGTACAAATATCTAATATTTTTAGATACTTTT---TCAGAC---CTAAAATTTG------TATCCATTGAGATTTCGAGAAATAATGAGTCA------CCATTGATATCGACA------CATCTGAGATCGCCAAATGTTC-----------GGGAGTTCCTCTATTCAATCCTTTTCCTTCTTCTTGTTGCTGGATATCTCGTTAGTGAGTTACAGACAGAGTTCGAAAAGGTCAAATCTTTGCCATCATACATG------ATTGAGTTGCGAATCTATTCATTGATAAGAGATAAAATAGAATCCTGGGTCGATGAAGAAAGAGAATTCTTGGTTCAGGAAAAAAGGATTCAAATTATATTGAGTCTGACTAAGAATGACTCTGGTTATCAAATGATTGAACAACCGGGAGCAATTTACTTACGATACTTAGTTGACATTCATAAAAAGTGTCTAATGAATTATGAGTTCAATACATCCTGTTTAGCAGAAAGACGGATATTCCTTGCTCATTATCAGACAATCACTTATTCACAAACCTCGTGTCATGG------AAAACCCTTTTCGCTCCGC---TTAGCCCTATCTAGGGGTATTTTAGTGATAGGTTCTATAGGAACTGGACGATCCTATTTGGTCAAATACTTAGCGACAAACTCCTATGTTCCTTTCATTACGGTA------------------------------------TTTCTGGAATTAGCAAAAGCAATGTCTCCTTGCATAATATGGATTCCAAACATTCATGATCTGGATGTGAATCTCGGTCTATTAGTGAACTATCTCTCCACTAGAGAT---ATTCTTGTTATTGCTTCGACTCATATTCCCCAAAAAGTGGATCCCGCTCTAATAGCTCCGAATAAATTAAATACATGCATTAAGATACGAAGGCTTCTTATTCCACAACAACGAAAGCACTTTTTCACTCTTTCATATACTAGGTTGGAAAAGAAAATGAATGGATTCGGG------TCCATAACCATGGGTTCCAATGCACGAGATCTTGTAGCACTTACCAATGAGGCCCTATCGATTAGTATTACACAGAAGAAATCAATTATAGACACTAATACAATTAGATCCGCTCTTCATAGACAAACTCAGGTAAGATCGGTTCAGGATCTTTTCTATCAGATAGGAAGGGCTGTTGCACAAAATGCACTTCCCATAGATCCTATATCTATCTATTTATACAAATGGTACTTCGAACTTGGAACGAGCATGAAGAAATTAACGATACTTCTTTATCTTTTGAGTTGTTCTGCCGGATTGGTCGCTCAAGACCTTTGGTCTCTACTCGTTGAGAATGATTCTGATCTAGCTCTGGTGGGATCCTCAGATAATG------ATCGAGT------GACATTGCTTCTTCGGCCCGAATTAGATATGATGCAAGAAAAATACGAAATAGAA------GAGGATTTATTCAATATAGTTTGGGCTCCT------AGAATATGGCGC---CCTTTGGGATTTCCCTATCAGTAC------CAAACACGAAGATCTTCCAAAAGCCAATTCATTTGGGACCCTCTATTCAAAGATCAGGTGTTTTCA------CATC--------GAGAATTCTTTGCAGATGAAGAGAAACGCTGGTTTATCAAGAAT---ACGCAAGAAAAGTTCGAGTTGTTGATTCATCGCCAG------AGATGGACCAATAGTTCATTA------TCTAATGGATCTAAT------ACTCTATCCGAGAGTTATCAGTATTTATCAAATCTGTTCCTATCT---AACGGAACGCTATTGGATCAAATGACAAAGACATTGTTGAGAAAAAGATGGCTTTTCCCGGATGAAATGAAA-ATTGGCTTC
>Manihot_esculenta
TCCTGGATTTTCGAATTGAGAGAGATCAAG------------------------TCAGTGGGATCTTTCATTCACATTTTTTTCCATCAAGAACGTTTTATAAAACTCTTGGACTCCCGAATTTGGAGTATCTTACTTTCACGCTATTTC------ACGATCAAGGGT---GTAGTACTA---TTTGTAGTAGTGGTCCTTATATATCGTATTAACAATCGAAAG---ATGGTCGAAAGAAAAAATCTCGATACATTGGAAGAATTGATTGTTTCGCTCCTGTATCTTCCCCAATTGAAGGGATCTTCTGATCAATCCAGAGATCATTTCGATTCCATTAAAAGAAAGATCGATTCTTCTTCAAACGGAACGAACAGAGATAGAATCAGACTCAATGTCCCGGCTATTCACGGAAGGTGAGAAGAAGA-GACAAGATCCATTCGTCTGGGTTCG---AATCCTACTGAGAGGTCCACTAGAAATAAATTGTTGAAGAAAGAACAAGATGTTT---CTTTTAAAGAAATAGTTAATATATTCAAGATACAAAATACCGTCTCAATTTCATCAGATCCGGGATGTGATATGGTTCTATTCCATGATCGGAACGGGTTTCAAGAAATGGCAGATCTATTCACTCTATCAATAACCGAGCTGGATAAGGGATTTACCTTTTTGGATCAAAAACAATTCAACTCCAGGGATGAATCGAAAAAGAAATCTGAAGAGAATGAAAATGATTTGGAAGATCCAAAAAGCAACAACATAATGGAGGCAGTCAATCAA---TATGGATTGATCCTAAGAAATGTATTGACTCAATTCATGAAATATACGATCAACCAACATTTATCGAATAAACAGAGTCAGAAGAAATGGTTCGATCCTCTTTCTCGAACCGAGAGAATGAATTGGGATCCTAATGCATATAGATACAAATGGTCTAATAGCAAGAATTTCCAGGAACATTTGGAACATTTCATTTCTGAGCAGAAGAGCGGGAATATC---CCCATTGAA---TTGAAAGGTCCGAATGATCAACTCGTAGAACCAATAGGTATCGTTCATTTGAAAAAATTGAAACCCTTCTTATTGTTATTGGATGATCATGATACTTCCCAAAAATCGAAATTTTTG------ATTAATGGAGGAACAATATCACCATTTTTGTTCAATAAGATACTACGCAGGAAATCTTTTGATAACACGTTCTCAATGATATCCCACGATCAAGACAATTGGCTGAGAAGTTCATTGATATCTTCTTTTAAAGCAAATCGACTTCGATTCTTGAATAATCTACATCACAACAAAAGATTCCCTACGTATGGACAATTCCTCAATATCTTGTTCATTCGCAACAAGATATTTTCTTTGTGCGGC------GGTAAAAAAAAACATGCTTCACAGGTATCTAACATATTTATACCTAATGATTTTCCAAGTGGTA---ACGAA---AGGTATTTGTACAAATCTTTCCGATCCGATCCATTCGTTCGTAGAGCTATTTATTCGATCGCAGACATTTCTGGAACA------CCTCTAACAGAGGGACAAATAGTCAATTTTGAAAGAACTTCAGAAGGGAAGAACTTGAATTTCAATTCACTAAA------GAAAGTTGAAAAAGGGCAGATGTATCGAGATAATGCTTTTAAATGGAATCTATTCCAAACATAT---ATGCCATGGTTCCTTACTTCGACGGGGTACAAATATCTAATATTTTTAGATACCTTT---TCGGAC---CTAAAATTTT------TATCCATTGAGATTTCGAGTCATAATGAGCCA------CCATTGATATCGACA------CATCTGAGATCGCCAAATGTTC-----------GGGAGTTCCTCTATTCAATCCTTTTCCTTCTTCTTGTTGCTGGATATCTCGTTAGTGAGTTACAGACAGAGTTCGAAAAGGTCAAATCTTTGCCATCATACATG------ATTGAGTTGCGAATTTATTCATTGATAAGAGATAAAATAGAATCCTTGGTCGATAAAGAAAGAGAATTCTTGGTTCAGGAAAAAAGGATTCAAATTCTATTGAGTCTGACTAAGAATGACTCTGGTTATCAAATGATTGAAGAGCCGGGAGCAATTTATTTACGATACTTAGTTGACATTCATAAAAAGTATCTAATGAATTATGAGTTCAACACACCCTGTTTAGCAGAAAGACGGATATTCCTTGCTTATTATCAGACAACCACTTATTCACAAACCTCGTGTCATGG------AAAACCCTTTTCGCTCCGC---TTAGCCCTATCTAGGGGTATTTTAGTGATAGGTTCTATAGGAACTGGACGATCCTATTTGGTCAAATACCTAGCGACAAACTCCTATCTTCCTTTCGTTACAGTA------------------------------------TTTCTGGAATTAGCAAAAGCAATGTCTCCTTGCATAATATGGATTCCAAACATTCATGATCTGGATGTGAATCTCGGTCTATTAGTGAACTATCTCTCCACTAGAAAT---ATTCTTGTTATTGCTTCGACTCATATTCCCCAAAAAGTGGATCCCGCTCTAATAGCTCCGAATAAATTAAATACATGCATTAAGATACGAAGGTTTCTTATTCCACAACAACGAAAGCACTTTTTTACTCTTTCATATACTAGGTTGGAAAATAAAATGAATGGATTCGGG------TCCATAACCATGGGTTCCAATGTACGAGATCTTGTAGCACTTACCAATGAGGCCCTATCGATTAGTATTACACAGAAGAAATCAATTATAGACACTAATATAATTAGATCTGCTCTTCATAGACAAACTCGGGTAAGATCGGTTCAGGATTTTTTCTATCAGATAGGAAGGGCTGTTGCACAAAATGTATTTCCCATAGATCCTATATCTATCTATTTGTACAAATGGTACTTCGAACTTGGAACGAGCATGAAGAAATTAACGATACTTCTTTATCTTTTGAGTTGTTCTGCCGGATCGGTTGCTCAAGACCTTTGGTCTATACTTGTTGAGAATGATTCTGATCTAGTTCTGGTGGGATCCTCAGATAATG------ATCGAGT------GACATTGCTTCTTCGGCCCGAATTAGATATGATGCAAGAAAAATACGAAATAGAG------GAGGATTTATTCACTATAGTTTGGGCTCCT------AGAATATGGCGC---CCTTTGGGATTTCCCTATCAGTAC------CAGATACGAAGATCTTCCATAAGCCAATTCATTTGGGACCCTCTATTCAAAGATCAGGTGTTTTCA------CATC--------GAGAATTCTTTGCAGATGAAGAGAAACGCTGGTTTATCAAGAAT---ACGCAAGAAAAGTTCGAATTGTTGATTCATCGCCAG------AGATGGACCAATAGTTCATTA------TCTAATGGATCTAAT------ACTCTATCCGAGAGTTATCAGTATTTATCAAATCTGTTCCTATCT---AACGGAACGCTATTGGATCAAATGACAAAGGCATTGTTGAGAAAAAGATGGCTTTTCCCGGATGAAATGAAA-ATTGGATTC
>Morus_indica
TCCTGGATTTTCGAATTGAGAGAGATCAAGAATGATTCATGGACCCAATTGAATTCAGTGGTATCTTTCATTCACATTTTTTTCCATCAAGAACGTTTTATAAAACTCTTGGACTCCCGAATTTGGAGTATCCTACTTTCACGCTATTTA------ACGATCAAGGGT---GTAGTACTA---TTTGTAGTATCGGTCCTTATATATCGTATTAACAATCGAAAG---ATGGTCGAAAGAAAAAATCTCGATACATTGGAAGAATTGATTGTTTCGCTCCTGTATCTTCCACAATTGAAAGGATCTTCTGATCGATCCAGAGATCATTTTGATTCCATTAA-AGAAAGATCGATTCTTCTTCAAATGGAACGAACAGAGATAGAATCAGACTCAATGTCCCGGCTATTCACGGAACGTGAGAAGCAGATGACAAGATCCATTCGTCTGGGTTCG---AATCCTACTGAGAGGTCCACTAGAGATAAATTGTTGAAGAAAGAACAAGATGTTT---CTTTTAAGGAAATAGTTAATATATTCAAGATACAAAATACCGTCTCAATTTCATCAGATCCGGGATGTGATATGGTTCTATTCCATGACCGGAACAGGTTTCAAGAAATGGCAGATCTATTCACTCTATCAATAACCGAGCCGGATAAGGGATTTGCCCTTTTGGATCAAAAACAATTCAACTCCAGGGATGAATCGAAAAAGAAATCTGAAGAAAATGAAAATGATTTGGAAGATCCAAAAAGCAACAACATAATGGAGGCAGTCAAT------TATAGATTGATCCGAAGAAATGTATTGAATCGATTCATGAAATATACGATCAACCAACATTTATCAAATAAAAAGAGTCAGAAGAAATGGTTCGATCCTCTTTCTCGAACCGAGAGAATGAATCGGGATCCTAATGCATATAGATACAAATGGTCCAATAGCAAGAATTTACAGGAACATTTGGAACATTTCATTTCTGAGCAGAAGAGCGGGAATATC---CCCATTGAA---TTGAAAGGCCCGAATGATCAACTCTTAGAATCAATAGGTATCGTTCATTTGAAAAAATTGAAACCC---------TTATTGGATGATCATGATACTTCCCAAAAATCGAAATTCTTG------ATCAATGGAGGAACAATATCACCATTTTTGTTCAATAAGATACCACGCAGGAAATCTTTTGATAACACATTCTCAATGATATCCCACGATCAAGACAATTGGCTGAGAAGCTCATTGATATCCTCTTTTAAAGCAAATCGACTTCGATTCTTGAATAATCCACATCACAACAAAAGATTCCCTACGTATGGACAATTCCTCAATATCTTGTTCATTCGCAACAAAATATTTTCTTTGCGCGGC------GGTAAAAAAAAAACTATTTCACAGGTGTCTAACATATTCATACCTAACGATTTTCAAAATGGTG---ACGAA---AGGTATTTTTACAAATCTTTCCGATCCGATCCATTCGTTCGTAGAGCTATTTACTCGATCGCAGACATTTCTGGAACA------CTTCTAACAGAGGGACAAATAGTCAATTTTGAAAGAACTTCAGAAGGGAAGAACTTGAATTTCAATTCACTAAA------GAAACTTGAGAAAGGGCAGATGTATAGAGATAGTGCTTTTAAATGGAATATATTCCAAACATAT---ATGCCATGGTTCCTTACTTCGACAGGATACAACTATCTACTATTTTTAGATACTTTT---TCAGAC---CTAAAATTTG------TATCCATTGAGATTTCGAGTAATAATGAGTCA------CCATTGATATCGACA------CATCTGAGATCGCCAAATGTTC-----------GGGAGTTCCTCTATTCAATCCTTTTCCTTCTTCTTGTTGCTGGATATCTCGTTAGTGAGTTACAGACAGAGTTCGAAAGGGTCAAATCTTTGCCATCATACATG------ATTGAGTTGCGAACCTATTCATTGATAAGAGATAAAATAGAATCCTGGGTCGATAAAGAAAGAGAATTCTTGGTTCAGGAAAAAAGGATTCAAATTCTATTGAGTCTGACTAAGAATGACTCTGGTTATCAAATGATTGAACAACCGGGAGCAATTTACTTACGATACTTAGTTGACATTCATAAAAAGTATCTAATGAATTATGAGTTCAATACATCCTGTTTAGCAGAAAGACGGATATTCCTTGCTCATTATCAGACAATCACTTATTCACAAACCTCCTGTCATGG------AAAACCTTTTTCGCTCCGC---TTAGCCCTATCTAGGGGTATTTTAGTGATAGGTTCTATAGGAACTGGACGATCCTATTTGGTCAAATACCTAGCGACAAACTCCTATGTTCCTTTCATTACAGTA------------------------------------TTTCTGGAATTAGCAAAAGCAATGTCTCCTTGCATAATATGGATTCCAAACATTCATGATCTGGATGTGAATCTCGGTCTATTAGTGAACTATCTCTCCACTAGAAAT---ATTCTTGTTATTGCTTCGACTCATATTCCCCAAAAAGTGGATCCCGCTCTAATAGCTCCGAATAAATTAAATACATGCATTAAGATACGAAGGCTTCTTATTCCACAACAACGAAAGCACTTTTTCACTCTTTCATATACTAGGTTGGAAAAGAAAATGAATGGATTCGGG------TCCATAACCATGGGTTCCAATGTACGAGATCTTGTAGCACTTACCAATGAGGCCCTATCGATTAGTATTACACAGAAGAAATCAATTATAGACACTAATATAATTAGATCCGCTTTTCATAGACAAACTCAGGTAAGATCCGTTCAGGATCTTTTCTATCAGATAGGAAGGGCTGTTGCACAAAATGTACTTTCCATAGATCCTATATCTATCTATTTGTACAAATGGTACTTCGAACTTGGAACGAGCATGAAGAAATTAACGATACTTCTTTATCTTTTGAGTTGTTCTGCCGGATCGGTCGCTCAAGACCTTTGGTCTCTACTCGTTGAGAATGATTCTGATCTAACTCTGGTGGGATCCTCGGATAATG------ATCGAGC------GACATTGCTTCTTCGGCCCGAATTAGATATGATGCAAGAACAATACAAAATAGAG------GAGGATTTATTCAATATAGTTTGGGCTCCT------AGAATATGGCGC---CCTTTGGGATTTCCCTATCAGTAC------CAGACACGAAGATCTTCCAAAAGCCAATTCATTTGGGACCCTCTATTCAAAGATCAGGTGTTTTCA------CATC--------GAGAATTCTTTGCAGATGAAGAGAAACGCTGGTTTATCAAGAAT---ACTCAAGAAAAGTTCGAATTGTTGATTTATCGCCAG------AGATGGACCAATAGTTCATTA------TCTAATGGATTTAAT------ACTCCATCTGAGAGTTATCAGTATTTATCAAAGCTGTTCCTATCT---AACGGAACGCTATTGGATCAAATGACAAAGACATTGTTGAGAAAAAGATGGCTTTTCCCGGATGAAATGGTT-CTTGCTATC
>Oenothera_parviflora
TTCTGGGTTTTTGAATTGAGAGAGATCAAGAAT------TTGGGTCCATTCAATTCAGTGGGATCTTTCATTCACATTTTTGTCCACCAAGAACGTTTTCTAAAACTCTTGGACCCCCGAATTTGGAGTGTCCTGCGTTCA------------------------GGT---GTAGTACTA---TTTTTGGTAGCGGTCCTTATATATCGTATTAACAATCGAAAT---ATGATCGAAAGAAAAAATATCGAGACATTGGAAGAATTGATTGTTTCGCTCCTGCATCTTCCACAACTGAAAGGATCTTCTGATCAATCCAGAGATCATTTCGATTCCATTAA-AGAAAGATCGAGTCTTCTTCAAACGGAACGAACAGAGATAGAATCAGACTCAAAGTCCCGGCTATTCACGGAAGGTGAGAAGGAGATGACAAGATCCATTCTTCTGGGCTCG---AATCCTACTGAGAGGTCCACTGTGGATAAATTGTTGAAGAAAGAACAAGAGGTTT---CTTTTAAAGAAATAGTGAATCTATTCAAGACACAAAAGACCGTCTCAATTTCATCAGATCCGGGATGTGATATGGTT---------------------TTTCAAGAAATGGCAGATCTATTCACTCTATCAATAACCGAGCCGGATAAGGGATTTGCCTTTTTGGATCAAAAACAATTC---GCCAGGGATGAATCGAAAAAGAAATCTCAAGAGAATGAAAATGATTTGGAAGATCCAAAAAGCAACAACATCGTGGAGGCAGTCAAT------TATAGATGGATCCGAAGAAATGTATTGAATCGATTCATGAAATATACGATCAACCAACATTTATCGAATAAAAAGAGTCAAAAGAAAGGGTCCGATCCTCTTTCTCGAACCGAGAGAGTGAATCGGGATCCTAATGCATATAGATACAAATGGTCCAAGAGCAAGAATTTCCAGGAACATTTGGAACATTTCGTTTCTGAGCAGAAGAGCGGGAATACCCCCCCCATTGAA---TTGAAAGGTCCGAATGATCGACTCTTAGAATCAATAGGTCTCGTTTATTTGAAAAAATTGAAACCA---------TTATTGGATGATCATGAGACTTCCCAAAAATCGAAA------------------------------------TTATTGTTCAATAAGAAACCACGCGGGAAATCTTTG---------TTCTCAATGATATCCCACGATCAAGACAATTGGTTGAGAAGTTCATTGATCTCTTCTTTTAAAGCAAATCGACTTCGATTCTTGAATAATCCACATGACAACAAAAGATTCCCCACGTATGGACAATTCCTCAATATCTTGTTCATTCGCAACACAAAATTTTCTTTGTGCGGC------GACAAAAAAAAAACTATTTCACAGGTATCTAACCTATTC------AAGGATTTTCAAAGTGGTG---ACGAA---AGGTATTTTTACAAATATTTCCGATCTGATCCATTAGTTCGTAGAGCTATTTACTCGATCGCAGACATTTCTGGAACA------CCTCTAACAGAGGGACAGAGAGTCAATTTTGAAAGAACTTCAGAAGGGAAGAACTTGAATTTCAATTCACTAAA------GCAAGTTGAGAAAGTGCAGATGGATAGAGAGAGGGTTTCTAACTGGAATCTATTCAAAACATATGTTATGCCATTTAGCCTTACCTCGACAGGGTACAATTTGCTAATGTTTTTAGATACTTTGGGATCATAC---GTAAAATTTG------TATCCATTGCGATTTCGAATAATAATGAGTCA------CCATCGATG---ACA------GATCTGAGATGGCCAAATCTTG-----------GGGAGTTCCTCTATTCAATCCTTTTCCTTCTTCTTGTTGCTGGACATCTCGTTAGTGAGTTACAGAGAGATTTCGCAAGGGCCCAATCTTTGCCATCATACATC------GTGGAGTTGCGACTCTATTCATTGATAACAGATAAAATAGAATCCTGGATCGATAAAGAAAGAGAATTCTTGGTTCCGGAAACAAGGATTCAAATTCTATTGAGTTTGACTAACAATGACTCTGCCTCTCAAATGAGTGAAGAACCGGGAGCATTTTACTTACGACACTTAGTTGACATTCATAAAAAGGGTCTAATGAATTATGAGTGCAATACATCCTGTTTAGCAGAAAGACGGATATTCCTTGCTCATTATCAGACAATCACTTATTCA------CCGTGCCATGG------AAAAACCTTTTCGCTCCGC---TTACCCCTATCTAGGGCTACTTTAGTGATAGGTTCTATAGGAAGTGGACGATCCTATTTGGTCAAATCCCTAGCGACAAACTCCTATGTTCCTCTCATTACAGTA------------------------------------GTTCTGGAATTAGCAAAAGCAATGTCTCCTTGCATACTATGGATTCCAAACATTCATGATCTGGATGCGAAACTCGGTCTATTAGTGAACCATCTCTCCACTAAAAATGAGATTCTTGTTATTGCTTCGACTCATATTCCCCAAAAAGTGGATCCCTCTCTAATAGGTCCGGATGGATTAAGTACATGCATTAAGACACGAAGGCTTCTTGTTCCACAACAACAACAGTGCCTTTTCACCCTTTCATATACTAGGTTGGAAAATAAAATGAATGAATTCGAG------TCCACAATCTTGGGTCCCAGTGTACCAGATCTTGTAGCACTTACCAACGAGGCCCTATCGATTAGTATTACACAGAAGAAATCAATTATAGACACTACTACAATTAGATATGCTCTTCATAGAAAAACTAACCTAAGCCCGGCTAAGGAGCTTTTCTATCAGGTAGGAAGGGCTTTTGCACACACTGTACTTCCCATAGATCCTATATCTATCTCTTTGTACAAATGGTACTTCGAACTTGGAACGAGCATGAAGAAATTAACGATACTTCTTTATCTTTTGACTTGTTCTGCCGGATCGATCGCTCAAGACCTTTTGTCTCCCCTCGTTGAGAACGATTCTGATCTAGCTCTGGTGGGATCCTCGGATAATG------ATCGAGT------GACATTGCTTCTTCGGCCCAAATTAGATATT------CAAAAATACGAAATGTTG------GAGGATTTATTCAGTCTAGTTTGGTCTCCT------AGAATATGGCAC---CCTCTGAGGTTGCAGTG-CAGCCC------CAGGCACGAGGATTTTCCGAAAGCCAATTCATGTGGGTCCCTCTATACAAAGATACGGTGTTGTCA------TATC--------CAGAG------GAAGCTACAGAGCAACGCTGGTGGACCAAGAAG---AAGCAAGACAAGTACGAACTCGTGCTTGATCGCCAG------AGATGGACCAAGAGTTCATTATCTAAATCTAATGGATTTAAT------ACTCCATCTGAGAGTTATCAGTATTTATCAAATCTGTTCCTATCT---AACAGAAGGCTATTGGATCAAATGACAAAGACATTCTTTAGAAAAAAATGGCTTTTCCCGGATGAAATGAAA-ATCGGATTC
>Oxalis_latifolia
TCCTGGATTTTCGAATTGAGAGAGATCAAGAATGATTCATGGACCCAATTCAATTCAGTGGGATCTTTCATTCACATTTTTTTCCATCAAGAACGTTTTATAAAACTCTTGGACTCCCGAATTTGGAGTATCCTACTTTCACGCTATTTC------ACGATCAAGGGT---ATACTACTA---TTTGTAGTAGCGTTCCTTATATATCGTATTAACAATCGAAAG---ATGGTCGAAAGAAAAAATCTCGATACATTGGAAGAATTGATTGTTTCGCTCCTGTATCTTCCACAATTGAAAGGATCTTCTGATCAATCCAGAGATCATTTCGATTCCATTAA-AGAAAGATCGATTCTTATTCAAACGGAACGAACAGAAATAGAATCAGACTCAATGTCCCGGCTATTCACGGAACGTGAGAAGGAGATGACAAGATCTATTCGTCTGGGTTCG---AATCCTACTGAGAGGTCCACTAGAGATAAATTGTTGAAGAAAGAACAAGATGTTT---CTTTTAAAGAAATAGTTAATATATTCAAGATACAAAATACCGTCTCAATTTCATCAGATCCGGGATGTGATATGGTTTTATTCCATGACCGGAGCAGGTTTCAAGAAATGGCAGATCTATTCACTCTATCAATAACCGAGCCAGATAAGGGATTTGCCTTTTTGGATCAAAAACAATTCAACTCCAGGGATGAATCGAAAAAGAAATCTGAAGAGAATGAAAATGATTTGGAAGAT------AGCAACAACATAATGGAGGCAGTCAAT------TATAGATTGATCCGAAGAAATGTATTGAATCGATTCATGAAATATACGATCAACCAACATTTATCGAATAAAAAGAGTCAGAAGAAATGGTTCGATCCTCTTTCTCGAACCGAGAGAGTGAATCGGGATCCTAATGCATATAGATACAAATGGTCCAATAACAAGAATTTCCAGGAACATTTGGAACATTTCATTTCTGAGCAGAAGAGAGGGAATATC---CCCATTGAA---TTGAAAGGTCCGAATGATCAACTCTTAGAATCAATAGGTATCGTTCATTTTAAAAAACGGAAACCC---------TTATTGGATGATCATGATACTTCCCAAAAATCGAAATTCTTG------ATCAATGGAGGAACAATATCACCATTTTTGTTCAATAAGATACCCCACAGGAAATCTTTTGATAACACGTTCTCAATGATATCCCACGATCAAGACAATTGGCTGAGAAGTTCATTGATATCTTCTTTTAAAGCAAATCGACTTCGATTCTTGAATAATCCACACCACAACAAAAGATTCCCCACGTATGGACAATTCCTCGATATCTTGTTCATTCGCAATAAAATATTTTCTTTGTGCAGC------GATAAAAAAAAAACTATTTCACAGGTATCTAACATATTAATACCTAACGATTTTCAAAGTGGTG---ACGAA---AGGTATTTGTACAAATCTTTCCGATCCGACCCATTGGTTCGTACAGCTATTTACTCGATCGCAGACATTTCTGGAACACCCCTACCCCTAACAGAGGGACAAATAGTCAATTTTGAAAGAACTTCAGAAGGGAAGAATTTGAATTTCAATTCACTAAA------GAAAGTCGAGAAGGGGCAGATGTATAGAGATAGTGCTTTTAAATGGAATCTATTCCAAACATAT---ATGCCATGGTTCCTTACTTCGACAGGGTACAAATATCTAATATTTTTAGATACTTTT---TCAGAC---CTAAAATTTG------TATCTACTGAGATTTTGAGTAATAATGAGTCA------CCATTGATATCGACA------CATCTGAGATCGCCAAATGTTC-----------GGGAGTTCCTCTATTCAATCCTTTTCCTTCTTCTTGTTGCTGGATATCTCGTTAGTGAGTTACAGACAGAGTTAGAAAAGGCCAAATCTTTGCCATCATACATG------ATTGAGTTGCGAATCTATTCATTGATAAGAGATAAAATAGAATCCTTGGTCGATAAAGAAAGAGAATTCTTGGTTCAGGAAAAAAGGATTCAAATTCTATTGAGTCTGACCAAGAATGACTCTGGTTATCAAATGATTGAACAGCCGGGAGCAATTTACTTACGATACTTAGTTGACATTCATAAAAAGTATCTAATGAATTATGAGTTCAATACATCCTGTTTAGCAGAAAGACGTATATTCCTTGCTCATTATCAGACAATCACTTATTCACAAACCTCGTGTCATGG------AAAACCCTTTTCGCTCCGC---TTAGCCCTATCTAGGGGTATTTTAGTGATAGGTTCTATAGGAACTGGACGATCCTATTTGGTCAAATACCTAGCGACAAACTCCTATGTTCCTTTCATTACAGTA------------------------------------TTTCTGGAATTAGCAAAAGCAATGTCTCCTTGCATAATATGGATTCCAAACATTCATGATCTGGATGTGAATCTCGGTCTATTAGTGAACTATCTTTCCACTAGAAAT---ATTCTTGTTATTGCTTCGACTCATATTCCCCAAAAAGTGGATCCCGCTCTAATAGCTCCGAATAAATTAAATACATGCATTAAGATACGAAGGCTTCTTATTCCACAACAACGAAAGCACTTTTTCACTCTTTCATATACTAGGTTGGAAAAGAAAATGAATGGATTCGGG------TCCATAACCATGGGTTCCAATGTACGAGATCTTGTAGCACTTACCAATGAGGCCTTATCGATTAGTATTACACAGAAGAAATCAACTATAGACACTAATATAATTAGATCTGCTCTTCATAGACAAACTCAGGTAAGATCGGTTCAGGATCTTTTCTATCAGATAGGAAGGGCTGTTGCACAAAATGTACTTCCCATAGATCTGATATCTATCTATTTGTACAAATGGTACTTCGAACTTGGAACGAGCATGAAGCAATTAACAATACTTCTTTATCTTTTGAGTTTTTCTGCCGGATCGGTCGCTCAAGACCTTTGGTCTCTACTCGTTGAGAATGATTCTGATCTAGCTCTGGTGGGATCCTCAGATAATG------ATCGAGT------GACATTGCTTCTTCGGCCCGACTTAGATATGATGCAAGAAAAATACGAAATAGAG------GAGGATTTATTCAATATAGTTTGGGCTCCT------AGAACATGGCGC---CCTTTGGGATTTCCCTATCAGTGC------CAGATACGAAGATCTTCCAAAAGCCAATTCATTTGGGACCCTCTATTCAAAGATCAGGTGTTTTCA------CATC--------GAGAATTCTTTGCAGATGAAGAGAAACGCTGGTTTATCAAGAAT---ACGCAAGAAAAGTTCGAATTGTTGATTCATCGCCAG------AGATGGACCAATAGTTCATTA------TCTAGTGGATTTAAT------ACTCCATCCGAGAGTTATCAGTATTTATCAAATCTGTTCCTATCT---AACGGAACGCTATTGGATCAAATGACAAAGACATTGTTGAGAAAAAAATGGCTTTTCCCGGATGAAATGAAA-ATTGGATTC
>Parnassia_brevistyla
TCCTGGATTTTCGAATTGAGAGAGATCAAGAACGATTCCTGGACCCAATTGAATTCAGTGGGATCTTTCATTCACATTTTTTTCCATCAAGAACGTTTTCTAAAACTCTTGGACTCCCGAATTTGGAGTATCCTACTTTCACGCTATTTC------ACGATCAAGGGT---GTAGTCTTA---TTTGTAGTAGTGGTCCTTATATATCGTATTAACAATAGAAAG---ATGGTCGAAAGAAAAAATCTCGATAAATTGGAAGAATTGATTCTTTCGCTCCTGTATC----CCAATTGAAAGGATCTTCTGATCAATCCAGAGATCATTTCGATTCCATTAAAAGAAAGATCGATTCTTCTTCAAAGGGAACGAACAGAGATAGAATCAGACTC---GTCCCGGCTATTCGCGGAACGTGAGAAGAAGATGACAAGATCCATTCGTCTGGGTTCG---AATCCTACTGAGAGGGCCACCAGAGATAAATTGTTGAAGAAAGAACAAGATGTTT---CTTTTAAAGAAATAGTTAATATATTCAAGATACAAAATACCGTCTCAATTTTATCAGATCCGGGATGTGATATGGTTCTATTCCATGACCGG------TTTCAAGAAATGGCGGATCTATTCACTCTATCAATAACCGAGCTGGATAAGGGATTTGCCTTTTTGGATCAAAAACAATTCAACTCCAGGGATGAATCGAAAAAGAAATCTGAAGAGAATGAAAATGATTTGGAAGATCCAAAAAGCAACAACATAATGGAGGCAGTTAATCAA---TATAGATTGATCCGAAGAAATGTATTGAATCGATTCATGAAATATATGATCAACCAACATTTATCGAATAAAAAGAGTCAGAAGAAATGGTTCGACCCTCTTTCTCGAACCGAGAGAATGAATCGGGATCCTAATGCATATAGATACAAATGGTCCAATAGCAAGAATTTCCAGGAACATTTGGAACATTTCATTTCTGAGCCGAAGAGCGGGAATATA---CCCATTGAA---TTGAAAGGTCCGAATAATCAACTCTTAGAATCCATAGGTATCGTTCATTTGAAAAAATTGAAACCCTTC------TTATTGGATGATCATGATACTTCCCAAAAATCGAAATTCTTGATCAATATCAATGGAGGAACAATATCACCCTTTTTGTTCAATAAGATACTACGCGGGAAATCCTTTGATAAGACGTTCTCAATGATATCCCACGATCAAGACAATTGGCCGAGAAGTTCATTGATATCTTCTTTTAAAGCAAATCGACTTCGATTCTTGAAGAATCCATATCACAACAAAGGATTCCCTACGTATGGAGAATTCCTCAATATCTTGTTCATTCGCAACAAAATATTTTCTTTGTGCGGC------GGTAAAAAAAAACATGCTTCACAGGTATCTAACATATTCAGACCTAATGATTTTTCAAGTGGTG---ACGAA---AGGTATTTGTACAAATATTTCCGATCCGATCCATTCGTTCGTAGAGCTATTTACTCGATCGCAGACATTTCTGGAACC------CCTCTCACAGAGGGACAAATAGTCAATTTTGAAAAAACTTCAGAAAGGAAGAACTTGAATTTCAATTCACTAAA------GAAAGTTGAGAAAGGGCAGATGTATCGAGATAGTGCTTTTAAATGGAATCTATTCCAAGCATAT---ATGCCATGGTTCCTTACTTCGACAGGTTACAAATATCTAATATTTTTAGATACTTTT---TCAGA---CCTAAAATTTGTATCCATATCCATTGAGATTCCGAGTCATAATGAGTCA------CCATTGAGATCGACA------CATCTGAGATCGCCAAATGTTC-----------GGGAGTTGCTCTATTCAATCCTTTTCCTTCTTCTTGTTGCTGGATATCTTGTTAGTGAGTTACAGACAGAGTTCGAAAAGGTCAAATCTTGGCCATCATACATG------ATTGAGTTGCGAATCTATTCATTGATAAGAGATAAAATCGAATCCTTGGTCGATAAAGAAAGAGAATTCTTGGTTCAGGAAAAAAGGATTCAAATTCTATTGAGTCTGACTAAGAATGACTCTGGTTATCAAATGATTGAACAACCGGGAGCAATTTACTTACGATACTTAGTTGACATTCATAAAAAGTATCTAATGAATTATGAGTTCAATACGTCCTGTTTAGCAGAAAGACGGCTATTCCTTGCTCATTATCAGACAATCACTTATTCACAAACCGCGTGTCACGG------AAAACCCTTTTCGCTCCGC---TTAGCCCTATCTAGGGCTATTTTAGTGATAGGTTCTATAGGAACTGGACGATCCTATTTGGTCAAATACCTAGCGGCAAACTCCTATGTTCCTTTCATTACAGTA------------------------------------TTTCTGGAATTAGCAAAAGCAATGTCTCCTTGCATAATATGGATTCCAAACATTCATGATCTGAATGTGAATCTCGGTCTATTAGTGAACTATCTCTCCACTAGAGAT---ATTCTTGTTATTGCTTCGACTCATATTCCCAAAAAAGTGGATCCCGCTCTAATAGCTCCGAATAAATTAAATACATGCATTAAGATACGAAGGCTTCTTATTCCACAACAACGAAAGCACTTTTTCACTCTTTCCTATACTCGGTTGGAAAAGAAAATGAATGGATTCGGG------TCCATAACCATGTGTTCCAATGTACGAGATCTTGTAGCACTTACCAATGAGGCCCTATCGATTAGTATTACACAGAAGAAATCCATTATAGACACTAATATAATTAGATCTGCTCTTCATAGACAAACTCAGGTAAGATCGGTTCAGGATCTTTTCTATCAGATAGGAAGGGCTGTTGCACAAAATGTACTTCCCATGGATCCTATATCTATCTATTTGTACAAATGGTACTTCGAACTTGGAACGAGCATGAAGAAATTAACGATACTTCTTTATCTTTTGAGTTGTTCTGCCGGATCGGTCGCTCAAGACCTTTGGTCTATACTCGTTGAGAATGATTCTGATCTAGTTCTGGTGGGATCCTCAGATAATG------ATCAAGT------GACATTGCTTCTTCGGCCCGAATTAGATATGATGCAAGAAAAATACGAAAGAGAG------GAGGATTTATTCAATATAGTTTGGGCTCCT------AGAATATGGCGC---TATTTGGGATTTCCCTATCAGTAC------CAGATACGAAGATCTTCCATAAGCCAATTCATTTGGGACCCTCTATTCAAAGATCAGGTGTTTTCA------CATC--------GAGAAGTCTTTGCAGATGAAGAGAAACGCTGGTTTATCAAGAAT---ACGCAAGAAAAGTTCGAATTGTTGATTCATCGCCAG------AGATGGACCAATAGTTCATTA------TCTAATGGATCTAAT------ACTCTATCCGAGAGTTATCAGTATTTATCAAATCTGTTCCTATCT---AACGGAACGCTATTGGATCAAATGACAAAGACATTGTTGAGAAAAAGATGGCTTTTCCCGGATGAAATCAAA-ATTGGATTC
>Pelargonium_quercifolium
TTCTTTATTGTCGAATTCAAGGAGATCAAGAATGATTCATGGACCAAATTCAATTCAGTGCGCTCTTTCATTCGAATTTTTTTCGACCAGGAGCGTTTCCTCCAAATTTTGGACCCACGAATTTGGAGTCTCCTATTTTCACGCTATTTC------ACGATCAGAGGT---GTATTACTA---TTTGTAGTAGTGGTCTTTATATACAGGATGAGCTGTCGGAAT---ATGATCGAAAGAAAAAATCTCGATACATTGGAAGAATTGATTCTTCCGCTCCTCTATCTTCC------------------------------------------------TAAAAGAAGAATCGATTCCTT-----------------------------------------------------------CAGAG-AAGA-GACAAGATCCCTTCGTCTGAGTTCG---AATCCTACTGAGAGGTTCACTAGAGATAAATTGTTGAAGAAAGAACAAGACCTTT---CTTTTCAAGAAATAGTGAATCTATTCAAGATACAAAAGACGGTCTCAATTTCAATAAATGCAGAATGTGATAGGGTTCTATTCCATGACCGGAGCAGGTTTGAAGAAAGGGTCGATCTATTCACTCTATCAATAACCCAGCTGGATAAGGGATTTTCCTTTTTGGATCAAAAAAAATTCGACTCCAGGGCTGAGTCGAAAAAGAAATCTGAAGAGAATGAAAATGGTTTGGAAGATCCCAACATCAACAACATAATGGGGGCAGTCAATCAA---TATAGATTGATCCGAAAAAAGGTATTGGATCGATTCATGAAATATACGGTTAACCGATATTTATCGAGTAAAAAATGTCCGAAGAAAAGCTTCGATCCTCTT---------GAGAGAATGAATCGGGATCCTGCGGCATATAGAGACAAATGGTCCAAGAGCAAGAATTTCCAGGAACATTTGGAGCATTTCGTTTCTGAGCAGAAGAAAGGGAATATC---CCCATTGAA---TTGAAGGGTCCGACTGATCAACTCTTAGAATCAACAGGTATCGTTCATTTGAACAAATTGAAACCCTTC------TTATTGGATGATCATGAGACTTCCCAAAAATCTAAAATTGTA---------------GGAACAGTT------------------------------------------GATAACATGTTATCAATTCTATTCGACGATCAAGAGAATTGGCTGAGAAGTTCATTGATATCTGCTTTTAAAGCAAATAGACTTCGATTCTTGAATAACCCACATCGGAACAAAATATTCCCTTTATATAGACAATTCCTCACTAGTTTCTTCATTGGCAAGAACAAATTTTCT---TGCGGC------GGTAAAAAAAAGAATGCTTCAGAGATATCTAAGATACTCATACCTGACGATTTTGCAAGTGGTG---ACGAA---AGGTATTTGTGCAAATCTTTCCGATCCGGTCCATTAGTTGATAGAGCCCTTTACTCCATCGCCGACATTTCTGAAACA------CCTCTAACAGAGGGACAAATGGTCAATTTGGAAAGAACTTCAGAAAGGAAGAACTTGAATTTCAATTCACTAAA------CAAAGTTGAGAAAGGGCAGATGTTTTCGAAGATGTATCGAAAATGGAATCTCTTCCAAACATAT---ATGCCGTGGTTCTTTACTTCGACAGGGTACAAATATCTACTAATTTTAGATCTTTTT---TCAGAC---CTAAATTGTG------TATCCCTTGAGATTTCGAGGCGCAATGAGTCA------CCATTGATATTCACACATGCACATCTGAGATCACCCAATGTTC-----------TGGAGTTCTTCTATGCAACACTTTTCCTTCTTATTGTTGCTGCATATCTCGTTCTTGAGTTACATACAGAGCTCAAAAAGGTCAAATCTTTGCCATCATACACG------ATTGAGTTGCGAATCTATTCATTGATAAGAGATAAAATAGAATCCTTGCTCGATTGCGACAGAGGCAACTTGCTTCAGGAAAAAAGGATTCAAATTCTATTGAGTCTGACTAAGAATGCCTATGGTTCTCAAATGATTGAACAACCGGGAGAAATGTACTTACAACACTTAGTTGACCTTCAGAAGAAGTATCTACTGGCTTATGAGTTCAATACATCCTCTTTAGCAGAACGACGAATATTCCTTGCTCACTATCAGACAATGACTTATCCACAAACCTCATGTCATGA------AAAACCCTTTTCGCTACGC---TTAGACCTATCTAGGGGTATTTTAGTAATAGGTTCTATAGGAACTGGACGATCCTATTTGATCAAATCCCTAGCGACAAATACCCATTTCCCCCTTATTACGTTAGAGATGGAAGCGCGCTCCTCCTGGCCTTTTTTCCAGCATTTGGCATTAGTAAGAGCAATGACTCCTTGCATATTATGGATTCCAAACATTCATGATGTGTAT------TTAGCGGGATTACTGAATTCTCTCTCCACTAGAAAT---ACTCTAGTTATTGCTTCGACTCATCTTCCCAAAAAAGTGGATCCCGCACTAATAGCTTCAAATAGATTCAATACATGCATTAAGATACGAAGGCTTCTTAGTACACAAGAACGAGAGCGCTTTTTCACTCTTTCATATACTAGATTGGAAAAGGAAATCAATGGATTCAGG------TCTATAACT------------ACACAAGATCTTACAGCACTTACCAATGAGGCCCTATCGATTAGTATTACCAAAAAAAAATACATTCTAGACACTAATACAATTCGATTTGCTCTTCATAGGCAAACTCGGTCAATCTCGATTTCGGATCTTTTCTATCAGACAGGAAGGGCTCTTGCACAAAATCTATTTATCATAGATCCTATCTCTGTATATTTGTACAGATGGTACTTCGAGCTTGGAACGAGCATGAAGAGGTTAACGATACTTCTTTATCTTTTGAGTTGTTTTGCCGGATCGGTTGCTCAAGACCTTTGGTCTCTACTTCTTGAGAATGATTCTTATCTAGCTCTAGTG---GCCTCAGATAATG------ATCAAGT------GACACCCTTTTTTCGGGCCGAATTAGATAGAATGGAA------------CTAGAG------AAGCCTTTAGTCACTATAGTTTCGGCTCCT------AGAATATGGAAC---CCTGGTGGGCTTCAAGAGAAGTAT------CCGACACGACGATTTCGAGGAAGCCAATTCATTTGGGACCCCCTACTCAAAGAGCAGGTGTTTTCG------CATC--------CAGAGTTCTTTGCAGATGAAGAGTCCCACTGGTTTATCAAGAAG---AGGCAAGAAAGGTTCGAATTCTTGATTCATCGCGAG------AGATGGACGAGCAGTTCATTA------TCTAATGGATCTAAGACTCAGACTCTATTTGAGAGTTATCAGTACTTATCAAATCTCTTCCTATCT---AACGGAAGGTTATTGGATCAAATGACAAAAACATTGTTGAGAAAAAGATGGATTTTCCCGGATGAAATGAAAAATTGGATTC
>Pentactina_rupicola
TCCTGGATTTTCGAATTGAGAGAGATCAAGAATGATTCATGGACCAAATTCAATTCAGTGGGATCTTTTATTCACATTTTTTTCCATCAAGAACGTTTTATAAAACTCTTGGACTCCCGAATTTGGAGTATCCTACTTTCACGCTATTTC------ACGATCAAGGGT---GTAGTACTA---TTTGTAGTAGCGGTCCTTATATATCGTATTAACAATCGAAAG---ATGATCGAAAGAAAAAATCTCGATACATTGGAAGAATTGATTGTTTCGCTCCTGTATCTTCCACAATTGAAAGGATCCTCTGATCAATCCAGAGATCATTTCGATTCCATTAA-AGAAAGATCGATTCTTCTTCAAACGGAACGAACAGAGATAGAATCAGACTCAATGTCCCGGCTATTCACGGAACGTGAGAAGCAGATGACAAGATCCATTCGTCTGGGTTCG---AATCCTACTGAGAGGTCCACTAGAGATAAATTGTTGAAGAAAGAACAAGATGTTT---CTTTTAAAGAAATAGTTAATATATTCAAGATACAAAATACCGTCTCAATTTCATCAGATTCGGGATGTGATATGGTTCTATTCCATGACCGGAACAGGTTTCAAGAAATGGCAGATCTATTCACTCTATCAATAACCGAGCCGGATAAGGGATTTGCCTTTTTGGATCAAAAACAATTCAACTCCAGGGATGAATCGAAAAAGAAATCTGAAGAGAATGAAAATGATTTGGAAGATCCAAAAAGCACCAACATAATGGAGGCAGTCAAT------TATAGATTGATCCGAAGAAATGTATTGAATCGATTCATGAAATATACGATCAACCAACATTTATCAAATAAAAAGAGTCAGAAGAAATGGTTCGATCCTCTTTCTCGAACCGAGAGAATGAATCGGGATCCTAATGCATATAGATACAAATGGTCCAATAGCAAGAATTTACAGGAACATTTGGAACATTTCATTTCTGAGCAGAAGAGCGGGAATATC---CCCATTGAA---TTGAAAGGTCCGAATGATCAACTCTTAGAATCAATAGGTATCGTTCATTTGAAAAAATGGAAACCC---------TTATTGGATGATCATGATACTTCCCAAAAATCGAAATTCTTG------ATCAATGGAGGAACAATATCACCATTTTTGTTCAATAAGATACCACGCAGGAAATCTTTTGATAACATGTTATCAATGATATCCCACGATCAAGACAATTGGCTGAGAAGTTCATTGATATCTTCTTTTAAAGCAAATCGACTTCGATTCTTGAATAATCCACATCACAACAAAGGATTCCCTACGTATGGACAATTCCTCAATATCTTGTTCATTCGCAACAAAATATTTTCTTTGTGCGGC------GGTAAAAAAAAAACTATTTCACAGGTGTCTAACATATTCATACCTAACGATTTTCAAAATGGTG---ACGAA---AGGTATTTGTACAAATCTTTCCGATCCGATCCATTCGTTCGTAGAGCTATTTACTCGATCGCAGACATTTCTGGAACA------CTTCTAACAGAGGGACAAATAGTCAATTTTGAAAGAACTTCAGAAGGGAAGAACTTGAATTTCAATTCACTAAA------GAAACTTGAGAAAGGGCAGATGTATAGAGATAGTGCTTTTAAATGGAATATATTCCAAACATAT---ATGCCATGGTTCTTTACTTCGACAGGATACAAATATCTAATATTTTTAGATACTTTT---TCAGAC---CTAAAATTTG------TATCCATTGATATTTCGAGTAATAATGAGTCA------CCATTGATATCGACA------CATCTGAGATCGCCAAATGTTC-----------GGGAGTTCCTCTATTCAATCCTTTTCCTTCTTCTTGTTGCTGGATATCTCGTTAGTGAGTTACAGACAGAGTTCGAAAGGGTCAAATCTTTGCCATCATACATG------ATTGAGTTGCGAATCTATTCATTGATAAGAGATAAAATAGAATCCTGGGTCGATAAAGAAAGAGAATTCTTGGTTCAGGAAAAAAGGATTCAAATTCTATTGAGTCTGACTAAGAATGACTCTGGTTATCAAATGATTGAACAACCGGGAGCAATTTACTTACGATACTTAGTTGACATTCATAAAAAGTATCTAATGAATTATGAGTTCAATACATCCTGTTTAGCAGAAAGACGGATATTCCTTGCTCATTATCAGACAATCACTTATTCACAAACCTCCTGCCATGG------AAAACCCTTTTCGCTCCGC---TTAGCCCTATCTAGGGGTATTTTAGTGATAGGTTCTATAGGAACTGGACGATCCTATTTGGTCAAATACCTAGCGACAAACTCCTATGTTCCTTTCATTACAGTA------------------------------------TTTCTGGAATTAGCAAAAGCAATGTCTCCTTGCATAATATGGATTCCAAACATTCATGATCTGGATGTGAATCTCGGTCTATTAGTGAACTATCTCTCCACTAGAAAT---ATTCTTGTTATTGCTTCGACTCATATTCCCCAAAAAGTAGATCCCGCTCTAATAGCTCCGAATAAATTAAATACATGCATTAAGATACGAAGGCTTCTTATTCCACAACAACGAAAGCACTTTTTCACTCTTTCATATACTAGGTTGGAAAAGAAAATGAATGGATTCGGG------TCCATAACCATGGGTTCCAATGTACGAGATCTTGTAGCACTTACCAATGAGGCCCTATCGATTAGTATTACACAGAAGAAATCAATTATAGACACTAATATAATTAGATCTGCTCTTCATAGACAAACTCAAGTAAGATCGGTTCAGGATCTTTTCTATCAGATAGGAAGGGCTGTTGCACAAAATGTACTTTCCATAGATCCTATATCTATCTATTTGTACAAATGGTACTTCGAACTTGGAACGAGCATGAAGAAATTAACGATACTTCTTTATCTTTTGAGTTGTTCTGCCGGATCGGTCGCTCAAGACCTTTGGTCTCTACTCGTTGAGAATGATTCTGATCTAGCTCCGGTGGGATCCTCAGATAATG------ATCGAGT------GACATTGCTTCTTCGGCCCGAATTAGATATGATGCAAGAACAATACGAAATAGAG------GAGGATTTATTCAATATAGTTTGGGCTCCT------AGAATATGGCGC---CCTTTGGGATTTCCCTATCAGTAC------CAGACACGAAGATCTTCCAAAAGCCAATTCATTTGGGACCCTCTATTCAAAGATCAGGTGTTTTCA------CATC--------GAGAATTCTTTGCAGATGAAGAGAAACGCTGGTTTATCAAGAAT---ACGCAAGAAAGGTTCGAATTGTTGATTCATCGCCAG------AGATGGACCAATAGTTCATTA------TCTAATGGATTTAAT------ACTCCATCCGAGAGTTATCAGTATTTATCAAAGCTGTTCCTATCT---AACGGAACGCTATTGGATCAAATGACAAAGACATTGTTGAGAAAAAGATGGCTTTTCCCGGATGAAATGAAA-ATTGGATTC
>Populus_alba
TCCTGGATTTTCGAATTGAGAGAGATCAAGAATGATTCATGGACCCAATTCAATTCAGTGGGATCTTTCATTCACATTTTTTTCCATCAAGAACGTTTTATAAAACTCTTGGACTCCCGAATTTGGAGTATCCTATTTTCACGCTATTTC------ACGATCAAGGGT---GTAGTACTA---TTTGTAGTAGTGGTCCTTATATATCGTATTAACAATCGAAAG---ATGGTCGAAAGAAAAAATCTCGATACATTGGAAGAATTGATTGTTTCGCTCCTGTATCTTCCACAATTGAAGGGATCTTCTGATCAATCCAGAGATCATTTCGATTCCATTAA-AGAAAGATCGATTCTTCTTCAAACGGAACGAACAGAGATAGAATCAGACTCAATGTCCCGGCTATTCACGGAAGGTGCGAAGGAGATGACAAGATCCATTCGTCTGGGTTCG---AATCCTACTGAGAGGTCCACTAGAGATAAATTGTTGAAGAAAGAACAAGATGTTT---CTTTTAAAGAAATAGTTAATATATTCAAGACACAAAATACCGTCTCAATTTCATCAGATCCGGGATGTGATATGGTTCTATTCCATGATCGAAACGGGTTTCAAGAAATGGCGGATCTATTCACTCTATCAATAACCGAGCCGGATAAGGGATTTGCCTTTTTGGATCAAAAACAATTCAACTCCAGGGATGAATCGAAAAAGAAATCTGAAGAGAATGAAAATGATTTGGAAGATCCAAAAAGCAACAACATAATGGAGGCAGTCAAT------TATGGATTGATCCGAAGAAATGTATTGAATCAATTCATGAAATATACGATCAACCAACATTTATCGAATAAACAGAGTCAGAAGAAATGGTTCGATCCTCTTTCTCGAACCGAGAGAATGAATTGGGATCCTAATTCATATAGATACAAATGGTCTAATAGCAATAATTTCCAG---------GAACATTTCATTTCTGAGCAGAAGAGCGGGAATATC---CCCATTGAG---TTGAAAGGTCCGAATGATCAACTCTTAGAACCAATAGGTATCGTTCATTTGAAAAAATGGAAACCC---------TTATTGGATGATCATGATACTTCCCAAAAATCGAAATTTTTG------ATCAATGGAGGAACAATATCACCATTTTTGTTCAATAAGATACCACGCAGGAAATCTTTTGATAACACGTTCTCAATGATATCCCACGATCAAGACAATTGGCTGAGAAGTTCATTGATATCTTCTTTTAAAGCAAATCGACTTCGATTCTTGAATAATCTACATCATAACAAAAGATTCCCTACGTATGGACAATTCCTCAATATCCTGTTCATTCGCAACAAAATATTTTCTTTGTGCGGC------GGTAAAAAAAAAACTATTTCACAGGTATCTAACATATTCATACCTAATGATTTTCAAAGTGGTG---ACGAA---------TTGTACAAATCTTTCCGACCCGATCCATTCGTTCGTAGAGCTATTTATTCTATCGCAGACGTTTCTGGAACA------CCTCTAACAGAGGGACAAATATTCAATTTTGAAAGAACTTCAGAAGGGAAGAACTTGAATTTCAATTCACTAAA------GAAAGTTGAAAAGGGGCAGATGTATAGAGATAGTGCTTTCAAATGGAATCTATTCCAAACATAT---ATGCCATGGTTCCTTACTTCGACAGGGTACAAATATCTAATATTTTTAGATACCTTT---TCAGACCACCTAAAAATTG------TATCCATTGAGATTTCGAGTAATAATGAACCA------CCATTGATATCGACA------CGGCTGAGATCGCCAAATGTTC-----------GGGAGTTCCTTTATTCAATCCTTTTCCTTCTTCTTGTTGCAGGATATCTCGTTAGTGAGTTACAGACAGAGTTCGAAAAGGTCAAATCTTTGCCATCATACATG------ATTGAGTTGCGAATTTATTCATTGATAAGAGATAAAATCGAATCCTTGGTCGATAAAGAAAGAGAATTCTTGGTTCAGGAAAAAAGGATTCAAATTCTATTGAGTCTGACCAAGAATGACTCTGGTTATCAAATGATTGAAGAGCCGGGAGCAATTTACTTACGATACTTAGTTGACATTCATAAAAAGTATCTAATGAATTATGAGTTCAATACACCCTGTTTAGCAGAAAGACGGATATTCCTTGCTCATTATCAGACAATCACTTATTCACAAACCTCGTGTCATGG------AAAACCCTTTTCGCTCCGC---TTAGCCTTATCGAGGGGTATTTTAGTGATAGGTTCTATAGGAACTGGACGGTCCTATTTGGTCAAATACCTAGCGACAAACTCCTATGTTCCTTTCATTACAGTA------------------------------------TTTCTGGAATTAGCAAAAGCAATGTCTCCTTGCATAATATGGATTCCAAACATTCACGATCTGGATGTGAATCTCGGTCTATTAGTGAACTATCTCTCCACTAGAAAT---ATTCTTGTTATTGCTTCGACTCATATTCCCCAAAAAGTGGATCCCGCTCTAATAGCTCCGAATAAATTAAATACATGCATTAAGATACGAAGGCTTCTTATTCCACAACAACGAAAGCACGTTTTCACTCTTTCATATAGTAGGTTGGAAAAGAAAATGAAGAGATTCGGG------TCCGTAACCATGGGTTCCAATGTACGAGATCTTGTAGCACTTACCAATGAGGCCCTATCGATTAGTATTACACAGAAGAAATCAATTATAGACACTAATATAATTAGATCTGCTCTTCATAGACAAACTCAGGTAAGATCGGTTCAGGATCTTTTCTATCAGATAGGAAGGGCTGTTGCACAAAATGTATTTCCCATAGATCCTATATCTATCTATTTGTACAAATGGTACTTCGAACTTGGAACGAGCATGAAGAAATTAACGATACTTCTTTATCTTTTGAGTTGTTCTGCCGGATCGATTGCTCAAGACCTTTGGTCTCTACTTGTTGAGAATGATTCTGATCTAGCTCTGGTGGGATCCTCAGATAATG------ATCGAGT------GACATTGCTTCTTCGGCCCGAATTAGATATGATGCAAGAAAAATATGAAATAGAG------GAGGATTTATTCAATATAGTTTGGGCTCCT------AGAATATGGAGC---CCTTTGGGATTTCCCTATCAGTAC------CAGATACGAAGATCTTCCAAAAGCCAATTCATTTGGGACCCTCTATTCAAAGACCAGGTGTTTTCA------CATC--------GAGAATTCTTTGCAGATGAAGAGAAACGCTGGTTTATCAAGAAT---ACGCAAGAAAAGTTCGAATTGTTGATTCATCGCCAG------AGATGGACCAAGAGTTCATTA------TCTAATGGATTTAAT------ACTCTATCCGAGAGTTATCAGTATTTATCAAATCTGTTCCTATCT---AACGGAAGGCTATTGGATCAAATGACAAAGGCATTGTTGAGAAAAAGATGGCTTTTCCCGGATGAAATGAAA-ATTGGATTC
>Prunus_persica
TCCTGGATTTTCGAATTGAGAGAGATCAAGAATGATTCATGGACCAAATTCAATTCAGTGGGATCTTTTATTCACATTTTTTTCCATCAAGAACGTTTTATAAAACTCTTGGACTCCCGAATTTGGAGTATCCTACTTTCACGCTATTTC------ACGATCAAGGGT---GTAGTACTA---TTTGTAGTAGCGGTCCTTATATATCGTATTAACAATCGAAAG---ATGGTCGAAAGAAAAAATCTCGATACATTGGAAGAATTGATTGTTTCGCTCCTGTATCTTCCCCAATTGAAAGGATCCTCTGATCAATCCAGAGATCATTTCGATTCCATTAAAAGAAAGATCGATTCTTCTTCAAACGGAACGAACAGAGATAGAATCAGACTTAATGTCCCGGCTATTCACGGAACGTGAGAAGAAGA-GACAAGATCCATTCGTCTGGGTTCG---AATCCTACTGAGAGGTCCACTAGAGATAAATTGTTGAAGAAAGAACAAGATGTTT---CTTTTAAAGAAATAGTTAATATATTCAAGATACAAAATACCGTCTCAATTTCATCAGATCCGGGATGTGATATGGTTCTATTCCATGACCGGAACAGGTTTCAAGAAATGGCAGATCTATTCACTCTATCAATAACCGAGCTGGATAAGGGATTTGCCTTTTTGGATCAAAAACAATTCAACTCCAGGGATGAATCGAAAAAGAAATCTGAAGAGAATGAAAATGATTTGGAAGATCCAAAAAGCAACAACATAATGGAGGCAGTCAATCAA---TATAGATTGATCCGAAGAAATGTATTGAATCGATTCATGAAATATACGATCAACCAACATTTATCAAATAAAAAGAGTCAGAAGAAATGGTTCGATCCTCTTTCTCGAACCGAGAGAGTGAATCGGGATCCTAATGCATATAGATACAAATGGTCCAATAGCAAGAATTTACAGGAACATTTGGAACATTTCATTTCTGAGCAGAAGAGCGGGAATATC---CCCATTGAA---TTGAAAGGTCCGAATGATCAACTCTTAGAATCAATAGGTATCGTTCATTTCAAAAAATTGAAACCCTTC------TTATTGGATGATCATGAGACTTCCCAAAAATCTAAATTCTTG------ATCAATGGAGGAACAATATCACCATTTTTGTTCAATAAGATACTACGCAGGAAATCTTTTGATAACATGTTCTCAATGATATCCCACGATCAAGACAATTGGCTGAGAAGTTCATTGATATCTTCTTTTAAAGCAAATCGACTTCGATTCTTGAATAATCCACATCACAACAAAGGATTCCCTACGTATGGACAATTCCTCAATATCTTGTTCATTCGCAAGAAAATATTTTCTTTGTGCGGC------GGTAAAAAAAAATATGCTTTACAGGTGTCTAACATATTCATACCTAACGATTTTCCAAATGGTG---ACGAA---AGGTATTTGTACAAATCTTTCCGATCCGATCCATTCGTTCGTAGAGCTATTTACTCGATCGCAGACATTTCTGGAACA------CTTCTAACAGAGGGACAAATAGTAAATTTTGAAAGAACTTCAGAAGGGAAGAACTTGAATTTCAATTCACTAAA------GAAACTTGAGAAAGGGCAGATGTATCGAGATAGTGCTTTTAAATGGAATATATTCCAAACATAT---ATGCCATGGTTCCTTACTTCGACAGGATACAAATATCTAATATTTTTAGATACTTTT---TCAGAC---CTAAAATTTG------TATCCATTGATATTTCGAGTCATAATGAGTCA------TCATTGATATCGACA------CATCTGAGATCGCCAAATGTTC-----------GGGAGTTCCTCTATTCAATCCTTTTCCTTCTTCTTGTTGCTGGATATCTCGTTAGTGAGTTACAGACAGAGTTCGAAAGGGTCAAATCTTTGCCATCATACATG------ATTGAGTTGCGAATCTATTCATTGATAAGAGATAAAATAGAATCCTGGGTCGATAAAGAAAGAGAATTCTTGGTTCAGGAAAAAAGGATTCAAATTCTATTGAGTCTGACTAAGAATGACTCTGGTTATCAAATGATTGAACAACCGGGAGCAATTTACTTACGATACTTAGTTGACATTCATAAAAAGTATCTAATGAATTATGAGTTCAATACATCCTGTTTAGCAGAAAGACGGATATTCCTTGCTCATTATCAGACAATCACTTATTCACAAACCTCCTGTCATGG------AAAACCCTTTTCGCTCCGC---TTAGCCCTATCTAGGGGTATTTTAGTGATAGGTTCTCTAGGAACTGGACGATCCTATTTGGTCAAATACCTAGCGACAAACTCCTATGTTCCTTTCATTACAGTA------------------------------------TTTCTGGAATTAGCAAAAGCAATGTCTCCTTGCATAATATGGATTCCAAACATTCATGATCTGGATGTGAATCTCGGTCTATTAGTGAACTATCTCTCCACTAGAAAT---ATTCTTGTTATTGCTTCGACTCATATTCCCAAAAAAGTGGATCCCGCTCTAATAGCTCCGAATAAATTAAATACATGCATTAAGATACGAAGGCTTCTTATTCCACAACAACGAAAGCACTTTTTCACTCTTTCATATACTAGGTTGGAAAAGAAAATGAATGGATTCGGG------TCCATAACCATGGGTTCCAATGTACGAGATCTTGTAGCACTTACCAATGAGGCCCTATCGATTAGTATTACACAGAAGAAATCAATTATAGACACTAATATAATTAGATCTGCTCTTCATAGACAAACTCAAGTAAGATCGGTTCAGGATCTTTTCTATCAGATAGGAAGGGCTGTTGCACAAAATGTACTTCCCATAGATCCTATATCTATCTATTTGTACAAATGGTACTTCGAACTTGGAACGAGCATGAAGAAATTAACGATACTTCTTTATCTTTTGAGTTGTTCTGCCGGATCGGTCGCTCAAGACCTTTGGTCTCTACTCGTTGAGAATGATTCTGATCTAGTTCCGGTGGGATCCTCAGATAATG------ATCGAGT------GACATTGCTTCTTCGGCCCGAATTAGATATGATGCAAGAACAATACGAAATAGAG------GAGGATTTATTCAATATAGTTTGGGCTCCT------AGAATATGGCGC---CCTTTGGGATTTCCCTATCAGTAC------CAGACACGAAGATCTTCCATAAGCCAATTCATTTGGGACCCTCTATTCAAAGATCAGGTGTTTTCA------CATC--------GAGAATTCTTTGCAGATGAAGAGAAACGCTGGTTTATCAAGAAT---ACGCAAGAAAGGTTCGAATTGTTGATTCATCGCCAG------AAATGGACCAATAGTTCATTA------TCTAATGGATCTAAT------ACTCCATCCGAGAGTTATCAGTATTTATCAAAGCTGTTCCTATCT---AACGGAACGCTATTGGATCAAATGACAAAGACATTGTTGAGAAAAAGATGGCTTTTCCCGGATGAAATGAAA-ATTGGATTC
>Quercus_nigra
TCCTGGATTTTCGAATTGAGAGAGATCAAGAATGATTCATGGACCCAATTCAATTCAGTGGGATCTTTCATTCACATTTTTTTCCATCAAGAACGTTTTATAAAACTCTTGGACTCCCGAATTTGGAGTATCTTACTTTCACGCTATTTC------ACGATCAAGGGT---GTAGTACTA---TTTGTAGTAGTGGTCCTTATATATCGTATTAACAATCGAAAG---ATGGTCGAAAGAAAAAATATCGATACATTGGAAGACTTGATTGTTTCGCTCCTGTATCTTCCACAATTGAAAGGATCTTCTGATCAATCCAGAGATCATTTCGATTCCATTAA-AGAAGGATCGATTCTTCTTCAAACGGAACGAACAGAGATAGAATCAGACTCAATGTCCCGGCTATTCACGGAACGTGAGAAGCAGATGACAAGATCCATTCGTCTGGGTTCG---AATCCTACTGAGAGGTCCACTAGAGATAAATTGTTGAAGAAAGAACAAGATGTTT---CTTTTAAAGAAATAGTTAATATATTCAAGATACAAAATACCGTCTCAATTTCATCCGATCCGGGATGTGATATGGTTTTATTTCGTGACCGGAACAGGTTTCAAGAAATGGCGGATATATTCACTCTATCAATAACCGAGCCGGATAAGGGATTTACCTTTTTGGATCAAAAACAATTCAACTCCAGGGATGAATCGAAAAAGAAATATGAAGAGAATGAAAATGATTTGGAAGATCCAAAAAGCAACAACATAATCGAGGCAGTCAAT------TATAAATTGATCCGAATAAATGTATTGAATCGATTCATGAAATATACGATCAACCAACATTTATCAAATAAAAAGAGCCAGAAGAAAGGGTTCGATCCTCGTTCTCGAACCGAGAGAATGAATCGGGATCCTAATGCATATAGATACAAATGGTCCAATAGCAAGAATTTCCAGGAACATTTGGAACATTTCATTTCTGAACAGAAGAGCGGGAATATC---CCCATTGAA---TTGAAAGGTCCGAATGATCAACTCTTAGAATCAATAGGTATCGTTCATTTGAAAAAATTGAAACCC---------TTATTGGATGATCATGATACTTCCCAGAAATCGAAATTCTTG------ATCAACGGAGGAACAATATCACCATTTTTGTTCAATAAGATACCACGCAGGAAATCTTTTGAGAACACGTTCTCAATGATATCCCACGATCAAGACAATTGGCCGAGAAGTTCATTGATATCTTCTTTTAAAGCAAATCGACTTCGATTCTTGAATAATCCACATCACAACAAAAGATTCCCTACGTATGGACAATTCCTCAATATCTTGTTCATTCGCAACAAAATATTTTCTTTGCGCGGC------GGTAAAAAAAAAACTATTTCACAGGTATCTAACATATTCATACCTAACGATTTTCAAAGTGGTG---ACGAAAGAAGGTATTTGTACAAATCTTTCCGATCCGATCCATTCGTTCGTAGAGCTATTTACTCGATCGCAGACATTTTTGGAACA------CCTCTAACAGAGGGACAAATAGTCAATTTTGAAAGAACTTCAGAGGGGAAGAACTTGAATTTCAATTCACTAAA------GAAACTTGAGAAAGGGCAGATGTATAGAGATAGTGCTTTTAAATGGAATCTATTCCAAACATAT---ATGCCATGGTTCCTTACTTCGACAGGGTACAAATATCTAATATTTTTAGATACTTTT---TCAGAC---CTAAAATTTG------TATCCATTGAGATTTCGAGTAATAATGAGTCA------CCATTGATATCGACA------CATCTGAGATCGCAAAATGTTC-----------GGGAGTTCCTCTATTCAATCCTTTTCCTTCTTCTTGTTGCTGGATATCTCGTTAGTGAGTTACAGACAGAATTCGAAAAGGTCAAATCTTTGCCATCATACATG------ATTGAGTTGCGAATCTATTCATTGATAAGAGATCAAATAGAATCCTGGGTCGATAAAGAAAGAGAATTCTTGGTTCAGGAAAAAAGGATTCAAATTCTATTGAGTCTGACTAAGAATGACTCTGGTTATCAAATGATTGAACAACCGGGAGCAATTTACTTACGATACTTAGTTGACATTCATAAAAAGTATCTAATGAATTATGAGTTCAATACATCCTGTTTAGCAGAAAGACGGATATTTCTTGCTCATTATCAGACAATCACTTATTCACAAACCTCGTGTCATGG------AAAACCCTTTTCGCTCCGC---TTAGCCCTATCTAGGGGTATTTTAGTGATAGGTTCTATAGGAACTGGACAATCCTATTTGGTCAAATACCTAGCGGAAAACTCCTATGTTCCTTTCATTACAGTA------------------------------------TTTCTGGAATTAGCAAAAGCAATGTCTCCTTGCATAATATGGATTCCAAACATTCATGATCTAGATGTGAATCTCGGTCTATTAGTGAACTATCTCTCCACTAGAAAT---ATTCTTGTTATTGCTTCGACTCATATTCCCCAAAAAGTAGATCCCGCTCTAATAGCTCCGAATAAATTAAATACATGCATTAAGATACGAAGGCTTCTTATTCCACAACAACGAAAGCACTTTTTCACTCTTTCATATACTAGGTTGGAAAAGAAAATGAATGGATTCGGG------TCCATAACCATGGGTTCCAATGTACGAGATCTTGTAGCACTTACCAATGAGGCCCTATCAATTAGTATTACACAGAAGAAATTAATTATAGACACTAATATAATTAGATCTGCTCTTCATAGACAAACTCAGGTAAGATCGGTTCATGATCTTTTCTATCAGATAGGAAGGGCTGTTGCACAAAATGTACTTTCCATAGATCCTATATCTATCTATTTGTACAAATGGTACTTCGAACTTGGAACGAGCATGAAGAAATTAACGATACTTCTTTACCTTTTGAGTTGTTCTGCCGGATCGGTCGCTCAAGACCTTTGGTCTTTACTCGTTGAGAATGATTCTGATCTAGCCCTGGTGGGATCCTCAGATAACG------ATCAAAT------GACATTGCTTCTTCGGCCCGAATTAGATATGATGCAAGAACAATACGAAATAGAG------GAGGATTTATTCAATATAGTTTGGGCTCCT------AGAATATGGCGC---CCTTTGGGATTTCCCTATCAGTAC------CAGACAAGAAGATCTTCCAAAAGCCAATTCATTTGGGACCCTCTATTCAAAGATCCGGTGTTTTCA------CATC--------GAGAATTCTTTGCAGATGAAGAGAAACGCTGGTTTATCAAGAAT---ACGCAAGAAAAGTTCGAATTGTTGATTTATCGCCAG------AGATGGACCAATAGTTCATTA------TCTAATGGATTTAAT------ACTCCATCCGAGAGTTATCAGTATTTATCAAATCTGTTCCTATCT---AACGGAACGCTATTGGATCAAATGACAAAGACATTGTTGAAAAAAAGATGGCTTTTCCCGGATGAAACGAAA-ATTGGATTC
>Ricinus_communis
TCCTGGATTTTCGAATTGAGAGAGATCAAGAATGATTCATGGACCCAATTCAATTCCGTGGGATCTTTCATTCACATTTTTTTCCATCAAGAACGTTTTATAAAACTCTTGGACTCCCGAATTTGGAGTATCTTACTTTCACGCTATTTC------ACGATCAAGGGT---GTAGTACTA---TTTGTAGTAGTGGTCCTTATATATCGTATTAACAATCGAAAG---ATGGTCGAAAGAAAAAATCTCGATACATTGGAAGAATTGATTGTTTCGCTCCTGTATCTTCCACAATTGAAGGGATCTTCTGATCAATCCAGAGATCATTTCGATTCCATTAA-AGAAAGATCGATTCTTCTTCAAACGGAACGAACAGAGATAGAATCAGACTCAATGTCCCGGCTATTCACGGAAGGTGAGAAGGAGATGACAAGATCCATTCGTCTGGGTTCG---AATCCTACTGAGAGGTTCACTAGAGATAAATTGTTGAAGAAAGAACAAGATGTTT---CTTTTAAAGAAATAGTTAATATATTCAAGATACAAAATACCGTCTCAATTTCACCAGATCCGGGATGTGATATGGTTCTATTCCATGATCGGAACGGGTTTCAAGAAATGGCGGATCTATTCACTCTATCAATAACCGAGCCGGATAAGGGATTTACCTTTTTGGATCAAAAACAATTCAACTCCAGGGATGAATCGAAAAAGAAATCTGAAGAGAATGAAAATGATTTTGAAGATCCAAAAAGCAACAACATAATGGAGGCAGTCAAT------TATGGATTGATCCTAAGAAATGTATTGACTCAATTCATGAAATATACGATCAACCAACATTTATCGAATAAACAGAGTCAGAAGAAATGGTTCGATCCTCTTTCTCGAACCGAGAGAATGAATTGGGATCCTAATGCATATAGATACAAATGGTCTAATAGCAAGAATTTCCAGGAACATTTGGAACATTTCATTTCTGAGCAGAAGAACGGGAATATT---CCCATTGAA---TTGAAAGGTCCGAATGATCCACTCTTAGAATCAATAGGTATCGTTCATTTGAAAAAATGGAAACCC---------TTATTGGATGATCATGATACTTCCCAAAAATCGAAATTTTTG------ATTAATGGAGGAACAATATCACCATTTTTGTTCAATAAGATACCACGCAGGAAATCTTTTGATAACACGTTCTCAATGATATCCCAGGATCAAGACAATTGGCTGAGAAGTTCATTGATATCTTCTTTTAAAGCAAATCGACTTCGATTCTTGAATAATCTACATCACAACAAAAGATTCCCTACGTATGGACAATTCCTCAATATCTTGTTCATTCGCAACAAAATATTTTCTTTGTGCGGC------GGTAAAAAAAAAACTATTTCACAGGTATCTAACATATTCATACCTAATGATTTTCAAAGTGGTA---ACGAA---AGGTATTTGTACAAATCTTTCCGATCCGATCCATTCGTTCATAGAGCGATTTATTCGATCGCAGACATTTCTGGAACA------CCTCTAACAGAGGGACAAATAGTCAATTTTGAAAGAACTTCAGAAGGGAAGAACTTGAATTTCAATTCACTAAA------GAAAGTTGAAAAAGGGCAGATGTATAGAGATAGTGCTTTTAAATGGAATCTATTCCAAACATAT---ATGCCATGGTTCCTTACGTCGACAGGGTACAAATTTCTACTATTTTTAGATACCTTT---TCGGAC---CTAAAATTTG------TATCCATTGAGATTTCGAGTAATAATGAGCCA------CCATTGATATCGACA------CATCTGAGATCGCCAAATGTTC-----------GGGAGTTCCTCTATTCAATCCTTTTCCTTCTTCTTGTTGCTGGATATCTCGTTAGTGAGTTACAGACAGAGTTCGAAAAGGTCAAATCTTTGCCATCATACATG------ATTGAGTTGCGAATTTATTCATTGATAAGAGATAAAATAGAATCCTTGGTCGATAAAGAAAGAGAATTCTTGGTTCAGGAAAAAAGGATTCAAATTCTATTGAGTCTGACTAAGAATGACTCTGGTTATCAAGTGATTGAAGAGCCGGGAGCAATTTATTTACGATACTTAGTTGACATTCATAAAAAGTATCTAATGAATTATGAGTTCAATACACCCTGTTTAGCAGAAAGACGGATATTCCTTGCTTATTATCAGACAACCACTTATTCACAAACCTCGTGTCATGG------AAAACCCTTTTCGCTCCGC---TTAGCCCTATCTAGGGGTATTTTAGTGATAGGTTCTATAGGGACTGGACGATCCTATTTGGTCAAATACCTAGCGACAAACTCCTATCTTCCTTTCATTACAGTA------------------------------------TTTCTGGAATTAGCAAAAGCAATGTCTCCTTGCATAATATGGATTCCAAACATTCATGATCTGGATGTGAATCTCGGTCTATTAGTGAACTATCTCTCCACTAGAAAT---ATTCTTGTTATTGCTTCGACTCATATTCCCAAAAAAGTGGATCCCGCTCTAATAGCTCCGAATAAATTAAATACATGCATTAAGATACGAAGGCTTCTTATTCCACAACAACGAAAGCACTTTTTTACTCTTTCATATACTAGGTTGAAAAAGAAAATGAATGGATTCGGG------TCCATAACCATGGGTTCCAATGTACGAGATCTTGTAGCACTTACCAATGAGGCCCTATCAATTAGTATTACACAGAAGAAATCAATTATAGACACTAATATAATTAGATCTGCTCTTCATAGACAAACTCAGGTAAGATCGGTTCAGGATCTTTTCTATCAGATAGGACGGGCTGTTGCACAAAATGTATTTCCCATAGATCCTATATCTATCTATTTGTACAAATGGTACTTCGAACTTGGAACGAGCATGAAGAAATTAACGATACTTCTTTATCTTTTGAGTTGTTCTGCCGGATCGGTTGCTCAAGACCTTTGGTCTCTACTTGTTGAGAATGATTCTGATCTAGCTCTGGTGGGATCCTCAGATAATG------ATCGAGT------GACATTGCTTCTTCGGCCCGAATTAGATATGATGCAAGAAAAATACGAAATAGAG------GAGGATTTATTCAATATAGTTTGGGCTCCT------AGAATATGGCGC---CCTTTGGGATTTCCCTATCAGTAC------CAGATACGAAGATCCTCCAAAAGCCAATTCATTTGGGACCCTCTATTCAAAGATCAGGTGTTTTCA------CATC--------GAGAATTCTTTGCAGATGAAGAGAAATGCTGGTTTATCAAGAAT---ACGCAAGAAAAGTTCGAATTGTTGATTCATCGCCAG------AGATGGACCAATAGTTCATTA------TCTAATGGATTTAAT------ACTCTATCCGAGAGTTATCAGTATTTATCAAATCTGTTCCTATCT---AACGGAACGCTATTGGATCAAATGACAAAGGCATTGTTGAGAAAAAGATGGCTTTTCCCGGATGAAATGAAA-ATTGGATTC
>Salix_babylonica
TCCTGGATTTTCGAATTGAGAGAGATCAAGAATGATTCATGGACCCAATTCAATTCAGTGGGATCTTTCATTCACATTTTTTTCCATCAAGAACGTTTTATAAAACTCTTGGACTCCCGAATTTGGAGTATCCTATTTTCACGCTATTTC------ACGATCAAGGGT---GTAGTACTA---TTTGTAGTAGTGGTCCTTATATATCGTATTAACAATCGAAAG---ATGGTCGAAAGAAAAAATCTCGATACATTGGAAGAATTGATTGTTTCGCTCCTGTATCTTCCCCAATTGAAGGGATCTTCTGATCAATCCAGAGATCATTTCGATTCCATTAAAAGAAAGATCGATTCTTCTTCAAACGGAACGAACAGAGATAGAATCAGACTCAATGTCCCGGCTATTCACGGAAGGTGCGAAAAAGA-GACAAGATCCATTCGTCTGGGTTCG---AATCCTACTGAGAGGTCCACTAGAGATAAATTGTTGAAGAAAGAACAAGATGTTT---CTTTTAAAGAAATAGTTAATATATTCAAGATACAAAATACCGTCTCAATTTCATCAGATCCGGGATGTGATATGGTTCTATTCCATGATCGAAACGGGTTTCAAGAAATGGCGGATCTATTCACTCTATCAATAACCGAGCTGGATAAGGGATTTGCCTTTTTGGATCAAAAACAATTCAACTACAGGGATGAATCGAAAAAGAAATCTGAAGAGAATGAAAATGATTTGGAAGATCCAAAAAGCAACAACATAATGGAGGCAGTCAATCAA---TATGGATTGATCCGAAGAAATGTATTGAATCAATTCATGAAATATACGATCAACCAACATTTATCGAATAAACAGAGTCAGAAGAAATGGTTCGATCCTCTTTCTCGAACCGAGAGAATGAATTGGGATCCTAATTCATATAGATACAAATGGTCTAATAGCAAGAATTTCCAGGAACATTTGGAACATTTCATTTCTGAGCAGAAGAGCGGGAATATC---CCCATTGAG---TTGAAAGGTCCGAATGATCAACTCTTAGAACCAATAGGTATCGTTCATTTGAAAAAATGGAAACCCTTT------TTATTGGATGATCATGATACTTCCCAAAAATCGAAATTTTTG------ATCAATGGAGGAACAATATCACCATTTTTGTTCAATAAGATACTACGCAGGAAATCGTTTGATAACACGTTCTCAATGATATCCCACGATCAAGACAATTGGCTGAGAAGTTCATTGATATCTTCTTTTAAAGCAAATCGACTTCGATTCTTGAATAATCTACATCATAACAAAGGATTCCCTACGTATGGACAATTCCTCAATATCCTGTTCATTCGCAACAAAATATTTTCTTTGTGCGGC------GGTAAAAAAAAACATGCTTCACAGGTATCTAACATATTCATACCTAATGATTTTCCAAGTGGTG---ACGAA---------TTGTACAAATCTTTCCGACCCGATCCATTCGTTCGTAGAGCTATTTATTCTATCGCAGACGTTTCTGGAACA------CCTCTAACAGAGGGACAAATATTCAATTTTGAAAGAACTTCAGAAGGGAAGAACTTGAATTTCAATTCACTAAA------GAAAGTTGAAAAGGGGCAGATGTATCGAGATAGTGCTTTCAAATGGAATCTATTCCAAACCTAT---ATGCCATGGTTCCTTACTTCGACAGGGTACAAATATCTAATATTTTTAGATACCTTT---TCAGACCACCTAAAAATTG------TATCCATTGAGATTTCGAGTCATAATGAACCA------CCATTGATATCGACA------CGTCTGAGATCGCCAAATGTTC-----------GGGAGTTCCTTTATTCAATCCTTTTCCTTCTTCTTGTTGCAGGATATCTCGTTAGTGAGTTACAGACAGAGTTCGAAAAGGTCAAATCTTTGCCATCATACATG------ATTGAGTTGCGAATTTATTCATTGATAAGAGATAAAATCGAATCCTTGGTCGATAAAGAAAGAGAATTCTTGGTTCAGGAAAAAAGGATTCAAATTCTATTGAGTCTGACCAAGAATGACTCTGGTTATCAAATGATTGAAGAGCCGGGAGCAATTTACTTACGATACTTAGTTGACATTCATAAAAAGTATCTAATGAATTATGAGTTCAATACACCCTGTTTAGCAGAAAGACGGATATTCCTTGCTCATTATCAGACAATCACTTATTCACAAACCTCGTGTCATGG------AAAACCCTTTTCGCTCCGC---TTAGCCTTATCGAGGGGTATTTTAGTGATAGGTTCTATAGGAACTGGACGGTCCTATTTGGTCAAATACCTAGCGACAAACTCCTATGTTCCTTTCATTACAGTA------------------------------------TTTCTGGAATTAGCAAAAGCAATGTCTCCTTGCATAATATGGATTCCAAACATTCACGATCTGGATGTGAATCTCGGTCTATTAGTGAACTATCTCTCCACTCGAAAT---ATTCTTGTTATTGCTTCGACTCATATTCCCAAAAAAGTGGATCCCGCTCTAATAGCTCCGAATAAATTAAATACATGCATTAAGATACGAAGGCTTCTTATTCCACAACAACGAAAGCACGTTTTCACTCTTTCATATAGTAGGTTGGAAAAGAAAATGAAGAGATTCGGG------TCCGTAACCATGGGTTCCAATGTACGAGATCTTGTAGCACTTACCAATGAGGCCCTATCGATTAGTATTACACAGAAGAAATCAATTATAGACACTAATATAATTAGATCTGCTCTTCATAGACAAACTCAGGTAAGATCGGTTCAGGATCTTTTCTATCAGATAGGAAGGGCTGTTGCACAAAATGTATTTCCGATAGATCCTATATCTATCTATTTGTACAAATGGTACTTCGAACTTGGAACGAGCATGAAGAAATTAACGATACTTCTTTATCTTTTGAGTTGTTCTGCCGGATCGATTGCTCAAGACCTTTGGTCTATACTTGTTGAGAATGATTCTGATCTAGTTCTAGTGGGATCCTCAGATAATG------ATCGAGT------GACATTGCTTCTTCGGCCCGAATTAGATATGATGCAAGAAAAATATGAAATAGAG------GAGGATTTATTCAATATAGTTTGGGCGCCT------AGAATATGGAGC---CCTTTGGGATTTCCCTATCAGTAC------CAGATACGAAGATCTTCCATAAGCCAATTCATTTGGGACCCTCTATTCAAAGACCAGGTGTTTTCA------CATC--------GAGAATTCTTTGCAGATGAAGAGAAACGCTGGTTTATCAAGAAT---ACGCAAGAAAAGTTCGAATTGTTGATTCATCGCCAG------AGATGGACCAAGAGTTCATTA------TCTAATGGATCTAAT------ACTCTATCCGAGAGTTATCAGTATTTATCAAATCTGTTCCTATCT---AACGGAAGGCTATTGGATCAAATGACAAAGGCATTGTTGAGAAAAAGATGGCTTTTCCCGGATGAAATGAAA-ATTGGATTC
>Sloanea_australis
TTCTGGATTTTCGAATTGAGAGAGATCAAGAATGATTCATGGACCCAATTCAATTCAGTGGGATCTTTCATTCACATTTTTTTCCATCAAGAACGTTTTATAAAACTCTTGGACTCCCGAATTTGGAGTATCCTACTTTCACGCTATTTC------ACGATCAAGGGT---GTAGTACTA---TTTGTAGTAGCGGTCCTTATATATCGTATTAACAATCGAAAG---ATGGTCGAAAGAAAAAATCTCGATACATTGGAAGAATTGATTGTTTCGCTCCTGTATCTTCCCCAATTGAAAGGATCTTCTGATCAATCCAGAGATCATTTCGATTCCATTAAAAGAAAGATCGATTCTTCTTCAAACGGAACGAACAGAGATAGAATCAGACTCAATGTCCCGGCTATTCACGGAACGTGAGAAGAAGATGACAAGATCTATTCGTCTGGGTTCG---AATCCTACTGAGAGGTCCACTAGAGATAAATTGTTGAAGAAAGAACAAGATGTTT---CTTTTAAAGAAATAGTTAATATATTCAAGATACAAAATACCGTCTCAATTTCATCAGATCCGGGATGTGATATGGTTCTATTCCATGACCGGAACAGGTTTCAAGAAATGGCAGATCTATTCACTCTATCAATAACCGAGCTGGATAAGGGATTTGCCTTTTTGGATCAAAAACAATTCAACTCCAGGGATGAATCGAAAAAGAAATCTGAAGAGAATGAAAATGATTTGGAAGATCCAAAAAGCAACAACATAATGGAGGCAGTCAATCAA---TATAGATTGATCCGAAGAAATGTATTGAATCGATTCATGAAATATACGATCAACCAACATTTATCGAATAAAAAGAGTCAGAAGAAATGGTTCGATCCTCTTTCTCGAACCGAGAGAGTGAATCGGGATCCTAATGCATATAGATACAAATGGTCCAATAGCAAGAATTTCCAGGAACATTTGGAACATTTCATTTCTGAGCAGAAGAGCGGGAATATC---CCCATTGAA---TTGAAAGGTCCGAATGATCAACTCTTAGAATCAATAGGTATCGTTCATTTGAAAAAATTGAAACCCTTC------TTATTGGATGATCATGATACTTCCCAAAAATCGAAATTCTTG------ATCAATGGAGGAACAATATCACCATTTTTGTTCAATAAGATACTACACAGGAAATCTTTTGATAACACGTTCTCAATGATATCCCACGATCAAGACAATTGGCTGAGAAGTTCATTGATATCTTCTTTTAAAGCAAATCGACTTCGATTCTTGAATAATCCACATCACAACAAAAGATTCCCTACGTATGGACAATTCCTCAATATCTTGTTCATTCGCAATAAAATATTTTCTTTGTGCGGC------GGTAAAAAAAAACATGCTTCACAGGTATCTAACATATTCATACCTAACGATTTTCCAAGTGGTG---ACGAA---AGGTATTTGTACAAATCTTTCCGATCCGATCCATTCGTTCGTAGAGCTATTTACTCGATCGCAGACATTTCTGGAACA------CCTCTAACAGAGGGACAAATAGTCAATTTTGAAAGAACTTCWSRAKSGMAGAMWTTKAATTTCAATTCACTAAA------GAAAGTCGAGAAAGGGCAGATGTATGGAGATAGTGCTTTTAAATGGAATCTATTCCAAACATAT---ATGCCATGGTTCCTTACTTCGACAGGGTACAAATATCTAATATTTTTAGATACTTTT---TCAGA---CCTAAAATTTG------TATCCACTGAGATTTCGAGTCATAATGAGTCA------CCATTGATATCGACA------CATCTGAGATCGCCAAATGTTC-----------GGGAGTTACTCTATTCAATCCTTTTCCTTCTTCTTGTTGCTGGATATCTCGTTAGTGAGTTACAGACAGAGTTCGAAAAGGCCAAATCTTTGCCGTCATACATG------ATTGAGTTGCGAATCTATTCATTGATAAGAGATAAAATAGAATCCTTGGTCGATAAAGAAAGAGAATTCTTGGTTCAGGAAAAAAGGATTCAAATTCTATTGAGTCTGACTAAGAATGACTCTGGTTATCAAATGATTGAACAGCCGGGAGCAATTTACTTACGATACTTAGTTGACATTCATAAAAAGTATCTAATGAATTATGAGTTCAATACATCCTGTTTAGCAGAAAGACGTATATTCCTTGCTCATTATCAGACAATCACTTATTCACAAATCTCGTGTCATGG------AAAACCCTTTTCGCTCCGC---TTAGCCCTATCTAGGGGTATTTTAGTGATAGGTTCTATAGGAACTGGACGATCCTATTTGGTCAAATACCTAGCGACAAACTCCTATGTTCCTTTCATTACAGTA------------------------------------TTTCTGGAATTAGCAAAAGCAATGTCTCCTTGCATAATATGGATTCCAAACATTCATGATCTGGATGTGAATCTCGGTCTATTAGTGAACTATCTCTCCACTAGAAAT---ATTCTTGTTATTGCTTCGACTCATATTCCCCAAAAAGTGGATCCCGCTCTAATAGCTCCGAATAAATTAAATACATGCATTAAGATACGAAGGCTTCTTATTCCACAACAACGAAAGCACTTTTTCACTCTTTCATATACTAGGTTGGAAAAGAAAATGAATGGATTCGGG------TCCATAACCATGGGTTCCAATGTACGAGATCTTGTAGCACTTACCAATGAGGCCCTATCGATTAGTATTACACAGAAGAAATCAACTATAGACACTAATATAATTAGATCTGCTCTTCATAGACAAACTCAGGTAAGATCGGTTCAGGATCTTTTCTATCAGATAGGAAGGGCTGTTGCACAAAATGTACTTCCCATAGATCCTATATCTATCTATTTGTACAAATGGTACTTCGAACTTGGAACGAGCATGAAGAAATTAACAATACTTCTTTATCTTTTGAGTTGTTCTGCCGGATCGGTCGCTCAAGACCTTTGGTCTATACTCGCTGAGAATGATTCTGATCTAGTTCTGGTGGGATCCTCAGATAATG------ATCGAGT------GACATTGCTTCTTCGGCCCGAATTAGATATGATGCAAGAAAAATACGAAATAGAG------GAGGATTTATTCAATATAGTTTGGGCTCCT------AGAATATGGCGC---CCTTTGGGATTTCCCTATCAGTAC------CAGATACGAAGATCTTCCATAAGCCAATTCATTTGGGACCCTCTATTCAAAGATCAGGTGTTTTCA------CATC--------GAGAATTCTTTGCAGATGAAGAGAAACGCTGGTTTATCAAGAAT---ACGCAAGAAAAGTTCGAATTGTTGATTCATCGCCAG------AGATGGACCAATAGTTCATTA------TCTAATGGATCTAAT------ACTCCATCCGAGAGTTATCAGTATTTATCAAATCTGTTCCTATCT---AACGGAACGCTATTGGATCAAATGACAAAGACATTGTTGAGAAAAAGATGGCTTTTCCCGTATGAAATGAAA-ATTGGATTC
>Spondias_tuberosa
TCCTGGATTTTCGAATTGAGAGAGATCAAGAATGATTCATGGACCCAATTCAATTCAGTGGGATCTTTCATTCACATTTTTTTCCACCAAGAACGTTTTATAAAACTCTTGGACCCACGAATTTGGAGTATCCTATTTTCACGCTATTTC------ACGATCAAGGGT---GTAGTACTA---TTTGTAGTAGCGATCCTTATATATCGTATTAACAATCGAAAT---ATGGTCGAAAGAAAAAATCTCGATACATTGGAAGAATTGATTGTTTCGCTCCTGTATCTTCCCCAATTGAAAGGATCTTCTGATCAATCCAGAGATCATTTCGATTCCATTAAAAGAAAGATCGATTCTTCTTCAAACGGAACAAACAGAGATAGAATCAGACTCAATGTCCCGGCTATTCACGGAACGTGAAAGGAAGA-GACAAGATCCATTCGTCTGGGTTCG---AATCCTACTGAGAGGTCCACTAGAGATAAATTGTTGAAGAAAGAAGAAGATGTTT---CTTTTAAAGAAATAGTTAATATATTCAAGATACAAAATACCGTCTCAATTTCATCAGATCCGGGATGTGATATGGTTCTATTCCATGACCGGAACAGGTTTCAAGAAATGGCAGATCTATTCACTCTATCAATAACCGAGCTGGATAAGGGATTTGCCTTTTTGGATCAAAAACAATTCAACTCCAGGGATGAATCGAAAAAGAAATCTGAAGAGAATGAAAATGATTTGGAAGATCCAAAAAGCAACAACATAATGGAGGCAGTCAATCAA---TATAGATTGATCCGAAGAAATGTATTGAATCGATTCATGAAATATACGATCAACCAACATTTATCGAATAAAAAGAGTCCGAAGAAATGGTTCGATCCTCTTTCTCGAACCGAGAGAATGAATCGGGATCCTAATGCATATAGATACAAATGGTCCAATAGCAAGAATTTCCAGGAGCATTTGGAACATTTCGTTTCTGAGCAGAAGAGCGGGAATATC---CCCATTGAA---TTGAAAGGTCCGAATGATCAACTCTTAGAATCAATAGGTATCGTTCATTTGAAAAAATTGAAACCCTTC------TTATTGGATGATCATAATACTTCCCAAAAATCGAAATTTTTG------ATCAATGGAGGAAGAATATCACCATTTTTGTTCAATAGGATACTACGCAGGAAATCTTTTGATAACACGTTCTCAATGATATCCCACGATCAAGACAATTGGCTGAGAAGTTCATTGATATCTTCTTTTAAAGCAAATCGACTTCGATTCTTGAATAATCCACATCGCAACAAAAGATTCCCTACGTATGGACAATTCCTCAATATCTTGTTCATTCGCAACAAAATATTTTCTTTGTGCGGC------GGTAAAAAAAAACATGCTTCACAGGTATCTAACATATTCATACCTAACGATTTTCCAAGTGGTG---ACGAA---AGGTATTTGTACAAATCTTTCCGATCCGATCTATTAGTTCGTAGAGCTATTTACTCGATCGCAGCCATTTCTGGAACA------CCTCTAACAGAGGGACAAATAGTCAATTTTGAAAGAACTTCAGAAGAGAAGAACTTGAATTTCAATTCACTAAA------GAAAGTTGAGAAAGGTCAGATGTATCGAGACAGTGCTTTTAAATGGAATCTATTCCAAACATAT---ATGCCATGGTTCCTTACTTCGACAGGGTACAAATATCTAATATTTTTAGATACTTTT---TCAGAC---CTAAAATTTG------TATCCATTGAGATTTCGAGTCATAATGAGTCA------TCATTGATATCGACA------CATCTGAGATCGCCAAATGTTC-----------GGGAGTTCCTCTATTCAATCCTTTTCCTTCTTCTTGTTGCTGGATATCTCGTTAGTGAGTTACAGACAGAGTTCGAAAAGGTCAAATCTTTGCCATCATACATG------ATTGAGTTGCGAATCTATTCATTGATAAGAGATAAAATAGAATCCTGGGTCGATAAAGAAAGAGAATTCTTGGTTCAGGAAAAAAGGATTCAAATTCTATTGAGTCTGACTAAGAATGACTCTGGTTATCAAATGATTGAACAACCGGGAACAATTTACTTACGATACTTAGTTGACATTCATAAAAAGCATTTAATGAATTATGAGTTCAATACATCCTCTTTAGCAGAAAGACGGATATTCCTTGCTCATTATCAGACAATCACTTATTCACAAACTTCGTGTCATGG------AAAACCCTTTTCGCTCCGC---CTAGCCCTATCTAGGGGTATTTTAGTGATAGGTTCTATAGGAACCGGACGCTCCTATTTGGTCAAATACCTAGCGACAAACTCCTATGTTCCTTTCATTACAGTA------------------------------------TTTCTGGAATTAGCAAAAGCAATGTCTCCTTGCATAATATGGATTCCAAACATTCATGATCTGGATGTGAATCTCGGTCTATTAGTGAACTATCTCTCCACTAGAAAT---ATTCTTGTTATTGCTTCGACTCATATTCCCCAAAAAGTGGATCCCGCTCTAATAGCCCCGAATAAATTAAATACATGCATTAAGATACGAAGGCTTCTTATTCCACAACAACGAAAGCACTTTTTCACTCTTTCATATACTAGGTTGGAAAAGAAAATGAATGGATTCGGG------TCCATAACCATGGGTTCCAATGCACGAGATCTTGTAGCACTTACCAATGAGGCCCTATCGATTAGTATTACACAGAAGAAATCAATTATAGACACTAATACAATTCGATACGCTCTTCATAGACAAACTCAGGTAAGATCGGTTCAGGATCTTTTCTATCAGATAGGAAGGGCTGTTGCACAAAATGTACTTCCCATAGATCCTATATCTATCTATTTGTACAAATGGTACTTCGAACTTGGAACGAGCATGAAGAAATTAACGATACTTCTTTATCTTTTGAGTTGTTCTGCCGGATCGGTCGCTCAAGACCTTTGGTCTCTACTCGTTGAGAATGATTCTGATCTAGTTCTGGTGGGATCCTCAGATAATG------ATCGAGT------GACATTGCTTCTTCGGCCCGAATTAGATATGATGCAAGAAAAATACGAAATAGAG------GAGGATTTATTCAATATCGTCTGGGCTCCT------AGAATATGGCGC---CCCTTGGGATTTCCCTATCAGTAC------CAGACACGAAGATCTTCCATAAGCCAATTCATTTGGGACCCCCTATTCAGAGATCAGGTGTTTTCA------CATC--------GAGAATTCTTTGCAGATGAAGAGAAACGCTGGTTTATCAAGAAT---ACGCAAGAAAAGTTCGAATTGTTGATTCATCGCCAG------AGATGGACCAATAGTTCATTA------TCTAATGGATCTAAT------ACTCCATACGAGAGTTATCAGTATTTATCAAATCTGTTCCTATCT---AACGGAACGCTATTGGATCAAATGACAAAGACATTGTTGAGAAAAAGATGGCTTTTCCCGGATGAAATGAAA-ATTGGATTC
>Staphylea_colchica
TCCTGGATTTTCGAATTGAGAGAGATCAAGAATGATTCATGGACCCAATTCAATTCAGTGGGATCTTTCATTCACATTTTTTTCCACCAAGAACGTTTTATAAAACTCTTGGACCCCCGAATTTGGAGTATCCTACTTTCACGCTATTTC------ACGATCAAGGGT---GTAGTACTA---TTTGTAGTAGCGGTCTTTATATATCGTATTAACAATCGAAAT---ATGGTCGAAAGAAAAAATCTTGATACATTGGCAGAATTGATTGTTTCGCTCCTGTATCTTCCACAATTGAAAGGATCTTCTGATCAATCCAGAGATCATTTCGATTCCATTAA-AGAAAGATCGATTCTTCTTCAACCGGAACGAACAGAGATAGAATCCGACTCAATGTCCCGGATATTCACGGAACGTGAGAAGCAGATGACAAGATCCATTCGTCTGGGTTCG---AATCCTATTGAGAGGTCCACTAGAGATAAATTGTTGAAGAAAGAACAAGATCTTT---CTTTTAAAGAAATAGTTAATATATTT------CAAAATACCGTCTCAATTTCATCAGATCTGGGATGCGATATGGTTTTATTTCATGACCGGAACAGGTTTCAAGAAATGGCAGATCTATTCACTCTATCAATAACCGAGCCGTATAAGGGATTTGCCTTTTTGGATCAAAAACAATTCAACTCCAGGGATGAATCGAAAAAGAAATCTGAAGAGAATGAAAATGATTTGGAAGATCCAAAAAGCAACAACATAATGGAGGCAGTCAAT------TATAGATTGATCCGAAGAAATGTATTGAATCGATTCATGAAATATACGATCAACCAACATTTATCGAATAAAAAGAGTCAGAAGAAATCGTTCGATCCTCTTTCTCGAACCGAGAGAATGAATCGGGATCCTAATGCATATAGATACAAATGGTCCAATAGCAAGAATTTCCAGGAACATTTGGAACATTTCGTTTCTGAGCAGAAGAGCGGGAATATC---TCCATTGAA---TTGAAAGGTCCGAATGATCAACTCTTAGAATCAATAGGTATCGTTCATTTGAAAAAATTGAAACCC---------TTATTGGATGATCATGATACTTCCCAAAAATCGAAATTCTTG------ATCAATGGAGGAACAATATCACCATTTTTGTTCAATAAGATACCACGCAGGAAATCTTTTGATAACACGTTCTCAATGATATCCCACGATCAAGACAATTGGCTGAGAAGTTCATTGATATCTTCTTTTAAAGCAAATCGACTTCGATTCTTGAATAATCCACATCACAACAAAAGATTCCCTACGTATGGACAATTCCTC------TTGTTCATTCGCAACAAAAGATTTTCTTTGTGCGGC------GGTAAAAAAAAAACTATTTCACAGGTATCTAACATATTCATACTTAACGATTTTCAAAGTGGTG---ACGAA---AGGGATTTGTACAAATCTTTCCGATCCGATCCATTAGTTCGTAGAGCTATTTACTCGATCGCAGACATTTCTGGAACA------CCTCTAACAGAGGGACAAATAGTCAATTTTGAAAAAACTTCAGAAGAGAAGGACTTGAATTTCAATTCACTAAA------GAAAGTTGAGAAAGGGCAGATGTATAGAGATAGTGCTTTTAAATGGAATCTATTCCAAACATAT---ATGCCATGGTTCCTTACTTCGACAGGGTACAAATATCTAATATTTTTAGATACTTTT---TCAGAC---CTAAAATTTG------TATCCATTGAGATTTCGAGTAATAATGAGTCA------CCACTGATATCGACA------CATCTGAGATCGCCAAATGTTC-----------GGGAGTTCCTCTATTCAATCCTTTTCCTTCTTCTTGTTGCTGGATATCTCGTTAGTGAGTTACAGACAGAGTTCGAAAAGGTCAAATCTTTGCCATCATACATG------ATTGAGTTGCGAATCTATTCATTGATAAGAGATAAAATAGAATCCTGGGTCGATAAAGAAAGAGAATTCTTGGTTCAGGAAAAAAGGATTCAAATTCTATTGAGTCTGACTAAGAATGACTCTGGTTATCAAATGATTGAGCAACCGGGAGCAATTTACTTACGATACTTAGTTGACATTCATAAAAAGTATCTAATGAATTATGAGTTCAATACATCCTGTTTAGCAGAAAGACGGATATTCCTTGCTCATTATCAGACAATCACTTATTCACAAACCTCGTGTCATGG------AAAACCCTTTTCGCTCCGT---TTAGCCCTATCTAGGGGTATTTTAGTGATAGGTTCTATAGGAACTGGACGATCCTATTTGGTCAAATACCTAGCGACAAACTCCTATGTTCCTTTCATTACAGTA------------------------------------TTTCTGGAATTAGCAAAAGCAATGTCTCCTTGCATAATATGGATTCCAAACATTCATGATCTGGATGTGAATCTCGGTCTATTAGTGAACTATCTCTCCACTAGAAAT---ATTCTTGTTATTGCTTCGACTCATATTCCCCAAAAAGTGGATCCCGCTCTAATAGCTCCGAATAAATTAAATACCTGCATTAAGATACGAAGGCTTCTTATTCCACAACAACGAAAGCACTTTTTCACTCTTTCATATACTAGGTTGGAAAAGAAAATGAATGGATTCGGG------TCCATAACCATGGGTTCCAATGCACGAGATCTTGTAGCACTTACCAATGAGGCCCTGTCGATTAGTATTACACAGAAGAAATCAATTATAGACACTAATACAATTAGATCTGCTCTTCATAGACAAACTCAGGTAAGATCGGTTCAGGATCTTTTCTATCAGATAGGAAGGGCTCTTGCACAAAATGTACTTCCCATAGATCCTATATCTATCTATTTGTACAAATGGTACTTCGAACTTGGAACGAGCATGAAGAAATTAACGATACTTCTTTATCTTTTGAGTTGTTCTGCCGGATCGGTCGCTCAAGACCTTTGGTCTCTACTCGTTGAGAATGATTCTGATCTAGCTCTGGTGGGATCCTCAGATAATG------ATCGAGT------GACATTGCTTCTTCGGCCCGAATTAGATATGATGCAAGAAAAATACGAAATAGAG------GAGGATTTATTCAATATAGTTTGGGCTCCT------AGAATATGGCGC---CCTTTAGGATTTCCCTATCAGTAC------CAGACACGAAGATCTTCCAAAAGCCGATTCATTTGGGACCCTCTATTCAAGGATCAGGTATTTTCA------CATC--------GAGAATTCTTTGCAGATGAAGAGAAACGCTGGTTTATCAAGAAT---ACGCAAGAAAAGTTCGAGTTGTTGATTCATCGCCAG------AGATGGACCAATAGTTCATTA------TCTAATGGATTTAAT------ACCCTATCCGAGAGTTATCAGTATTTATCAAATCTCTTCCTATCT---AATGGAGCGCTATTGGATCAAATGACAAAGACATTGTTGAGAAAAAGATGGCTTTTCTCGGATGAAATGAAA-ATTGGATTC
>Vitis_acerifolia
TCTTGGATTTTCGAATTGAGAGAGATCAAGAATGATTCATGGACCCAATTCACTTCAGTGGGATCTTTCATTCACATTTTTTTCCACCAAGAACGTTTTATAAAACTCTTTGACCCCCGAATTTGGAGTATCCTACTTTCACGCTATTTC------ACGATCAAGGGT---GTAGTACTA---TTTGTAGTAGCGGTCCTTATATATCGTATTAACAATCGAAAT---ATGGTCGAAAGAAAAAATCTCGATACATTGGAAGAATTGATTGTTTCGCTCCTGTATCTTCCCCAATTGAAAGGATCTTCTGATCAATCCAGAGATCATTTCGATTCCATTAAAAGAAAGATCGATTCTTCTTCAAACGGAACGAACAGAGATAGAATCAGACTCAATGTCCCGGCTATTCACGGAACGTGAAAAGAAGA-GACAAGATCCATTCGTCTGGGTTCG---AATCCTATTGAGAGGTCCACTAGAGATAAATTGTTGAAGAAACAACAAGATGTTT---CTTTTAAAGAAATGGTTAATATATTCAAGATACAAAATACCGTCTCAATTTCATCAGATCCGGGATGTGATATGGTTCTATTCCATGACCGGAACAGGTTTCAAGAAATGGCAGATCGATTCACTCTATCAATAACCGAGCTGGATAAGGGATTTGCCTTTTTGGATCAAAAACAATTTAACTCCAGGGATGAATCGAACAAGAAATCTGAAGAGAATGAAAATGATTTGGAAGATCCAAAAAGCAACAACATAATGGAGGCAGTCAATCAA---TATATATTGATCCGAAGAAATGTATTGAATCGATTCATGAAATATACGATCAACCAACATTTATCGAATAAAAAGAGTCAGAAGAAATGGTTCGATCCTCTTTCTCGAACCGAGAGAATGAATCGGGATCCTCATGCATATAGATACAAATGGTCCAATAGCAAGAATTTCCAGGAACATTTGGAACATTTCGTTTCTGAGCAGAAGAGCGGGAATATC---CCCATTGAA---TTGAAAGGTCCGAATGATCAACTCTTAGAATCAATAGGTATCATTCATTTGAAAAAATGGAAACTCTTC------TTATTGGATGATCATGATACTTCCCAAAAATCGAAATTTTTG------ATCAATGGAGGAACAATATCACCGTTTTTGTTCAATAAGATAGTACGCAGGAAATCCTTTGATAACACGTTCTCAATGATATCCCACGATCAAGACAATTGGCTGAGAAGTTCATTGATATCTTCTTTTAAAGCAAATCGACTTCGATTCTTGAATAATCCGCATCGCAACAAAAGATTCCCTACGTATGGACAATTCCTCAATATTTTGTTCATTCGCAAGAAAATATTTTCTTTGTGCGGC------GGTAAAAAAAAACATGCTTCACAGGTATCTAACATATTCATACCTAACGATTTTCCAAGTGGTG---ACGAA---ACGTATTTGTACAAATCTTTCCGATCCAATCCATTCGTTCGTAGAGCTATTTACTCGATCGCAGACATTTCTGGAACA------CCTCTAACAGAGGGACAAATAGTCAATTTTGAAAGAACTTCAGAAGGGAAGAACTTGAATTTCAATTCAATAAA------GAAAGTTGAGAAAGGGCAGATGTATCGAGATAGTGCTTTTAAATGGAATCTATTCCAAACATAT---ATGCCATGGTTCCTTACTTCGACAGGGTACAAATATCTAATATTTTTAGATACTTTT---TCAGAC---CTAAAATTTG------TATCCATTGAGATTTCGAGTCATAATGAGTCA------CCATTGATATCGACA------CATCTGAGATCGCCAAATGTTC-----------GGGAGTTCCTCTATTCAATCCTTTTCCTTCTTCTTGTTGCTGGATATCTCGTTAGTGAGTTACAGACAGAGTTCGAAAAGGTCAAATCTTTGCCATCATACATG------ATTGAGTTGCGAATCTATTCATTGATAAGAGATAAAATAGAATCCTGGGTCGATGAAGAAAGAGAATTCTTGGTTCAGGAAAAAAGGATTCAAATTCTATTGAGTCTGACTAAGAATGACTCTGGTTATCAAATGATTGAACAACCGGGAGCAATTTACTTACGATACTTAGTTGACATTCATAAAAAGTATCTAATGAATTATGAGTTCAATACATCCTGTTTAGCAGAAAGACGGATATTCCTTGCTCATTATCAGACAATCACTTATTCACAAACCTCGTGTCATGG------AAAACCCTTTTCGCTCCGC---TTAGCCCTATCTAGGGGTATTTTAGTGATAGGTTCTATAGGAACTGGACGATCCTATTTGGTCAAATACCTAGCGACAAACTCCTATGTTCCTTTCATTACGGTA------------------------------------TTTCTGGAATTAGCAAAAGCAATGTCTCCTTGCATAATATGGATTCCAAACATTCATGATCTGGATGTGAATCTCGGTCTATTAGTGAACTATCTCTCCACTAGAAAT---ATTCTTGTTATTGCTTCGACTCATATTCCCCAAAAAGTGGATCCCGCTCTAATAGCTCCGAATAAATTAAATACATGTATTAAGATACGAAGGCTTCTTATTCCACAACAACGAAAGCACTTTTTCACTCTTTCATATACTAGGTTGGAAAAGAAAATGAATGGATTCGGG------TCCATAACCATGGGTTCCAATGCACGAGATCTTGTAGCACTTACCAATGAGGCCCTATCGATTAGTATTACACAGAAGAAATCAATTATAGACACTAATGCAATTAGATCCGCTCTTCATAGACAAACTCAGGTAAGATCGGTTCAGGATCTTTTCTATCAGATAGGAAGGGCTGTTGCGCAAAATGTACTTCCCATAGATCCTATATCTATCTATTTGTACAAATGGTACTTCGAACTTGGAACGAGCATGAAGAAATTAACGATACTTCTTTATCTTTTGAGTTGTTCTGCCGGATCGGTCGCTCAAGACCTTTGGTCTCTACTCGTTGAGAATGATTCTGATCTAGTTCTGGTGGGATCCTCAGATAATG------ATCGAGT------GACATTGCTTCTTCGGCCCGAATTAGATATGATGCAAGAAAAATACGAAATAGAG------GAGGATTTATTCAATATAGTTTGGGCTCCT------AGAATATGGCGC---CCTTTGGGATTTCCCTATCAGTAC------CAGACACGAAGATCTTCCATAAGCCAATTCATTTGGGACCCTCTATTCAAAGATCAGGTGTTTTCA------CATC--------GAGAATTCTTTGCAGATGAAGAGAAACGCTGGTTTATCAAGAAT---ACGCAAGAAAAGTTCGAATTGTTGATTCATCGCCAG------AGATGGACCAATAGTTCATTA------TCTAATGGATCTAAT------ACTCCATCCGAGAGTTATCAGTATTTATCAAATCTGTTCCTATCT---AACGCAAGGCTATTGGATCAAATGACAAAGACATTGTTGAGAAAAAGATGGCTTTTCCCGGATGAAATGAAA-ATTGGATTC
