# Supplementary material for: ­Complete plastid genome sequences of two species of the Neotropical genus Brunellia (Brunelliaceae)
Source: PeerJ. 2020 Jan 28;8:e8392. doi: 10.7717/peerj.8392 (PMC6993752; doi:10.7717/peerj.8392)
Supplement: Supplemental Information 2 [file peerj-08-8392-s002.zip › Alignments/YCF3.fasta]

>Aquilaria_yunnanensis
ATGCCTAGATCGCGAATAAATGGAAATTTTATTGATAAGACCTTTTCAATCGTAGCCAATATCTTATTACGAATAATTCCGACAACTTCAGGAGAAAAAGAGGCATTTACTTATTACAGAGATGGTATGTCGGCTCAATCCGAAGGCAATTATGCAGAAGCGTTACAGAATTATTATGAAGCTATGCGACTCGAAATTGATCCCTATGATCGAAGCTATATACTCTATAACATAGGCCTTATCCACACAAGTAACGGCGAACATACGAAAGCTTTAGAATATTATTTTCGGGCACTAGAGCGAAACCCGTTCTTACCACAAGCTTTTAATAATATGGCTGTGATCTGTCATTACCGTGGAGAACAGGCCATTCGACAGGGAGATTCTGAAATTGCGGAGGCTTGGTTCGACCAAGCCGCTGAATATTGGAAACAGGCTATAGCGCTTACTCCTGGGAATTATATTGAAGCGCAGAATTGGTTAAAGATTACGAGGCGGTTCGAA
>Arabidopsis_thaliana
ATGCCAAGATCGCGTATAAATGGAAATTTTATTGATAAAACCTTTACAATTGTAGCCGATATCTTATTACGAGTCATTCCGACAACTTCCGGAGAAAAAGAGGCATTTACTTATTACAGAGATGGTATGTCGGCTCAATCTGAAGGAAATTATGCGGAAGCATTACAGAATTATTATGAAGCTATGCGACTAGAAATTGACCCCTATGATCGAAGTTATATACTCTATAATATAGGCCTTATCCATACAAGTAATGGGGAACATACCAAAGCTTTAGAATATTATTTTCGGGCATTAGAACGAAACCCCTTTTTACCACAAGCTTTTAATAATATGGCTGTGATCTGTCATTACCGTGGAGAACAGGCCATTCAACAAGGAGATTCTGAAATGGCGGAGGCTTGGTTCGCTCAAGCCGCTGAGTATTGGAAACAGGCTATAACGCTTACTCCTGGTAATTATATTGAAGCACAGAATTGGTTGACGATCACGAGGCGCTTCGAA
>Arabis_alpina
ATGCCAAGATCGCGGATAAATGGAAATTTTATTGATAAAACCTTTACAATTGTAGCCGATATCTTATTACGAGTTATTCCGACAACTTCCGGAGAAAAAGAGGCATTTACTTATTACAGAGATGGTATGTCGGCTCAATCTGAAGGAAATTATGCGGAAGCATTACAGAATTATTATGAAGCTATGCGACTAGAAATTGACCCCTATGATCGAAGTTATATACTCTATAATATAGGCCTTATCCACACAAGTAATGGGGAACATACCAAAGCTTTAGAATATTATTTTCGGGCATTAGAACGAAACCCCTTTTTACCACAAGCTTTTAATAATATGGCTGTGATCTGTCATTACCGTGGAGAACAGGCCATTCAACAAGGAGATTCTGAAATGGCGGAGGCTTGGTTTGCTCAAGCCGCTGAGTATTGGAAACAGGCTATAACGCTTACGCCTGGTAATTATATTGAAGCACAGAATTGGTTGACGATTACGAGGCGCTTCGAA
>Arachis_hypogaea
ATGCCTAGATCTCGGATAAATGGAAATTTTATTGACAAGACCTTTTCTATTGTAGCCAATATCTTATTACGAATAATTCCGACAACCTCGGGAGAAAAGGAGGCATTTACTTATTACAGAGATGGTATGTCAGCGCAATCTGAAGGAAATTATGCAGAAGCTTTACAGAATTATTATGAGGCTATGCGACTGGAAATTGATCCCTATGATCGAAGTTATATACTTTATAACATAGGCCTTATTCACACAAGTAACGGAGAACATACAAAAGCTTTAGAATATTATTTTCGGGCACTCGAACGAAATCCGTTTTTACCCCAAGCTTTTAATAATATGGCCGTGATCTGTCATTACCGCGGAGAACAGGCCATTCGACAGGGAGATTCCGAAATTGCTGAGGCTTGGTTTGATCAAGCCGCTGAATATTGGAAACAAGCTATAGCCCTTACCCCCGGTAATTATATTGAAGCACAGAATTGGTTGAAGATCACAGGGCGTTCT---
>Averrhoa_carambola
ATGCCTAGATCTCGGATAAATGGAAATTTTATTGATAAGACCTTTTCAATTGTAGCCAATATCTTATTACGAATAATTCCGACAACTTCAGGAGAAAAAGAGGCATTTACCTATTACAGAGATGGTATGTCAGCTCAATCCGAAGGAAATTATGCGGAAGCTTTACAGAATTATTATGAAGCTATGCGACTAGAAATTGATCCCTATGATCGAAGTTATATACTCTATAACATAGGCCTTATCCACACAAGTAACGGAGAACATACGAAAGCTTTAGAATATTATTTTCGAGCACTCGAACGAAACCCGTTCTTACCACAAGCTTTTAATAATATGGCCGTGATCTGTCATTACCGTGGAGAACAGGCCATTCGGCAGGGAGATTCGGAAATTGCGGAGGCTTGGTTCAATCAAGCCGCTGAGTATTGGAAACAAGCGATAGCGCTTACTCCTGAAAATTACATTGAAGCGCAGAATTGGTTGAAGACTACAAGGCGTTTTGAA
>Brunellia_antioquensis
ATGCCTAGATCTCGGATAAATGGAAATTTTATTGATAAGACTTTTTCAATTGCAGCCAATATCTTATTACGAATAATTCCGACAACTTCAGGAGAAAAAGAGGCATTTACCTATTACAGAGATGGTATGTCGGCTCAATCCGAAGGAAATTATGCGGAAGCTTTACAGAATTATTATGAAGCTATGCGACTAGAAATTGATCCCTATGATCGAAGTTATATACTCTATAACATAGGCCTTATCCACACAAGTAACGGAGAACATACGAAAGCTTTAGAATATTATTTTCGGGCACTAGAACGAAACCCGTTCTTACCACAAGCTTTTAATAATATGGCCGTGATCTGTCATTACCGGGGAGAACAGGCCATTCGGCAGGGAGATTCTGAAATTGCGGAGGCTTGGTTCGATCAAGCCGCTGAGTATTGGAAACAAGCTATAGCGCTTACTCCTGGAAATTATATTGAAGCACAGAATTGGTTGAAGACCACAAGACGTTTCGAA
>Brunellia_trianae
ATGCCTAGATCTCGGATAAATGGAAATTTTATTGATAAGACTTTTTCAATTGCAGCCAATATCTTATTACGAATAATTCCGACAACTTCAGGAGAAAAAGAGGCATTTACCTATTACAGAGATGGTATGTCGGCTCAATCCGAAGGAAATTATGCGGAAGCTTTACAGAATTATTATGAAGCTATGCGACTAGAAATTGATCCCTATGATCGAAGTTATATACTCTATAACATAGGCCTTATCCACACAAGTAACGGAGAACATACGAAAGCTTTAGAATATTATTTTCGGGCACTAGAACGAAACCCGTTCTTACCACAAGCTTTTAATAATATGGCCGTGATCTGTCATTACCGGGGAGAACAGGCCATTCGGCAGGGAGATTCTGAAATTGCGGAGGCTTGGTTCGATCAAGCCGCTGAGTATTGGAAACAAGCTATAGCGCTTACTCCTGGAAATTATATTGAAGCACAGAATTGGTTGAAGACCACAAGACGTTTCGAA
>Bulnesia_arborea
ATGGCTAGATCTCGTATAAATGGAAATTTTATTGATAAGACCTTTTCAATTGTAGCCAATATCTTATTACGAATAATTCCGACAACTTCAGGAGAAAAAGAGGCATTTACTTATTATAGAGATGGGATGTCGGCTCAGTCCGAAGGAAATTATGCGGAAGCTTTACAAAATTATTATGAAGCTATGCGACTAGAAATTGACCCCTATGATCGAAGTTATATACTCTATAACATAGGCCTTATCCACACAAGTAATGGAGAACATACAAAAGCTTTGGAATATTATTTTCGGGCACTCGAACGAAACCCGTTCTTACCACAAGCTTTTAATAATATGGCCGTGATCTGTCATTACCGGGGAGAACAGGCCATCCGACAAGGAGATTCCGAGATTGCAGAAGCTTGGTTCGATCAAGCCGCTGAGTATTGGAAACAAGCTATAGCGCTTACTCCTGGTAATTATATTGAAGCGCAGAATTGGTTAAAGATCACGAGACGTTTCGAA
>Carica_papaya
ATGCCTAGATCGCGTATAAATGGAAATTTTATTGATAAAACCTTTTCAATTGTGGCCAATATCTTATTACGAATAATTCCGACAACCTCGGGAGAAAAAGAGGCATTTACCTATTACAGAGATGGGATGTCGGCTCAATCCGAAGGAAATTATGCGGAAGCATTGCAGAATTATTATGAAGCTATGCGACTAGAAATTGATCCCTATGATCGAAGCTATATACTCTATAACATAGGCCTTATCCACACAAGTAACGGAGAACATACGAAAGCTTTAGAATATTATTTTCGGGCATTAGAACGAAACCCGTTCTTACCCCAAGCTTTTAATAATATGGCTGTGATCTGTCATTACCGGGGAGAACAGGCCATTCGACAGGGAGATTCTGAAATTGCAGAGGCTTGGTTTGCTCAAGCCGCCGAGTATTGGAAACAGGCTATAGCGCTTACTCCTGGTAATTATATTGAAGCGCAGAATTGGTTGAAGATCACGAGACGTTTCGAA
>Castanea_mollissima
ATGCCTAGATCTCGGATAAATGGAAATTTTATTGATAAGACCTTTTCAATTGTAGCCAATATCTTATTACGAATAATTCCGACAACTTCAGGAGAAAAAGAGGCATTCACCTATTACAGAGATGGTATGTCAGCTCAATCCGAAGGAAATTATGCGGAAGCTTTACAGAATTATTATGAAGCTATGCGACTAGAAATTGATCCCTATGATAGAAGTTATATACTCTATAACATAGGCCTTATCCATACAAGGAACGGAGAACATACGAAAGCTTTGGAATATTATTTTAGGGCGCTAGAACGAAACCCGTTCTTACCACAAGCTTTTAATAATATGGCCGTGATCTGTCATTACCGGGGAGAACAGGCCATTCGACAGGGAAATTCTGAAATTGCGGAGGCTTGGTTCGATCAAGCCGCTGAGTATTGGAAACAAGCTATAACGCTTACTCCCGGGAATTATATTGAGGCACAGAATTGGTTGAAGATCACAAGACGTTTCGAA
>Catha_edulis
ATGCCGAGATCTCGGATAAATGGAAATTTTATTGATAAGACCTTTTCAATTGTAGCCAATATCTTATTACGAATAATTCCGACAACTTCAGGAGAAAAAGAGGCATTTACCTATTACAGAGATGGTATGTCGGCTCAATCCGAAGGAAATTATGCGGAAGCTTTACAGAATTATTATGAAGCTATGCGACTAGAAATTGATCCCTATGATCGAAGTTATATACTCTATAACATAGGACTTATTCACACAAGTAACGGAGAACATACGAAAGCTTTGGAATATTATTTTCGAGCACTAGAACGAAACCCGTTTTTACCGCAAGCTTTTAATAATATGGCCGTGATCTGTCATTACCGTGGAGAACAGGCCATTCGGCAGGGAGATTCTGAAATTGCGGAGGCTTGGTTCGATCAAGCCGCCGAATATTGGAAACAAGCTATAGCGCTTACTCCTGGAAATTATATTGAAGCACAGAATTGGTTGAAGATCACAAGACGTTTTGAA
>Ceratopetalum_apetalum
ATGCCTAGATCTAGGATAAATGGAAATTTTATTGATAAGACCTTTTCAATTGTAGCCAATATCTTATTACGAATAATTCCGACAACTTCAGGAGAAAAAGAGGCATTTACCTATTACAGAGATGGTATGTCGGCTCAATCCGAAGGAAATTATGCGGAAGCTTTACAGAATTATTATGAAGCTATGCGACTAGAAATTGATCCCTATGATCGAAGTTATATACTCTATAACATAGGCCTTATCCACACAAGTAACGGAGAACATACGAAAGCTTTAGAATATTATTTTCGGGCACTAGAACGAAACCCGTTCTTACCACAAGCTTTTAATAATATGGCCGTGATCTGTCATTACCGGGGAGAGCAGGCCATTCGGCAGGGAGATTCTGAAATTGCGGAGGCTTGGTTCGATCAAGCCGCTGAGTATTGGAGACAAGCTATAGCGCTTACTCCTGGAAATTATATTGAAGCGCAGAATTGGTTGAAGACCACAAGGCGTTTCGAA
>Citrus_sinensis
ATGCCTAGATCGCGGATAAACGGAAATTTTATTGATAAGACCTTTTCGATTGTAGCCAATATATTATTACGAATAATTCCGACAACTGTAGGAGAAAAAGAGGCATTTACCTATTACAGAGATGGTATGTCAGCTCAATCTGAAGGCAATTATGCGGAAGCTTTACAGAATTATTATGAAGCTATGCGACTAGAAATTGATCCTTACGATCGAAGCTATATACTCTATAACATAGGCCTTATCCACACAAGTAACGGAGAACATACAAAAGCTTTAGAATATTATTTTCGGGCACTAGAACGAAATCCGTTCTTACCACAAGCTTTTAATAATATGGCTGTGATCTGTCATTACCGGGGGGAACAGGCCGTTCGACAGGGAGATTCTGAAATTGCGGAGGCTTGGTTCAATCAAGCTGCCGAGTATTGGAAACAAGCTATTGCGCTTACTCCTGGTAATTATATTCAAGCGCAGAATTGGTTGAAGATCACGGGACGTTTCGAA
>Cucumis_melo
ATGCCTAGATCTGGGATAAATGGAAATTTTATCGATAAGACCTTTTCAATTGTAGCCAATATCTTATTACGAATAATTCCGACAACTTCCGGGGAAAAAGAGGCATTCACCTATTACAGAGATGGTATGTCGGCTCAATCCGAAGGAAATTATGCGGAAGCTCTACAGAATTATTATGAAGCTATGCGACTAGAAATCGATCCCTATGATCGAAGTTATATACTCTATAACATAGGTCTTATCCACACAAGGAACGGAGAACATACAAAAGCTTTGGAATATTATTTTCGGGCACTAGAACGAAACCCGTTCTTACCACAAGCTTTTAATAATATGGCTGTGATCTGTCATTACCGGGGAGAACAGGCCATTCGACAGGGAGATTCTGAAATTGCGGAGGCTTGGTTCAATCAAGCCGCTGAGTATTGGAAACAAGCTATAGCGCTTACTCCCGGTAATTATATTGAAGCCCAAAATTGGTTGAAGATCACAAGGCGTTTCAAA
>Eucalyptus_grandis
ATGCCTAGATCGAGGATAAATGGAAATTTTATTGATAAGACCTTTTCAATTGTAGCCAATATCTTATTACGAATAATTCCGACAACTTCAGGAGAAAAAGAGGCATTTACCTATTACAGAGATGGGATGTCGGCTCAATCCGAAGGAAATTATGCGGAAGCTTTACAGAATTATTATGAAGCTATGCGACTAGAAATTGATCCCTATGATCGAAGCTATATACTCTATAACATAGGCCTTATCCATACAAGTAACGGAGAACATACGAAAGCTTTGGAATATTATTTTCGGGCACTAGAACGAAACCCGTTTTTACCACAAGCTTTTAATAATATGGCTGTGATCTGTCATTACCGGGGAGAGCAGGCCATTCGACAGGGGGATTCTGAAATTGCGGAGGCTTGGTTCGATCAAGCCGCTGAGTATTGGAAACAAGCTATAGCGCTTACTCCTGGTAATTATATTGAAGCGCAGAATTGGTTGAAGATCACGAGACGTTTCGAA
>Euonymus_japonicus
ATGCCGAGATCTCGGATAAATGGAAATTTTATTGATAAGACCTTTTCAATTGTAGCCAATATCTTATTACGAATAATTCCGACAACTTCAGGAGAAAAAGAGGCATTTACCTATTACAGAGATGGTATGTCGGCTCAATCCGAAGGAAATTATGCGGAAGCTTTACAGAATTATTATGAAGCTATGCGACTAGAAATTGATCCCTATGATCGAAGTTATATACTCTATAACATAGGACTTATTCACACAAGTAACGGAGAACATACGAAAGCTTTGGAATATTATTTTCGAGCACTAGAACGAAACCCGTTTTTACCGCAAGCTTTTAATAATATGGCCGTGATCTGTCATTACCGTGGAGAACAGGCCATTCGGCAGGGAGATTCTGAAATTGCGGAGGCTTGGTTCGATCAAGCCGCCGAATATTGGAAACAAGCTATAGCGCTTACTCCTGGAAATTATATTGAAGCACAGAATTGGTTGAAAATCACAAGACGTTTTGAA
>Ficus_racemosa
ATGTCTAGATCTCGAATAAATGGAAATTTTATTGATAAGACCTTTTCAATTGTAGCCAATATCTTATTACGAATAATTCCGACAACTTTGGGCGAGAAAGAGGCATTTGCCTATTACAGAGATGGTATGTCCGCTCAATCCGAAGGAAATTATGCAGAAGCTTTACAGAATTATTATGAAGCTATGCGACTAGAAATTGATCCCTATGATCGAAGTTATATACTCTATAACATAGGCCTTATCCACACACGAAACGGAGAACATACGAAAGCTTTGGAATATTATTTTCGTGCACTAGAGCGAAACCCATTCTTACCACAAGCTTTTAATAATATGGCCGTGATCTGTCATTACCGGGGAGAACAGGCCATTCGACAAGGAGATTCTGAAATTGCGGAAGCTTGGTTCGATCAAGCTGCTGAATATTGGAAACAAGCTCTAG??????????????????????????????????????????????????????????????
>Glycine_max
ATGCCTAGATCTCGGATAAATGAAAATTTTATTGATAAAACCTTTTCAATTGTAGCCAATATCTTATTACGAATAATTCCGACAACTTCGGGAGAAAAAAGGGCATTCACTTATTACAGAGATGGTATGTCAGCTCAATCTGAAGGAAATTATGCGGAAGCTTTACAGAATTATTATGAGGCTATGCGACTGGAAATTGATCCCTATGATCGAAGTTATATACTTTATAACATAGGCCTTATCCACACAAGTAACGGAGAACATACTAAAGCTTTGGAATATTATTTTCGGGCGCTCGAGCGAAACCCATTCTTACCCCAAGCTTTTAATAATATGGCCGTGATCTGTCATTACCGAGGAGAACAGGCCATTCGACAGGGAGACTCGGAAGTTGCGGAGTCTTGGTTTAATCAAGCCGCTGAATATTGGAAACAAGCTATAGCCCTAACCCCTGGTAATTATATTGAAGCCCAGAATTGGTTGAAGATCACAGGACGTTTTGAA
>Gossypium_arboreum
ATGCCTAGATCGCAGATAAATGGAAATTTTATTGATAAGACCTTTTCAATTGTAGCCAATATCTTATTACGAATAATTCCGACAACTTCAGGAGAAAAAGAGGCATTTACTTATTACAGAGATGGTATGTCGGCTCAATCCGAAGGAAATTATGCGGAGGCCTTACAGAATTATTATGAAGCTATGCGACTAGAAATTGATCCCTATGATCGAAGTTATATACTATATAACATAGGCCTTATCCACACAAGTAATGGAGAGCATACAAAAGCTTTAGAATATTATTTTCGAGCACTAGAACGAAACCCGTTCTTACCACAAGCTTTTAATAATATGGCTGTGATCTGTCATTACCGGGGAGAACAGGCCATTCGACAGGGGGATTCTGAAATAGCGGAGGCTTGGTTCGATCAAGCCGCTGAGTATTGGAAACAGGCTATAGCGCTTACTCCTGGTAATTATATTGAAGCGCAGAATTGGTTAAAGATCACGCGGCGTTTCGAA
>Heritiera_angustata
ATGCCTAGATCGCGGATAAATGGAAATTTTATTGATAAGACCTTTTCAATCGTAGCCAATATCTTATTACGAATAATTCCGACAACTTCAGGAGAAAAAGAGGCATTTACTTATTACAGAGATGGTATGTCGGCTCAATCCGAAGGAAATTATGCGGAAGCCTTACAGAATTATTATGAAGCTATGCGACTAGAAATTGATCCCTATGATCGAAGTTATATACTCTATAACATAGGCCTTATCTACACGAGTAACGGAGAACATACAAAAGCTTTAGAATATTATTTTCGAGCACTAGAACGAAACCCGTTCTTACCACAAGCTTTTAATAATATGGCTGTGATCTGTCATTACCGGGGAGAACAGGCCATTCGACAGGGGGATTCTGAAATAGCGGAGGCTTGGTTCGATCAAGCCGCTGAGTATTGGAAACAGGCTATAGCGCTTACTCCTGGTAATTATATTGAAGCGCAGAATTGGTTAAAGATCACGAGGCGTTTCGAA
>Heuchera_sanguinea
ATGCCTAGATCGCGGATAAATGGAAATTTTATTGATAAGACCTTTTCAGTTGTAGCCAATATCTTATTACAAATAATTCCGACAACTTCAGGAGAAAAAGAGGCATTTACCTATTACAGAGATGGGATGTCAGCTCAATCCGAAGGAAATTATGCGGAAGCTTTACAGAATTATTATGAAGCTATGCGACTAGAAATTGATCCCTATGATCGAAGTTATATACTCTATAACATAGGCCTTATCCACACAAGTAACGGAGAACATACGAAAGCTTTGGAATATTATTTTCGGGCACTAGAACGAAATCCGTTCTTACCACAAGCTTTTAATAATATGGCCGTGATCTGTCATTACCGGGGAGAACAGGCCATTCGACAGGGAGATTCGGAAATTGCGGAGGCTTGGTTTGATCAAGCCGCTGAGTATTGGAAACAAGCTATAGCACTTACTCCTGGTAATTATATTGAAGCGCATAATTGGTTGAAGATCACGAGGCGTTTCGAA
>Jatropha_curcas
ATGCCTAGATCCCGGACAACTGGAAATTTTATTGATAAGACCTTTTCAATTGTAGCCAATATCTTATTACGAATAATTCCAACAACTTCGGGAGAAAAAGAGGCATTTACTTATTACAGAGATGGTATGTCTGCTCAATCCGAAGGAAATTATGCAGAAGCTTTACAGAATTATTATGAAGCTTTGCGGCTAGAAATTGATCCCTATGATCGAAGTTATATACTCTATAATATAGGCCTTATTCACACAAGTAATGGAGAACACACAAAAGCTTTGGAATATTATTTTCGGGCACTAGAACGAAACCCCTTCTTACCACAAGCTTTAAATAATATGGCCGTGATCTGTCATTAC---GGAGAACAGGCCATTCGGCAGGGAGATTCTGAAATTGCGGAAGCTTGGTTCGATCAAGCCGCGGAGTATTGGAAACAAGCTATAGCGCTTACTCCCGGAAATTATATTGAAGCGCAGAATTGGTTGAAGATCACAAGGCGTTTCGAA
>Larrea_tridentata
ATGGCTAGATCTCGGATAAATGGAAATTTTTTTGATAGGACCTTTTCAATTGTAGCCAATATCTTATTACGAATAATTCCGACAACTTCAGGAGAAAAAGAGGCATTTACTTATTATAGAGATGGTATGTCGGCTCAGTCCGAAGGAAATTATGCGGAAGCTTTACAGAATTATTATGAAGCTATGCGACTAGAAATTGATCCCTATGATCGAAGTTATATACTCTATAACATAGGCCTTATCCACACAAGTAATGGAGAACATACAAAAGCTTTGGAATATTATTTTCGGGCACTCGAAAGAAACCCGTTCTTACCACAAGCTTTTAATAATATGGCCGTGATCTGTCATTACCGGGGAGAACAGGCCATCCGACAAGGAGATTCTGAGATTGCAGAAGCTTGGTTCGATCAAGCCGCTGAGTATTGGAAACAAGCTATAGCGCTTACTCCTGGTAATTATATTGAAGCGCAGAATTGGTTAAAAATCACGAGACGTTTCGAA
>Liquidambar_styraciflua
ATGCCTAGATCGCGGATAAATGGAAATTTTATTGATAAGACCTTTTCAATTGTAGCCAATATCTTATTACGAATAATTCCGACAACTTCAGGAGAAAAAGAGGCATTTACCTATTACAGAGATGGGATGTCGGCTCAATCCGAAGGAAATTATGCGGAAGCTTTACAGAATTATTATGAAGCTATGCGACTAGAAATTGATCCCTATGATCGAAGTTATATACTCTATAACATAGGTCTTATCCACACAAGTAACGGAGAACATACAAAAGCTTTGGAATATTATTTTCGGGCACTAGAACGAAATCCGTTCTTACCACAAGCTTTTAATAATATGGCCGTGATCTGTCATTACCGGGGAGAACAGGCCATTCGACAGGGAGATTCTGAAATTGCGGAGGTTTGGTTCGATCAAGCCGCTGAGTATTGGAAACAAGCTATAGCACTTACTCCTGGTAATTATATTGAAGCGCATAATTGGTTGAAGATCACGAGGCGTTTCGAA
>Manihot_esculenta
ATGCCTAGATCTCGGATAAATGGAAATTTTATTGATAAGACTTTTTCAGTTGTAGCCAATATCTTATTACGAATAATTCCGACAACTTCGGGAGAAAAAGAGGCATTTACTTATTACAGAGATGGTATGTCTGCTCAATCCGAAGGAAATTATGCAGAAGCTTTACAGAATTATTATGAAGCTATGCGGCTAGAAATTGATCCCTATGATCGAAGTTATATACTCTATAATATAGGCCTTATTCACACAAGTAATGGAGAACACACAAAAGCTTTGGAATATTATTTTCGGGCACTAGAACGAAACCCCTTCTTACCACAAGCTTTAAATAATATGGCCGTGATCTGTCATTACCGAGGAGAACAGGCCATTCGGCAGGGAGATTCTGAAATTGCGGAGGCTTGGTTCGATCAAGCCGCGGAGTATTGGAAACAAGCTATAGCGCTTACTCCCGGAAATTATATTGAAGCGCAGAATTGGTTGAAAATCACAAGGCGTTTCGAA
>Morus_indica
ATGTCTAGATCTCGAATAAATGGAAATTTTATTGATAAGACCTTTTCAATTGTAGCCAATATCTTATTACGAATAATTCCGACAACTTCGGGCGAGAAAGAGGCATTCGCCTATTACAGAGATGGTATGTCCGCTCAATCCGAAGGAAATTATGCAGAAGCTTTACAGAATTATTATGAAGCTATGCGACTAGAAATTGATCCCTATGATCGAAGTTATATACTCTATAACATAGGCCTTATCCACACAAGAAACGGAGAACATACGAAAGCTTTGGAATATTATTTTCGTGCACTAGAGCGAAACCCATTCTTACCACAAGCTTTTAATAATATGGCCGTGATCTGTCATTACCGGGGAGAACAGGCCATTCGACAAGGAGATTCTGAAATTGCGGAAGCTTGGTTCGATCAAGCTGCCGAATATTGGAAACAAGCTCTAGCGCTTACTCCTGGTAATTATATTGAAGCGCAGAATTGGTTGAAGATCACAGGGCGTTTCGAA
>Oenothera_parviflora
ATGCCTAGATCAAGGATAAATGGAAATTTTATTGATAAGACCTTTTCAATTGTAGCCAATATCTTATTACGAATAATTCCGACAACTTCAGGGGAAAAAGAGGCATTTACCTATTACAGAGATGGGATGTCGGCTCAGTCAGAAGGAAATTATGCGGAAGCTTTACAGAATTATTATGAAGCTATGCGACTAGAAATTGATCCTTATGATCGAAGCTATATACTCTATAACATAGGCCTTATCCACACAAGTAATGGAGAACACACGAAAGCTTTGGAATATTATTTTCGGGCACTAGAACGAAACCCGTTCTTACCCCAAGCTTTTAATAATATGGCTGTGATCTGTCATTACCGGGGAGAACAGGCCATTCGACAGGGAGATTCTGAAATTGCGGAGGCTTGGTTCGATCAAGCCGCTGAGTATTGGAAACAAGCTATAGCGCTTACGCCCGGGAATTATATTGAAGCGCAAAATTGGTTGAAGATCACGAGACGTTTCGAA
>Oxalis_latifolia
ATGCCTAGATCTCGGATAAATGGAAATTTTATTGATAAGACCTTTTCAATTGTAGCCAATATCTTATTACGAATAATTCCGACAACTTCAGGAGAAAAAGAGGCATTTACCTATTACAGAGATGGGATGTCGGCTCAATCCGAAGGAAATTATGCGGAAGCTTTACAGAATTATTATGAAGCTATGCGACTAGAAATTGATCCCTATGATCGAAGTTATATACTCTATAACATAGGTCTTATCCACACAAGTAACGGAGAACATACGAAAGCTTTAGAATATTATTTTCGAGCACTCGAACGAAACCCGTTCTTACCACAAGCTTTTAATAATATGGCCGTGATCTGTCATTACCGTGGAGAACAGGCCATTCGGCAGGGAGATTCTGAAATTGCGGAGGCTTGGTTTAATCAAGCCACTGAATATTGGAAACAAGCGATAGCGCTTACTCCTGAAAATTATATTGAAGCGCAGAATTGGTTGAAGACTACAAGGCGTTTCGAA
>Parnassia_brevistyla
ATGCCTAGATCTCGAATAAATGGAAATTTTATCGATAAGACCTTTTCAATTGTAGCCAACATTTTATTACAAATAATTCCGACAACTTCAGGAGAAAAGGAGGCATTTACCTATTACAGAGATGGTATGTCGGCTCAATCCGAAGGAAATTATGCGGAAGCTTTACAGAATTATTATGAAGCTATGCGACTGGAAATTGATCCCTATGATCGAAGTTATATACTCTATAACATAGGCCTTATTCACACAAGTAATGGAGAACATACGAAAGCTTTGGAATATTATTTTCGAGCCCTAGAACGAAACCCGTTCTTACCACAAGCTTTTAATAATATGGCCGTGATCTGTCATTACCGTGGAGAACAGGCCATTCGGCAAGGCGATTCTGAAATTGCGGAGGCTTGGTTCGATCAAGCCGCTGAGTATTGGAAACAAGCTATAGCACTTACTCCTGGAAATTATATTGAAGCACAGAATTGGTTGAAGATCACAAGGCGTTTTGAA
>Passiflora_biflora
------------------------------------------------------------------------------------------------------------------------------ATGTCGGCTCAATCCGAAGGAAATTACGCAGAAGCTTTACAGAATTATTATGAAGCTATGCGACTAGAAATTGATCCCTATGATCGAAGTTATATACTCTATAATATAGGCCTTATTCATACAAGTAATGGAGAACACACAAAAGCTTTGGAATATTATTTTCGGGCACTAGAACGAAACCCCTTCTTACCACAAGCTTTTAATAATATGGCCGTGATCTGTCATTACCGAGGAGAACAGGCCATTCGGCAGGGAGATTCTGAAATTGCGGAGGCTTGGTTCGATCAAGCTGCGGAGTATTGGAAACAAGCTATAGCACTTACTCCTGGAAATTATATTGAAGCGCAGAATTGGTTGAAGATCGCAAGACATTTTGAA
>Pelargonium_quercifolium
ATGCCTAGATCACGGATAAATGGAAATTTTATTGATAAGACCTTTTCAATTGTAGCCAACATCTTATTACGAATAATTCCTACAAGCCCAGGAGAAAGAGAGGCTTTTACCTATTACAGAGATGGGATGTCGGCTCAATCCGAAGGAAATTATGCGGAAGCTTTGCAGAATTATTATGAAGCGATGCGACTAGAAATGGATCCCTATGATCGAAGTTATATCCTATATAACATAGGCCTTATCTATACAAGTAACGGAGAACATACGAAAGCTTTGGAATATTATTTTCGGGCACTCGAGCGAAACCCGTTCTTACCACAAGCTTTGAATAATATGGCTGTGATCTGTCATTACCGGGGCGAACAGGCCATTCGCCAGGGAGATTCCGAAATTGCGGAGGCTTGGTTCGACCAAGCTGCTGAGTATTGGAAACAAGCGATAGCACTTACTCCTGGTAATTATATTGAAGCGCAGAATTGGTTGAAGATTACGAGGCGTTTCGAA
>Pentactina_rupicola
ATGTCTAGATCTGGGATAAATGGAAATTTTATTGATAAAACCTTTTCAATTGTAGCCAATATCTTATTACGAATAATTCCGACAACTTCGGGAGAAAAAGAGGCATTCACCTATTACAGAGATGGTATGTCGGCTCAATCCGAAGGAAATTATGCGGAAGCTTTACAGAATTATTATGAAGCTATGCGACTAGAAATTGACCCTTATGATCGAAGTTATATACTCTATAACATAGGCCTTATCCACACAAGTAACGGAGAACATACAAAAGCTTTGGAATATTATTTTCGGGCACTAGAGCGAAACCCATTCTTACCACAAGCTTTTAATAATACGGCCGTGATCTGTCATTACCGGGGAGAACAGGCCGTTCAACAAGGAGATTCCGAAATTGCGGAGGCTTGGTTCGATCAAGCCGCCGAGTATTGGAAACAAGCTATAGCGCTTACTCCTGGTAATTATATTGAAGCACAGAATTGGTTGAAGATTACAAGGCGTTTCGAA
>Populus_alba
ATGCCTAGATCCCGGATAACTGGAAATTTGATTGATAAGACCTTTTCAATTGTAGCCAATATCTTATTACGAATAATTCCGACAACTTCAGGAGAAAAAGAGGCATTTACTTATTACAGAGATGGTATGTCTGCTCAATCCGAAGGAAATTATGCGGAAGCTTTACAGAATTATTATGAAGCTATGCGACTAGAAATCGATCCCTATGATAGAAGTTATATACTCTATAATATAGGCCTTATTCACACAAGTAATGGAGAACACACAAAAGCTTTGGAATATTATTTTCGGGCATTAGAACGAAACCCTTTCTTACCACAAGCTTTTAATAATATGGCCGTAATCTGTCATTACCGAGGAGAACAGGCCATTCGGCAGGGAGATTCTGAAATTGCGGAGGCTTGGTTCGACCAAGCCGCGGAGTATTGGAAACAAGCTATAGCGCTTACTCCTGGAAATTATATTGAAGCGCAGAATTGGTTGAAGATCACAAGGCGTTTCGAA
>Prunus_persica
ATGTCTAGATCTGGGATAAATGGAAATTTTATTGATAAAACCTTTTCAATTGTAGCCAATATCTTATTACGAATAATTCCGACAACTTCGGGAGAAAAAGAGGCATTCACCTATTACAGAGATGGTATGTCGGCTCAATCCGAAGGAAATTATGCGGAAGCTTTACAGAATTATTATGAAGCTATGCGACTAGAAATTGATCCTTATGATCGAAGTTATATACTCTATAACATAGGCCTTATCCACACAAGTAACGGGGAACATACGAAAGCTTTGGAATATTATTTTCGGGCCCTAGAGCGAAACCCATTCTTACCACAAGCTTTTAATAATATGGCCGTTATCTGTCATTACCGGGGAGAACAGGCCGTTCAACAAGGGTATTCCGAAATTGCGGAGGCTTGGTTCGATCAAGCCGCCGAGTATTGGAAACAAGCTATAGCGCTTACTCCTGGTAATTATATTGAAGCACAGAATTGGTTGAAGATTACGAGGCGTTTCGAA
>Quercus_nigra
ATGCCTAGATCTCGGATAAATGGAAATTTTATTGATAAGACCTTTTCAATTGTAGCCAATATCTTATTACGAATAATTCCGACAACTTCAGGAGAAAAAGAGGCATTCACCTATTACAGAGATGGGATGTCAGCTCAATCCGAAGGAAATTATGCGGAAGCTTTACAGAATTATTATGAAGCTATGCGACTAGAAATTGATCCCTATGATAGAAGTTATATACTCTATAACATAGGCCTTATCCATACAAGGAACGGAGAACATACGAAAGCTTTGGAATATTATTTTAGGGCGCTAGAACGAAACCCGTTCTTACCACAAGCTTTTAATAATATGGCCGTGATCTGTCATTACCGGGGAGAACAGGCCATTCGACAGGGAAATTCTGAAATTGCGGAGGCTTGGTTCGATCAAGCCGCTGAGTATTGGAAACAAGCTATAACGCTTACTCCCGGGAATTATATTGAGGCACAGAATTGGTTGAAGATCACAAGGCGTTTCGAA
>Ricinus_communis
ATGCCTAGATCCCGGATAACTGGAAATTTTATTGATAAGACCTTTTCAATTGTAGCCAATATCTTATTACGAATAATTCCGACAACTTCGGGAGAAAAAGAGGCATTTACTTATTACAGAGATGGTATGTCTGCTCAATCCGAAGGAAATTATGCAGAAGCTTTACAGAATTATTATGAAGCTATGCGGCTAGAAATTGATCCCTATGATCGAAGTTATATACTCTATAATATAGGCCTTATTCACACAAGTAATGGAGAACATACAAAAGCTTTGGAATATTATTTTCGGGCACTAGAACGAAACCCCTTCTTACCACAAGCTTTAAATAATATGGCCGTGATCTGTCATTACCGAGGAGAACAGGCCATTCGGCAGGGAGATTCTGAAATTGCGGAGGCTTGGTTCGATCAAGCCGCAGAGTATTGGAAACAAGCTATAGCGCTTACTCCCGGAAATTATATTGAAGCGCAGAATTGGTTGAAGATCACAAGGCGTTTTGAA
>Salix_babylonica
ATGCCTAGATCCCGGATAACTGGAAATTTGATTGATAAGACCTTTACAATTGTAGCCAATATCTTATTACGAATAATTCCGACAACTTCAGGAGAAAAAGAGGCATTTACTTATTACAGAGATGGTATGTCTGCTCAATCCGAAGGAAATTATGCAGAAGCTTTACAGAATTATTATGAAGCTATGCGACTAGAAATCGATCCCTATGATAGAAGTTATATACTCTATAATATAGGCCTTATTCACACAAGTAATGGAGAACACACAAAAGCTTTGGAATATTATTTTCGGGCATTAGAACGAAACCCTTTCTTACCACAAGCTTTTAATAATATGGCCGTAATCTGTCATTACCGAGGAGAACAGGCCATTCGGCAGGGAGATTCTGAAATTGCGGAGGCTTGGTTTAATCAAGCCGCGGAGTATTGGAAACAAGCTATAGCGCTTACTCCTGGAAATTATATTGAAGCGCAGAATTGGTTGAAGATCACAAGGCGTTTCGAA
>Sloanea_australis
ATGCCTAGATCTCGGATAAATGGAAATTTTATTGATAAGACCTTTTCAATTGTAGCCAATATCTTATTACGAATAATTCCGACAACTTCAGGAGAAAAAGAGGCATTTACCTATTACAGAGATGGTATGTCGGCTCAATCCGAAGGAAATTATGCGGAAGCTTTACAGAATTATTATGAAGCTATGCGACTAGAAATTGATCCCTATGATCGAAGTTATATACTCTATAACATAGGCCTTATCCACACAAGTAACGGAGAACATACGAAAGCTTTAGAATATTATTTTCGGGCACTAGAACGAAACCCGTTCTTACCACAAGCTTTTAATAATATGGCCGTGATCTGTCATTACCGGGGAGAACAGGCCATTCGGCAAGGAGATTCTGAAATTGCGGAGGCTTGGTTCGATCAAGCCGCGGAGTATTGGAAACAAGCTATAGCGCTTACTCCTGGAAATTATATTGAAGCGCAGAATTGGTTGAAGACCACAAGGCGTTTCGAA
>Spondias_tuberosa
ATGCCTAGATCGCGGATAAATGGAAATTTTATTGATAAGACCTTTTCCATTGTAGCCAATATCTTATTACGAATAATTCCGACAACTTCAGGAGAAAAAGAGGCATTTACCTATTACAGAGATGGTATGTCAGCTCAATCCGAAGGAAATTATGCGGAAGCTTTACAGAATTATTATGAAGCTATGCGACTAGAAATTGATCCCTATGATCGAAGTTATATACTCTATAACATAGGCCTTATCCACACAAGTAACGGAGAACATACAAAAGCTTTAGAATATTATTTTCGGGCACTAGAACGAAACCCGTTCTTACCACAAGCTTTTAATAATATGGCTGTGATCTGTCATTACCGGGGAGAACAGGCCATTCGACAGGGAGATTCTGAAATTGCGGAGGCTTGGTTCAATCAAGCCGCCGAGTATTGGAAACAAGCTATCGCGCTTACTCCTGGTAATTATATTGAAGCGCAGAATTGGTTGAAGATCACGGGGCGTTTCGAA
>Staphylea_colchica
ATGCCTAAATCGCGGATAAATGGAAATTTTATTGATAAGACCTTTTCACTTGTAGCCAATATCCTATTACGAATAATTCCGACAACTTCAGGAGAAAAAGAGGCATTTACCTATTACAGAGATGGGATGTCGGCTCAATCCGAAGGAAATTATGCAGAAGCTTTACAGAATTATTATGAAGCTATGCGACTAGAAATTGATCCCTATGATCGAAGCTATATACTCTATAACATAGGCCTTATTCACACAAGTAACGGAGAACATACGAAAGCTTTAGAATATTATTTTCGGGCACTAGAACGAAATCCCTTTTTACCCCAAGCTTTTAATAATATGGCTGTGATCTGTCATTACCGGGGAGAACAGGCCATTCGACAGGGAGATTCTGAAATTGCGGAAGCTTGGTTTGATCAAGCCGCTGAGTATTGGAAACAGGCTATAGCGCTTACTCCTGGTAATTATATTGAAGCGCAGAATTGGTTGAAGATCACGAGGCGTTTCGAA
>Tetraena_mongolica
ATGCCTAGATCGCGGACAAATGGAAATTTTATTGATAAGACCTTTTCAATTGTAGCCAATATCTTATTACGAATAATTCCGACAACTTCAGGAGAAAGGGAGGCATTTACCTATTATAGAGATGGTATGTCGGCTCAATCAGAAGGAAATTATGCGGAGGCTTTACAAAATTATTATGAAGCTATGCGACTAGAAATTGATCCCTATGATCGAAGTTATATACTCTATAACATAGGCCTTATCCACACAAGTAACGGAGAACATACAAAAGCCTTGGAATATTATTTTCGGGCACTTGAACGAAACCCGTTCTTACCACAAGCTTTGAATAATATGGCCGTGATCTGTCATTACCGGGGAGAACAGGCCATTCGACAAGGAGATTCTGAAATTGCAGAGGCTTGGTTTGATCAAGCCGCTGAGTATTGGAAACAAGCTATAGCGCTTACTCCTGGTAATTATATTGAAGCACAGAATTGGTTAAAGATCACAAGGCGTTTCGAA
>Vitis_acerifolia
ATGCCTAGATCGCGGATAAATGGAAATTTTATTGATAAGACCTTTTCAATTGTAGCCAATATCTTATTACGAATAATTCCAACAACTTCAGGAGAAAAAGAGGCATTTACCTATTACAGAGATGGTATGTCGGCTCAATCCGAAGGAAATTATGCGGAAGCTTTACAGAATTATTATGAAGCTATGCGACTAGAAATTGATCCCTATGATCGAAGTTATATACTCTATAACATAGGACTTATCCACACAAGTAATGGAGAGCATACGAAAGCTTTGGAATATTATTTTCGGGCATTAGAACGAAACCCGTTCTTACCACAAGCTTTTAATAATATGGCCGTGATCTGTCATTACCGGGGAGAACAAGCCATTCGCCAGGGAGATTCTGAAATTGCGGAAGCTTGGTTCGATCAAGCCGCTGAGTATTGGAAACAAGCTATAGCACTTACTCCTGGTAATTATATTGAAGCGCATAATTGGTTGAAGATCACGAGGCGTTTCGAA
>Viviania_marifolia
ATGCCTAGATCGCGGATAAATGGAAATTTTATTGATAAGACCTTTTCAATTGTAGCCAATATTTTATTACAAATAATTCCGACAACTTCGGGAGAAAGGGAGGCATTTACTTATTACAGAGATGGAATGTCAGCTCAATCCGAAGGAAATTATGCGGAAGCTTTACAGAATTATTATGAAGCTATGCGACTAGAAATTGATCCCTATGATCGCAGCTATATACTCTATAACATAGGCCTTATCCATACAAGTAATGGAGAACATACGAAAGCTTTGGAATATTATTTTCAGGCACTTGAACGAAACCCCTTCTTACCACAAGCTTTTAATAATATGGCTGTGATCTGTCATTACCGAGGAGAACAGGCCATTCGACAGGGAGATTCTGAAATTGCGGAGGCCTGGTTCGAGCAAGCCGCGGAGTATTGGAAACAAGCTATAGCGCTTACTCCTAGTAATTATATTGAAGCCCAGAATTGGTTGAAGATCACTAGGCGTTTCGAA
