# Supplementary material for: ­Complete plastid genome sequences of two species of the Neotropical genus Brunellia (Brunelliaceae)
Source: PeerJ. 2020 Jan 28;8:e8392. doi: 10.7717/peerj.8392 (PMC6993752; doi:10.7717/peerj.8392)
Supplement: Supplemental Information 2 [file peerj-08-8392-s002.zip › Alignments/YCF4.fasta]

>Aquilaria_yunnanensis
ATGAGTTGGCCATCAGAATCTATATGGATAGAATTTATAGCGGGGTCTAGAAAAACAAGCAATTTCTGCTGGGCTTTTATCCTTTTTTTTGGTTCATTAGGATTTTTATTGGTTGGAACTTCTAGCTATCTTGGTAGAAATTTGATATCTTTATTTCCATCTCAGCAAATAGTTTTTTTTCCGCAAGGAATCGTGATGTCTTTCTATGGGATTGCAGGTCTCTTTATTAGTTTCTATTTATGGTGCACAATTGTGTGGAATGTAGGTAGTGGTTATGATCGATTCGATAAAAAAGAAGGAATAGTGTGTATTTTTCGTTGGGGGTTCCCTGGAAAAAACCGTCGCATCTTTCTACGATTCCTTATCAAGGATATTCAATCTATCAGAATAGAAGTTAAAGAGGGTATTTATGTTCGTCGTGTCCTT------TATATGGACATCAGAGGTCAGGGTGCCGTTCCTTTGATTCGTACTGATGAAAATTTGACTCCGCGAGAAATTGAGCAAAAAGCTGCTGAATTGGCCTATTTCTTGCGCGTACCGATTGAAGTC
>Arabidopsis_thaliana
ATGAGTTGGCGATCAGAATCTATATGGATAGAATTTATAACGGGGTCTCGAAAAACAAGTAATTTCTGCTGGGCCTTTATCCTATTTTTAGGTTCATTAGGATTCTTATTGGTTGGAACTTCCAGTTATCTTGGTAGAAATGTTATATCGTTATTTCCGTCCCAGCAAATCATTTTTTTTCCACAAGGGATTGTGATGTCTTTCTATGGGATCGCAGGTCTCTTTATTAGTTGCTATTTGTGGTGCACTATTTTGTGGAATGTGGGTAGTGGTTATGATCTTTTCGACCGAAAAGAAGGAATAGTGCGTATTTTTCGTTGGGGATTTCCTGGAAAAAGTCGTCGCATCTTTTTACGATTCTTTATGAAAGATATTCAGTCCATCAGAATAGAAGTTAAAGAGGGTGTTTCTGCCCGGCGTGTCCTT------TATATGGAAATTCGAGGTCAAGGGGCTATTCCTTTAATTCGTACTGATGAGAATTTTACTACACGAGAAATTGAGCAAAAAGCTGCTGAATTGGCTTACTTCTTGCGTGTACCAATTGAAGTA
>Arabis_alpina
ATGAGTTGGCGATCAGAATCTATATGGATAGAATTTATAACGGGGTCTCGAAAAACAAGTAATTTCTGCTGGGCCTTTGTCCTATTTTTAGGTTCATTAGGATTCTTATTGGTTGGAACTTCCAGTTATCTTGGTAGAAATTTTATATCGTTATCCGCGTCTCAGCAAATCATTTTTTTTCCACAAGGGATTGTGATGTCTTTCTATGGGATCGCAGGTCTCTTTATTAGTTGCTATTTGTGGTGCACTATTTTGTGGAATGTGGGTAGTGGTTATGATCTTTTCGACCGAAAAGAAGGAATAGTGCGTATTTTTCGTTGGGGATTTCCTGGAAAAAGTCGTCGCATCTTTTTACGATTCCTTATGAAAGATATTCAGTCCATCAGAATAGAAGTTAAAGAGGGTGTTTCTGCTCGGCGTGTCCTT------TATATGGAAATTCGAGGTCAAGGGGCTATTCCTTTAATTCGTACTGATGAGAATTTTACTACCCGCGAAATTGAGCAAAAAGCTGCTGAATTGGCTTACTTCTTGCGTGTACCAATTGAAGTA
>Arachis_hypogaea
ATGAGTTGGCGATCAGAACGTATATGGGTAGAACTTATAGCGGGGTCTCGAAAAACTAGCAATTTCTGCTGGGCCTTTATCCTTTTTTTAGGTTCATTGGGGTTCTTATTGGTTGGAATTTCCAGTTATCTTGGTAGGAATTTGTTATCTTTATTTCCGTCTCAGCAAATTCTTTTTTTTCCACAAGGAATCGTGATGTCTTTCTATGGAATCGCGGGTCTCTTTATTAGTTCATATTTGTGGTGTACAATTTGGTGGAATGTGGGTAGTGGTTATGATCGATTCGATAAAAAAGCGGGAATAGTGTGTATTTTTCGTTGGGGATTTCCTGGAAAAAATCGTCGTATTTTTATTCGATTTCTTATGAAAGATATTCAGTCCATCAGAATAGAAGTTAAAGAGGGTATTTCTACTCGTCGTATCCTT------TATATGGAAATCATAGGACAGGGGGCCATCCCCCTGACTCGTATTGACGAGAATTTAACTTCACGAGAAATTGAACAAAAAGCTGCAGAATTGGCCTATTTCTTGCGTGTACCAATTGAATTA
>Averrhoa_carambola
ATGAGTTGGCGATCAGAACGTATATGGATAGAACTTATAGCGGGGTCTCGAAAAACAAGTAATTTCTGCTGGGCCTTTATTCTTTTTTTAGGTTCATTAGGGTTCTTATTGGTTGGCACTTCCAGTTATCTTGGTAGGAATTTGATATCTTTATTTTCGTCTCAGCAAATAATTTTTTTTCCACAAGGAATCGTGATGTCTTTCTATGGGATCGCGGGTCTCTTTATTAGCTCCTATTTGTGGTGCATAATTTCGTGGAATATAGGTAGTGGTTATGATCGATTCGATAGAAAAGAAGGAATAGTGTGTATTTTTCGTTGGGGATTTCCCGGAAAAAATCGTCGCATCTTCCTTCGATTCCTTATGAAAGACGTTCAGTCCATCAGGATAGAAGTTAAAGAGGGTATTTATGCTCGTCGTGTCCTT------TATATGGAAATCAGAGGCCAGGGGGCCATTCCCTTGACTCGTACTGATGAGAATTTGACTCCACGAGAAATTGAGCAAAAAGCTTCTGAATTGGCCTATTTCTTGCGCGTACCAATTGAAGTT
>Brunellia_antioquensis
ATGAGTTGGCGATCAGAACATATATGGATAGAACTTATAGCGGGGTCTCGAAAAACAAGTAATTTCTGCTGGGCCTTTATCCTTTTTTTAGGTTCATTAGGGTTCTTATTGGTTGGAACTTCCAGTTATCTTGGCAGGAATTTGATATCTTTATTTCCGTCTCAGCAAATAATTTTTTTTCCACAAGGGATTGTGATGTCTTTCTATGGGATCGCAGGTCTCTTTATTAGCTCCTATTTGTGGTGCACAATTTCGTGGAATGTTGGTAGTGGTTATGATCGATTCGATAGAAAAGAAGGAATAGTGTGTATTTTTCGTTGGGGATTTCCTGGAAAAAATCGTCGCATCTTCCTCCGATTCCTTATGAAAGACATTCAGTCCATCAGAATAGAAGTTAAAGAGGGTATTTATGCTCGTCGTGTCCTT------TATATGGAAATCAGAGGCCAGGGGGCCATTCCCTTGACTCGTACTGATGAGAATTTGACTCCACGAGAAATTGAGCAAAAAGCTTCTGAATTGGCCTATTTCTTGCGCGTACCAATTGAAGTA
>Brunellia_trianae
ATGAGTTGGCGATCAGAACATATATGGATAGAACTTATAGCGGGGTCTCGAAAAACAAGTAATTTCTGCTGGGCCTTTATCCTTTTTTTAGGTTCATTAGGGTTCTTATTGGTTGGAACTTCCAGTTATCTTGGCAGGAATTTGATATCTTTATTTCCGTCTCAGCAAATAATTTTTTTTCCACAAGGGATTGTGATGTCTTTCTATGGGATCGCAGGTCTCTTTATTAGCTCCTATTTGTGGTGCACAATTTCGTGGAATGTTGGTAGTGGTTATGATCGATTCGATAGAAAAGAAGGAATAGTGTGTATTTTTCGTTGGGGATTTCCTGGAAAAAATCGTCGCATCTTCCTCCGATTCCTTATGAAAGACATTCAGTCCATCAGAATAGAAGTTAAAGAGGGTATTTATGCTCGTCGTGTCCTT------TATATGGAAATCAGAGGCCAGGGGGCCATTCCCTTGACTCGTACTGATGAGAATTTGACTCCACGAGAAATTGAGCAAAAAGCTTCTGAATTGGCCTATTTCTTGCGCGTACCAATTGAAGTA
>Bulnesia_arborea
ATGAGTTTGCGATCAGAATTGATATGGATAGAACTTATAGGGGGGTCTCGAAAAACAAGTAATTTTTTTTGGGCTTTTATCCTTTTTTTTGGTTCATTAGGATTCTTATTGGTTGGAATTTCCAGCTATCTTGGTAGGAATTTGATATCTTCATTTCCGTCTCAACAAATCCTTTTTTTTCCACAAGGGATCGTGATGTCTTTCTATGGGATTGCAGGTCTATTTATTAGTTCCTATTTGTGGTTTACAATTTGGTGGAATGTAGGTAGTGGTTATGATCGATTCGATAAAAAACAAGGATTAGTTTGTATTTTTCGTTGGGGATTTCCTGGAAAAAATCGTCGTATCTTCCTCAGATTTCTTATAAAAGACATTCAATCCATCAGAATAGAAGTGAAAGAGGGTGTTTATGCTCGTCGTGTACTT------TATATGGAAATAAGGGGTCAGGGAGCCATTCCTTTGACACATAGTGATGATAATTGGACTCCACGAGAAATTGAACAAAAAGCTGCCGAATTAGCCTATTTTTTGCGTGTACCAATGGAAGTC
>Carica_papaya
ATGAGTTGGCGATCAGAATCTATATGGATAGAATTTATAGCGGGGTCTCGAAAAACAAGTAATTTCTGCTGGGCCTTTATCCTTTTTTTAGGTTCATTAGGATTCTTATTGGTTGGAACTTCCAGTTATCTTGGTAGGAATTTGATATCTTTATTTCCGTCTCAGCAAATAGTTTTTTTTCCGCAAGGGATTGTGATGTCTTTCTATGGGATCGCGGGTCTCTTTATTAGTTCCTATTTGTGGTCCACAATTTTGTGGAATGTAGGTAGTGGTTATGATCGATTCGATAGAAAAGAAGGAATAGTGTCTATTTTTCGTTGGGGATTTCCTGGAAAAAATCGTCGCATCTTTTTACGACTCTTTATGAAAGATATTCAGTCCATCAGAATAGAAGTTAAAGAAGGTATTTATGCTCGTCGTGTCCTT------TATATGGACATCAGAGGCCGGGGGGCTATTCCTTTAACTCGTACTGATGAGAATTTCACTACACGAGAAATTGAGCAAAAAGCTGCTGAATTGGCCTATTTCTTGCGTGTACCAATTGAAGTA
>Castanea_mollissima
ATGAATTGGCGATCAGAACATATATGGATAGAACTTATAGCAGGGTCTCGAAAAACAAGTAATTTCTGCTGGGCCTTTATCCTTTTTTTAGGTTCATTAGGGTTTTTATTAGTTGGAATTTCCAGTTATCTTGGTAGAAATTTGATATCTTTATTTCCGCCTACGCAAATCATTTTTTTTCCACAGGGGATCGTGATGTCTTTCTACGGAATTGCGGGTCTCTTTATTAGCTCTTATTTGTGGTGCACAATTTCGTGGAATGTAGGTAGTGGTTATGATCGGTTCGATAGAAAAGAAGGAATAGTGTGTATTTTTCGTTGGGGATTTCCTGGAAAAAATCGTCGCATCTTCCTCCAATTCTTTATGAAAGACGTCCAGTCCATCAGAATAGAAGTGAAAGAGGGTATTTATGCTCGTCGTGTCCTT------TATATGGAAATCAGAGGCCATGGCGCTATTCCTTTGACTCGTACTGATGAGAATTTGACTCCACGAGAACTTGAGCAAAAAGCTGCTGAATTGGCTTATTTCTTGCGTGTACCAATTGAAGTA
>Catha_edulis
ATGAGTTGTCGGTCAGAACGTATATGGATAGAACTTATAGCAGGGTCTCGAAAAACAAGTAATTTATGCTGGGCCTTTGTCCTTTTTTTAGGTTCATTGGGGTTCTTATTGGTTGGAACTTCTAGTTATCTTGGCCGGAATTTGATATCTTTATTCCCTTCTCAGCAAATAATTTTTTTTCCACAAGGGATCGTGATGTCTTTCTATGGGATTGCAGGTCTCTTTATTAGCTCCTATTTGTGGTGCACAATTTCGTGGAATGTGGGTAGTGGTTACGATCTATTCGATAAAAAGGAAGGAATAGTGTGTATTTTTCGCTGGGGATTTCCTGGAAAAAATCGTCGTATCTTCCTCCGATTCTTTATGAAAGATATTCAATCCCTCAGAATAGAAGTGAAAGAGGGTATTTATGCTCGTCGTGTCCTT------TATATGGAAATCAGAGGTCAGGGGGCTATTCCCTTGACTCGTACTGATGAGAATTTGACTCCACGAGAAATTGAGCAAAAAGCGGGTGAATTGGCCTATTTCTTGCGTGTACCCATTGAAGTC
>Ceratopetalum_apetalum
ATGAGTTGGCGATCAGAACATATATGGATAGAACTTATAGCGGGGTCGCGAAAAACAAGTAATTTCTGCTGGGCCTTTATCCTTTTTTTAGGTTCATTAGGGTTCTTATTGGTTGGAACTTCCAGTTATCTTGGCAGTAATTTGATATCTTTATTTCCGTCTCAGCAAATAATTTTTTTTCCACAAGGGATTGTGATGTCTTTCTATGGGATTGCGGGTCTCTTTATTAGCTCCTATTTGTGGTGCACAATTTCGTGGAATGTAGGTAGTGGTTATGATCGATTCGATCGAAAAGAAGGAATAGTGTGTATTTTTCGTTGGGGATTTCCTGGAAAAAATCGTCGCATCTTCCTCCGATTCCTTATGAAAGACATTCAGTCCATCAGAATAGAAGTTAAAGAGGGTATTTATGCTCGTCGTGTCCTT------TATATGGAAATCAGAGGCCAGGGGGCCATTCCCTTGACTCGTACTGATGAAAATTTGACTCCACGAGAAATTGAGCAAAAAGCTTCTGAATTGGCCTATTTCTTGCGCGTACCAATTGAAGTA
>Citrus_sinensis
ATGAGTTGGCGATCAGAATATATATGGGTAGAATTTATAGCGGGCTCTCGCAAACCAGGCAATTTCTTCTGGGCCTTTATCCTTTTTTTAGGCTCATTAGGATTCTTAGTGGTTGGAATTTCTAGTTATCTTGATAGGAATTTGCTATCTTTATTTCCGTCGCAGCAAATCAATTTTTTTCCACAAGGGATCGTGATGTCTTTCTACGGGATCGCGGGTCTCTTTATTAGTTCCTATTTGTGGTGCACAATTATATGGAATGTAGGTAGCGGTTATGATCGATTTGATACAAAAGAGGGAATAGTGTGTATTTTTCGTTGGGGATTTCCTGGAAAAAATCGCCGCATCTTTCTACGATTCCTTATGAAAGATATTCAGTCCATCAGAATAGAAGTTAAAGAGGGTATTTATGCTCGTCGTGTCCTT------TATATAGAAAGCAGAGGCTTGGGGGCCATTCCCTTGAATCGTACTGATGAGAATTTGACTCCGCGAGAAATTGAGCAAAAGGCTGCGGAATTGGCCTATTTCTTGCGTGTACCAATTGAAGGA
>Cucumis_melo
ATGAATTGGCGATCAGAACGTATATGGATAGAATTTATAAGAGGATCTCGAAAAATCAGCAATTTCTGCTGGGCCTTTATCCTTTTTTTAGGTTCATTAGGGTTTTTATTGGTTGGAACTTCCAGTTATCTTGGTAGGGATTTGATAGCTTTATTTCCGTCTCAGCAAATAATTTTTTTTCCACAGGGGATCGTAATGTCTTTCTATGGGATTGCCGGTCTCTTTATTAGCTCCTATTTGTGGTGCACAATTTTGTGGAATGTAGGTAGCGGTTATGATCGATTCGATAGAAAAGAAGAAATAGTGTCTATTTTTCGTTGGGGGTTTCCTGGAAAAAATCGTCGAATCTTCCTACGATTCCTTATGAAAGACATTCAGTCCATCAGAATAGAAGTTAAAGAGGGTATTTATGCACGTCGTGTCCTT------TATATGGAAATAAGAGGCCAAGGGGCCATTCCCTTGACGCGTACCGATCAGAATCTGACCCCACGAGAAATTGAGCAAAAGGCTGCCGAATTGGCCTATTTCTTGCGTGTACCAATTGAAGTT
>Eucalyptus_grandis
ATGAGTTGTCGATCAGAACATATATGGATAGAACTTATAGTGGGGTCTCGAAAAATAAGTAATTTCTGCTGGGCCTTTATCCTTTTTTTAGGTTCACTAGGATTCGTATTAGTTGGATCTTCCAGTTATCTCGGTAAGAATTTGATATCTTTAGTTCCGTCTCAACAAATTCTTTTTTTTCCACAAGGGATCGTGATGTCTTTCTACGGTATCGCAGGTCTCTTTATTAGTTCCTATTTGTGGTGCACAATCTCGTGGAATGTAGGTAGTGGCTATGATCGATTCGATAGAAAAGAAGGAATAGTGTGTATTTTTCGTTGGGGATTTCCTGGAAAAAATCGTCGCATCTTTCTACGATTTCGTATGAAAGATATTCAGTCCATCCGAATCGAAGTTAAAGAGGGTATTTCTGCTCGTCGTGTCCTT------TATATGGAAATCAAAGGACAGGGGGCCGTTCCCTTGACGCGTACTGATGAGAATTTGACTCCGCGTGAAATTGAGCAAAAAGCCGCCGAATTGGCCTATTTCTTGCGCGTACCGATTGAAGTA
>Euonymus_japonicus
ATGAGTTGTCGGTCAGAACGTATATGGATAGAATTTATAGCAGGGTCTCGAAAAACAAGTAATTTATGCTGGGCCTTTGTCCTTTTTTTAGGTTCATTAGGGTTCTTATTGGTTGGAACTTCTAGTTATGTTGGCCAGAATTTGATATCTTTATTCCCCTCTCAGCAAATAATTTTTTTTCCACAAGGGATCGTGATGTCTTTCTATGGGATTGCAGGTCTCTTTATTGGCTCCTATTTGTGGTGCACAATTTCGTGGAATGTGGGTAGTGGTTACGATCTATTCGATAAAAAGGAAGGAATAGTGTGTATTTTTCGCTGGGGATTTCCTGGAAAAAATCGTCGTATCTTCCTCCGATTCTTTATGAAAGATATTCAATCCCTCAGAATAGAAGTGAAAGAGGGTATTTATGCTCGTCGTGTCCTT------TATATGGAAATCAGAGGTCAGGGGGCTATTCCCTTGACTCGTACTGATGAGAATTTGACTCCACGAGAAATTGAGCAAAAAGCGGGTGAATTGGCCTATTTCTTGCGTGTACCCATTGAAGTC
>Ficus_racemosa
ATGAGTTGGCGATCAGACCGTATATGGATAGAACTTATAGCGGGGTCTCGAAAACCGAGTAATGTCTGCTGGGCTTTTATCCTTTTTTTAGGTTCATTAGGGTTTTTATTGGTTGGAACTTCTAGTTATCTTGGTAGGAATCTTATACCGTTATTTCCCTCTCAGCAAATAATTTTTTTTCCACAAGGAATCGTTATGTCTTTCTATGGAATCGCGGGTCTTTTTATTAGTTCATATTTGTGGTCCACAATTTCGTGGAATGTGGGTAGTGGTTATGATCGATTCGATATAAAAGAAGGAATAGTATGTATTTTTCGTTGGGGATTTCCTGGAAAAAATCGTCGCATCTTTCTCCGATTCCTTATGAAAGACATTCAATCCATCCGAATAGAAGTTAAAGAGGGTATTTATGCTCCTCGTGTCCTT------TATATGGAAATCAGAGGCCAGGGGTCCATTCCCTTGACTCGTACCGATGAGAATTTGACTCTACGAGAAATTGAACAGAAAGCTGCTGAATTGGCCTATTTCTTGTGTGTACCAATTGAAGTA
>Gossypium_arboreum
ATGAGTTGGCGATCAGAATCTATATGGATAGAATTTATAGTGGGATCTCGAAAAACAAGCAATTTTTGCTGGGCCTTTATCCTTTTTTTTGGTTCATTAGGGTTTTTATTAGTTGGAACTTCTAGTTATCTTGGTAGGAATTTGATATCTTTATTTCCGTCTCAGCAAATAGTTTTTTTTCCACAAGGAATCGTGATGTCTTTCTATGGGATCGCAGGCCTCTTTATTAGTTCCTATTTGTGGTGCACAATTTTTTGGAATGTAGGCAGTGGTTATGATCGATTCGATAGAAAGGAGGGAATAGTCTGTATTTTTCGTTGGGGTTTTCCTGGAAAAAATCGTCGCATCTTTCTACGATTCCTTATGAAAGATATTCAGTCCATCAGAATAGAAGTTAAAGAGGGTATTTATGCTCGTCGTGTCCTT------TATATGGAAATCAGAGGCCAGGGGGCCGTTCCCTTGACTCGTACTGATGAGAATTTGACTCCGCGCGAAATTGAACAAAAAGCTGCTGAATTGGCCTATTTTTTGCGTGTACCGATTGAAGTC
>Heritiera_angustata
ATGAGTTGGCGATCAGAATCTATATGGATAGAATTTATAGTGGGGTCTCGAAAAACAAGCAATTTCTGCTGGGCCTTTATCCTTTTTTTTGGTTCATTAGGGTTTTTATTAGTTGGAACTTCGAGTTATCTTGGTAGGAATTTGATATCTTTATTTCCGTCTCAGCAAATAGTTTTTTTTCCACAAGGAATCGTGATGTCTTTCTATGGGATCGCAGGTCTCTTTATTAGTTCCTATTTGTGGTGCACGATTTTTTGGAATGTAGGTAGTGGTTATGATCGCTTCGATAGAAAAGAGGGAATAGTATGTATTTTTCGTTGGGGTTTTCCTGGAAAAAATCGTCGAATCTTTCTACGATTCCTTATGAAAGATATTCAGTCCATCAGAATAGAAGTTAAAGAGGGTATTTATGCTCGTCGTGTCCTT------TATATGGAAATCAGAGGCCAGGGGGCCGTTCCCTTGACTCGTACTGATGAGAATTTGACTCCACGAGAAATTGAGCAAAAAGCTGCTGAATTGTCCTATTTTTTGCGTGTACCGATTGAAGTC
>Heuchera_sanguinea
ATGAGTTGGCGATCAGAACATATATGGATAGAACTTATAACGGGGTCTCGAAAAATAAGTAATTTCTGCTGGGCCTTTATTCTTTTTTTAGGTTCATTAGGATTCTTATTGGTTGGAACTTCCAGTTATCTTGGTAGGAATTTGATATCTTTATTTCCGTCTCAGCAAATAATTTTTTTTCCACAAGGAATCGTGATGTCTTTCTATGGCATCGCGGGTCTCTTTATTAGCTCCTATTTGTGGTGCACAATTTCGTGGAATGTAGGTAGTGGTTATGATAGATTCGATAGAAAAGAAGGAGTTGTGTGTATTTTTCGTTGGGGATTTCCTGGAAAAAATCGTCGCATCTTCCTTCGATTCCTTATGAAAGATATTCAGTCCATCAGAATAGAAGTTAAAGAGGGTATTTCTGCCCGTCGTGTCCTT------TATATGGACATCAGAGGCCAGGGGGCCATTCCCTTGACTCGTACTGATGAGAATTTGACTCCACGAGAAATTGAACAAAAAGCTGCCGAATTGGCCTATTTCTTGCGTGTACCAATTGAAGTA
>Jatropha_curcas
ATGAGTTGGCGATCAGAACGTATATGGATAGAACTTATAGCGGGGTCTCGAAAAACAAGTAATTTCTGCTGGGCCCTTATACTTTTTTTAGGTTCATTGGGTTTTTTTTTGGTTGGAATTTCCAGTTATCTTGGCAAAAATTTGATATCTTTATTTCCATCTCAGCAAATAATTTTTTTTCCACAAGGGATCGTGATGTCTTTCTATGGGATCGCCGGTCTATTTATTAGTTCTTATTTGTGGTGCACAATTTTGTGGAATGTAGGTAGTGGTTATGATCGATTCGATAGAAAAGAAGGAATAGTGTGTATTTTTCGCTGGGGATTTCCTGGAAAAAATCGTCGCATCTTACTCCGATTCCTTATGAAAGATATTCAGTCTATTAGGCTAGAAGTTAAAGAGGGTATTTACGCTCGGCGTGCCCTT------TATATGGAAATCCGAGGCCGGGGGGCCATTCCTTTGACTCGTACTGATGAGAATTTGACTCCGCGAGAAATTGAGCAAAAAGTAGCCGAATTGGCCTATTTTTTGCGTGTACCAATTGAAGTA
>Larrea_tridentata
ATGAGTTTCCGATCAGAATGTATATGGATAGAACTTATAGGGGGGTCTCGAAAGACAAGTAATTTTTTTTGGGCCTTTATCCTTTTTTTTGGTTCATTAGGATTCGTATTGGTTGGAATTTCCAGCTATCTTGGTAGGAATTTGATATCTTCATTTCCGTCTCAACAAATCCTTTTTTTTCCACAAGGGATCGTGATGTCTTTCTATGGGATTGCAGGTCTATTTATTAGTTCCTATTTGTGGTTTACAATTTGGTGGAATGTAGGTAGTGGTTATGATCGATTCGATAGAAAACAAGGATTAGTTTGTATTTTTCGTTGGGGATTTCCTGGAAAAAATCGTCGTATCTTCCTCAGATTTCTTATAAAAGACATTCAATCCATCAGAATAGAAGTGAAAGAGGGTGTTTATGCTCGTCGTGTACTT------TATATGGAAATAAGAGGTCAGGGAGCCATTCCCTTGACACATAGTGATGATAATTGGACTCCGCGAGAAATTGAACAAAAAGCTGCCGAATTAGCCTATTTTTTGCGTGTACCAATGGAAGTC
>Liquidambar_styraciflua
ATGAGTTGGCGATCAGAACATATATGGATAGAACTTATAATGGGGTCTCGAAAAACAAGTAATTTCTGCTGGGCCTTTATCCTTTTTTTAGGTTCATTAGGATTCCTAATGGTTGGAACTTCCAGTTATCTTGGTAGGAATTTGATATCCTTATTTCCGTCTCAGCAAATCATTTTTTTTCCACAAGGGATTGTGATGTCTTTCTATGGGATTGCAGGTCTCTTTATTAGCTCCTATTTGTGGTGCACAATTTCGTGGAATGTGGGTAGTGGTTATGATCGATTCGATAGAAAAGAAGGAATAGTGTGTATTTTTCGTTGGGGATTTCCTGGAAAAAACCGTCGAATCTTCCTTCGATTCCTTATGAAAGATATTCAGTCCATCAGAATAGAAGTTAAAGAGGGTATTTATGCCCGTCGTGTCCTT------TATATGGAAATCAGAGGCCAGGGGGCCATTCCCTTGACTCGTACTGATGAGAATTTGACTCCACGAGAAATTGAACAAAAAGCTGCTGAATTGGCCTATTTCTTGCGTGTACCAATTGAAGTT
>Manihot_esculenta
ATGAGTTGGCGATCAGAACGTATATGGATAGAACTTATAGCGGGGTCTCGAAAAACAAGTAATTTCTGCTGGGCCTTTATACTTTTTTTAGGTTCATTGGGATTTTTATTGGTTGGAATTTCCAGCTATCTTGGCAGAAATTTGATATCTTTATTTCCGTCTCAGCAAATAATTTTTTTCCCACAAGGGATCGTGATGTCTTTCTATGGGATCGCCGGTCTATTTATTAGTTCTTATTTGTGGTGCACAATTTTATGGAATATAGGTAGTGGTTATGATCGATTCGATAGAAAAGAAGGAATAGTGTGTATTTTTCGCTGGGGATTTCCTGGAAAAAATCGTCGCATCTTACTACGATTCCTTATGAAAGATATTCAGTCTATTAGAATAGAAGTTAAAGAGCGTATTTATGCTCGGCGTGTCCTT------TATATGGAAATCAGAGGCCGGGGGGCTATTCCTTTGACTGGTACTGATGAGAATTTGACTCCACGAGAAATTGAGCAAAAAGTAGCGGAATTGGCCTATTTTTTGCGTGTACCAATTGAAGTA
>Morus_indica
ATGAGTTGGCGATCAGACCATATATGTATAGAACTTATAGCGGGGTCTCGAAAACCGAGTAATGTCTGCTGGGCTTTTATCCTTTTTTTAGGTTCATTAGGGTTTTTATTGGTTGGAACTTCTAGTTATCTTGGTAGGAATTTTATACCGTTCTTTCCCTCTCAGCAAATAATTTTTTTTCCACAAGGAATCGTGATGTCTTTCTATGGAATCGCGGGTCTTTTTATTAGTTCATATTTGTGGTGCACAATTTCGTGGAATGTGGGTAGTGGTTATGATCGATTCGATATAAAAGAAGGAATAGTGTGTATTTTTCGTTGGGGATTTCCTGGAAAAAATCGTCGCATCTTCCTCCGATTCCTTATGAAAGACATTCAATCCATCAGAATAGAAGTTAAAGAGGGTATTTATGCTCGTCGTGTCCTT------TATATGGAAATCAGAGGCCAGGGGTCCATTCCCTTGACTCGTACCGATGAGAATTTGACTCTACGAGAAATTGAACAGAAAGCTGCTGAATTGGCCTATTTCTTGCGTGTACCAATTGAAGTA
>Oenothera_parviflora
ATGATTTGGCGATCAGAACATATATGGATAGAACTTATAGTGGGGTCTCGAAAAATAAGTAATTTCTGCTGGGCCTTTCTCCTTTTTTTAGGTTCATTAGGATTCGTATTGGTTGGAACTTCCAGTTATCTCGGTAAGAATTTGATATCTTTAGTTTCCTCTCAGCAAATCCATTTTTTTCCACAGGGGCTCGTGATGTCTTTCTACGGAATCGCGGGTCTCTTTATTAGTTCTTATTTGTGGTGCACAATTTCTTGGAATGTGGGTAGTGGCTATGATCGATTCGATCGAAAAGAAGGAATAGTGTGTATTTTTCGTTGGGGGTTCCCGGGAAAAAATCGTCGTATCTTCCTACGATTCCGTATGAAAGATATTCAATCCATCAGAATAGAAGTTAAAGAGGGTATTTATGCGCGTCGTGTCCTT------TATATGGAAATAAAAGGGCAGGGGGCCATTCCCTTGACGCGTAGTGATGATAATTTGACTCTGCGAGAAATTGAGCAAAAAGCCGCCGAATTGGCCTATTTCTTGCGCGTACCCATTGAAGTT
>Oxalis_latifolia
ATGAGTTGGCGATCAGAACGTATATGGATAGAACTTATAGCGGGGTCTCGAAAAACAAGTAATTTCTGCTGGGCCTTTATTATTTTTTTAGGTTCATTAGGGTTCTTATTGGTTGGAACTGCCAGTTATCTTGGCAGGAATTTGATATCTTTATTTTCGTCTCAACAAATAATTTTTTTTCCACAAGGAATCGTGATGTCTTTCTATGGGATCGCAGGTCTCTTTATTAGCTCTTATTTGTGGTGCATAATTTCGTGGAATATAGGTAGTGGTTATGATCGATTCGATAGAAAAGAAGGAATAGTGTGTATTTTTCGTTGGGGATTTCCCGGAAAAAATCGTCGCATCTTCCTCCGATTCCTTATGAAAGACGTTCAGTCCATCAGGATAGAAGTTAAAGAGGGTTTTTATGCTCGTCGTGTCCTT------TATATGGAAATTAGAGGCCAGGGGGTCATTCCCTTGACTCGTACTGATGAGAATTTGACTCCGCGAGCAATTGAGCAAAAAGCTTCTGAATTGGCCTATTTCTTGCGCGTACCAATTGAAGTT
>Parnassia_brevistyla
ATGAATTGTCGATCAGAACGTATATGGATAGAACTTATAGCAGGGTCTCGAAAAACAAGTAATTTCTGCTGGGCCTTTATCCTGTTTTTTGGTTCATTAGGGTTCTTATTGGTTGGAACTTCTAGTTATCTTGGCCGGAATTTAATATCTTTATTTCCTTCTGAACAAATCATTTTTTTTCCACAAGGGATCGTGATGTCTTTCTACGGGATTGCAGGGCTCTTTATTAGCTCCTACTTGTGGTGCACGATTTCGTGGAATGTGGGTAGTGGTTACGATCTATTCGATAAAAAGGAAGGAATAGTGTGTATTTTTCGTTGGGGATTTCCTGGAAAAAATCGTCGTATCTTCCTCCGATTCTTTATGAAAGATATTCAGTCCCTCAGAATAGAAGTTAAAGAGGGTATTTATGCTCGTCGTGTCCTT------TATATGGAAATTCGAGGTCAGGGGGCCATTCCGTTGACTCGTACTGATGAGAATTTGACTCCACAAGAAATTGAGCAAAAAGCGGGCGAATTGGCTTATTTCTTGCGTGTACCAATTGAAGTA
>Passiflora_biflora
ATGAGTTGGCAATCAGAACATCTATGGATAGAACTTATAGCGGGGTCTCGAAAAAAAAGCAATTTCTGCTGGGCCTTTATACTTTTTTTAGGTTCTTTGGGGTTTTTATTAGTTGGAATTTCCAGTTATCTTGACAGAAATTTGATATCTTTATTTGCGTCTCAACAAATAATTTTTTTTCCACAAGGGATCGTAATGTCGTTCTATGGGATCGCCGGTCTATTTATTAGCTCTTATTTATGGTGCACAATTTTGTGGAATGTGGGTAGTGGTTATGATCGATTCGATAGGAAAGAAGGGATAGGGTGTATTTTTCGTTGGGGATTTCCTGGAAAAAATCGTCGCATCTTACTCCGATTCCTTCTGAAAGATATTCAGTCGATCAGAATCGAAGTTAAAGAGGGTATTTATGCTCGACACGTCCTT------TATTTTGAAATCCGAGGCCAGGGTTCCATTCCTTTGATTCGTACTGCTGAGACA---------CAAGAAATTGAGCAAAAGGCGGCGAAATTGGCCTATTTCTTGCGTGTACCAATTGAAGTA
>Pelargonium_quercifolium
ATGAGTTGTCGATCTGAAAATCTATGGCTAGAACTTATAGCGGGGTCTCGAAAAACAAGTAATTTTCTCTGGGCTCTTATCCTTTTTTTAGGTTCATTCGCATTCTTATTGGTTGGAACTTCCAGTTATCTTGGCAGAAATTTGATATCTTTATTTCCGTCTCAGCAAATTCTTTTTTTTCCCCAAGGGGTCGTGATGTCTTTCTATGGAATCGCGGGTCTCTTTATAAGCTCTTATTTGTGGTGCACAATTTCATGGAATGTAGGTAGTGGTTATGATCGATTCGATAGAAAAGAAGGAATAGTGTGTATCTTTCGTTGGGGATTCCCCGGAAGAAACCGTCGTATCTTCCTACGATTTCTTATGAAAGATATTCAGTCCATCAGAATAGAAGCTAGAGAGGGTTTTTATGCTCGTCGTATCCTT------TATATGGAAATCAGAGGTCAGGGGGCCATTCCCTTAACCCGTACTGCCGAGAATTGGACTCCACGCGAAATTGAGAAAAAGGCTGCTGAATTAGCCTCTTTCTTGCGTGTCCCAATGGAAGTA
>Pentactina_rupicola
ATGAGTTGGCGATCAGAACGTATATGGATAGAACTTATCGCGGGGTCTCGAAAAACAAGTAATTTCTGCTGGGCCTTTATTCTTTTTTTAGGTTCATTAGGGTTTTTATTGGTTGGAACGTCCAGTTATTTTGGTAGGAATTTTATATCTTTATTTCCTTCTCAGCAAATAATTTTTTTTCCACAAGGGATCGTGATGTCTTTCTATGGGATCGCGGGTCTTTTTATTAGTTCCTATTTGTGGTGCACAATTTCGTGGAATGTAGGTAGTGGTTATGATCGATTCGATATAAAAGAGGGCATAGTGTGTATTTTTCGTTGGGGATTCCCTGGAAAAAATCGTCGTATATTCCTACGATTCCTTATGAAAGACATTCAGTCCATCAGAATCGAAATTAAAGAGGGTATTTATGCCCGTCGTGTCCTT------TATATGGAAATCAAAGGACAGGGGGCCATTCCCTTGACTCGTACTGATGAGAATTTGACTCCACGAGAAATTGAGCAAAAAGCTGCTGAATTGGCCTATTTCTTGCGTGTACCAATTGAAGTA
>Populus_alba
ATGAGTTGGCGATCAGAACATATATGGATAGAACTTATAGCGGGGTCTCGAAAAATAAGTAATTTCTGCTGGGCCATTATACTTTTTTTAGGTTCATTGGGGTTTTTATTGATTGGAATTTCCAGTTATCTTGACAGAAATTTGATATCTTTATTCCCGTCTCAGCAAATCATTTTTTTTCCACAAGGGCTCGTGATGTCTTTCTATGGGCTCGCCGGTCTGTTTATTAGCTCTTATTTGTGGTGCACAATTTCGTGGAATGTAGGTAGTGGTTATGATCGATTCGATAGAAAAGAAGGAATAGTGTGTATTTTTCGTTGGGGATTTCCAGGAAAAAATCGTCGCATCTTACTACGACTCTTTATGAAAGATATTCAGTCTATCAGAATAGAAGTTAAAGAGGGTTTTTATGCTCGGCGTGTCCTT------TATATGGAAATCAGAGGCCAGGGGGCCATTCCTTTGACTCGTACTGATGAGAATTTGACTCCACGAGAAATTGAGCAAAAAGCAGCGGAATTGGCCTATTTTTTGCGTGTACCAATTGAAGTA
>Prunus_persica
ATGAGTTGGCGATCAGAACGTATATGGATAGAACTTATAGCGGGGTCTCGAAAAACAAGTAATTTCTGCTGGGCCTTTATTCTTTTTTTAGGTTCATTAGGGTTTTTATTGGTTGGAACGTCCAGTTATTTTGGTAGGAATTTTATATCTTTATTTCCTTCTCAGCAAATAATTTTTTTTCCACAAGGGATCGTGATGTCTTTCTATGGGATCGCAGGTCTTTTTATTAGCTCTTATTTGTGGTGCACAATTTCGTGGAATGTAGGTAGTGGTTATGATCGATTCGATATAAAAGAGGGCGTAGTGTGTATTTTTCGTTGGGGATTTCCTGGAAAAAATCGTCGCATATTCCTCCGATTCCTTATGAAAGACATTCAGTCCATCAGAATAGAAATTAAAGAAGGTATTTATGCTCGTCGTGTCCTT------TATATGGAAATCAAAGGCCAGGGGGCCATTCCCTTGACTCGTACTGATGAGAATTTGACTCCACGAGAAATTGAGCAAAAAGCTGCTGAATTGGCCTATTTCTTGCGTGTACCAATTGAAGTA
>Quercus_nigra
ATGAATTGGCGATCAGAACATATATGGATAGAACTTATAGCAGGGTCTCGAAAAACAAGTAATTTCTGCTGGGCCTTTATCCTTTTTTTAGGTTCATTAGGGTTTTTATTAGTTGGAATTTCCAGTTATCTTGGTAGAAATTTGATATCTTTATTTCCGCCTACGCAAATCATTTTTTTTCCACAGGGGATCGTGATGTCTTTCTACGGAATTGCGGGTCTCTTTATTAGCTCTTATTTGTGGTGCACAATTTCGTGGAATGTAGGTAGTGGTTATGATCGGTTCGATAGAAAAGAAGGAATAGTGTGTATTTTTCGTTGGGGATTTCCTGGAAAAAATCGTCGCATCTTCCTCCAATTCTTTATGAAAGACGTCCAGTCCATCAGAATAGAAGTGAAAGAGGGTATTTATGCTCGTCGTGTCCTT------TATATGGAAATCAGAGGCCATGGCGCTATTCCTTTGACTCGTACTGATGAGAATTTGACTCCACGAGAACTTGAGCAAAAAGCTGCTGAATTGGCTTATTTTTTGCGTGTACCAATTGAAGTA
>Ricinus_communis
ATGAGTTGGCGATCAGAACGTATATGGATAGAACTTATAGCGGGGTCTCGCAAAACAAGTAATTTCTGCTGGGCCTTTATACTTTTTTTAGGTTCATTGGGATTTTTATTGGTTGGAATTTCCAGTTATCTTGGCAGAAATTGGATATCTTTATTTCCGTCTCAGCAAATAATTTTTTTTCCACAAGGGATCGTGATGTCTTTCTATGGGATCGCCGGTCTATTTATTAGTTCTTATTTGTGGTGCACAATTTTGTGGAATGTAGGTAGTGGTTATGATCGATTCGATAGAAAAGAAGGAATAGTGTGTATTTTTCGCTGGGGATTCCCTGGAAAAAATCGTCGCATCTTCCTCCGATTCCTTATGAAGGATATTCAGTCTATTAGAATAGAAGTGAAAGAGGGTATTTTTGCTCGGCGTGTCCTT------TATATGGAAACCAGAGGCCGAGGGTCCATTCCTTTGACTCGTACTGATGAGAATTTGACTCCACGAGAGATTGAGCAAAAGGTAGCGGAATTGGCCTATTTTTTGCGTGTACCAATTGAAGTA
>Salix_babylonica
ATGAGTTGGCGATCAGAACATATATGGATAGAACTTATCGCGGGGTCTCGAAAAATAAGTAATTTCTGCTGGGCCATTATACTTTTTTTAGGTTCATTGGGGTTTTTATTGATTGGAATTTCCAGTTATCTTGACAGAAATTTGATACCTTTATTCCCGTCTCAGGAAATCATTTTTTTTCCACAAGGTATCGTGATGTCGTTCTATGGGCTCGCCGGTCTGTTTATTAGCTCTTATTTGTGGTGCACAATTTCGTGGAATGTAGGTAGTGGTTATGATCGATTCGATAGAAAAGAAGGAATAGTGTGTATTTTTCGTTGGGGATTCCCAGGAAAAAATCGTCGCATCTTACTCCGACTCTTTATGAAAGATATTCAGTCTATCAGAATAGAAGTTAAAGAGGGTTTTAATGCTCGGCGTGTCCTT------TATATGGAAATCAGAGGCCAAGGGGCCATTCCTTTGACTCGTACTGATGAGAATTTGACTCCACGAGAAATTGAGCAAAAAGCAGCGGAATTGGCCTATTTTTTGCGTGTACCAATTGAAGTA
>Sloanea_australis
ATGAGTTGTCGATCAGAACATATATGGATAGAACTTATAGCGGGGTCTCGAAAAACAACTAATTTCTGCTGGGCCTTTATCCTTTTTTTAGGTTCATTAGGGTTCTTATTGGTTGGAACTTCCAGTTATCTTGGCAGGAATTTGATATCTTTATTTCCGTCTCAGCAAATAATTTTTTTTCCACAAGGGATTGTGATGTCTTTCTATGGGATCGCAGGTCTCTTTATTAGCTCCTATTTGTGGTGCACAATTTCGTGGAATGTAGGTAGTGGTTATGATCGATTCGATAGAAAAGAAGGAATAGTGTGCATTTTTCGTTGGGGATTTCCTGGAAAAAATCGTCGCATCTTCCTCCGATTCCTTATGAAAGACATTCAGTCCATCAGAATAGAAGTTAAAGAGGGTATTTATGCTCGTCGTGTCCTT------TATATGGAAATCAGAGGCCAGGGGGCCATTCCCTTGACTCGTACTGATGAGAATTTAACTCCACGAGAAATTGAGCAAAAAGCTTCTGAATTGGCCTATTTCTTGCGCGTACCAATTGAAGTA
>Spondias_tuberosa
ATGAGTTGGCGATCAGAATATATATGGATAGAATTTATAGCAGGATCTCGCAAAACAAGTAATTTCTGCTGGGCCTTTATCCTTTGTTTAGGTTCATTAGGATTCTTATTGGTTGGAATTTCTAGTTATCTTGATAGGAATTTGATATCTTTATTTCCGTCTCAGCAAATCAATTTTTTCCCACAAGGGATCGTGATGTCTTTCTATGGGATCGCGGGTCTCTTTATTAGTTCCTATTTGTGGTGCACAATTACATGGAATGTAGGTAGCGGTTATGATCGATTTGATAGAAAAGAAGGAATAGTGTGTATTTTTCGTTGGGGATTTCCTGGAAAAAATCGCCGCATCTTTCTACGATTCCTTATGAAAGATATTCAGTCCATCAGAATAGAAGTTAAAGAGGGTATTTATGCTCGTCGTGTCCTT------TATATGGAAATCAGAGGCCTGGGGGCTATTCCCTTGACTCGTACTGATGAGAATTTGACTCCGCGAGAAATTGAGCAAAAGGCTGCTGAATTGGCCTATTTCTTGCGTGTACCAATTGAAGCA
>Staphylea_colchica
ATGAGTTGGCGATCAGATCATATATGGATAGAACTTATAGCGGGGTCTCGAAAAACAAGTAATTTATGCTGGGCCTTTATCCTTTTTTTAGGTTCATTGGGATTCTTATTCGTCGGAGTTTCCAGTTATCTTGGTAGGAATTTGATATCTTTATTTCCACCTCAGCAAATCATTTTTTTTCCACAAGGGATCGTGATGTCTTTCTATGGAATCGCAGGTCTCTTTATTAGCTCCTATTTGTGGTGCACAATTTCGTGGAATGTAGGTAGTGGTTATGATCGATTCGATAGAAAAGAAGGAATAGTGTGTATTTTTCGTTGGGGATTTCCTGGAAAAAATCGTCGCATTTTTCTACGATTTCTTATGAAAGATATTCAGTCCATCAGAATAGAAGTTAAAGAAGGTATTTATGCTCGTCGTGTCCTT------TATATAGAAATAAGAGGCCAGGGGGCCATTCCCTTGACTCGTACTGATGATAATTTGACTCCACTAGAAATTGAGCAAAAAGCTGCTGAATTGGCCTATTTCTTGCGTGTGCCAATTGAAGTA
>Tetraena_mongolica
ATGGGTTGGCGATCAGAACGTATATGGATAGAATTTATAGCGGGATCTCGAAAAATAAGTAATTTCTTTTGGGCCTTTATTCTTTTTTTAGGTTCATTAGGATTCTTATTGGTCGGAATTTCTAGCTATTTTGGTATGAATTGGATATCTTCATTTCCATCTGAACAAATACTTTTTTTTCCACAAGGAATCGTGATGTCTTTCTATGGGATCGCGGGTCTTTTTATTAGTTCCTATTTATGGTGTACAATTTGGTGGAATGTAGGCAGCGGTTATGATAGATTTGATAGAAAAGAGGGATTAGTTTGTATTTTTCGTTGGGGATTTCCTGGAAAGAATCGTCGTATCTTCCTCAGATTTCTTATGAAAGATATTCAATCTATCAGAATAGAAGTGAAAGGGGGTATTTATACTCGTCGTGTACTT------TATATGGATATAAGAGGTCAAGGATCTATACCCTTGACTCATACTGATGATAATTTGACTCCACGAAAAATGGAACAAAAAGCTGCCGAATTGGCTTATTTTTTGCGTGTACCAATGGAAGTT
>Vitis_acerifolia
ATGAGTTGGCGATCAGAACGTATATGGATAGAACTTATAACGGGGTCTCGAAAAACAAGTAATTTCTGCTGGGCCTTTATCCTTTTTTTAGGTTCATTAGGGTTCTTATTGGTTGGAACTTCCAGTTATCTTGGTAGGAATTTGATATCTTTATTTCCGTCTCAGCAAATAATTTTTTTTCCACAAGGGATCGTGATGTCTTTCTACGGGATTGCCGGTCTCTTTATTAGCTCCTATTTGTGGTGCACAATTTCGTGGAATGTAGGTAGTGGTTATGATCGATTCGATAGAAAAGAAGGAATAGTGTGTATTTTTCGTTGGGGATTTCCTGGAAAAAATCGCCGGATCTTCCTCCGATTACTTATGAAAGATATTCAGTCCATCAGAATAGCAGTTAAAGAGGATATTTATGCCCGTCGTATCCTTGTCCTTTATATGGAAATCAGAGGCCAGGGGGCCATTCCTTTGACTCGTACTGATGAGAATTTGACGCCACGAGAAATGGAACAAAAAGCTGCTGAATTAGCCTATTTCTTGCGTGTACCAATTGAAGTA
>Viviania_marifolia
ATGAGTTGGCGATCAGAATATATATGGATAGAACTTATAGCGGGGTCTCGAAAAACAAGTAATCTCTGCTGGGCCCTTATCCTTCTTTTAGGTTCATTAGGATTCTTCTTGGTTGGAACTTCCAGTTATCTTGGTAGAAATTTGATATCCTTATTTCCCTCTCAACAAATCATTTTTTTCCCCCAAGGGCTCGTGATGTCTTTCTATGGGATCGCAGGTCTCTTTATTAGTTCCTATTTGTGGTGTACAATTTCATGGAATGTAGGTAGTGGTTATGATCAATTCTCTAGAAAACAAGGAATAGTGTGTATTTTTCGATGGGGATTTCCGGGAAAAAACCGTCGTATCTTTATACAATTTCTTATGAAAGATATTCAGTCCATCAGAATAGAAGTTAAAGAGGGAATTTTTGCTCGCCGTGTTCTT------TATATGGAAATCAGAGGCCAGGGGGCCATTCCCTTGACCCGTACTGATGAGAATTTGACCCCGCGAGAAATTGAACAAAAAGCTGCCGAATTGGCCTATTTCTTGCGTGTACCAATTGAAGTT
